# Supplementary material for: A localization method for wireless capsule endoscopy using side wall cameras and IMU sensor
Source: Sci Rep. 2021 May 27;11:11204. doi: 10.1038/s41598-021-90523-w (PMC8160358; doi:10.1038/s41598-021-90523-w)
Supplement: Supplementary file 1 — Supplementary Information. [file 41598_2021_90523_MOESM1_ESM.zip › data/T_7]

 66   7    0    0     0.1556310415     -9.7784175872     -0.0981672668     -0.2463674068     -0.0640832853     -0.0153533515     38.0019073486     76.4337234497     -71.3522033691
 66 216    0    0     0.1556310415     -9.7784175872     -0.0981672668     -0.2463674068     -0.0640832853     -0.0153533515     38.0019073486     76.4337234497     -71.3522033691
 67 169    0    0     0.1652083396     -9.7832069396     -0.1077445626     -0.2554223060     -0.0694096946     -0.0236092782     38.0019073486     76.4337234497     -71.3522033691
 68 121    0    0     0.1652083396     -9.7832069396     -0.1197161788     -0.2524927854     -0.0704749679     -0.0225439977     38.0019073486     76.4337234497     -71.3522033691
 69  73    0    0     0.1652083396     -9.7832069396     -0.1197161788     -0.2524927854     -0.0704749679     -0.0225439977     38.0019073486     76.4337234497     -71.3522033691
 70  26    0    0     0.1652083396     -9.7688407897     -0.1005615949     -0.2439705371     -0.0670128107     -0.0156196713     38.0019073486     76.4337234497     -71.3522033691
 70 234    0    0     0.1699969768     -9.7808122634     -0.1197161788     -0.2370461940     -0.0654148817     -0.0126901507     38.0019073486     76.4337234497     -71.3522033691
 71 186    0    0     0.1699969768     -9.7808122634     -0.1197161788     -0.2370461940     -0.0654148817     -0.0126901507     38.0019073486     76.4337234497     -71.3522033691
 72 139    0    0     0.1723913097     -9.7856006622     -0.1077445626     -0.2309208393     -0.0651485633     -0.0110922288     38.0019073486     76.4337234497     -71.3522033691
 73  91    0    0     0.1652083396     -9.7664461135     -0.0957729530     -0.2325187683     -0.0646159267     -0.0121575093     37.4765357971     77.3122711181     -71.5208816528
 74  44    0    0     0.1652083396     -9.7664461135     -0.0957729530     -0.2325187683     -0.0646159267     -0.0121575093     37.4765357971     77.3122711181     -71.5208816528
 74 253    0    0     0.1628140068     -9.7592630386     -0.1077445626     -0.2394430875     -0.0646159267     -0.0102932679     37.4765357971     77.3122711181     -71.5208816528
 75 206    0    0     0.1604196929     -9.7688407897     -0.1125332117     -0.2370461940     -0.0635506439     -0.0049668655     37.4765357971     77.3122711181     -71.5208816528
 76 159    0    0     0.1604196929     -9.7688407897     -0.1125332117     -0.2370461940     -0.0635506439     -0.0049668655     37.4765357971     77.3122711181     -71.5208816528
 77 112    0    0     0.1484480619     -9.7640523910     -0.1221105098     -0.2309208393     -0.0627516794     -0.0060321464     37.4765357971     77.3122711181     -71.5208816528
 78  64    0    0     0.1604196929     -9.7927837371     -0.1125332117     -0.2298555612     -0.0659475278     -0.0204134345     37.4765357971     77.3122711181     -71.5208816528
 79  17    0    0     0.1604196929     -9.7927837371     -0.1125332117     -0.2298555612     -0.0659475278     -0.0204134345     37.4765357971     77.3122711181     -71.5208816528
 79 226    0    0     0.1556310415     -9.7712354660     -0.0742240333     -0.2274586677     -0.0678117656     -0.0323978424     37.4765357971     77.3122711181     -71.5208816528
 80 180    0    0     0.1843629074     -9.8143329620     -0.0933786296     -0.2298555612     -0.0686107254     -0.0353273630     37.8267860412     76.9608535766     -73.2076950073
 81 132    0    0     0.1843629074     -9.8143329620     -0.0933786296     -0.2298555612     -0.0686107254     -0.0353273630     37.8267860412     76.9608535766     -73.2076950073
 82  84    0    0     0.1628140068     -9.7784175872     -0.1268991470     -0.2362472534     -0.0654148817     -0.0292019987     37.8267860412     76.9608535766     -73.2076950073
 83  37    0    0     0.1604196929     -9.7664461135     -0.1412650966     -0.2437041997     -0.0680780887     -0.0254735183     37.8267860412     76.9608535766     -73.2076950073
 83 245    0    0     0.1604196929     -9.7664461135     -0.1412650966     -0.2437041997     -0.0680780887     -0.0254735183     37.8267860412     76.9608535766     -73.2076950073
 84 197    0    0     0.1771799468     -9.7736291885     -0.1173218607     -0.2402420520     -0.0675454425     -0.0222776746     37.8267860412     76.9608535766     -73.2076950073
 85 150    0    0     0.1747856235     -9.7688407897     -0.1029559254     -0.2402420520     -0.0646159267     -0.0169512724     37.8267860412     76.9608535766     -73.2076950073
 86 102    0    0     0.1747856235     -9.7688407897     -0.1029559254     -0.2402420520     -0.0646159267     -0.0169512724     37.8267860412     76.9608535766     -73.2076950073
 87  54    0    0     0.1795742750     -9.7377147674     -0.1077445626     -0.2434378862     -0.0648822402     -0.0108259094     37.8267860412     76.9608535766     -73.2076950073
 88   7    0    0     0.1915459060     -9.8023614883     -0.1173218607     -0.2458347797     -0.0662138462     -0.0054995055     37.8267860412     76.9608535766     -73.2076950073
 88 215    0    0     0.1915459060     -9.8023614883     -0.1173218607     -0.2458347797     -0.0662138462     -0.0054995055     37.8267860412     76.9608535766     -73.2076950073
 89 167    0    0     0.1723913097     -9.7927837371     -0.1604196929     -0.2394430875     -0.0630179977     0.0014248182     38.7024040222     76.0823059082     -72.3642883300
 90 119    0    0     0.1604196929     -9.7832069396     -0.1508424043     -0.2285239458     -0.0638169670     0.0051533002     38.7024040222     76.0823059082     -72.3642883300
 91  70    0    0     0.1604196929     -9.7832069396     -0.1508424043     -0.2285239458     -0.0638169670     0.0051533002     38.7024040222     76.0823059082     -72.3642883300
 92  22    0    0     0.1580253696     -9.7640523910     -0.1029559254     -0.2298555612     -0.0616864013     0.0086154632     38.7024040222     76.0823059082     -72.3642883300
 92 230    0    0     0.1723913097     -9.7616577148     -0.0861956501     -0.2426389217     -0.0643496036     0.0104797029     38.7024040222     76.0823059082     -72.3642883300
 93 182    0    0     0.1723913097     -9.7616577148     -0.0861956501     -0.2426389217     -0.0643496036     0.0104797029     38.7024040222     76.0823059082     -72.3642883300
 94 134    0    0     0.1628140068     -9.7736291885     -0.1173218607     -0.2559549331     -0.0622190427     0.0190019493     38.7024040222     76.0823059082     -72.3642883300
 95  86    0    0     0.1388707752     -9.7568693161     -0.1340821266     -0.2572865486     -0.0619527244     0.0307200336     38.7024040222     76.0823059082     -72.3642883300
 96  37    0    0     0.1388707752     -9.7568693161     -0.1340821266     -0.2572865486     -0.0619527244     0.0307200336     38.7024040222     76.0823059082     -72.3642883300
 96 245    0    0     0.1268991470     -9.7640523910     -0.1484480619     -0.2594170808     -0.0638169670     0.0336495590     38.1770324707     77.3122711181     -70.8461532592
 97 197    0    0     0.1005615949     -9.7903900146     -0.1676026582     -0.2615476608     -0.0627516794     0.0182029895     38.1770324707     77.3122711181     -70.8461532592
 98 150    0    0     0.1005615949     -9.7903900146     -0.1676026582     -0.2615476608     -0.0627516794     0.0182029895     38.1770324707     77.3122711181     -70.8461532592
 99 102    0    0     0.1029559254     -9.7568693161     -0.1364764571     -0.2532917261     -0.0611537647     -0.0081627073     38.1770324707     77.3122711181     -70.8461532592
100  55    0    0     0.1197161788     -9.7688407897     -0.1340821266     -0.2514275074     -0.0611537647     -0.0337294387     38.1770324707     77.3122711181     -70.8461532592
101   8    0    0     0.1197161788     -9.7688407897     -0.1340821266     -0.2514275074     -0.0611537647     -0.0337294387     38.1770324707     77.3122711181     -70.8461532592
101 217    0    0     0.1268991470     -9.7760238647     -0.1460537433     -0.2532917261     -0.0675454425     -0.0355936813     38.1770324707     77.3122711181     -70.8461532592
102 170    0    0     0.1292934894     -9.7736291885     -0.1532367229     -0.2642108440     -0.0715402507     -0.0313325595     38.1770324707     77.3122711181     -70.8461532592
103 123    0    0     0.1292934894     -9.7736291885     -0.1532367229     -0.2642108440     -0.0715402507     -0.0313325595     38.1770324707     77.3122711181     -70.8461532592
104  76    0    0     0.1388707752     -9.7927837371     -0.2059118509     -0.2799237251     -0.0728718519     -0.0310662412     37.3014144897     76.0823059082     -72.0269241333
105  29    0    0     0.1101388931     -9.7736291885     -0.1939402198     -0.2756626367     -0.0696760082     -0.0302672815     37.3014144897     76.0823059082     -72.0269241333
105 237    0    0     0.1101388931     -9.7736291885     -0.1939402198     -0.2756626367     -0.0696760082     -0.0302672815     37.3014144897     76.0823059082     -72.0269241333
106 190    0    0     0.0694353866     -9.7712354660     -0.1364764571     -0.2692709445     -0.0808614540     -0.0377242445     37.3014144897     76.0823059082     -72.0269241333
107 143    0    0     0.1747856235     -9.7951784133     -0.2490096569     -0.2610150337     -0.1501047039     -0.0353273630     37.3014144897     76.0823059082     -72.0269241333
108  95    0    0     0.1747856235     -9.7951784133     -0.2490096569     -0.2610150337     -0.1501047039     -0.0353273630     37.3014144897     76.0823059082     -72.0269241333
109  48    0    0     0.1580253696     -9.7712354660     -0.1771799468     -0.2532917261     -0.1050965905     -0.0587635326     37.3014144897     76.0823059082     -72.0269241333
110   1    0    0     0.1939402198     -9.7784175872     -0.2226721048     -0.2373125314     -0.1085587501     -0.0523718547     37.3014144897     76.0823059082     -72.0269241333
110 209    0    0     0.1939402198     -9.7784175872     -0.2226721048     -0.2373125314     -0.1085587501     -0.0523718547     37.3014144897     76.0823059082     -72.0269241333
111 162    0    0     0.1939402198     -9.7760238647     -0.1819685935     -0.2162732362     -0.0797961711     -0.0393221664     37.4765357971     77.6636886596     -72.1956100463
112 115    0    0     0.1915459060     -9.7832069396     -0.2130948066     -0.2021582603     -0.0638169670     -0.0206797552     37.4765357971     77.6636886596     -72.1956100463
113  67    0    0     0.1915459060     -9.7832069396     -0.2130948066     -0.2021582603     -0.0638169670     -0.0206797552     37.4765357971     77.6636886596     -72.1956100463
114  19    0    0     0.1628140068     -9.7927837371     -0.1867572593     -0.1835158443     -0.0560936832     0.0008921783     37.4765357971     77.6636886596     -72.1956100463
114 228    0    0     0.1604196929     -9.7544746398     -0.1316878080     -0.1757925748     -0.0534304809     0.0150071454     37.4765357971     77.6636886596     -72.1956100463
115 180    0    0     0.1604196929     -9.7544746398     -0.1316878080     -0.1757925748     -0.0534304809     0.0150071454     37.4765357971     77.6636886596     -72.1956100463
116 132    0    0     0.1316878080     -9.7616577148     -0.1628140068     -0.2010929822     -0.0542294406     0.0219314718     37.4765357971     77.6636886596     -72.1956100463
117  85    0    0     0.1364764571     -9.7568693161     -0.1412650966     -0.2229312419     -0.0614200830     0.0160724282     37.4765357971     77.6636886596     -72.1956100463
118  37    0    0     0.1364764571     -9.7568693161     -0.1412650966     -0.2229312419     -0.0614200830     0.0160724282     37.4765357971     77.6636886596     -72.1956100463
118 246    0    0     0.1316878080     -9.7999668121     -0.1891515731     -0.2482316493     -0.0646159267     0.0075501813     37.4765357971     77.6636886596     -72.1956100463
119 198    0    0     0.1508424043     -9.7784175872     -0.1891515731     -0.2453021287     -0.0603548049     0.0038217000     39.0526542663     76.7851409912     -73.0390167236
120 150    0    0     0.1508424043     -9.7784175872     -0.1891515731     -0.2453021287     -0.0603548049     0.0038217000     39.0526542663     76.7851409912     -73.0390167236
121 102    0    0     0.1388707752     -9.7760238647     -0.1867572593     -0.2349156379     -0.0590231990     0.0040880198     39.0526542663     76.7851409912     -73.0390167236
122  55    0    0     0.1197161788     -9.7784175872     -0.1604196929     -0.2245291471     -0.0616864013     -0.0012383832     39.0526542663     76.7851409912     -73.0390167236
123   7    0    0     0.1197161788     -9.7784175872     -0.1604196929     -0.2245291471     -0.0616864013     -0.0012383832     39.0526542663     76.7851409912     -73.0390167236
123 216    0    0     0.1460537433     -9.8167276382     -0.1556310415     -0.2218659400     -0.0638169670     -0.0116248691     39.0526542663     76.7851409912     -73.0390167236
124 169    0    0     0.1388707752     -9.7999668121     -0.1628140068     -0.2053541183     -0.0560936832     -0.0062984657     39.0526542663     76.7851409912     -73.0390167236
125 121    0    0     0.1388707752     -9.7999668121     -0.1628140068     -0.2053541183     -0.0560936832     -0.0062984657     39.0526542663     76.7851409912     -73.0390167236
126  73    0    0     0.1173218607     -9.7209539413     -0.1125332117     -0.1976308250     -0.0518325567     0.0070175414     39.0526542663     76.7851409912     -73.0390167236
127  26    0    0     0.1197161788     -9.7664461135     -0.1532367229     -0.2104141950     -0.0571589565     0.0051533002     38.1770324707     79.4207916259     -71.8582458496
127 234    0    0     0.1197161788     -9.7664461135     -0.1532367229     -0.2104141950     -0.0571589565     0.0051533002     38.1770324707     79.4207916259     -71.8582458496
128 187    0    0     0.1029559254     -9.7927837371     -0.1484480619     -0.2136100292     -0.0539631175     0.0032890594     38.1770324707     79.4207916259     -71.8582458496
129 139    0    0     0.0909842967     -9.7401084899     -0.1316878080     -0.2186701059     -0.0534304809     -0.0047005453     38.1770324707     79.4207916259     -71.8582458496
130  91    0    0     0.0909842967     -9.7401084899     -0.1316878080     -0.2186701059     -0.0534304809     -0.0047005453     38.1770324707     79.4207916259     -71.8582458496
131  43    0    0     0.1245048284     -9.7832069396     -0.1604196929     -0.2231975555     -0.0603548049     -0.0134891104     38.1770324707     79.4207916259     -71.8582458496
131 251    0    0     0.0861956501     -9.7927837371     -0.1221105098     -0.2034898757     -0.0592895221     -0.0081627073     38.1770324707     79.4207916259     -71.8582458496
132 204    0    0     0.0861956501     -9.7927837371     -0.1221105098     -0.2034898757     -0.0592895221     -0.0081627073     38.1770324707     79.4207916259     -71.8582458496
133 156    0    0     0.1029559254     -9.8023614883     -0.1412650966     -0.1899075412     -0.0595558404     -0.0172175908     38.1770324707     79.4207916259     -71.8582458496
134 109    0    0     0.1364764571     -9.7616577148     -0.1484480619     -0.1843148231     -0.0555610418     -0.0220113539     37.1262893676     76.2580108642     -72.1956100463
135  62    0    0     0.1364764571     -9.7616577148     -0.1484480619     -0.1843148231     -0.0555610418     -0.0220113539     37.1262893676     76.2580108642     -72.1956100463
136  14    0    0     0.1005615949     -9.7401084899     -0.1101388931     -0.1867116928     -0.0536967992     -0.0150870313     37.1262893676     76.2580108642     -72.1956100463
136 223    0    0     0.1197161788     -9.7784175872     -0.1173218607     -0.2050877809     -0.0603548049     -0.0204134345     37.1262893676     76.2580108642     -72.1956100463
137 175    0    0     0.1197161788     -9.7784175872     -0.1173218607     -0.2050877809     -0.0603548049     -0.0204134345     37.1262893676     76.2580108642     -72.1956100463
138 128    0    0     0.1316878080     -9.8119382858     -0.1340821266     -0.2000277042     -0.0550283956     -0.0129564702     37.1262893676     76.2580108642     -72.1956100463
139  80    0    0     0.1340821266     -9.7736291885     -0.1268991470     -0.1659387207     -0.0449082326     0.0051533002     37.1262893676     76.2580108642     -72.1956100463
140  32    0    0     0.1340821266     -9.7736291885     -0.1268991470     -0.1659387207     -0.0449082326     0.0051533002     37.1262893676     76.2580108642     -72.1956100463
140 240    0    0     0.0909842967     -9.8191213607     -0.1005615949     -0.1275886178     -0.0430439949     0.0166050672     37.1262893676     76.2580108642     -72.1956100463
141 193    0    0     0.0766183614     -9.7879953384     -0.0478864765     -0.1105441331     -0.0664801645     0.0179366683     37.8267860412     75.9065933227     -74.2197799682
142 145    0    0     0.0766183614     -9.7879953384     -0.0478864765     -0.1105441331     -0.0664801645     0.0179366683     37.8267860412     75.9065933227     -74.2197799682
143  98    0    0     0.1005615949     -9.7496862411     -0.0383091812     -0.1203979730     -0.0584905624     -0.0012383832     37.8267860412     75.9065933227     -74.2197799682
144  51    0    0     0.0838013267     -9.7856006622     -0.0167602658     -0.1201316595     -0.0579579257     0.0059522619     37.8267860412     75.9065933227     -74.2197799682
145   3    0    0     0.0838013267     -9.7856006622     -0.0167602658     -0.1201316595     -0.0579579257     0.0059522619     37.8267860412     75.9065933227     -74.2197799682
145 211    0    0     0.0766183614     -9.8215160369     -0.0023943238     -0.0892385101     -0.0590231990     0.0070175414     37.8267860412     75.9065933227     -74.2197799682
146 163    0    0     0.0933786296     -9.8239097595     0.0790126848     -0.0420998477     -0.0616864013     -0.0028363041     37.8267860412     75.9065933227     -74.2197799682
147 115    0    0     0.0933786296     -9.8239097595     0.0790126848     -0.0420998477     -0.0616864013     -0.0028363041     37.8267860412     75.9065933227     -74.2197799682
148  67    0    0     0.0167602658     -9.7856006622     0.1029559254     -0.0144025540     -0.0574252796     -0.0361263227     37.8267860412     75.9065933227     -74.2197799682
149  19    0    0     0.0670410633     -9.7568693161     0.1053502440     -0.0306480836     -0.0574252796     -0.0393221664     36.6009178161     77.1365661621     -73.7137374877
149 228    0    0     0.0670410633     -9.7568693161     0.1053502440     -0.0306480836     -0.0574252796     -0.0393221664     36.6009178161     77.1365661621     -73.7137374877
150 180    0    0     0.0694353866     -9.7161655426     0.1628140068     -0.0229247951     -0.0659475278     -0.0411864089     36.6009178161     77.1365661621     -73.7137374877
151 133    0    0     0.0885899734     -9.8047552108     0.2298550844     -0.0402356100     -0.0816604137     -0.0425180053     36.6009178161     77.1365661621     -73.7137374877
152  85    0    0     0.0885899734     -9.8047552108     0.2298550844     -0.0402356100     -0.0816604137     -0.0425180053     36.6009178161     77.1365661621     -73.7137374877
153  37    0    0     0.0981672668     -9.8550367355     0.2466153383     -0.0508884048     -0.0784645748     -0.0294683218     36.6009178161     77.1365661621     -73.7137374877
153 246    0    0     0.1436594247     -9.7975721359     0.2729529142     -0.0293164844     -0.0691433668     -0.0307999229     36.6009178161     77.1365661621     -73.7137374877
154 198    0    0     0.1436594247     -9.7975721359     0.2729529142     -0.0293164844     -0.0691433668     -0.0307999229     36.6009178161     77.1365661621     -73.7137374877
155 151    0    0     0.0478864765     -9.6706733703     0.3998520660     -0.0450293731     -0.0592895221     -0.0419853687     36.6009178161     77.1365661621     -73.7137374877
156 104    0    0     0.1053502440     -9.6850395202     0.4405555725     -0.1214632511     -0.0638169670     -0.0401211214     36.6009178161     77.1365661621     -73.7137374877
157  56    0    0     0.1053502440     -9.6850395202     0.4405555725     -0.1214632511     -0.0638169670     -0.0401211214     36.6009178161     77.1365661621     -73.7137374877
158   9    0    0     0.1268991470     -9.7281370162     0.3328109979     -0.1821842384     -0.0563600015     -0.0398548107     38.5272827148     75.5551757812     -76.9186859130
158 217    0    0     0.1197161788     -9.7832069396     0.3806974601     -0.1805863380     -0.0640832853     -0.0470454454     38.5272827148     75.5551757812     -76.9186859130
159 169    0    0     0.1197161788     -9.7832069396     0.3806974601     -0.1805863380     -0.0640832853     -0.0470454454     38.5272827148     75.5551757812     -76.9186859130
160 122    0    0     0.0502807998     -9.8071498870     0.3591485500     -0.1459647178     -0.0899163436     -0.0901893138     38.5272827148     75.5551757812     -76.9186859130
161  74    0    0     0.1819685935     -9.8239097595     0.3663315296     -0.1329150199     -0.0965743446     -0.1120275735     38.5272827148     75.5551757812     -76.9186859130
162  27    0    0     0.1819685935     -9.8239097595     0.3663315296     -0.1329150199     -0.0965743446     -0.1120275735     38.5272827148     75.5551757812     -76.9186859130
162 236    0    0     0.2825301933     -9.8478536605     0.4094293594     -0.1273222923     -0.1029660224     -0.1061685204     38.5272827148     75.5551757812     -76.9186859130
163 188    0    0     0.0766183614     -9.7496862411     0.4477385520     -0.1014892458     -0.1162820339     -0.0824660301     38.5272827148     75.5551757812     -76.9186859130
164 141    0    0     0.0766183614     -9.7496862411     0.4477385520     -0.1014892458     -0.1162820339     -0.0824660301     38.5272827148     75.5551757812     -76.9186859130
165  94    0    0     0.2011231899     -9.7329254150     0.4788647174     -0.0711287403     -0.1176136374     -0.0579645729     36.2506675720     76.7851409912     -76.7500000000
166  45    0    0     0.2130948066     -9.7448978424     0.5219625949     -0.0791183423     -0.1082924365     -0.0481107282     36.2506675720     76.7851409912     -76.7500000000
166 252    0    0     0.2130948066     -9.7448978424     0.5219625949     -0.0791183423     -0.1082924365     -0.0481107282     36.2506675720     76.7851409912     -76.7500000000
167 203    0    0     0.2059118509     -9.6874332427     0.5602717399     -0.1062830090     -0.0952427387     -0.0241419172     36.2506675720     76.7851409912     -76.7500000000
168 154    0    0     0.2418267011     -9.6994056701     0.5722434043     -0.1406383037     -0.0880520915     -0.0102932679     36.2506675720     76.7851409912     -76.7500000000
169 104    0    0     0.2418267011     -9.6994056701     0.5722434043     -0.1406383037     -0.0880520915     -0.0102932679     36.2506675720     76.7851409912     -76.7500000000
170  55    0    0     0.1915459060     -9.7233486175     0.5818206787     -0.1651397705     -0.0718065643     -0.0023036637     36.2506675720     76.7851409912     -76.7500000000
171   6    0    0     0.1939402198     -9.7329254150     0.5890036106     -0.1741946458     -0.0664801645     0.0112786650     36.2506675720     76.7851409912     -76.7500000000
171 212    0    0     0.1939402198     -9.7329254150     0.5890036106     -0.1741946458     -0.0664801645     0.0112786650     36.2506675720     76.7851409912     -76.7500000000
172 163    0    0     0.1795742750     -9.7496862411     0.5961865901     -0.1840484809     -0.0651485633     0.0224641108     37.3014144897     77.1365661621     -76.7500000000
173 114    0    0     0.0909842967     -9.7448978424     0.5674547195     -0.1811189651     -0.0672791242     0.0315189957     37.3014144897     77.1365661621     -76.7500000000
174  65    0    0     0.0909842967     -9.7448978424     0.5674547195     -0.1811189651     -0.0672791242     0.0315189957     37.3014144897     77.1365661621     -76.7500000000
175  16    0    0     0.1987288665     -9.7520809173     0.3759088277     -0.1923044204     -0.0779319334     0.0400412368     37.3014144897     77.1365661621     -76.7500000000
175 223    0    0     0.1053502440     -9.7089824676     0.4597101688     -0.2231975555     -0.0758013725     -0.0023036637     37.3014144897     77.1365661621     -76.7500000000
176 174    0    0     0.1053502440     -9.7089824676     0.4597101688     -0.2231975555     -0.0758013725     -0.0023036637     37.3014144897     77.1365661621     -76.7500000000
177 125    0    4     0.1340821266     -9.8047552108     0.4692874431     -0.2330513954     -0.1186789150     -0.0169512724     37.3014144897     77.1365661621     -76.7500000000
178  77   -1    9     0.1029559254     -9.8095445632     0.5530887603     -0.2255944252     -0.1487730884     -0.0387895250     37.3014144897     77.1365661621     -76.7500000000
179  28   -2   14     0.1029559254     -9.8095445632     0.5530887603     -0.2255944252     -0.1487730884     -0.0387895250     37.3014144897     77.1365661621     -76.7500000000
179 235   -3   20     0.1412650966     -9.7425031661     0.3902747631     -0.2231975555     -0.1881884765     -0.0406537628     38.5272827148     77.6636886596     -77.9307708740
180 188   -5   24     0.1412650966     -9.6994056701     0.6201298236     -0.2807227134     -0.2137552261     -0.0435832881     38.5272827148     77.6636886596     -77.9307708740
181 140   -4   28     0.1412650966     -9.6994056701     0.6201298236     -0.2807227134     -0.2137552261     -0.0435832881     38.5272827148     77.6636886596     -77.9307708740
182  93   -4   30     0.2633756160     -9.6419420242     0.7925210952     -0.3182738304     -0.2084288120     -0.0446485710     38.5272827148     77.6636886596     -77.9307708740
183  45   -5   29     0.2059118509     -9.7209539413     0.8092814445     -0.3523628473     -0.1509036540     -0.0696826648     38.5272827148     77.6636886596     -77.9307708740
183 253   -3   28     0.2059118509     -9.7209539413     0.8092814445     -0.3523628473     -0.1509036540     -0.0696826648     38.5272827148     77.6636886596     -77.9307708740
184 206   -2   26     0.2921074867     -9.9220771789     0.6751992702     -0.3481017112     -0.1077597856     -0.0648889017     38.5272827148     77.6636886596     -77.9307708740
185 158   -2   21     0.2011231899     -9.8957395553     0.6871709346     -0.2785921335     -0.0321248650     -0.0547687339     38.5272827148     77.6636886596     -77.9307708740
186 111   -1   18     0.2011231899     -9.8957395553     0.6871709346     -0.2785921335     -0.0321248650     -0.0547687339     38.5272827148     77.6636886596     -77.9307708740
187  63    0   16     0.0502807998     -9.7736291885     0.4070350170     -0.2109468221     -0.0209394168     -0.0265387988     36.7760391235     75.5551757812     -77.9307708740
188  15   -1   13     0.2490096569     -9.7856006622     0.4501328468     -0.2080173015     -0.0853888988     0.0014248182     36.7760391235     75.5551757812     -77.9307708740
188 223   -1   14     0.2490096569     -9.7856006622     0.4501328468     -0.2080173015     -0.0853888988     0.0014248182     36.7760391235     75.5551757812     -77.9307708740
189 175   -1   15     0.3040791034     -9.7616577148     0.4285839557     -0.2130774021     -0.0654148817     0.0032890594     36.7760391235     75.5551757812     -77.9307708740
190 127   -2   17     0.1484480619     -9.6778564453     0.5363285064     -0.2056204319     -0.0252005434     -0.0238755965     36.7760391235     75.5551757812     -77.9307708740
191  79   -2   18     0.1484480619     -9.6778564453     0.5363285064     -0.2056204319     -0.0252005434     -0.0238755965     36.7760391235     75.5551757812     -77.9307708740
192  32   -2   19     0.3064734458     -9.8334875106     0.4142179965     -0.2024245738     -0.0214720582     -0.0425180053     36.7760391235     75.5551757812     -77.9307708740
192 240   -3   20     0.1723913097     -9.8167276382     0.3591485500     -0.1781894588     0.0040946788     -0.0675520992     36.7760391235     75.5551757812     -77.9307708740
193 192   -2   22     0.1723913097     -9.8167276382     0.3591485500     -0.1781894588     0.0040946788     -0.0675520992     36.7760391235     75.5551757812     -77.9307708740
194 144   -2   26     0.1149275422     -9.7879953384     0.2968961238     -0.1640744781     -0.0425113487     -0.0739437866     36.7760391235     75.5551757812     -77.9307708740
195  97   -3   27     0.2418267011     -9.7448978424     0.4644988059     -0.1733956909     -0.1125535488     -0.0728785037     36.9511642456     75.7308883666     -76.7500000000
196  48   -3   32     0.2418267011     -9.7448978424     0.4644988059     -0.1733956909     -0.1125535488     -0.0728785037     36.9511642456     75.7308883666     -76.7500000000
197   0   -4   34     0.2705585718     -9.7640523910     0.6464673995     -0.1837821578     -0.1240053176     -0.0774059391     36.9511642456     75.7308883666     -76.7500000000
197 207   -2   34     0.2083061695     -9.7041940689     0.6464673995     -0.1955002593     -0.0968406677     -0.0853955459     36.9511642456     75.7308883666     -76.7500000000
198 158   -2   35     0.2083061695     -9.7041940689     0.6464673995     -0.1955002593     -0.0968406677     -0.0853955459     36.9511642456     75.7308883666     -76.7500000000
199 109   -3   37     0.3591485500     -9.7784175872     0.6560447216     -0.2037561893     -0.0811277770     -0.0763406705     36.9511642456     75.7308883666     -76.7500000000
200  60   -2   37     0.3926690864     -9.7233486175     0.4621044635     -0.1970981788     -0.0297279834     -0.0774059391     36.9511642456     75.7308883666     -76.7500000000
201  11   -2   38     0.3926690864     -9.7233486175     0.4621044635     -0.1970981788     -0.0297279834     -0.0774059391     36.9511642456     75.7308883666     -76.7500000000
201 218   -1   41     0.3519655704     -9.7089824676     0.6943538665     -0.2104141950     -0.0174772558     -0.0651552200     36.9511642456     75.7308883666     -76.7500000000
202 170   -1   39     0.3208393812     -9.7712354660     0.6153411865     -0.2229312419     0.0072905158     -0.0342620849     35.7252960205     76.6094360351     -76.5813217163
203 122   -1   39     0.3208393812     -9.7712354660     0.6153411865     -0.2229312419     0.0072905158     -0.0342620849     35.7252960205     76.6094360351     -76.5813217163
204  74   -2   38     0.3663315296     -9.8286991119     0.6704106330     -0.1827168941     0.0650819826     -0.0262724781     35.7252960205     76.6094360351     -76.5813217163
205  27   -3   35     0.1676026582     -9.7856006622     0.5506944656     -0.1430351829     0.1116880178     -0.0289356803     35.7252960205     76.6094360351     -76.5813217163
205 235   -3   35     0.1676026582     -9.7856006622     0.5506944656     -0.1430351829     0.1116880178     -0.0289356803     35.7252960205     76.6094360351     -76.5813217163
206 187   -6   36     0.2466153383     -9.8430643081     0.5387228012     -0.1126746892     0.0786643123     -0.0371916055     35.7252960205     76.6094360351     -76.5813217163
207 140   -5   34     0.2777415513     -9.8095445632     0.7398460388     -0.0855100250     0.0581576728     -0.0592961788     35.7252960205     76.6094360351     -76.5813217163
208  92   -5   36     0.2777415513     -9.8095445632     0.7398460388     -0.0855100250     0.0581576728     -0.0592961788     35.7252960205     76.6094360351     -76.5813217163
209  44   -6   39     0.2705585718     -9.6587018966     0.5794263362     -0.0743245792     0.0352541327     -0.0632909822     35.7252960205     76.6094360351     -76.5813217163
209 253   -5   40     0.4333725929     -9.7544746398     0.9816726684     -0.1017555594     0.0078231577     -0.0688837051     36.6009178161     74.6766281127     -79.1115417480
210 205   -5   40     0.4333725929     -9.7544746398     0.9816726684     -0.1017555594     0.0078231577     -0.0688837051     36.6009178161     74.6766281127     -79.1115417480
211 158   -4   38     0.2753472328     -9.7233486175     0.7637892246     -0.0961628437     0.0395152587     -0.0595624971     36.6009178161     74.6766281127     -79.1115417480
212 111   -4   38     0.1268991470     -9.6467304229     0.6105525493     -0.1614112854     0.0546955060     -0.0603614568     36.6009178161     74.6766281127     -79.1115417480
213  63   -3   38     0.1268991470     -9.6467304229     0.6105525493     -0.1614112854     0.0546955060     -0.0603614568     36.6009178161     74.6766281127     -79.1115417480
214  16   -3   40     0.2705585718     -9.6539134979     0.7374516487     -0.2058867454     -0.0198741378     -0.0576982545     36.6009178161     74.6766281127     -79.1115417480
214 224   -4   43     0.5099909305     -9.8119382858     1.0151932239     -0.1853800964     -0.0417123889     -0.0422516918     36.6009178161     74.6766281127     -79.1115417480
215 177   -3   43     0.5099909305     -9.8119382858     1.0151932239     -0.1853800964     -0.0417123889     -0.0422516918     36.6009178161     74.6766281127     -79.1115417480
216 130   -2   41     0.2681642532     -9.7712354660     0.9912500381     -0.1797873735     0.0227370882     -0.0326641607     36.6009178161     74.6766281127     -79.1115417480
217  82   -2   38     0.2968961238     -9.7329254150     0.5339341640     -0.1582154273     0.0238023662     -0.0044342250     37.6516609191     75.7308883666     -80.4609909057
218  34   -2   37     0.2968961238     -9.7329254150     0.5339341640     -0.1582154273     0.0238023662     -0.0044342250     37.6516609191     75.7308883666     -80.4609909057
218 242   -3   39     0.2537982940     -9.7257432937     0.5219625949     -0.1731293678     0.0187422809     -0.0126901507     37.6516609191     75.7308883666     -80.4609909057
219 194   -3   41     0.2705585718     -9.6443357467     0.7542119503     -0.2034898757     -0.0180098991     -0.0300009608     37.6516609191     75.7308883666     -80.4609909057
220 146   -2   46     0.2705585718     -9.6443357467     0.7542119503     -0.2034898757     -0.0180098991     -0.0300009608     37.6516609191     75.7308883666     -80.4609909057
221  98   -1   50     0.3112620830     -9.6491241455     0.7111141681     -0.2295892477     -0.0558273601     -0.0403874444     37.6516609191     75.7308883666     -80.4609909057
222  50   -1   56     0.2681642532     -9.8143329620     1.1157548427     -0.2796574115     -0.0635506439     -0.0555676937     37.6516609191     75.7308883666     -80.4609909057
223   3   -2   57     0.2681642532     -9.8143329620     1.1157548427     -0.2796574115     -0.0635506439     -0.0555676937     37.6516609191     75.7308883666     -80.4609909057
223 211   -3   56     0.4477385520     -9.9436264038     1.0894173431     -0.2189364194     -0.0656812095     -0.0467791318     37.6516609191     75.7308883666     -80.4609909057
224 164   -3   54     0.2298550844     -9.7305316925     0.7542119503     -0.1699335336     -0.0241352605     -0.0518392086     37.6516609191     75.7308883666     -80.4609909057
225 116   -2   50     0.2298550844     -9.7305316925     0.7542119503     -0.1699335336     -0.0241352605     -0.0518392086     37.6516609191     75.7308883666     -80.4609909057
226  69   -1   49     0.5099909305     -9.7329254150     0.5890036106     -0.1299854993     -0.0651485633     -0.0425180053     37.6516609191     76.0823059082     -78.0994491577
227  20    0   48     0.2274607658     -9.6132097244     1.0774456262     -0.1768578433     -0.0656812095     -0.0624920177     37.6516609191     76.0823059082     -78.0994491577
227 229   -1   48     0.2274607658     -9.6132097244     1.0774456262     -0.1768578433     -0.0656812095     -0.0624920177     37.6516609191     76.0823059082     -78.0994491577
228 181   -2   49     0.3280223608     -9.7209539413     0.8739281654     -0.2104141950     -0.1261358857     -0.0467791318     37.6516609191     76.0823059082     -78.0994491577
229 134   -3   50     0.4621044635     -9.8454589843     1.2187107801     -0.2258607625     -0.1106893062     -0.0736774682     37.6516609191     76.0823059082     -78.0994491577
230  86   -3   49     0.4621044635     -9.8454589843     1.2187107801     -0.2258607625     -0.1106893062     -0.0736774682     37.6516609191     76.0823059082     -78.0994491577
231  38   -3   50     0.4860476970     -9.7664461135     0.7422403812     -0.1568838357     -0.0321248650     -0.0699489831     37.6516609191     76.0823059082     -78.0994491577
231 247   -3   47     0.3088677406     -9.6994056701     1.0367422103     -0.1792547225     -0.0097539720     -0.0726121807     37.6516609191     76.0823059082     -78.0994491577
232 199   -2   46     0.3088677406     -9.6994056701     1.0367422103     -0.1792547225     -0.0097539720     -0.0726121807     37.6516609191     76.0823059082     -78.0994491577
233 151    0   49     0.4070350170     -9.7281370162     1.2857518196     -0.2170722007     -0.0512999153     -0.0409200859     36.4257926940     75.9065933227     -78.9428558349
234 103    0   45     0.5171739578     -9.7568693161     1.5156068801     -0.1901738548     -0.0363859868     -0.0249408769     36.4257926940     75.9065933227     -78.9428558349
235  55    0   45     0.5171739578     -9.7568693161     1.5156068801     -0.1901738548     -0.0363859868     -0.0249408769     36.4257926940     75.9065933227     -78.9428558349
236   8    0   41     0.4501328468     -9.7233486175     0.6919595718     -0.1606123208     0.0104863607     -0.0148207116     36.4257926940     75.9065933227     -78.9428558349
236 216   -1   38     0.1340821266     -9.6610965728     1.3887077522     -0.2437041997     0.0307266902     -0.0459801721     36.4257926940     75.9065933227     -78.9428558349
237 168    0   39     0.1340821266     -9.6610965728     1.3887077522     -0.2437041997     0.0307266902     -0.0459801721     36.4257926940     75.9065933227     -78.9428558349
238 120    0   39     0.3232336997     -9.7520809173     0.8643508911     -0.2431715726     -0.0536967992     -0.0110922288     36.4257926940     75.9065933227     -78.9428558349
239  73    0   40     0.2753472328     -9.6994056701     1.0894173431     -0.2495632410     -0.0441092681     -0.0276040792     36.4257926940     75.9065933227     -78.9428558349
240  25    0   38     0.2753472328     -9.6994056701     1.0894173431     -0.2495632410     -0.0441092681     -0.0276040792     36.4257926940     75.9065933227     -78.9428558349
240 233    0   40     0.2130948066     -9.7233486175     1.1995562362     -0.2647435188     -0.0188088560     -0.0297346382     37.3014144897     74.6766281127     -79.1115417480
241 186    1   38     0.2561926364     -9.7808122634     1.4054679870     -0.2732657432     -0.0142814149     -0.0353273630     37.3014144897     74.6766281127     -79.1115417480
242 139    0   39     0.2561926364     -9.7808122634     1.4054679870     -0.2732657432     -0.0142814149     -0.0353273630     37.3014144897     74.6766281127     -79.1115417480
243  92    0   37     0.3615428924     -9.7448978424     0.7015368461     -0.2362472534     -0.0076234111     -0.0116248691     37.3014144897     74.6766281127     -79.1115417480
244  45    0   36     0.3136564254     -9.6251811981     0.6943538665     -0.2828532695     -0.0017643682     -0.0297346382     37.3014144897     74.6766281127     -79.1115417480
244 254   -1   41     0.3136564254     -9.6251811981     0.6943538665     -0.2828532695     -0.0017643682     -0.0297346382     37.3014144897     74.6766281127     -79.1115417480
245 206    0   41     0.5267512321     -9.7353200912     0.8978713989     -0.3081536769     -0.0457071971     -0.0345284032     37.3014144897     74.6766281127     -79.1115417480
246 159    0   48     0.0861956501     -9.6610965728     0.9601238250     -0.3627493143     -0.0497019958     -0.0584972190     37.3014144897     74.6766281127     -79.1115417480
247 112    0   50     0.0861956501     -9.6610965728     0.9601238250     -0.3627493143     -0.0497019958     -0.0584972190     37.3014144897     74.6766281127     -79.1115417480
248  65    0   48     0.7350573539     -10.0322160720     1.0391365289     -0.2964355945     -0.1354570865     -0.0249408769     36.4257926940     76.2580108642     -78.2681350708
249  17    0   49     0.2585869789     -9.7975721359     0.7254800796     -0.2221322536     -0.0025633275     -0.0718132257     36.4257926940     76.2580108642     -78.2681350708
249 226   -1   48     0.2585869789     -9.7975721359     0.7254800796     -0.2221322536     -0.0025633275     -0.0718132257     36.4257926940     76.2580108642     -78.2681350708
250 178   -1   49     0.2035175085     -9.6634902954     0.4860476970     -0.2149416208     -0.0707412910     -0.0766069889     36.4257926940     76.2580108642     -78.2681350708
251 131   -1   50     0.7159028053     -9.8861627578     1.5108182430     -0.2423726081     -0.1322612524     -0.0806017875     36.4257926940     76.2580108642     -78.2681350708
252  83    0   49     0.7159028053     -9.8861627578     1.5108182430     -0.2423726081     -0.1322612524     -0.0806017875     36.4257926940     76.2580108642     -78.2681350708
253  35    1   45     0.6464673995     -9.6994056701     0.4573158264     -0.1174684524     -0.0180098991     -0.0907219600     36.4257926940     76.2580108642     -78.2681350708
253 244    2   44     0.3160507440     -9.5126476287     0.7566062927     -0.1795210599     0.0072905158     -0.1218814134     36.4257926940     76.2580108642     -78.2681350708
254 196    2   42     0.3160507440     -9.5126476287     0.7566062927     -0.1795210599     0.0072905158     -0.1218814134     36.4257926940     76.2580108642     -78.2681350708
255 148    1   43     0.4980193138     -9.7377147674     1.2689915895     -0.3001640796     -0.0941774559     -0.0896566772     35.3750495910     75.9065933227     -79.6175842285
  0 100    1   46     0.4501328468     -9.8286991119     1.1564583778     -0.2751299858     -0.0800624942     -0.0845965862     35.3750495910     75.9065933227     -79.6175842285
  1  53    2   44     0.4501328468     -9.8286991119     1.1564583778     -0.2751299858     -0.0800624942     -0.0845965862     35.3750495910     75.9065933227     -79.6175842285
  2   5    3   44     0.4764704227     -9.7999668121     1.0199818611     -0.2157405853     -0.0587568807     -0.0795365047     35.3750495910     75.9065933227     -79.6175842285
  2 213    4   39     0.6057639122     -9.7712354660     1.1229377985     -0.1755262470     -0.0688770484     -0.0576982545     35.3750495910     75.9065933227     -79.6175842285
  3 165    5   36     0.6057639122     -9.7712354660     1.1229377985     -0.1755262470     -0.0688770484     -0.0576982545     35.3750495910     75.9065933227     -79.6175842285
  4 118    3   34     0.4740760803     -9.6251811981     0.7901268005     -0.1704661607     -0.0417123889     -0.0401211214     35.3750495910     75.9065933227     -79.6175842285
  5  70    2   30     0.5506944656     -9.6682786941     0.8739281654     -0.2122784137     -0.0427776718     -0.0339957618     35.3750495910     75.9065933227     -79.6175842285
  6  22    1   30     0.5506944656     -9.6682786941     0.8739281654     -0.2122784137     -0.0427776718     -0.0339957618     35.3750495910     75.9065933227     -79.6175842285
  6 230    0   28     0.6081582069     -9.7616577148     1.2809631824     -0.2048214673     -0.0252005434     -0.0236092782     35.3750495910     75.9065933227     -79.6175842285
  7 182    1   28     0.3591485500     -9.6778564453     0.7111141681     -0.2032235383     0.0163453998     -0.0164186334     35.1999244689     74.3252105712     -78.7741775512
  8 135    1   28     0.3591485500     -9.6778564453     0.7111141681     -0.2032235383     0.0163453998     -0.0164186334     35.1999244689     74.3252105712     -78.7741775512
  9  87    0   28     0.6321014881     -9.7736291885     0.7422403812     -0.2349156379     -0.0257331800     -0.0126901507     35.1999244689     74.3252105712     -78.7741775512
 10  39    0   31     0.4980193138     -9.8143329620     1.0439251661     -0.2338503599     -0.0068244485     -0.0369252872     35.1999244689     74.3252105712     -78.7741775512
 10 248    0   34     0.4980193138     -9.8143329620     1.0439251661     -0.2338503599     -0.0068244485     -0.0369252872     35.1999244689     74.3252105712     -78.7741775512
 11 200   -2   33     0.5411171436     -9.8047552108     1.0606853961     -0.1435678243     -0.0140150928     -0.0465128135     35.1999244689     74.3252105712     -78.7741775512
 12 153   -2   34     0.4118237018     -9.7448978424     0.8020984649     -0.1102777957     0.0088884420     -0.0638236141     35.1999244689     74.3252105712     -78.7741775512
 13 105    0   33     0.4118237018     -9.7448978424     0.8020984649     -0.1102777957     0.0088884420     -0.0638236141     35.1999244689     74.3252105712     -78.7741775512
 14  57    0   35     0.4860476970     -9.6634902954     0.9313919067     -0.1851137733     -0.0291953420     -0.0603614568     35.1999244689     74.3252105712     -78.7741775512
 15  10   -1   36     0.8260416984     -9.8406705856     1.0606853961     -0.1534216642     -0.0726055240     -0.0507739305     35.5501747131     75.3794631958     -79.1115417480
 15 218    0   38     0.8260416984     -9.8406705856     1.0606853961     -0.1534216642     -0.0726055240     -0.0507739305     35.5501747131     75.3794631958     -79.1115417480
 16 170    0   41     0.1915459060     -9.6563072204     0.9385748863     -0.1640744781     0.0259329271     -0.0891240310     35.5501747131     75.3794631958     -79.1115417480
 17 122    0   42     0.4453442096     -9.7832069396     1.3192723989     -0.2322524309     -0.1160157203     -0.0936514759     35.5501747131     75.3794631958     -79.1115417480
 18  75    1   46     0.4453442096     -9.7832069396     1.3192723989     -0.2322524309     -0.1160157203     -0.0936514759     35.5501747131     75.3794631958     -79.1115417480
 19  28    1   52     0.7063254833     -9.7951784133     1.3527928590     -0.2333177089     -0.0995038700     -0.0787375497     35.5501747131     75.3794631958     -79.1115417480
 19 237    2   52     0.8787168502     -9.7257432937     0.9673068046     -0.1544869518     -0.0089550132     -0.0888577079     35.5501747131     75.3794631958     -79.1115417480
 20 189    2   50     0.8787168502     -9.7257432937     0.9673068046     -0.1544869518     -0.0089550132     -0.0888577079     35.5501747131     75.3794631958     -79.1115417480
 21 141    1   52     0.5890036106     -9.5892667770     0.4884420394     -0.1763252019     0.0597555875     -0.0792701911     35.5501747131     75.3794631958     -79.1115417480
 22  94    1   52     0.6344957828     -9.7233486175     1.2522312402     -0.2642108440     -0.0092213306     -0.0606277847     36.7760391235     73.7980804443     -80.6296691894
 23  46    3   56     0.6344957828     -9.7233486175     1.2522312402     -0.2642108440     -0.0092213306     -0.0606277847     36.7760391235     73.7980804443     -80.6296691894
 23 254    2   58     0.6632276535     -9.7233486175     1.1373037099     -0.2495632410     -0.0137487721     -0.0326641607     36.7760391235     73.7980804443     -80.6296691894
 24 207    2   56     0.6368901252     -9.6610965728     1.3958907127     -0.2378451585     0.0504343891     -0.0292019987     36.7760391235     73.7980804443     -80.6296691894
 25 159    2   53     0.6368901252     -9.6610965728     1.3958907127     -0.2378451585     0.0504343891     -0.0292019987     36.7760391235     73.7980804443     -80.6296691894
 26 111    0   52     0.4285839557     -9.6275758743     0.6871709346     -0.2628792524     0.0397815723     -0.0212123966     36.7760391235     73.7980804443     -80.6296691894
 27  64   -1   53     0.5626660346     -9.7137708663     0.8308303833     -0.2716678380     0.0174106836     -0.0252071976     36.7760391235     73.7980804443     -80.6296691894
 28  15   -2   54     0.5626660346     -9.7137708663     0.8308303833     -0.2716678380     0.0174106836     -0.0252071976     36.7760391235     73.7980804443     -80.6296691894
 28 223   -1   55     0.5626660346     -9.7113771438     0.9625181198     -0.2551559925     0.0315256547     -0.0270714402     36.7760391235     73.7980804443     -80.6296691894
 29 176   -1   53     0.6464673995     -9.7065887451     1.2665972709     -0.2335840463     0.0269982099     -0.0166849517     36.6009178161     75.0280456542     -79.1115417480
 30 128    0   49     0.6464673995     -9.7065887451     1.2665972709     -0.2335840463     0.0269982099     -0.0166849517     36.6009178161     75.0280456542     -79.1115417480
 31  80    0   50     0.3854861259     -9.6658849716     1.0487138032     -0.2642108440     0.0496354198     -0.0033689441     36.6009178161     75.0280456542     -79.1115417480
 32  32    0   51     0.3950634002     -9.5916604995     0.7470290184     -0.3454385042     0.0102200400     -0.0020373435     36.6009178161     75.0280456542     -79.1115417480
 32 239    0   56     0.3950634002     -9.5916604995     0.7470290184     -0.3454385042     0.0102200400     -0.0020373435     36.6009178161     75.0280456542     -79.1115417480
 33 191   -1   55     0.8356189727     -9.7688407897     1.2043448686     -0.3363836288     -0.0632843255     -0.0009720629     36.6009178161     75.0280456542     -79.1115417480
 34 143    0   53     0.6512560367     -9.8550367355     1.2139221429     -0.2522264480     0.0166117215     0.0046206598     36.6009178161     75.0280456542     -79.1115417480
 35  95    0   48     0.6512560367     -9.8550367355     1.2139221429     -0.2522264480     0.0166117215     0.0046206598     36.6009178161     75.0280456542     -79.1115417480
 36  47    0   42     0.3304166793     -9.7233486175     1.3312439918     -0.2205343484     0.0701420783     -0.0078963871     36.6009178161     75.0280456542     -79.1115417480
 36 255    0   39     0.4788647174     -9.7185602188     0.7901268005     -0.2128110647     0.0397815723     0.0128765845     35.9004211425     74.6766281127     -80.1236267089
 37 207   -1   39     0.4788647174     -9.7185602188     0.7901268005     -0.2128110647     0.0397815723     0.0128765845     35.9004211425     74.6766281127     -80.1236267089
 38 159   -1   43     0.6488616943     -9.6347589492     0.4429498672     -0.2322524309     0.0110190021     0.0142081856     35.9004211425     74.6766281127     -80.1236267089
 39 111    0   44     0.5698490142     -9.6874332427     0.9816726684     -0.2708688735     0.0048936343     0.0112786650     35.9004211425     74.6766281127     -80.1236267089
 40  63    0   45     0.5698490142     -9.6874332427     0.9816726684     -0.2708688735     0.0048936343     0.0112786650     35.9004211425     74.6766281127     -80.1236267089
 41  15    0   44     0.6775936126     -9.7808122634     1.2665972709     -0.2602160453     -0.0009654053     0.0299210758     35.9004211425     74.6766281127     -80.1236267089
 41 223    0   42     0.5411171436     -9.7832069396     1.3767361640     -0.1986961174     0.0698757457     0.0128765845     35.9004211425     74.6766281127     -80.1236267089
 42 175    0   38     0.5411171436     -9.7832069396     1.3767361640     -0.1986961174     0.0698757457     0.0128765845     35.9004211425     74.6766281127     -80.1236267089
 43 127    0   38     0.2466153383     -9.6467304229     0.7661836147     -0.2053541183     0.0805285549     0.0147408256     35.9004211425     74.6766281127     -80.1236267089
 44  80    0   36     0.5985808849     -9.8095445632     1.0008273124     -0.2152079582     -0.0081560497     0.0421718072     35.9004211425     74.6766281127     -80.1236267089
 45  31   -1   35     0.5985808849     -9.8095445632     1.0008273124     -0.2152079582     -0.0081560497     0.0421718072     35.9004211425     74.6766281127     -80.1236267089
 45 239   -2   36     0.4501328468     -9.7161655426     0.7206914424     -0.1917717742     0.0451079797     0.0581510114     37.1262893676     74.8523330688     -79.2802200317
 46 191   -2   39     0.4070350170     -9.5964498519     1.1708242893     -0.2554223060     0.0171443643     0.0341821956     37.1262893676     74.8523330688     -79.2802200317
 47 143   -2   42     0.4070350170     -9.5964498519     1.1708242893     -0.2554223060     0.0171443643     0.0341821956     37.1262893676     74.8523330688     -79.2802200317
 48  95   -1   44     0.7135085105     -9.7281370162     0.9697010993     -0.2381114721     -0.0073570909     0.0581510114     37.1262893676     74.8523330688     -79.2802200317
 49  47   -1   45     0.5674547195     -9.6658849716     0.6871709346     -0.2226649284     0.0722726297     0.0208661913     37.1262893676     74.8523330688     -79.2802200317
 49 255   -3   45     0.5674547195     -9.6658849716     0.6871709346     -0.2226649284     0.0722726297     0.0208661913     37.1262893676     74.8523330688     -79.2802200317
 50 207   -4   41     0.5794263362     -9.7520809173     0.9361805915     -0.2034898757     0.0626851034     0.0198009090     37.1262893676     74.8523330688     -79.2802200317
 51 159   -3   39     0.4214009761     -9.8598251342     1.1277264356     -0.2032235383     0.0368520593     0.0237957096     37.1262893676     74.8523330688     -79.2802200317
 52 111   -2   39     0.4214009761     -9.8598251342     1.1277264356     -0.2032235383     0.0368520593     0.0237957096     37.1262893676     74.8523330688     -79.2802200317
 53  63   -3   37     0.4549215316     -9.7377147674     0.9146316528     -0.1731293678     0.0429774188     0.0363127589     37.4765357971     75.2037582397     -79.9549484252
 54  15   -2   37     0.4261896133     -9.5820837020     0.8858997344     -0.1648734331     0.1047636866     0.0355137944     37.4765357971     75.2037582397     -79.9549484252
 54 223   -1   37     0.4261896133     -9.5820837020     0.8858997344     -0.1648734331     0.1047636866     0.0355137944     37.4765357971     75.2037582397     -79.9549484252
 55 176   -1   36     0.4764704227     -9.8023614883     1.9465851783     -0.2000277042     0.0704083919     0.0301873946     37.4765357971     75.2037582397     -79.9549484252
 56 128   -1   32     0.4692874431     -9.8550367355     1.0870230197     -0.0570137786     0.1114217042     0.0562867736     37.4765357971     75.2037582397     -79.9549484252
 57  80   -1   27     0.4692874431     -9.8550367355     1.0870230197     -0.0570137786     0.1114217042     0.0562867736     37.4765357971     75.2037582397     -79.9549484252
 58  32   -1   23     0.1891515731     -9.6730680465     1.1875845146     -0.0628728151     0.1905187988     0.0349811601     37.4765357971     75.2037582397     -79.9549484252
 58 240    0   21     0.2083061695     -9.6251811981     1.5012409687     -0.1345129251     0.1183460235     0.0506940460     37.4765357971     75.2037582397     -79.9549484252
 59 193    0   24     0.2083061695     -9.6251811981     1.5012409687     -0.1345129251     0.1183460235     0.0506940460     37.4765357971     75.2037582397     -79.9549484252
 60 145   -1   27     0.4070350170     -9.6922225952     1.9729227066     -0.2290565967     0.0054262762     0.0757281494     38.5272827148     74.5009155273     -80.9670333862
 61  97   -1   24     0.5722434043     -9.8023614883     1.4820864200     -0.1978971385     0.0243350076     0.0589499759     38.5272827148     74.5009155273     -80.9670333862
 62  49   -1   21     0.5722434043     -9.8023614883     1.4820864200     -0.1978971385     0.0243350076     0.0589499759     38.5272827148     74.5009155273     -80.9670333862
 63   0    0   12     0.2370380401     -9.6060266494     1.3791304826     -0.1736620044     0.0831917667     0.0906420707     38.5272827148     74.5009155273     -80.9670333862
 63 208    0    5     0.3040791034     -9.2971591949     1.2474426031     -0.2559549331     0.0722726297     0.1260626554     38.5272827148     74.5009155273     -80.9670333862
 64 160    0    4     0.3040791034     -9.2971591949     1.2474426031     -0.2559549331     0.0722726297     0.1260626554     38.5272827148     74.5009155273     -80.9670333862
 65 112    0    1     0.3184450626     -10.0561599731     0.9098430633     -0.3915119171     0.0333898925     0.0727986240     38.5272827148     74.5009155273     -80.9670333862
 66  65   -1    1     0.2609812974     -10.5637559890     0.7374516487     -0.1981634616     0.0682778358     -0.0068311066     38.5272827148     74.5009155273     -80.9670333862
 67  17   -1    1     0.2609812974     -10.5637559890     0.7374516487     -0.1981634616     0.0682778358     -0.0068311066     38.5272827148     74.5009155273     -80.9670333862
 67 226    0    0     -0.1556310415     -9.7209539413     1.1492754220     0.0995824909     0.0208728504     0.0158061075     38.8775291442     75.2037582397     -80.9670333862
 68 178    0    0     0.6201298236     -9.3977203369     1.4868750572     0.0926581573     -0.3290718555     0.2656143903     38.8775291442     75.2037582397     -80.9670333862
 69 130    0    0     0.6201298236     -9.3977203369     1.4868750572     0.0926581573     -0.3290718555     0.2656143903     38.8775291442     75.2037582397     -80.9670333862
 70  82    0    0     0.2753472328     -9.4216642379     1.4605374336     -0.0357081604     -0.1871231937     0.1095508098     38.8775291442     75.2037582397     -80.9670333862
 71  34    0    0     0.1987288665     -9.4671554565     1.4150452613     -0.1725967168     -0.0710076093     0.0019574584     38.8775291442     75.2037582397     -80.9670333862
 71 242    0    0     0.1987288665     -9.4671554565     1.4150452613     -0.1725967168     -0.0710076093     0.0019574584     38.8775291442     75.2037582397     -80.9670333862
 72 195    0    0     0.1245048284     -9.5629291534     1.3216667175     -0.3001640796     -0.0611537647     0.0368454003     38.8775291442     75.2037582397     -80.9670333862
 73 147    0    0     -0.2346437215     -10.0872859954     1.0726569890     -0.3225349903     -0.0587568807     0.0522919654     38.8775291442     75.2037582397     -80.9670333862
 74 100    0    0     -0.2346437215     -10.0872859954     1.0726569890     -0.3225349903     -0.0587568807     0.0522919654     38.8775291442     75.2037582397     -80.9670333862
 75  53    0    0     0.1221105098     -9.7257432937     1.2689915895     -0.2152079582     -0.0672791242     0.0895767974     38.8775291442     75.2037582397     -80.9670333862
 76   5    0    0     0.0383091812     -9.7017993927     1.2689915895     -0.1616775989     -0.0427776718     -0.0060321464     39.7531471252     75.3794631958     -80.1236267089
 76 213    0    0     0.0383091812     -9.7017993927     1.2689915895     -0.1616775989     -0.0427776718     -0.0060321464     39.7531471252     75.3794631958     -80.1236267089
 77 166    0    0     0.1245048284     -9.8239097595     1.2905404567     -0.1419699096     -0.0582242441     -0.0382568836     39.7531471252     75.3794631958     -80.1236267089
 78 118    0    0     0.1604196929     -9.4839162826     1.3432155847     -0.1401056671     -0.0531641578     -0.0209460735     39.7531471252     75.3794631958     -80.1236267089
 79  71    0    0     0.1604196929     -9.4839162826     1.3432155847     -0.1401056671     -0.0531641578     -0.0209460735     39.7531471252     75.3794631958     -80.1236267089
 80  23    0    0     0.0335205316     -9.4791278839     1.3647644519     -0.1744609594     -0.0214720582     0.0288557958     39.7531471252     75.3794631958     -80.1236267089
 80 232    0    0     0.0718297100     -9.5222253799     1.3743418455     -0.2386441230     -0.0172109375     0.0099470624     39.7531471252     75.3794631958     -80.1236267089
 81 184    0    0     0.0718297100     -9.5222253799     1.3743418455     -0.2386441230     -0.0172109375     0.0099470624     39.7531471252     75.3794631958     -80.1236267089
 82 136    0    0     0.0838013267     -9.7161655426     1.3073006868     -0.2897776126     -0.0315922260     0.0171377077     39.7531471252     75.3794631958     -80.1236267089
 83  88    0    0     0.0670410633     -9.7089824676     1.2857518196     -0.3001640796     -0.0337227869     0.0328505992     38.7024040222     74.3252105712     -81.4730758666
 84  40    0    0     0.0670410633     -9.7089824676     1.2857518196     -0.3001640796     -0.0337227869     0.0328505992     38.7024040222     74.3252105712     -81.4730758666
 84 248    0    0     0.0646467447     -9.8646135330     1.2857518196     -0.3134800910     -0.0172109375     0.0680048561     38.7024040222     74.3252105712     -81.4730758666
 85 199    0    0     -0.0215489125     -9.6802511215     1.2258937358     -0.3073547124     0.0048936343     0.0437697219     38.7024040222     74.3252105712     -81.4730758666
 86 152    0    0     -0.0215489125     -9.6802511215     1.2258937358     -0.3073547124     0.0048936343     0.0437697219     38.7024040222     74.3252105712     -81.4730758666
 87 104    0    0     0.0023943238     -9.7496862411     1.2857518196     -0.2831195831     -0.0254668593     0.0083491430     38.7024040222     74.3252105712     -81.4730758666
 88  56    0    0     0.0838013267     -10.0753145217     1.2809631824     -0.2737983703     -0.0374512672     0.0376443576     38.7024040222     74.3252105712     -81.4730758666
 89   8    0    0     0.0838013267     -10.0753145217     1.2809631824     -0.2737983703     -0.0374512672     0.0376443576     38.7024040222     74.3252105712     -81.4730758666
 89 217    0    0     -0.0646467447     -9.7089824676     1.2665972709     -0.2559549331     0.0094210767     0.0661406230     38.7024040222     74.3252105712     -81.4730758666
 90 168    0    0     -0.0526751232     -9.7377147674     1.2234994173     -0.2562212705     -0.0142814149     0.0275241947     38.7024040222     73.9737854003     -80.4609909057
 91 121    0    0     -0.0526751232     -9.7377147674     1.2234994173     -0.2562212705     -0.0142814149     0.0275241947     38.7024040222     73.9737854003     -80.4609909057
 92  73    0    0     -0.0670410633     -9.8406705856     1.1708242893     -0.2580854892     -0.0390491914     -0.0222776746     38.7024040222     73.9737854003     -80.4609909057
 93  24    0    0     0.0000000000     -9.9101057052     1.1109662055     -0.1845811367     -0.0547620773     -0.0600951385     38.7024040222     73.9737854003     -80.4609909057
 93 231    0    0     0.0000000000     -9.9101057052     1.1109662055     -0.1845811367     -0.0547620773     -0.0600951385     38.7024040222     73.9737854003     -80.4609909057
 94 181    0    0     0.0167602658     -9.7281370162     1.2426539659     -0.0681992149     -0.0683444070     -0.0731448221     38.7024040222     73.9737854003     -80.4609909057
 95 133    0    0     0.0670410633     -9.5294084548     1.4126509666     -0.0405019235     -0.0470387935     -0.0419853687     38.7024040222     73.9737854003     -80.4609909057
 96  85    0    0     0.0670410633     -9.5294084548     1.4126509666     -0.0405019235     -0.0470387935     -0.0419853687     38.7024040222     73.9737854003     -80.4609909057
 97  36    0    0     0.0311262083     -9.4144811630     1.4030736923     -0.1318497419     -0.0318585443     0.0168713865     38.7024040222     73.9737854003     -80.4609909057
 97 244    0    0     -0.0071829710     -9.6922225952     1.3192723989     -0.2162732362     -0.0297279834     0.0379106760     40.1033973693     73.2709503173     -80.4609909057
 98 196    0    0     -0.0071829710     -9.6922225952     1.3192723989     -0.2162732362     -0.0297279834     0.0379106760     40.1033973693     73.2709503173     -80.4609909057
 99 148    0    0     -0.0622524166     -9.7856006622     1.2833575057     -0.2016256093     -0.0291953420     0.0371117234     40.1033973693     73.2709503173     -80.4609909057
100 100    0    0     -0.1245048284     -9.7640523910     1.3695532083     -0.1584817409     -0.0630179977     -0.0025699834     40.1033973693     73.2709503173     -80.4609909057
101  53    0    0     -0.1245048284     -9.7640523910     1.3695532083     -0.1584817409     -0.0630179977     -0.0025699834     40.1033973693     73.2709503173     -80.4609909057
102   4    0    0     -0.4094293594     -8.5764675140     1.6401116847     -0.2000277042     -0.1109556317     -0.0659541797     40.1033973693     73.2709503173     -80.4609909057
102 213    0    0     0.0694353866     -10.0513706207     1.1708242893     -0.3124147891     -0.1482404613     -0.1077664375     40.1033973693     73.2709503173     -80.4609909057
103 165    0    0     0.0694353866     -10.0513706207     1.1708242893     -0.3124147891     -0.1482404613     -0.1077664375     40.1033973693     73.2709503173     -80.4609909057
104 118    0    0     -0.0885899734     -9.3187074661     1.4533544540     -0.2479653358     -0.1077597856     -0.0595624971     40.1033973693     73.2709503173     -80.4609909057
105  71    0    0     -0.1771799468     -9.5222253799     1.3575814962     -0.3347856998     -0.1546321392     -0.0877924346     40.9790153503     73.4466552734     -80.9670333862
106  24    0    0     -0.1771799468     -9.5222253799     1.3575814962     -0.3347856998     -0.1546321392     -0.0877924346     40.9790153503     73.4466552734     -80.9670333862
106 233    0    0     -0.1029559254     -9.7137708663     1.1516697406     -0.4263998031     -0.3045703887     -0.0539697742     40.9790153503     73.4466552734     -80.9670333862
107 185    0    0     0.3711201906     -9.5844774246     1.4102566242     -0.4626193523     -0.5032452583     -0.0023036637     40.9790153503     73.4466552734     -80.9670333862
108 138    0    1     0.3711201906     -9.5844774246     1.4102566242     -0.4626193523     -0.5032452583     -0.0023036637     40.9790153503     73.4466552734     -80.9670333862
109  90    0    1     -0.1939402198     -9.9268665313     1.0654740333     -0.4887187480     -0.4869997024     -0.1375942945     40.9790153503     73.4466552734     -80.9670333862
110  43    2    2     0.5506944656     -9.7425031661     1.2402596473     -0.4679457664     -0.5503838539     -0.0715469074     40.9790153503     73.4466552734     -80.9670333862
110 251    3    3     0.5506944656     -9.7425031661     1.2402596473     -0.4679457664     -0.5503838539     -0.0715469074     40.9790153503     73.4466552734     -80.9670333862
111 203    2    2     0.1484480619     -9.6994056701     1.1588526964     -0.4085564136     -0.3996467113     -0.1469155073     40.9790153503     73.4466552734     -80.9670333862
112 156    1    2     -0.2681642532     -9.7640523910     1.0391365289     -0.3877834129     -0.4481169700     -0.1887277603     40.9790153503     73.4466552734     -80.9670333862
113 109    2    2     -0.2681642532     -9.7640523910     1.0391365289     -0.3877834129     -0.4481169700     -0.1887277603     40.9790153503     73.4466552734     -80.9670333862
114  61    2    1     0.4525271415     -9.7353200912     1.1301207542     -0.3805927753     -0.6369379043     -0.1341321468     38.1770324707     74.1494979858     -79.2802200317
115  14    2    1     2.8420621871     -10.1208066940     -0.3759088277     -0.3920445442     -0.3114947080     -0.5250901222     38.1770324707     74.1494979858     -79.2802200317
115 223    3    1     2.8420621871     -10.1208066940     -0.3759088277     -0.3920445442     -0.3114947080     -0.5250901222     38.1770324707     74.1494979858     -79.2802200317
116 175    2    3     -1.1612470149     -9.3857488632     1.9058816909     -0.5299983978     0.4728181838     -1.3440246582     38.1770324707     74.1494979858     -79.2802200317
117 128    1    3     1.5227898597     -9.7065887451     0.2035175085     -0.4261335372     -0.3671556472     -0.5360092639     38.1770324707     74.1494979858     -79.2802200317
118  81    0    6     1.5227898597     -9.7065887451     0.2035175085     -0.4261335372     -0.3671556472     -0.5360092639     38.1770324707     74.1494979858     -79.2802200317
119  33    0    6     -0.0790126848     -9.6802511215     1.1899788379     -0.4535645008     -0.0712739276     -0.6814200401     38.1770324707     74.1494979858     -79.2802200317
119 241    0    2     0.6105525493     -9.9651756286     0.7661836147     -0.2759289503     -0.7708969593     0.0680048561     38.1770324707     74.1494979858     -79.2802200317
120 193    3    0     0.6105525493     -9.9651756286     0.7661836147     -0.2759289503     -0.7708969593     0.0680048561     38.1770324707     74.1494979858     -79.2802200317
121 146    5   -3     0.4908363342     -9.8694019317     0.8404075622     -0.1584817409     -0.9658432960     0.2184757471     35.3750495910     75.9065933227     -80.2923126220
122  98    6   -7     1.1061775684     -9.9532032012     0.7757608890     -0.1568838357     -0.8851482391     0.1023601531     35.3750495910     75.9065933227     -80.2923126220
123  50    5   -7     1.1061775684     -9.9532032012     0.7757608890     -0.1568838357     -0.8851482391     0.1023601531     35.3750495910     75.9065933227     -80.2923126220
124   2    4   -6     1.1804015636     -9.2444839477     0.8954771041     -0.2687382936     -0.4063046932     -0.2712870121     35.3750495910     75.9065933227     -80.2923126220
124 210    3   -5     -0.3711201906     -9.5868721008     1.0487138032     -0.3808590888     -0.5660967826     -0.0638236141     35.3750495910     75.9065933227     -80.2923126220
125 163    3   -4     -0.3711201906     -9.5868721008     1.0487138032     -0.3808590888     -0.5660967826     -0.0638236141     35.3750495910     75.9065933227     -80.2923126220
126 115    5   -8     0.8068870544     -9.6299695968     0.6775936126     -0.3233339309     -1.4018094539     0.6224834442     35.3750495910     75.9065933227     -80.2923126220
127  67    7  -10     0.7470290184     -9.5461683273     0.7206914424     -0.4122848510     -1.0065903663     0.0538898944     35.3750495910     75.9065933227     -80.2923126220
128  19    7  -10     0.7470290184     -9.5461683273     0.7206914424     -0.4122848510     -1.0065903663     0.0538898944     35.3750495910     75.9065933227     -80.2923126220
128 227    5  -10     0.3040791034     -10.3362951278     0.3783031463     -0.3398457765     -0.9115139961     -0.0523718547     33.6238098144     75.5551757812     -77.9307708740
129 180    8  -11     0.6751992702     -9.9484148025     0.5722434043     0.0138273835     -1.4460186004     0.6216845035     33.6238098144     75.5551757812     -77.9307708740
130 132    7  -10     0.6751992702     -9.9484148025     0.5722434043     0.0138273835     -1.4460186004     0.6216845035     33.6238098144     75.5551757812     -77.9307708740
131  84    9  -13     0.2777415513     -9.3450450897     0.9266032218     0.0926581573     -1.3818354606     0.5859975814     33.6238098144     75.5551757812     -77.9307708740
132  36   12  -14     0.3806974601     -9.3043422698     0.9553351402     -0.1004239559     -1.5248493194     0.6123632907     33.6238098144     75.5551757812     -77.9307708740
132 244   10  -12     0.3806974601     -9.3043422698     0.9553351402     -0.1004239559     -1.5248493194     0.6123632907     33.6238098144     75.5551757812     -77.9307708740
133 197   10  -12     0.3543598890     -9.6946163177     0.7398460388     -0.3438405990     -1.5184576511     0.5335325241     33.6238098144     75.5551757812     -77.9307708740
134 149   11  -11     -0.2681642532     -9.6060266494     0.7374516487     -0.4125512123     -1.2420172691     0.2975728225     33.6238098144     75.5551757812     -77.9307708740
135 102   10   -9     -0.2681642532     -9.6060266494     0.7374516487     -0.4125512123     -1.2420172691     0.2975728225     33.6238098144     75.5551757812     -77.9307708740
136  55   10   -7     -0.1316878080     -9.7903900146     -0.0311262083     -0.3734021186     -1.3187174797     0.3889206409     32.9233131408     75.5551757812     -75.5692291259
137   8   11   -2     -0.2202777862     -9.7496862411     0.4166123390     -0.4682120800     -1.5482854843     0.3867900657     32.9233131408     75.5551757812     -75.5692291259
137 216   11    3     -0.2202777862     -9.7496862411     0.4166123390     -0.4682120800     -1.5482854843     0.3867900657     32.9233131408     75.5551757812     -75.5692291259
138 169   13    6     -0.3591485500     -9.4001150131     0.6608333587     -0.4943114757     -1.5187239646     0.0280568361     32.9233131408     75.5551757812     -75.5692291259
139 122   13   11     0.0526751232     -10.3650274276     0.1915459060     -0.5331941604     -1.3810363960     0.0280568361     32.9233131408     75.5551757812     -75.5692291259
140  75   11   13     0.0526751232     -10.3650274276     0.1915459060     -0.5331941604     -1.3810363960     0.0280568361     32.9233131408     75.5551757812     -75.5692291259
141  28   11   12     -0.1699969768     -9.8334875106     0.4525271415     -0.4194755077     -1.3573338985     0.0557541322     32.9233131408     75.5551757812     -75.5692291259
141 237   11   11     0.0407035017     -9.8550367355     0.2801358699     -0.3481017112     -1.5208544731     0.0355137944     32.9233131408     75.5551757812     -75.5692291259
142 190   12   10     0.0407035017     -9.8550367355     0.2801358699     -0.3481017112     -1.5208544731     0.0355137944     32.9233131408     75.5551757812     -75.5692291259
143 143   14   10     -0.3112620830     -9.7544746398     0.0742240333     -0.3283940315     -1.6638684272     -0.0036352646     32.9233131408     75.5551757812     -75.5692291259
144  96   15   10     0.2442210197     -9.8861627578     0.3783031463     -0.3435742616     -1.9589511871     0.1036917686     29.2457084655     76.4337234497     -73.3763732910
145  49   16   12     0.2442210197     -9.8861627578     0.3783031463     -0.3435742616     -1.9589511871     0.1036917686     29.2457084655     76.4337234497     -73.3763732910
146   2   16   13     0.3232336997     -9.7329254150     0.4357668876     -0.3116158485     -1.8657390594     -0.0427843284     29.2457084655     76.4337234497     -73.3763732910
146 211   16   11     0.5195682525     -9.7712354660     0.0957729530     -0.2753963232     -1.8015560150     0.0453676414     29.2457084655     76.4337234497     -73.3763732910
147 163   14   10     0.5195682525     -9.7712354660     0.0957729530     -0.2753963232     -1.8015560150     0.0453676414     29.2457084655     76.4337234497     -73.3763732910
148 116   14    8     0.1723913097     -9.6994056701     0.2968961238     -0.2554223060     -1.6489544868     0.0466992473     29.2457084655     76.4337234497     -73.3763732910
149  68   14    8     0.2729529142     -9.8813743591     0.2011231899     -0.2599497318     -1.5376327037     -0.0174839124     29.2457084655     76.4337234497     -73.3763732910
150  21   14    9     0.2729529142     -9.8813743591     0.2011231899     -0.2599497318     -1.5376327037     -0.0174839124     29.2457084655     76.4337234497     -73.3763732910
150 230   14    8     -0.0430978250     -9.8502473831     0.1149275422     -0.2378451585     -1.4614651203     -0.0366589665     29.2457084655     76.4337234497     -73.3763732910
151 183   16   10     0.0885899734     -9.6634902954     0.2011231899     -0.2530254125     -1.5778470039     0.0272578716     26.2686004638     76.2580108642     -69.8340682983
152 136   17   11     0.0885899734     -9.6634902954     0.2011231899     -0.2530254125     -1.5778470039     0.0272578716     26.2686004638     76.2580108642     -69.8340682983
153  88   17   11     0.5123852729     -9.6587018966     0.3663315296     -0.2831195831     -1.6912994384     0.0677385377     26.2686004638     76.2580108642     -69.8340682983
154  40   18   11     0.4621044635     -9.7209539413     0.4668931484     -0.3220023632     -1.5394968986     0.0432370853     26.2686004638     76.2580108642     -69.8340682983
154 249   15    8     0.4621044635     -9.7209539413     0.4668931484     -0.3220023632     -1.5394968986     0.0432370853     26.2686004638     76.2580108642     -69.8340682983
155 201   14    5     0.2681642532     -9.7808122634     0.1747856235     -0.3190728187     -1.2960803508     -0.0454475307     26.2686004638     76.2580108642     -69.8340682983
156 153   12    3     0.2729529142     -9.7089824676     0.1125332117     -0.3124147891     -1.2369571924     -0.0616930580     26.2686004638     76.2580108642     -69.8340682983
157 106   10    2     0.2729529142     -9.7089824676     0.1125332117     -0.3124147891     -1.2369571924     -0.0616930580     26.2686004638     76.2580108642     -69.8340682983
158  58   10    3     0.4477385520     -9.7784175872     0.0646467447     -0.3230676174     -1.1932806968     -0.1029726743     26.2686004638     76.2580108642     -69.8340682983
159  11    9    6     0.4668931484     -9.7257432937     0.0933786296     -0.3694073200     -1.0428098440     -0.2110986709     25.0427322387     75.0280456542     -68.6532974243
159 219    8    8     0.4668931484     -9.7257432937     0.0933786296     -0.3694073200     -1.0428098440     -0.2110986709     25.0427322387     75.0280456542     -68.6532974243
160 171    9    8     0.2346437215     -9.8119382858     0.1029559254     -0.3909792709     -0.9642454147     -0.2475845336     25.0427322387     75.0280456542     -68.6532974243
161 124    9    9     0.4022463798     -9.9077110290     0.0047886476     -0.3230676174     -1.0462720394     -0.1061685204     25.0427322387     75.0280456542     -68.6532974243
162  76   10    5     0.4022463798     -9.9077110290     0.0047886476     -0.3230676174     -1.0462720394     -0.1061685204     25.0427322387     75.0280456542     -68.6532974243
163  28   10    2     0.2968961238     -9.8478536605     -0.1197161788     -0.2170722007     -1.0494679212     0.0198009090     25.0427322387     75.0280456542     -68.6532974243
163 236    9    4     -0.0574637699     -9.6730680465     0.1484480619     -0.2359809398     -1.0627838373     0.0179366683     25.0427322387     75.0280456542     -68.6532974243
164 188    8    5     -0.0574637699     -9.6730680465     0.1484480619     -0.2359809398     -1.0627838373     0.0179366683     25.0427322387     75.0280456542     -68.6532974243
165 141   10   10     0.0215489125     -9.7496862411     0.0239432382     -0.3166759252     -1.2486753463     -0.0358600020     25.0427322387     75.0280456542     -68.6532974243
166  94   13   14     0.7470290184     -9.8430643081     0.1460537433     -0.3803264617     -1.3799711465     -0.0867271518     24.6924839019     76.7851409912     -64.9423065185
167  46   13   15     0.7470290184     -9.8430643081     0.1460537433     -0.3803264617     -1.3799711465     -0.0867271518     24.6924839019     76.7851409912     -64.9423065185
167 255   13   16     0.7182971000     -9.6898279190     -0.0478864765     -0.3251981735     -1.2201790809     -0.1807381629     24.6924839019     76.7851409912     -64.9423065185
168 208   11   13     0.6225241661     -9.8454589843     -0.0478864765     -0.2788584709     -1.0835567665     -0.1069674849     24.6924839019     76.7851409912     -64.9423065185
169 161    8    9     0.6225241661     -9.8454589843     -0.0478864765     -0.2788584709     -1.0835567665     -0.1069674849     24.6924839019     76.7851409912     -64.9423065185
170 114    8   10     0.1316878080     -9.7879953384     0.0407035017     -0.2567538976     -0.9946059226     -0.0963146781     24.6924839019     76.7851409912     -64.9423065185
171  67    8   10     -0.0239432382     -9.7975721359     0.0909842967     -0.2639445304     -1.1799647808     -0.0925861930     24.6924839019     76.7851409912     -64.9423065185
172  19    7    9     -0.0239432382     -9.7975721359     0.0909842967     -0.2639445304     -1.1799647808     -0.0925861930     24.6924839019     76.7851409912     -64.9423065185
172 228    7    8     0.3232336997     -9.6874332427     0.1268991470     -0.2753963232     -1.4398932456     -0.0861945152     24.6924839019     76.7851409912     -64.9423065185
173 180    7    6     0.6344957828     -9.7688407897     -0.1723913097     -0.2684719800     -1.4790422916     -0.1285394306     21.7153759002     74.8523330688     -62.0747261047
174 133    5    3     0.6344957828     -9.7688407897     -0.1723913097     -0.2684719800     -1.4790422916     -0.1285394306     21.7153759002     74.8523330688     -62.0747261047
175  85    4    1     0.8308303833     -9.7425031661     0.0071829710     -0.2660751104     -1.3818354606     -0.1365290284     21.7153759002     74.8523330688     -62.0747261047
176  38    4    1     0.5459058284     -9.7736291885     -0.0814070034     -0.2575528621     -1.2305655479     -0.1266751766     21.7153759002     74.8523330688     -62.0747261047
176 246    2    0     0.5459058284     -9.7736291885     -0.0814070034     -0.2575528621     -1.2305655479     -0.1266751766     21.7153759002     74.8523330688     -62.0747261047
177 199    4    0     0.3567542552     -9.8071498870     -0.1053502440     -0.2407746791     -1.3038035631     -0.1418554210     21.7153759002     74.8523330688     -62.0747261047
178 151    2    0     0.7206914424     -9.7975721359     -0.0574637699     -0.1992287445     -1.4819717407     -0.1863308906     21.7153759002     74.8523330688     -62.0747261047
179 104   -2   -4     0.7206914424     -9.7975721359     -0.0574637699     -0.1992287445     -1.4819717407     -0.1863308906     21.7153759002     74.8523330688     -62.0747261047
180  57   -5   -7     0.7877325057     -9.6778564453     0.0263375616     -0.1446331119     -1.5655963420     -0.2049733161     21.7153759002     74.8523330688     -62.0747261047
181   9  -13   -8     0.5291455268     -9.7472915649     0.0478864765     -0.1100114822     -1.7749238967     -0.1818034553     21.7153759002     74.8523330688     -62.0747261047
181 218  -22  -13     0.5291455268     -9.7472915649     0.0478864765     -0.1100114822     -1.7749238967     -0.1818034553     21.7153759002     74.8523330688     -62.0747261047
182 171  -26  -14     0.6057639122     -9.7425031661     -0.0646467447     -0.0594106626     -2.2252714633     -0.1234793424     20.6646327972     75.5551757812     -58.3637390136
183 124  -32  -12     0.9409692764     -9.6587018966     -0.2298550844     -0.0655360221     -2.3059663772     -0.0851292324     20.6646327972     75.5551757812     -58.3637390136
184  78  -35  -11     0.9409692764     -9.6587018966     -0.2298550844     -0.0655360221     -2.3059663772     -0.0851292324     20.6646327972     75.5551757812     -58.3637390136
185  31  -31   -7     0.5913979530     -9.7640523910     -0.0742240333     -0.1614112854     -1.9192694664     -0.1343984603     20.6646327972     75.5551757812     -58.3637390136
185 240  -33   -8     0.6632276535     -9.8765850067     -0.2633756160     -0.1305181384     -2.0289933681     -0.1229466915     20.6646327972     75.5551757812     -58.3637390136
186 194  -32  -12     0.6632276535     -9.8765850067     -0.2633756160     -0.1305181384     -2.0289933681     -0.1229466915     20.6646327972     75.5551757812     -58.3637390136
187 147  -31  -14     1.2953290939     -9.7927837371     -0.4477385520     -0.0492904949     -1.8761255264     -0.1477144718     20.6646327972     75.5551757812     -58.3637390136
188 101  -31  -14     0.8595622062     -9.6922225952     -0.0311262083     -0.1337139844     -0.9242974281     -0.2553078174     20.6646327972     75.5551757812     -58.3637390136
189  54  -23  -11     0.8595622062     -9.6922225952     -0.0311262083     -0.1337139844     -0.9242974281     -0.2553078174     20.6646327972     75.5551757812     -58.3637390136
190   7  -22  -10     0.5459058284     -9.7425031661     0.1101388931     -0.1939023494     -0.8699680328     -0.1791402578     20.3143844604     73.4466552734     -55.6648368835
190 216  -19   -8     1.1468811035     -9.7113771438     -0.3615428924     -0.1158705353     -1.3341641426     0.0182029895     20.3143844604     73.4466552734     -55.6648368835
191 169  -20   -9     1.1468811035     -9.7113771438     -0.3615428924     -0.1158705353     -1.3341641426     0.0182029895     20.3143844604     73.4466552734     -55.6648368835
192 123  -19   -9     1.0319535732     -9.6754617691     -0.3352053165     -0.0969617938     -0.7759570598     0.0232630705     20.3143844604     73.4466552734     -55.6648368835
193  75  -12   -6     0.2035175085     -9.7113771438     0.3543598890     -0.1664713621     -0.3109620809     -0.0803354644     20.3143844604     73.4466552734     -55.6648368835
194  28  -13   -5     0.2035175085     -9.7113771438     0.3543598890     -0.1664713621     -0.3109620809     -0.0803354644     20.3143844604     73.4466552734     -55.6648368835
194 237  -11   -7     0.3902747631     -9.7808122634     0.1580253696     -0.1600796937     -1.1765025854     0.0666732549     20.3143844604     73.4466552734     -55.6648368835
195 189  -23  -10     1.2091335058     -9.7496862411     -0.6081582069     -0.0540842533     -1.7560152053     0.2171441555     20.3143844604     73.4466552734     -55.6648368835
196 142  -29  -12     1.2091335058     -9.7496862411     -0.6081582069     -0.0540842533     -1.7560152053     0.2171441555     20.3143844604     73.4466552734     -55.6648368835
197  96  -22  -10     1.2354710102     -9.7712354660     -0.3519655704     0.0401930809     -0.8238946914     0.1108824133     19.7890129089     74.6766281127     -52.7972526550
198  48  -17   -5     0.4525271415     -9.7640523910     0.1676026582     -0.0354418468     0.0491027879     0.0387096405     19.7890129089     74.6766281127     -52.7972526550
199   0   -2    0     0.4525271415     -9.7640523910     0.1676026582     -0.0354418468     0.0491027879     0.0387096405     19.7890129089     74.6766281127     -52.7972526550
199 207    5    2     0.5171739578     -9.6850395202     0.1245048284     -0.2170722007     0.1100900888     0.0048869805     19.7890129089     74.6766281127     -52.7972526550
200 159    5    5     0.5794263362     -9.6754617691     0.0933786296     -0.2080173015     0.0336562132     -0.0281367187     19.7890129089     74.6766281127     -52.7972526550
201 111    6    5     0.5794263362     -9.6754617691     0.0933786296     -0.2080173015     0.0336562132     -0.0281367187     19.7890129089     74.6766281127     -52.7972526550
202  64    3    1     0.6129468917     -9.6275758743     0.1268991470     -0.2021582603     -0.1077597856     0.0432370853     19.7890129089     74.6766281127     -52.7972526550
203  16    1    1     0.7278743743     -9.8957395553     -0.0407035017     -0.2005603551     -0.1506373405     0.1321880221     19.7890129089     74.6766281127     -52.7972526550
203 224    0    0     0.7278743743     -9.8957395553     -0.0407035017     -0.2005603551     -0.1506373405     0.1321880221     19.7890129089     74.6766281127     -52.7972526550
204 177    0    0     0.5195682525     -9.8406705856     0.1412650966     -0.1507584810     -0.0728718519     0.1247310519     21.1900043487     75.7308883666     -53.1346168518
205 129    0    0     0.4621044635     -9.8670082092     0.0526751232     -0.2186701059     -0.0534304809     0.0482971668     21.1900043487     75.7308883666     -53.1346168518
206  81    0    0     0.4621044635     -9.8670082092     0.0526751232     -0.2186701059     -0.0534304809     0.0482971668     21.1900043487     75.7308883666     -53.1346168518
207  32    0    0     0.6129468917     -9.7975721359     0.0191545906     -0.2072183609     -0.1746061420     0.0959684753     21.1900043487     75.7308883666     -53.1346168518
207 241    0    0     0.9313919067     -9.6371526718     0.1819685935     -0.1912391281     -0.1943138313     0.1513630771     21.1900043487     75.7308883666     -53.1346168518
208 193    0    0     0.9313919067     -9.6371526718     0.1819685935     -0.1912391281     -0.1943138313     0.1513630771     21.1900043487     75.7308883666     -53.1346168518
209 146    0    0     0.5363285064     -9.7879953384     0.0814070034     -0.2367798805     -0.1106893062     0.0933052825     21.1900043487     75.7308883666     -53.1346168518
210  98    0    0     0.4956250190     -9.8598251342     0.0407035017     -0.2016256093     -0.0861878490     0.0765271091     21.1900043487     75.7308883666     -53.1346168518
211  50    0    0     0.4956250190     -9.8598251342     0.0407035017     -0.2016256093     -0.0861878490     0.0765271091     21.1900043487     75.7308883666     -53.1346168518
212   2    0    0     0.4190066337     -9.8263044357     0.1364764571     -0.1430351829     -0.0598221588     0.0520256471     21.5402526855     76.4337234497     -54.4840660095
212 210    0    0     0.2873188495     -9.7329254150     0.1005615949     -0.1664713621     -0.0590231990     0.0110123443     21.5402526855     76.4337234497     -54.4840660095
213 162    0    0     0.2873188495     -9.7329254150     0.1005615949     -0.1664713621     -0.0590231990     0.0110123443     21.5402526855     76.4337234497     -54.4840660095
214 114    0    0     0.3974577426     -9.7975721359     0.0694353866     -0.1779231309     -0.1911180019     0.1090181589     21.5402526855     76.4337234497     -54.4840660095
215  66    0    0     1.5347615242     -8.4208364486     -0.6775936126     -0.1888422489     -0.1274674892     0.0893104743     21.5402526855     76.4337234497     -54.4840660095
216  19    4    1     1.5347615242     -8.4208364486     -0.6775936126     -0.1888422489     -0.1274674892     0.0893104743     21.5402526855     76.4337234497     -54.4840660095
216 227    5    2     0.6751992702     -9.8981342315     0.0766183614     -0.3193391323     0.1471086025     -0.0065647864     21.5402526855     76.4337234497     -54.4840660095
217 180    6    2     0.4980193138     -9.6922225952     0.2107004880     -0.1598133563     -0.0169446172     0.0568194150     21.5402526855     76.4337234497     -54.4840660095
218 132    7    2     0.4980193138     -9.6922225952     0.2107004880     -0.1598133563     -0.0169446172     0.0568194150     21.5402526855     76.4337234497     -54.4840660095
219  84    5    1     0.4525271415     -9.6658849716     0.1316878080     -0.1630091905     -0.0323911857     0.0757281494     21.5402526855     76.4337234497     -54.4840660095
220  36    4    0     0.4644988059     -9.7137708663     0.2011231899     -0.1904401779     -0.0366523075     0.0909083938     20.6646327972     75.9065933227     -54.9901123046
220 244    2    0     0.4644988059     -9.7137708663     0.2011231899     -0.1904401779     -0.0366523075     0.0909083938     20.6646327972     75.9065933227     -54.9901123046
221 195    2    1     0.2466153383     -9.8789796829     -0.0167602658     -0.2069520235     -0.0113518941     0.1111487269     20.6646327972     75.9065933227     -54.9901123046
222 148    4    2     0.3208393812     -9.7688407897     0.1963345432     -0.2074846744     0.1409832382     0.0818535041     20.6646327972     75.9065933227     -54.9901123046
223 100    7    2     0.3208393812     -9.7688407897     0.1963345432     -0.2074846744     0.1409832382     0.0818535041     20.6646327972     75.9065933227     -54.9901123046
224  52    9    4     0.3687258243     -9.7281370162     0.3064734458     -0.2066857099     0.1444453954     0.0783913421     20.6646327972     75.9065933227     -54.9901123046
225   4    8    4     0.3399939537     -9.7760238647     0.2514039993     -0.2287902832     0.0230034112     0.0858483123     20.6646327972     75.9065933227     -54.9901123046
225 212    5    3     0.3399939537     -9.7760238647     0.2514039993     -0.2287902832     0.0230034112     0.0858483123     20.6646327972     75.9065933227     -54.9901123046
226 164    4    2     0.2681642532     -9.8263044357     0.1723913097     -0.2253281116     -0.0358533501     0.0946368694     20.6646327972     75.9065933227     -54.9901123046
227 116    2    0     0.2561926364     -9.8047552108     0.1436594247     -0.1981634616     -0.0108192527     0.0994306373     22.9412441253     75.3794631958     -55.8335189819
228  69    0    0     0.2561926364     -9.8047552108     0.1436594247     -0.1981634616     -0.0108192527     0.0994306373     22.9412441253     75.3794631958     -55.8335189819
229  21    0    0     0.0981672668     -9.7736291885     0.0047886476     -0.1888422489     -0.0230699801     0.0898431205     22.9412441253     75.3794631958     -55.8335189819
229 229    0    0     0.1939402198     -9.8143329620     0.0814070034     -0.1651397705     0.0349878191     0.0922399997     22.9412441253     75.3794631958     -55.8335189819
230 182    1    1     0.1939402198     -9.8143329620     0.0814070034     -0.1651397705     0.0349878191     0.0922399997     22.9412441253     75.3794631958     -55.8335189819
231 134    3    2     0.1580253696     -9.8167276382     0.2130948066     -0.1526227092     0.1167480945     0.0754618263     22.9412441253     75.3794631958     -55.8335189819
232  86    4    3     0.1245048284     -9.7616577148     0.3878804397     -0.1606123208     0.0951761627     0.0477645254     22.9412441253     75.3794631958     -55.8335189819
233  39    3    3     0.1245048284     -9.7616577148     0.3878804397     -0.1606123208     0.0951761627     0.0477645254     22.9412441253     75.3794631958     -55.8335189819
233 247    2    1     0.0981672668     -9.7329254150     0.2346437215     -0.1635418415     -0.0382502317     0.0299210758     22.9412441253     75.3794631958     -55.8335189819
234 200    1    0     0.2274607658     -9.8358821868     0.2298550844     -0.1590144062     -0.1168146729     0.1018275141     22.9412441253     75.3794631958     -55.1587944030
235 152    0    0     0.2274607658     -9.8358821868     0.2298550844     -0.1590144062     -0.1168146729     0.1018275141     22.9412441253     75.3794631958     -55.1587944030
236 105    0    0     -0.3399939537     -9.8119382858     0.1723913097     -0.1145389199     -0.1104229927     0.0717333412     22.9412441253     75.3794631958     -55.1587944030
237  58    0    0     -0.0215489125     -9.7951784133     0.2657699346     -0.1102777957     -0.2638233900     0.1172740936     22.9412441253     75.3794631958     -55.1587944030
238  11    3    1     -0.0215489125     -9.7951784133     0.2657699346     -0.1102777957     -0.2638233900     0.1172740936     22.9412441253     75.3794631958     -55.1587944030
238 219    5    2     0.2825301933     -9.7736291885     0.2442210197     -0.1073482751     -0.2845963954     0.1303237795     22.9412441253     75.3794631958     -55.1587944030
239 172    6    4     0.2657699346     -9.7425031661     0.3950634002     -0.1172021389     -0.1538331747     0.0978327178     22.9412441253     75.3794631958     -55.1587944030
240 124    7    6     0.2657699346     -9.7425031661     0.3950634002     -0.1172021389     -0.1538331747     0.0978327178     22.9412441253     75.3794631958     -55.1587944030
241  77    6    6     0.0598580884     -9.8167276382     0.3806974601     -0.1251917362     -0.0907153034     0.0618794918     22.9412441253     75.3794631958     -55.1587944030
242  29    6    7     0.0718297100     -9.8358821868     0.1795742750     -0.1195990085     -0.0800624942     0.0538898944     24.8676090240     76.9608535766     -56.6769256591
242 237    6    9     0.0718297100     -9.8358821868     0.1795742750     -0.1195990085     -0.0800624942     0.0538898944     24.8676090240     76.9608535766     -56.6769256591
243 188    7   10     -0.1532367229     -9.7425031661     0.3447826147     -0.1249254226     -0.0473051118     0.0498950862     24.8676090240     76.9608535766     -56.6769256591
244 141    8   12     0.1436594247     -9.7329254150     0.6321014881     -0.1496931934     -0.0981722640     0.0666732549     24.8676090240     76.9608535766     -56.6769256591
245  94    8   15     0.1436594247     -9.7329254150     0.6321014881     -0.1496931934     -0.0981722640     0.0666732549     24.8676090240     76.9608535766     -56.6769256591
246  46    7   15     0.0814070034     -9.8191213607     0.1867572593     -0.1433015108     -0.0917805767     0.0509603691     24.8676090240     76.9608535766     -56.6769256591
246 254    9   16     0.1628140068     -9.7377147674     0.4668931484     -0.1464973449     -0.0108192527     0.0485634851     24.8676090240     76.9608535766     -56.6769256591
247 207    9   18     0.1628140068     -9.7377147674     0.4668931484     -0.1464973449     -0.0108192527     0.0485634851     24.8676090240     76.9608535766     -56.6769256591
248 159    8   20     -0.0263375616     -9.7281370162     0.7039311408     -0.1635418415     0.0259329271     0.0461666059     24.8676090240     76.9608535766     -56.6769256591
249 111    8   20     -0.2394323587     -9.8215160369     0.3926690864     -0.1640744781     -0.0473051118     0.0421718072     24.8676090240     76.9608535766     -56.6769256591
250  64    7   19     -0.2394323587     -9.8215160369     0.3926690864     -0.1640744781     -0.0473051118     0.0421718072     24.8676090240     76.9608535766     -56.6769256591
251  16    6   18     -0.1843629074     -9.7856006622     0.3040791034     -0.1510247945     -0.1248042821     0.0395086050     23.2914924621     75.7308883666     -56.5082435607
251 224    5   17     0.1556310415     -9.7568693161     0.2274607658     -0.1574164772     -0.1423814201     0.0408402013     23.2914924621     75.7308883666     -56.5082435607
252 177    6   21     0.1556310415     -9.7568693161     0.2274607658     -0.1574164772     -0.1423814201     0.0408402013     23.2914924621     75.7308883666     -56.5082435607
253 130    6   25     -0.1005615949     -9.7401084899     0.2825301933     -0.1760588884     -0.0006990880     0.0016911385     23.2914924621     75.7308883666     -56.5082435607
254  82    6   30     -0.2777415513     -9.7017993927     0.5506944656     -0.2106805086     0.0120842790     0.0040880198     23.2914924621     75.7308883666     -56.5082435607
255  33    6   34     -0.2777415513     -9.7017993927     0.5506944656     -0.2106805086     0.0120842790     0.0040880198     23.2914924621     75.7308883666     -56.5082435607
255 241    5   36     0.0598580884     -9.6874332427     0.7350573539     -0.2351819515     -0.0494356727     0.0251273131     23.2914924621     75.7308883666     -56.5082435607
  0 194    5   37     -0.0622524166     -9.7592630386     0.5483001708     -0.2586181402     0.0158127665     0.0003595380     23.2914924621     75.7308883666     -56.5082435607
  1 145    5   36     -0.0622524166     -9.7592630386     0.5483001708     -0.2586181402     0.0158127665     0.0003595380     23.2914924621     75.7308883666     -56.5082435607
  2  97    4   36     -0.2059118509     -9.7903900146     0.3232336997     -0.2631455659     0.0456406211     -0.0180165538     23.9919891357     75.7308883666     -56.5082435607
  3  49    4   37     -0.1268991470     -9.7448978424     0.5171739578     -0.2785921335     0.0022304317     -0.0209460735     23.9919891357     75.7308883666     -56.5082435607
  4   1    5   37     -0.1268991470     -9.7448978424     0.5171739578     -0.2785921335     0.0022304317     -0.0209460735     23.9919891357     75.7308883666     -56.5082435607
  4 209    4   39     -0.1173218607     -9.7664461135     0.4381612300     -0.2674067020     -0.0084223709     -0.0212123966     23.9919891357     75.7308883666     -56.5082435607
  5 161    4   39     -0.1867572593     -9.7520809173     0.4525271415     -0.2831195831     0.0277971744     -0.0350610446     23.9919891357     75.7308883666     -56.5082435607
  6 113    5   39     -0.1867572593     -9.7520809173     0.4525271415     -0.2831195831     0.0277971744     -0.0350610446     23.9919891357     75.7308883666     -56.5082435607
  7  66    4   39     -0.1316878080     -9.7927837371     0.6392844200     -0.2964355945     -0.0102866101     -0.0204134345     23.9919891357     75.7308883666     -56.5082435607
  8  18    4   39     -0.1173218607     -9.7784175872     0.5243568897     -0.2937724113     -0.0510335969     -0.0047005453     23.9919891357     75.7308883666     -56.5082435607
  8 226    4   40     -0.1173218607     -9.7784175872     0.5243568897     -0.2937724113     -0.0510335969     -0.0047005453     23.9919891357     75.7308883666     -56.5082435607
  9 178    4   38     -0.2968961238     -9.8143329620     0.4788647174     -0.2737983703     -0.1218747615     0.0070175414     25.0427322387     75.0280456542     -56.8456077575
 10 131    5   39     -0.1029559254     -9.7975721359     0.2921074867     -0.2439705371     -0.2070972204     0.0192682685     25.0427322387     75.0280456542     -56.8456077575
 11  83    5   40     -0.1029559254     -9.7975721359     0.2921074867     -0.2439705371     -0.2070972204     0.0192682685     25.0427322387     75.0280456542     -56.8456077575
 12  35    5   40     0.1053502440     -9.7640523910     0.2035175085     -0.2407746791     -0.1509036540     0.0003595380     25.0427322387     75.0280456542     -56.8456077575
 12 243    6   44     -0.2130948066     -9.6970109939     0.3567542552     -0.2594170808     -0.0054928474     -0.0377242445     25.0427322387     75.0280456542     -56.8456077575
 13 195    6   49     -0.2130948066     -9.6970109939     0.3567542552     -0.2594170808     -0.0054928474     -0.0377242445     25.0427322387     75.0280456542     -56.8456077575
 14 147    6   50     -0.4405555725     -9.7401084899     0.5818206787     -0.2740647315     -0.0081560497     -0.0350610446     25.0427322387     75.0280456542     -56.8456077575
 15  99    7   52     -0.0670410633     -9.7568693161     0.2968961238     -0.2729994297     -0.0955090618     -0.0156196713     25.0427322387     75.0280456542     -56.8456077575
 16  51    8   51     -0.0670410633     -9.7568693161     0.2968961238     -0.2729994297     -0.0955090618     -0.0156196713     25.0427322387     75.0280456542     -56.8456077575
 17   4    8   50     0.0143659424     -9.7592630386     0.2394323587     -0.2690046072     -0.0403807926     -0.0212123966     23.2914924621     77.8394012451     -56.1708793640
 17 211    7   50     -0.2130948066     -9.7832069396     0.4237952709     -0.2626129388     0.0166117215     -0.0246745562     23.2914924621     77.8394012451     -56.1708793640
 18 164    6   51     -0.2130948066     -9.7832069396     0.4237952709     -0.2626129388     0.0166117215     -0.0246745562     23.2914924621     77.8394012451     -56.1708793640
 19 116    6   54     -0.1676026582     -9.8861627578     0.2561926364     -0.2437041997     -0.0230699801     -0.0126901507     23.2914924621     77.8394012451     -56.1708793640
 20  69    6   55     0.0335205316     -9.7903900146     0.3256280183     -0.1984297752     -0.0315922260     -0.0118911897     23.2914924621     77.8394012451     -56.1708793640
 21  21    6   58     0.0335205316     -9.7903900146     0.3256280183     -0.1984297752     -0.0315922260     -0.0118911897     23.2914924621     77.8394012451     -56.1708793640
 21 229    5   61     -0.3232336997     -9.7329254150     0.0526751232     -0.1827168941     0.0024967529     -0.0185491924     23.2914924621     77.8394012451     -56.1708793640
 22 182    5   62     -0.1604196929     -9.6778564453     0.3064734458     -0.2173385143     -0.0294616651     0.0072838616     23.2914924621     77.8394012451     -56.1708793640
 23 134    6   65     -0.1604196929     -9.6778564453     0.3064734458     -0.2173385143     -0.0294616651     0.0072838616     23.2914924621     77.8394012451     -56.1708793640
 24  87    6   63     -0.1101388931     -9.7065887451     0.7398460388     -0.2317197799     -0.0403807926     0.0102133846     25.2178573608     76.9608535766     -56.3395614624
 25  39    6   64     -0.1197161788     -9.8430643081     0.3328109979     -0.2394430875     -0.0843236160     0.0211325120     25.2178573608     76.9608535766     -56.3395614624
 25 247    6   67     -0.1197161788     -9.8430643081     0.3328109979     -0.2394430875     -0.0843236160     0.0211325120     25.2178573608     76.9608535766     -56.3395614624
 26 200    5   69     -0.1963345432     -9.8622188568     0.2681642532     -0.2437041997     -0.1117545962     0.0163387479     25.2178573608     76.9608535766     -56.3395614624
 27 153    4   75     -0.1843629074     -9.7640523910     0.4764704227     -0.2309208393     -0.1407834911     0.0030227396     25.2178573608     76.9608535766     -56.3395614624
 28 105    5   77     -0.1843629074     -9.7640523910     0.4764704227     -0.2309208393     -0.1407834911     0.0030227396     25.2178573608     76.9608535766     -56.3395614624
 29  57    5   76     -0.0287318849     -9.7927837371     0.4381612300     -0.2306545257     -0.1130861997     0.0032890594     25.2178573608     76.9608535766     -56.3395614624
 30   9    5   76     -0.3950634002     -9.7688407897     0.3926690864     -0.1997613811     -0.0835246562     -0.0031026244     25.2178573608     76.9608535766     -56.3395614624
 30 218    5   75     -0.3950634002     -9.7688407897     0.3926690864     -0.1997613811     -0.0835246562     -0.0031026244     25.2178573608     76.9608535766     -56.3395614624
 31 170    4   73     -0.1699969768     -9.7592630386     0.3328109979     -0.1747272968     -0.1437130069     0.0171377077     25.2178573608     76.9608535766     -56.3395614624
 32 123    5   74     -0.0526751232     -9.7879953384     0.2346437215     -0.1709988117     -0.1333265304     0.0211325120     25.0427322387     77.4879837036     -55.1587944030
 33  75    5   75     -0.0526751232     -9.7879953384     0.2346437215     -0.1709988117     -0.1333265304     0.0211325120     25.0427322387     77.4879837036     -55.1587944030
 34  28    5   77     -0.1005615949     -9.7185602188     0.7135085105     -0.1891085815     -0.0784645748     0.0070175414     25.0427322387     77.4879837036     -55.1587944030
 34 236    6   75     -0.2801358699     -9.7616577148     0.4453442096     -0.2005603551     -0.0720728874     0.0035553798     25.0427322387     77.4879837036     -55.1587944030
 35 188    5   73     -0.2801358699     -9.7616577148     0.4453442096     -0.2005603551     -0.0720728874     0.0035553798     25.0427322387     77.4879837036     -55.1587944030
 36 140    5   73     -0.2561926364     -9.6826448440     0.6871709346     -0.2176048278     -0.0877857780     0.0048869805     25.0427322387     77.4879837036     -55.1587944030
 37  92    6   73     -0.2418267011     -9.7496862411     0.6392844200     -0.2208006620     -0.0896500205     0.0107460248     25.0427322387     77.4879837036     -55.1587944030
 38  43    5   74     -0.2418267011     -9.7496862411     0.6392844200     -0.2208006620     -0.0896500205     0.0107460248     25.0427322387     77.4879837036     -55.1587944030
 38 251    5   71     -0.0646467447     -9.7927837371     0.4333725929     -0.2394430875     -0.1301306724     0.0091481027     25.0427322387     77.4879837036     -55.1587944030
 39 203    5   71     -0.1795742750     -9.7472915649     0.7973098278     -0.2431715726     -0.0789972066     -0.0177502336     25.0427322387     77.1365661621     -57.1829681396
 40 156    5   68     -0.1795742750     -9.7472915649     0.7973098278     -0.2431715726     -0.0789972066     -0.0177502336     25.0427322387     77.1365661621     -57.1829681396
 41 109    5   63     -0.3830918121     -9.7927837371     0.7326630592     -0.2426389217     -0.1114882707     -0.0345284032     25.0427322387     77.1365661621     -57.1829681396
 42  62    5   60     -0.2370380401     -9.8406705856     0.3399939537     -0.2391767740     -0.2105593919     -0.0182828731     25.0427322387     77.1365661621     -57.1829681396
 43  15    6   59     -0.2370380401     -9.8406705856     0.3399939537     -0.2391767740     -0.2105593919     -0.0182828731     25.0427322387     77.1365661621     -57.1829681396
 43 224    6   58     -0.1173218607     -9.7377147674     0.7278743743     -0.2221322536     -0.2065645694     -0.0297346382     25.0427322387     77.1365661621     -57.1829681396
 44 177    7   57     -0.1245048284     -9.7736291885     0.6297071456     -0.2189364194     -0.1841936683     -0.0473117685     25.0427322387     77.1365661621     -57.1829681396
 45 131    8   56     -0.1245048284     -9.7736291885     0.6297071456     -0.2189364194     -0.1841936683     -0.0473117685     25.0427322387     77.1365661621     -57.1829681396
 46  84    9   56     -0.1173218607     -9.8095445632     0.5435114860     -0.2362472534     -0.1793999099     -0.0433169651     25.0427322387     77.1365661621     -57.1829681396
 47  37   10   55     -0.0718297100     -9.8047552108     0.4644988059     -0.2279913187     -0.1418487787     -0.0462464904     24.6924839019     76.4337234497     -55.1587944030
 47 245   11   55     -0.0718297100     -9.8047552108     0.4644988059     -0.2279913187     -0.1418487787     -0.0462464904     24.6924839019     76.4337234497     -55.1587944030
 48 198   10   57     -0.2107004880     -9.8358821868     0.2418267011     -0.2245291471     -0.0845899391     -0.0398548107     24.6924839019     76.4337234497     -55.1587944030
 49 150    9   56     -0.2298550844     -9.7257432937     0.5387228012     -0.2146753072     -0.0707412910     -0.0145543909     24.6924839019     76.4337234497     -55.1587944030
 50 103   10   58     -0.2298550844     -9.7257432937     0.5387228012     -0.2146753072     -0.0707412910     -0.0145543909     24.6924839019     76.4337234497     -55.1587944030
 51  56   10   56     -0.0861956501     -9.7113771438     0.7997041225     -0.2042888164     -0.1050965905     0.0014248182     24.6924839019     76.4337234497     -55.1587944030
 52   8   11   54     -0.0239432382     -9.8239097595     0.2537982940     -0.1864453697     -0.1024333834     -0.0047005453     24.6924839019     76.4337234497     -55.1587944030
 52 216   10   54     -0.0239432382     -9.8239097595     0.2537982940     -0.1864453697     -0.1024333834     -0.0047005453     24.6924839019     76.4337234497     -55.1587944030
 53 169    9   56     -0.1221105098     -9.8047552108     0.2226721048     -0.1976308250     -0.0275974249     -0.0129564702     24.6924839019     76.4337234497     -55.1587944030
 54 121   11   60     -0.2202777862     -9.7137708663     0.3902747631     -0.2146753072     0.0080894794     -0.0070974264     23.6417407989     77.4879837036     -57.8576927185
 55  73   12   63     -0.2202777862     -9.7137708663     0.3902747631     -0.2146753072     0.0080894794     -0.0070974264     23.6417407989     77.4879837036     -57.8576927185
 56  25   11   62     -0.2130948066     -9.7401084899     0.5650603771     -0.2165395498     -0.0228036618     0.0107460248     23.6417407989     77.4879837036     -57.8576927185
 56 233   10   63     -0.0095772953     -9.7951784133     0.5483001708     -0.2239965200     -0.0598221588     0.0237957096     23.6417407989     77.4879837036     -57.8576927185
 57 186    8   64     -0.0095772953     -9.7951784133     0.5483001708     -0.2239965200     -0.0598221588     0.0237957096     23.6417407989     77.4879837036     -57.8576927185
 58 138    9   66     -0.1077445626     -9.7736291885     0.4381612300     -0.2343830108     -0.0451745557     0.0152734661     23.6417407989     77.4879837036     -57.8576927185
 59  90    9   70     -0.0981672668     -9.7305316925     0.3926690864     -0.2586181402     -0.0193414983     0.0142081856     23.6417407989     77.4879837036     -57.8576927185
 60  42    9   70     -0.0981672668     -9.7305316925     0.3926690864     -0.2586181402     -0.0193414983     0.0142081856     23.6417407989     77.4879837036     -57.8576927185
 60 251   10   72     -0.2537982940     -9.7688407897     0.3783031463     -0.2652761459     0.0272645330     -0.0094943084     23.6417407989     77.4879837036     -57.8576927185
 61 203    8   75     -0.1939402198     -9.8095445632     0.6464673995     -0.2849838447     0.0360530948     -0.0126901507     23.6417407989     77.4879837036     -57.8576927185
 62 155    7   78     -0.1939402198     -9.8095445632     0.6464673995     -0.2849838447     0.0360530948     -0.0126901507     23.6417407989     77.4879837036     -57.8576927185
 63 107    6   80     -0.3352053165     -9.8095445632     0.8643508911     -0.2682056665     -0.0310595870     -0.0158859920     23.8168640136     78.0151138305     -55.3274726867
 64  59    5   80     -0.0622524166     -9.8095445632     0.2825301933     -0.2295892477     -0.1117545962     -0.0031026244     23.8168640136     78.0151138305     -55.3274726867
 65  12    4   82     -0.0622524166     -9.8095445632     0.2825301933     -0.2295892477     -0.1117545962     -0.0031026244     23.8168640136     78.0151138305     -55.3274726867
 65 221    5   83     -0.1029559254     -9.7760238647     0.0694353866     -0.2173385143     -0.0630179977     -0.0190818328     23.8168640136     78.0151138305     -55.3274726867
 66 174    7   86     -0.2633756160     -9.7113771438     0.4333725929     -0.2602160453     -0.0057591681     -0.0398548107     23.8168640136     78.0151138305     -55.3274726867
 67 126    9   89     -0.2633756160     -9.7113771438     0.4333725929     -0.2602160453     -0.0057591681     -0.0398548107     23.8168640136     78.0151138305     -55.3274726867
 68  79   10   86     -0.4309782505     -9.7496862411     0.6704106330     -0.2751299858     -0.0161456537     -0.0499749708     23.8168640136     78.0151138305     -55.3274726867
 69  31   10   85     -0.4381612300     -9.7736291885     0.7182971000     -0.2586181402     -0.1120209097     -0.0241419172     23.8168640136     78.0151138305     -55.3274726867
 69 240    9   86     -0.4381612300     -9.7736291885     0.7182971000     -0.2586181402     -0.1120209097     -0.0241419172     23.8168640136     78.0151138305     -55.3274726867
 70 193    8   83     -0.3112620830     -9.8167276382     0.5315398693     -0.2359809398     -0.2260059356     0.0040880198     25.7432289123     76.4337234497     -54.8214302062
 71 145    8   80     0.1340821266     -9.7185602188     0.3687258243     -0.2173385143     -0.2329302787     0.0134092259     25.7432289123     76.4337234497     -54.8214302062
 72  98    8   79     0.1340821266     -9.7185602188     0.3687258243     -0.2173385143     -0.2329302787     0.0134092259     25.7432289123     76.4337234497     -54.8214302062
 73  50   10   78     0.0000000000     -9.8239097595     0.3328109979     -0.2202680349     -0.0449082326     -0.0262724781     25.7432289123     76.4337234497     -54.8214302062
 74   1   10   81     -0.5099909305     -9.7736291885     0.5459058284     -0.2170722007     0.0299277324     -0.0403874444     25.7432289123     76.4337234497     -54.8214302062
 74 209    9   82     -0.5099909305     -9.7736291885     0.5459058284     -0.2170722007     0.0299277324     -0.0403874444     25.7432289123     76.4337234497     -54.8214302062
 75 161   10   85     -0.2585869789     -9.7784175872     0.5339341640     -0.2136100292     -0.1250705957     0.0059522619     25.7432289123     76.4337234497     -54.8214302062
 76 114   10   84     -0.0191545906     -9.7329254150     0.3902747631     -0.1981634616     -0.1580943012     0.0078165016     25.7432289123     76.4337234497     -54.8214302062
 77  67   10   80     -0.0191545906     -9.7329254150     0.3902747631     -0.1981634616     -0.1580943012     0.0078165016     25.7432289123     76.4337234497     -54.8214302062
 78  19    7   82     -0.0215489125     -9.6850395202     0.7326630592     -0.2298555612     -0.0555610418     -0.0153533515     24.8676090240     76.6094360351     -56.6769256591
 78 228    5   80     -0.3543598890     -9.7472915649     0.3878804397     -0.2426389217     -0.0323911857     -0.0323978424     24.8676090240     76.6094360351     -56.6769256591
 79 180    5   81     -0.3543598890     -9.7472915649     0.3878804397     -0.2426389217     -0.0323911857     -0.0323978424     24.8676090240     76.6094360351     -56.6769256591
 80 133    5   83     -0.2226721048     -9.8598251342     0.1987288665     -0.2503622055     -0.0968406677     -0.0140217518     24.8676090240     76.6094360351     -56.6769256591
 81  85    8   86     -0.0838013267     -9.7401084899     0.5722434043     -0.2327850818     -0.0731381702     -0.0140217518     24.8676090240     76.6094360351     -56.6769256591
 82  37    8   83     -0.0838013267     -9.7401084899     0.5722434043     -0.2327850818     -0.0731381702     -0.0140217518     24.8676090240     76.6094360351     -56.6769256591
 82 246    8   80     -0.1723913097     -9.6994056701     0.7302687168     -0.2309208393     -0.0014980472     -0.0193481540     24.8676090240     76.6094360351     -56.6769256591
 83 197    6   80     -0.3088677406     -9.7879953384     0.5052022933     -0.2338503599     -0.0299943065     -0.0140217518     24.8676090240     76.6094360351     -56.6769256591
 84 150    3   79     -0.3088677406     -9.7879953384     0.5052022933     -0.2338503599     -0.0299943065     -0.0140217518     24.8676090240     76.6094360351     -56.6769256591
 85 102    4   81     -0.2083061695     -9.8382759094     0.5267512321     -0.2138763427     -0.0845899391     -0.0105595886     23.8168640136     76.9608535766     -56.3395614624
 86  54    5   82     -0.1699969768     -9.8239097595     0.3591485500     -0.2010929822     -0.0664801645     -0.0145543909     23.8168640136     76.9608535766     -56.3395614624
 87   7    7   83     -0.1699969768     -9.8239097595     0.3591485500     -0.2010929822     -0.0664801645     -0.0145543909     23.8168640136     76.9608535766     -56.3395614624
 87 215    7   79     -0.2107004880     -9.7281370162     0.6680163383     -0.1957665824     -0.0313259077     -0.0188155155     23.8168640136     76.9608535766     -56.3395614624
 88 167    6   75     -0.3830918121     -9.7281370162     0.8667451858     -0.2074846744     -0.0544957590     -0.0220113539     23.8168640136     76.9608535766     -56.3395614624
 89 120    6   74     -0.3830918121     -9.7281370162     0.8667451858     -0.2074846744     -0.0544957590     -0.0220113539     23.8168640136     76.9608535766     -56.3395614624
 90  73    5   71     -0.3830918121     -9.7903900146     0.3639371871     -0.1843148231     -0.1663502311     -0.0047005453     23.8168640136     76.9608535766     -56.3395614624
 91  25    4   71     0.0909842967     -9.7377147674     0.2490096569     -0.1957665824     -0.2110920190     0.0078165016     23.8168640136     76.9608535766     -56.3395614624
 91 233    7   73     0.0909842967     -9.7377147674     0.2490096569     -0.1957665824     -0.2110920190     0.0078165016     23.8168640136     76.9608535766     -56.3395614624
 92 185    8   75     -0.1149275422     -9.6682786941     0.5866093158     -0.2415736436     -0.0331901454     -0.0371916055     25.7432289123     77.4879837036     -54.8214302062
 93 138    8   75     -0.4836534023     -9.7448978424     0.7949154853     -0.2575528621     0.0147474822     -0.0467791318     25.7432289123     77.4879837036     -54.8214302062
 94  91    9   72     -0.4836534023     -9.7448978424     0.7949154853     -0.2575528621     0.0147474822     -0.0467791318     25.7432289123     77.4879837036     -54.8214302062
 95  43    7   68     -0.2083061695     -9.8454589843     0.5937922477     -0.2301218748     -0.1349244356     -0.0140217518     25.7432289123     77.4879837036     -54.8214302062
 95 252    6   66     -0.1699969768     -9.8358821868     0.4740760803     -0.1899075412     -0.1655512571     -0.0166849517     25.7432289123     77.4879837036     -54.8214302062
 96 205    7   65     -0.1699969768     -9.8358821868     0.4740760803     -0.1899075412     -0.1655512571     -0.0166849517     25.7432289123     77.4879837036     -54.8214302062
 97 157    7   68     -0.1268991470     -9.7568693161     0.5937922477     -0.1968318462     -0.1359897255     -0.0185491924     25.7432289123     77.4879837036     -54.8214302062
 98 110    6   71     -0.1556310415     -9.7089824676     0.5890036106     -0.2144089937     -0.1000365018     -0.0284030418     25.7432289123     77.4879837036     -54.8214302062
 99  63    9   69     -0.1556310415     -9.7089824676     0.5890036106     -0.2144089937     -0.1000365018     -0.0284030418     25.7432289123     77.4879837036     -54.8214302062
100  15    9   66     -0.0766183614     -9.7209539413     0.6368901252     -0.2263934135     -0.0608874416     -0.0459801721     25.7432289123     77.4879837036     -54.8214302062
100 223    8   64     -0.3016848087     -9.8095445632     0.5387228012     -0.2466337203     0.0040946788     -0.0587635326     25.7432289123     76.4337234497     -56.5082435607
101 176    9   63     -0.3016848087     -9.8095445632     0.5387228012     -0.2466337203     0.0040946788     -0.0587635326     25.7432289123     76.4337234497     -56.5082435607
102 128    8   61     -0.4573158264     -9.8215160369     0.7087197780     -0.2210669994     -0.0630179977     -0.0379905652     25.7432289123     76.4337234497     -56.5082435607
103  81    8   63     -0.0574637699     -9.8047552108     0.5530887603     -0.1864453697     -0.1929822444     -0.0081627073     25.7432289123     76.4337234497     -56.5082435607
104  34    9   62     -0.0574637699     -9.8047552108     0.5530887603     -0.1864453697     -0.1929822444     -0.0081627073     25.7432289123     76.4337234497     -56.5082435607
104 242   10   60     -0.0430978250     -9.7712354660     0.5315398693     -0.1843148231     -0.1493057250     -0.0142880702     25.7432289123     76.4337234497     -56.5082435607
105 195    8   60     -0.0861956501     -9.7736291885     0.5099909305     -0.1960328960     -0.0726055240     -0.0222776746     25.7432289123     76.4337234497     -56.5082435607
106 148    7   62     -0.0861956501     -9.7736291885     0.5099909305     -0.1960328960     -0.0726055240     -0.0222776746     25.7432289123     76.4337234497     -56.5082435607
107 100    8   62     -0.2298550844     -9.7640523910     0.5147795677     -0.2053541183     -0.0283963823     -0.0268051171     25.7432289123     76.4337234497     -56.5082435607
108  53    8   63     -0.1053502440     -9.7592630386     0.7278743743     -0.2239965200     -0.0204067802     -0.0121575093     24.3422374725     77.8394012451     -55.4961547851
109   6    7   63     -0.1053502440     -9.7592630386     0.7278743743     -0.2239965200     -0.0204067802     -0.0121575093     24.3422374725     77.8394012451     -55.4961547851
109 214    7   64     -0.3016848087     -9.7760238647     0.5099909305     -0.1883096122     0.0261992478     -0.0161523103     24.3422374725     77.8394012451     -55.4961547851
110 166    7   63     -0.1053502440     -9.7089824676     0.4788647174     -0.2104141950     0.0259329271     -0.0044342250     24.3422374725     77.8394012451     -55.4961547851
111 119    6   64     -0.1053502440     -9.7089824676     0.4788647174     -0.2104141950     0.0259329271     -0.0044342250     24.3422374725     77.8394012451     -55.4961547851
112  71    8   66     -0.2801358699     -9.7065887451     0.5004136562     -0.2184037923     0.0227370882     -0.0028363041     24.3422374725     77.8394012451     -55.4961547851
113  24    8   64     -0.1101388931     -9.7209539413     0.3375996351     -0.2426389217     -0.0196078157     0.0038217000     24.3422374725     77.8394012451     -55.4961547851
113 232    7   66     -0.1101388931     -9.7209539413     0.3375996351     -0.2426389217     -0.0196078157     0.0038217000     24.3422374725     77.8394012451     -55.4961547851
114 185    5   65     -0.1053502440     -9.7041940689     0.6321014881     -0.2767279148     0.0128832435     -0.0134891104     24.3422374725     77.8394012451     -55.4961547851
115 137    4   66     -0.3016848087     -9.7329254150     0.7278743743     -0.3054904937     0.0246013283     -0.0286693592     25.3929805755     77.4879837036     -57.1829681396
116  90    6   66     -0.3016848087     -9.7329254150     0.7278743743     -0.3054904937     0.0246013283     -0.0286693592     25.3929805755     77.4879837036     -57.1829681396
117  42    8   69     -0.3208393812     -9.7832069396     0.6177354812     -0.3057568073     -0.0715402507     -0.0358600020     25.3929805755     77.4879837036     -57.1829681396
117 250    8   68     -0.1388707752     -9.8765850067     0.4836534023     -0.3153443336     -0.0939111423     -0.0478444099     25.3929805755     77.4879837036     -57.1829681396
118 203    7   65     -0.1388707752     -9.8765850067     0.4836534023     -0.3153443336     -0.0939111423     -0.0478444099     25.3929805755     77.4879837036     -57.1829681396
119 155    7   63     -0.3663315296     -9.8694019317     0.4860476970     -0.2642108440     -0.0915142631     -0.0561003398     25.3929805755     77.4879837036     -57.1829681396
120 108    6   59     -0.0670410633     -9.8143329620     0.5890036106     -0.2503622055     -0.1362560510     -0.0521055316     25.3929805755     77.4879837036     -57.1829681396
121  61    6   62     -0.0670410633     -9.8143329620     0.5890036106     -0.2503622055     -0.1362560510     -0.0521055316     25.3929805755     77.4879837036     -57.1829681396
122  13    7   65     -0.1580253696     -9.7927837371     0.8260416984     -0.2210669994     -0.0600884819     -0.0592961788     25.3929805755     77.4879837036     -57.1829681396
122 222    7   66     -0.2178834438     -9.7257432937     0.4549215316     -0.2226649284     -0.0366523075     -0.0433169651     25.5681037902     78.0151138305     -55.6648368835
123 175    8   67     -0.2178834438     -9.7257432937     0.4549215316     -0.2226649284     -0.0366523075     -0.0433169651     25.5681037902     78.0151138305     -55.6648368835
124 128   10   67     -0.0814070034     -9.7401084899     0.4956250190     -0.2434378862     -0.0443755912     -0.0078963871     25.5681037902     78.0151138305     -55.6648368835
125  81   10   65     -0.1699969768     -9.7377147674     0.4118237018     -0.2101478576     -0.0473051118     -0.0078963871     25.5681037902     78.0151138305     -55.6648368835
126  34   10   64     -0.1699969768     -9.7377147674     0.4118237018     -0.2101478576     -0.0473051118     -0.0078963871     25.5681037902     78.0151138305     -55.6648368835
126 243   10   64     0.0311262083     -9.7712354660     0.4573158264     -0.2351819515     -0.0174772558     -0.0070974264     25.5681037902     78.0151138305     -55.6648368835
127 195    9   65     -0.2514039993     -9.7999668121     0.4932306766     -0.2314534664     0.0483038234     -0.0214787149     25.5681037902     78.0151138305     -55.6648368835
128 148    7   66     -0.2514039993     -9.7999668121     0.4932306766     -0.2314534664     0.0483038234     -0.0214787149     25.5681037902     78.0151138305     -55.6648368835
129 101    6   68     -0.1125332117     -9.8167276382     0.5195682525     -0.2367798805     0.0016977972     -0.0113585484     25.5681037902     78.0151138305     -55.6648368835
130  53    6   69     -0.1556310415     -9.7520809173     0.3711201906     -0.2197354078     -0.0078897290     -0.0100269484     24.1671123504     78.7179489135     -55.6648368835
131   6    7   72     -0.1556310415     -9.7520809173     0.3711201906     -0.2197354078     -0.0078897290     -0.0100269484     24.1671123504     78.7179489135     -55.6648368835
131 214    7   71     -0.2178834438     -9.7544746398     0.4573158264     -0.2234638690     -0.0236026191     -0.0094943084     24.1671123504     78.7179489135     -55.6648368835
132 167    7   68     -0.1723913097     -9.7089824676     0.4214009761     -0.2226649284     -0.0265321445     -0.0212123966     24.1671123504     78.7179489135     -55.6648368835
133 120    7   68     -0.1723913097     -9.7089824676     0.4214009761     -0.2226649284     -0.0265321445     -0.0212123966     24.1671123504     78.7179489135     -55.6648368835
134  73    4   67     -0.1101388931     -9.7329254150     0.4573158264     -0.2500958919     -0.0225373387     -0.0294683218     24.1671123504     78.7179489135     -55.6648368835
135  26    3   71     -0.1556310415     -9.7425031661     0.5315398693     -0.2604823589     -0.0086886920     -0.0353273630     24.1671123504     78.7179489135     -55.6648368835
135 234    4   74     -0.1556310415     -9.7425031661     0.5315398693     -0.2604823589     -0.0086886920     -0.0353273630     24.1671123504     78.7179489135     -55.6648368835
136 187    5   78     -0.2633756160     -9.8310928344     0.6440730571     -0.2722004652     -0.0118845331     -0.0526381731     24.1671123504     78.7179489135     -55.6648368835
137 140    7   78     -0.3830918121     -9.7999668121     0.5890036106     -0.2495632410     -0.0957753753     -0.0518392086     24.1671123504     78.7179489135     -55.6648368835
138  93    8   73     -0.3830918121     -9.7999668121     0.5890036106     -0.2495632410     -0.0957753753     -0.0518392086     24.1671123504     78.7179489135     -55.6648368835
139  46    8   69     -0.0047886476     -9.7329254150     0.5219625949     -0.2503622055     -0.1719429492     -0.0377242445     24.1671123504     78.3665313720     -55.6648368835
139 254    9   66     0.0167602658     -9.7041940689     0.3112620830     -0.2591507673     -0.0944437885     -0.0457138490     24.1671123504     78.3665313720     -55.6648368835
140 207   11   66     -0.1987288665     -9.8023614883     0.4357668876     -0.2751299858     0.0014314763     -0.0483770513     24.1671123504     78.3665313720     -55.6648368835
141 160   11   69     -0.1987288665     -9.8023614883     0.4357668876     -0.2751299858     0.0014314763     -0.0483770513     24.1671123504     78.3665313720     -55.6648368835
142 113   11   77     -0.0407035017     -9.7951784133     0.3950634002     -0.2839185714     -0.0201404571     -0.0315988802     24.1671123504     78.3665313720     -55.6648368835
143  65   10   83     -0.1628140068     -9.7305316925     0.5985808849     -0.2951040077     0.0011651552     -0.0363926434     24.1671123504     78.3665313720     -55.6648368835
144  18    9   84     -0.1628140068     -9.7305316925     0.5985808849     -0.2951040077     0.0011651552     -0.0363926434     24.1671123504     78.3665313720     -55.6648368835
144 226    9   81     -0.0383091812     -9.6970109939     0.8858997344     -0.3089526176     -0.0054928474     -0.0302672815     24.1671123504     78.3665313720     -55.6648368835
145 179    8   76     -0.1197161788     -9.8717966079     0.2633756160     -0.2953703117     -0.0646159267     -0.0246745562     24.8676090240     76.9608535766     -55.6648368835
146 132    6   71     -0.1197161788     -9.8717966079     0.2633756160     -0.2953703117     -0.0646159267     -0.0246745562     24.8676090240     76.9608535766     -55.3274726867
147  85    5   72     0.0885899734     -9.8430643081     0.3759088277     -0.2937724113     -0.0648822402     -0.0302672815     24.8676090240     76.9608535766     -55.3274726867
148  37    7   75     -0.1173218607     -9.7832069396     0.5075965881     -0.2724667787     0.0333898925     -0.0518392086     24.8676090240     76.9608535766     -55.3274726867
148 245    7   77     -0.1173218607     -9.7832069396     0.5075965881     -0.2724667787     0.0333898925     -0.0518392086     24.8676090240     76.9608535766     -55.3274726867
149 197    7   79     -0.1604196929     -9.7377147674     0.7494233131     -0.2666077375     0.0347214961     -0.0478444099     24.8676090240     76.9608535766     -55.3274726867
150 150    8   74     -0.1029559254     -9.8119382858     0.4525271415     -0.2708688735     -0.0454408740     -0.0249408769     24.8676090240     76.9608535766     -55.3274726867
151 102    7   70     -0.1029559254     -9.8119382858     0.4525271415     -0.2708688735     -0.0454408740     -0.0249408769     24.8676090240     76.9608535766     -55.3274726867
152  55    7   67     -0.1747856235     -9.7017993927     0.4237952709     -0.2711351871     -0.0758013725     -0.0395884876     24.8676090240     76.9608535766     -55.3274726867
153   7    7   65     -0.2466153383     -9.7017993927     0.6273128509     -0.3001640796     -0.0995038700     -0.0611604166     24.5173606872     78.0151138305     -56.0022010803
153 215    7   66     -0.2466153383     -9.7017993927     0.6273128509     -0.3001640796     -0.0995038700     -0.0611604166     24.5173606872     78.0151138305     -56.0022010803
154 168    7   66     -0.2035175085     -9.7592630386     0.4860476970     -0.2996314525     -0.1658175945     -0.0824660301     24.5173606872     78.0151138305     -56.0022010803
155 120    7   63     -0.0790126848     -9.8334875106     0.1723913097     -0.2879133415     -0.2097604036     -0.0912545967     24.5173606872     78.0151138305     -56.0022010803
156  73    8   60     -0.0790126848     -9.8334875106     0.1723913097     -0.2879133415     -0.2097604036     -0.0912545967     24.5173606872     78.0151138305     -56.0022010803
157  25    8   58     0.0167602658     -9.9125003814     0.2346437215     -0.2863154411     -0.1445119619     -0.1040379643     24.5173606872     78.0151138305     -56.0022010803
157 234    8   55     -0.2561926364     -9.8071498870     0.6009752750     -0.2455684661     -0.0925795459     -0.1080327625     24.5173606872     78.0151138305     -56.0022010803
158 186    9   55     -0.2561926364     -9.8071498870     0.6009752750     -0.2455684661     -0.0925795459     -0.1080327625     24.5173606872     78.0151138305     -56.0022010803
159 138   10   51     -0.0694353866     -9.7951784133     0.4142179965     -0.2274586677     -0.1996402549     -0.0587635326     24.5173606872     78.0151138305     -56.0022010803
160  91   11   49     0.2657699346     -9.7257432937     0.3495712518     -0.2144089937     -0.2076298713     -0.0260061597     23.4666156768     76.2580108642     -55.3274726867
161  43   13   50     0.2657699346     -9.7257432937     0.3495712518     -0.2144089937     -0.2076298713     -0.0260061597     23.4666156768     76.2580108642     -55.3274726867
161 252   14   49     0.0359148550     -9.7281370162     0.2705585718     -0.2429052352     -0.0829920196     -0.0313325595     23.4666156768     76.2580108642     -55.3274726867
162 205   13   49     -0.0239432382     -9.7999668121     0.2466153383     -0.2461010932     -0.0510335969     -0.0342620849     23.4666156768     76.2580108642     -55.3274726867
163 158   12   49     -0.0239432382     -9.7999668121     0.2466153383     -0.2461010932     -0.0510335969     -0.0342620849     23.4666156768     76.2580108642     -55.3274726867
164 111   12   50     0.1221105098     -9.7209539413     0.1676026582     -0.2405083656     -0.0246679019     -0.0313325595     23.4666156768     76.2580108642     -55.3274726867
165  64   13   51     0.0933786296     -9.7616577148     0.2011231899     -0.2628792524     0.0847896766     -0.0270714402     23.4666156768     76.2580108642     -55.3274726867
166  17   13   53     0.0933786296     -9.7616577148     0.2011231899     -0.2628792524     0.0847896766     -0.0270714402     23.4666156768     76.2580108642     -55.3274726867
166 225   11   52     -0.0095772953     -9.7784175872     0.3375996351     -0.2687382936     0.1114217042     -0.0073637475     23.4666156768     76.2580108642     -55.3274726867
167 178   10   54     -0.0023943238     -9.7951784133     0.4812590599     -0.2527590990     0.0541628646     0.0131429064     23.4666156768     76.2580108642     -55.3274726867
168 131    9   54     -0.0023943238     -9.7951784133     0.4812590599     -0.2527590990     0.0541628646     0.0131429064     23.4666156768     76.2580108642     -55.3274726867
169  83    7   54     0.1484480619     -9.7688407897     0.2585869789     -0.2426389217     0.0227370882     0.0216651487     23.9919891357     79.2450790405     -54.4840660095
170  35    7   55     0.0311262083     -9.7425031661     0.0430978250     -0.2503622055     0.0941108894     0.0195345888     23.9919891357     79.2450790405     -54.4840660095
170 242    8   57     0.0311262083     -9.7425031661     0.0430978250     -0.2503622055     0.0941108894     0.0195345888     23.9919891357     79.2450790405     -54.4840660095
171 194    7   61     -0.1723913097     -9.7425031661     0.5459058284     -0.2849838447     0.1188786621     0.0032890594     23.9919891357     79.2450790405     -54.4840660095
172 146    5   61     -0.1149275422     -9.8334875106     0.4621044635     -0.2745973587     0.0312593317     0.0011584982     23.9919891357     79.2450790405     -54.4840660095
173  98    4   62     -0.1149275422     -9.8334875106     0.4621044635     -0.2745973587     0.0312593317     0.0011584982     23.9919891357     79.2450790405     -54.4840660095
174  51    3   55     -0.0981672668     -9.8574304580     0.2945018005     -0.2482316493     -0.0081560497     0.0008921783     23.9919891357     79.2450790405     -54.4840660095
175   2    2   51     -0.0646467447     -9.7448978424     0.4644988059     -0.2498295783     -0.0273311018     -0.0044342250     23.9919891357     79.2450790405     -54.4840660095
175 210    2   51     -0.0646467447     -9.7448978424     0.4644988059     -0.2498295783     -0.0273311018     -0.0044342250     23.9919891357     79.2450790405     -54.4840660095
176 162    2   47     -0.1292934894     -9.7640523910     0.5818206787     -0.2618139743     -0.0536967992     -0.0081627073     24.3422374725     77.1365661621     -54.4840660095
177 115    2   47     -0.0215489125     -9.7951784133     0.4094293594     -0.2492969274     -0.0747360897     -0.0108259094     24.3422374725     77.1365661621     -54.4840660095
178  68    2   46     -0.0215489125     -9.7951784133     0.4094293594     -0.2492969274     -0.0747360897     -0.0108259094     24.3422374725     77.1365661621     -54.4840660095
179  21    3   42     -0.1843629074     -9.7999668121     0.4836534023     -0.2471663713     -0.0560936832     -0.0222776746     24.3422374725     77.1365661621     -54.4840660095
179 229    4   40     -0.1484480619     -9.8502473831     0.4453442096     -0.2367798805     -0.1280001277     -0.0113585484     24.3422374725     77.1365661621     -54.4840660095
180 182    5   36     -0.1484480619     -9.8502473831     0.4453442096     -0.2367798805     -0.1280001277     -0.0113585484     24.3422374725     77.1365661621     -54.4840660095
181 135    4   31     -0.0095772953     -9.8263044357     0.4501328468     -0.2200017213     -0.1804652023     0.0054196214     24.3422374725     77.1365661621     -54.4840660095
182  87    2   28     -0.0215489125     -9.7137708663     0.5267512321     -0.2197354078     -0.1298643589     -0.0110922288     24.3422374725     77.1365661621     -54.4840660095
183  40    2   23     -0.0215489125     -9.7137708663     0.5267512321     -0.2197354078     -0.1298643589     -0.0110922288     24.3422374725     77.1365661621     -54.4840660095
183 249    2   18     -0.0622524166     -9.6802511215     0.4357668876     -0.2516938209     -0.1021670699     -0.0355936813     25.7432289123     77.4879837036     -55.1587944030
184 202    2   16     -0.0287318849     -9.7951784133     0.3878804397     -0.2716678380     -0.0931121826     -0.0576982545     25.7432289123     77.4879837036     -55.1587944030
185 155    2   11     -0.0287318849     -9.7951784133     0.3878804397     -0.2716678380     -0.0931121826     -0.0576982545     25.7432289123     77.4879837036     -55.1587944030
186 107    2    7     0.0000000000     -9.7760238647     0.3423882961     -0.2508948326     -0.0763340091     -0.0651552200     25.7432289123     77.4879837036     -55.1587944030
187  59    1    5     -0.0239432382     -9.8382759094     0.2226721048     -0.2445031642     -0.0678117656     -0.0462464904     25.7432289123     77.4879837036     -55.1587944030
188  11    0    3     -0.0239432382     -9.8382759094     0.2226721048     -0.2445031642     -0.0678117656     -0.0462464904     25.7432289123     77.4879837036     -55.1587944030
188 220    0    3     -0.0430978250     -9.8071498870     0.1819685935     -0.2218659400     -0.0606211233     -0.0297346382     25.7432289123     77.4879837036     -55.1587944030
189 172    1    3     -0.0430978250     -9.7233486175     0.4453442096     -0.2287902832     -0.0712739276     -0.0289356803     25.7432289123     77.4879837036     -55.1587944030
190 125    1    2     -0.0430978250     -9.7233486175     0.4453442096     -0.2287902832     -0.0712739276     -0.0289356803     25.7432289123     77.4879837036     -55.1587944030
191  77    0    1     -0.0502807998     -9.7257432937     0.3208393812     -0.2767279148     -0.0971069908     -0.0630246639     23.1163692474     77.3122711181     -54.9901123046
192  30    0    1     -0.0119716191     -9.7520809173     0.1987288665     -0.3172085762     -0.1013681054     -0.0933851623     23.1163692474     77.3122711181     -54.9901123046
192 239    0    0     -0.0119716191     -9.7520809173     0.1987288665     -0.3172085762     -0.1013681054     -0.0933851623     23.1163692474     77.3122711181     -54.9901123046
193 192    0    0     0.0047886476     -9.7401084899     0.2083061695     -0.2977671813     -0.1082924365     -0.0952494049     23.1163692474     77.3122711181     -54.9901123046
194 144    0    0     0.0095772953     -9.8239097595     0.2178834438     -0.2825869560     -0.1138851523     -0.0971136379     23.1163692474     77.3122711181     -54.9901123046
195  97    0    0     0.0095772953     -9.8239097595     0.2178834438     -0.2825869560     -0.1138851523     -0.0971136379     23.1163692474     77.3122711181     -54.9901123046
196  50    0    0     -0.3902747631     -9.8263044357     0.1771799468     -0.2668740749     -0.1149504303     -0.1013747572     23.1163692474     77.3122711181     -54.9901123046
197   3    0    0     -0.2466153383     -9.8430643081     0.1532367229     -0.2277250051     -0.2829984474     -0.0262724781     23.1163692474     77.3122711181     -54.9901123046
197 212    0    0     -0.2466153383     -9.8430643081     0.1532367229     -0.2277250051     -0.2829984474     -0.0262724781     23.1163692474     77.3122711181     -54.9901123046
198 165    0    0     0.0143659424     -9.6898279190     0.2202777862     -0.1851137733     -0.4510464668     0.0136755466     23.9919891357     76.4337234497     -54.8214302062
199 117    0    0     0.2202777862     -9.7209539413     0.2298550844     -0.2152079582     -0.4513128280     0.0099470624     23.9919891357     76.4337234497     -54.8214302062
200  69    0    0     0.2202777862     -9.7209539413     0.2298550844     -0.2152079582     -0.4513128280     0.0099470624     23.9919891357     76.4337234497     -54.8214302062
201  21    0    0     0.1867572593     -9.8933458328     0.1292934894     -0.2192027568     -0.3706177711     -0.0007057427     23.9919891357     76.4337234497     -54.8214302062
201 230    0    0     -0.0718297100     -9.7640523910     0.2370380401     -0.1720640754     -0.3080325365     -0.0190818328     23.9919891357     76.4337234497     -54.8214302062
202 182    1    1     -0.0718297100     -9.7640523910     0.2370380401     -0.1720640754     -0.3080325365     -0.0190818328     23.9919891357     76.4337234497     -54.8214302062
203 134    1    1     -0.1819685935     -9.7113771438     0.2945018005     -0.2128110647     -0.3903254985     -0.0270714402     23.9919891357     76.4337234497     -54.8214302062
204  87    1    2     0.0215489125     -9.7401084899     0.3639371871     -0.2729994297     -0.5107021808     -0.0153533515     23.9919891357     76.4337234497     -54.8214302062
205  39    1    2     0.0215489125     -9.7401084899     0.3639371871     -0.2729994297     -0.5107021808     -0.0153533515     23.9919891357     76.4337234497     -54.8214302062
205 247    0    1     0.1891515731     -9.7520809173     0.2753472328     -0.2817879867     -0.5365352630     -0.0233429551     23.9919891357     76.4337234497     -54.8214302062
206 200   -1    0     0.1723913097     -9.7951784133     0.1436594247     -0.2658087968     -0.4680909633     -0.0411864089     23.4666156768     77.3122711181     -52.2912101745
207 152   -1    0     0.1723913097     -9.7951784133     0.1436594247     -0.2658087968     -0.4680909633     -0.0411864089     23.4666156768     77.3122711181     -52.2912101745
208 105   -3    0     -0.1532367229     -9.8406705856     0.1316878080     -0.2327850818     -0.4550413131     -0.0390558481     23.4666156768     77.3122711181     -52.2912101745
209  58   -3   -1     -0.0047886476     -9.7927837371     0.1939402198     -0.2295892477     -0.6166975975     0.0128765845     23.4666156768     77.3122711181     -52.2912101745
210  11    0    0     -0.0047886476     -9.7927837371     0.1939402198     -0.2295892477     -0.6166975975     0.0128765845     23.4666156768     77.3122711181     -52.2912101745
210 219   -1    0     0.1652083396     -9.6203927993     0.3208393812     -0.2389104366     -0.6593088150     0.0091481027     23.4666156768     77.3122711181     -52.2912101745
211 171   -1    0     0.0311262083     -9.8143329620     0.3016848087     -0.3060231208     -0.6630373001     -0.0323978424     23.4666156768     77.3122711181     -52.2912101745
212 124   -3    0     0.0311262083     -9.8143329620     0.3016848087     -0.3060231208     -0.6630373001     -0.0323978424     23.4666156768     77.3122711181     -52.2912101745
213  76   -7    1     0.0143659424     -9.8550367355     0.2107004880     -0.2900439262     -0.8278895378     -0.0358600020     23.4666156768     77.3122711181     -52.2912101745
214  28   -9    1     0.1580253696     -9.7017993927     0.1867572593     -0.2594170808     -0.9541252136     -0.0073637475     23.8168640136     78.7179489135     -52.6285743713
214 237  -12    0     0.1580253696     -9.7017993927     0.1867572593     -0.2594170808     -0.9541252136     -0.0073637475     23.8168640136     78.7179489135     -52.6285743713
215 190  -13    0     0.0670410633     -9.8765850067     0.1556310415     -0.2804563999     -0.8790229797     -0.0148207116     23.8168640136     78.7179489135     -52.6285743713
216 142  -13    1     -0.1053502440     -9.8310928344     0.2298550844     -0.2503622055     -0.9240310668     -0.0358600020     23.8168640136     78.7179489135     -52.6285743713
217  95  -15    0     -0.1053502440     -9.8310928344     0.2298550844     -0.2503622055     -0.9240310668     -0.0358600020     23.8168640136     78.7179489135     -52.6285743713
218  47  -17    0     0.0167602658     -9.6922225952     0.2657699346     -0.2383778095     -1.1884869384     -0.0201471138     23.8168640136     78.7179489135     -52.6285743713
219   0  -19   -2     -0.0119716191     -9.7592630386     0.1508424043     -0.2503622055     -1.3472137451     -0.0134891104     23.8168640136     78.7179489135     -52.6285743713
219 209  -23   -6     -0.0119716191     -9.7592630386     0.1508424043     -0.2503622055     -1.3472137451     -0.0134891104     23.8168640136     78.7179489135     -52.6285743713
220 162  -26   -7     0.0143659424     -9.8310928344     0.2154891252     -0.2439705371     -1.5051416397     -0.0007057427     23.8168640136     78.7179489135     -52.6285743713
221 115  -30   -7     0.0909842967     -9.7903900146     0.1173218607     -0.2349156379     -1.6659990310     0.0198009090     25.7432289123     76.4337234497     -50.0983543395
222  67  -33   -7     0.0909842967     -9.7903900146     0.1173218607     -0.2349156379     -1.6659990310     0.0198009090     25.7432289123     76.4337234497     -50.0983543395
223  19  -35   -9     0.0430978250     -9.7425031661     0.1699969768     -0.2311871528     -1.6066095829     -0.0222776746     25.7432289123     76.4337234497     -50.0983543395
223 228  -35   -9     0.0478864765     -9.7999668121     0.1556310415     -0.2540906906     -1.6787823677     -0.0156196713     25.7432289123     76.4337234497     -50.0983543395
224 181  -38   -9     0.0478864765     -9.7999668121     0.1556310415     -0.2540906906     -1.6787823677     -0.0156196713     25.7432289123     76.4337234497     -50.0983543395
225 133  -43  -10     -0.0359148550     -9.8454589843     0.2418267011     -0.2644772052     -1.8148719787     -0.0180165538     25.7432289123     76.4337234497     -50.0983543395
226  87  -46  -11     -0.0095772953     -9.8598251342     0.1628140068     -0.2391767740     -2.0156774520     -0.0201471138     25.7432289123     76.4337234497     -50.0983543395
227  40  -51  -13     -0.0095772953     -9.8598251342     0.1628140068     -0.2391767740     -2.0156774520     -0.0201471138     25.7432289123     76.4337234497     -50.0983543395
227 249  -51  -15     0.0957729530     -9.7472915649     0.0814070034     -0.1986961174     -2.1605556011     -0.0220113539     25.7432289123     76.4337234497     -50.0983543395
228 202  -51  -16     0.1891515731     -9.7640523910     -0.2107004880     -0.1747272968     -2.1080906391     -0.0321315240     28.1949653625     77.1365661621     -45.7126388549
229 155  -50  -14     0.1891515731     -9.7640523910     -0.2107004880     -0.1747272968     -2.1080906391     -0.0321315240     28.1949653625     77.1365661621     -45.7126388549
230 108  -44  -11     0.0909842967     -9.8263044357     -0.1316878080     -0.1856464195     -1.6675969123     -0.1213487744     28.1949653625     77.1365661621     -45.7126388549
231  62  -37   -8     0.0263375616     -9.7736291885     0.2514039993     -0.2008266687     -1.4936899185     -0.1341321468     28.1949653625     77.1365661621     -45.7126388549
232  15  -31   -4     0.0263375616     -9.7736291885     0.2514039993     -0.2008266687     -1.4936899185     -0.1341321468     28.1949653625     77.1365661621     -45.7126388549
232 224  -27   -3     0.2107004880     -9.7425031661     0.2609812974     -0.2215996265     -1.7243231773     -0.0576982545     28.1949653625     77.1365661621     -45.7126388549
233 177  -28   -4     0.3854861259     -9.7999668121     0.0311262083     -0.2293229103     -1.7051481246     -0.0587635326     28.1949653625     77.1365661621     -45.7126388549
234 131  -28   -4     0.3854861259     -9.7999668121     0.0311262083     -0.2293229103     -1.7051481246     -0.0587635326     28.1949653625     77.1365661621     -45.7126388549
235  84  -26   -5     0.1580253696     -9.8143329620     0.0047886476     -0.2223985910     -1.3046025037     -0.1522419214     28.1949653625     77.1365661621     -45.7126388549
236  37  -25   -4     0.1795742750     -9.7520809173     0.0646467447     -0.2080173015     -1.2350929975     -0.1149570822     28.1949653625     77.1365661621     -45.7126388549
236 245  -19   -2     0.1795742750     -9.7520809173     0.0646467447     -0.2080173015     -1.2350929975     -0.1149570822     28.1949653625     77.1365661621     -45.7126388549
237 198  -17   -2     0.1508424043     -9.8430643081     0.1149275422     -0.2152079582     -1.2502732276     -0.0686173820     28.1949653625     77.1365661621     -43.3511009216
238 151  -18   -2     0.3974577426     -9.7664461135     0.2442210197     -0.2192027568     -1.2840958786     -0.0683510589     28.1949653625     77.1365661621     -43.3511009216
239 104  -16   -1     0.3974577426     -9.7664461135     0.2442210197     -0.2192027568     -1.2840958786     -0.0683510589     28.1949653625     77.1365661621     -43.3511009216
240  57  -17   -2     0.2873188495     -9.7760238647     0.1723913097     -0.2242628335     -1.2990097999     -0.0979126071     28.1949653625     77.1365661621     -43.3511009216
241  10  -18   -4     0.3016848087     -9.7951784133     0.0191545906     -0.1907064914     -1.4087337493     -0.0518392086     28.1949653625     77.1365661621     -43.3511009216
241 219  -20   -4     0.3016848087     -9.7951784133     0.0191545906     -0.1907064914     -1.4087337493     -0.0518392086     28.1949653625     77.1365661621     -43.3511009216
242 171  -21   -4     0.4860476970     -9.8047552108     0.0598580884     -0.1608786344     -1.3900913047     -0.0070974264     28.1949653625     77.1365661621     -43.3511009216
243 123  -18   -4     0.3280223608     -9.8023614883     0.1053502440     -0.1488942146     -1.1895523071     -0.0257398366     28.1949653625     77.1365661621     -43.3511009216
244  76  -17   -4     0.3280223608     -9.8023614883     0.1053502440     -0.1488942146     -1.1895523071     -0.0257398366     28.1949653625     77.1365661621     -43.3511009216
245  29  -15   -4     0.1221105098     -9.8502473831     0.1580253696     -0.1464973449     -1.1240375041     0.0003595380     33.0984382629     78.1908187866     -42.0016479492
245 237  -12   -3     0.2633756160     -9.7616577148     0.1292934894     -0.1281212568     -1.2396204471     0.0509603691     33.0984382629     78.1908187866     -42.0016479492
246 189  -11   -3     0.2633756160     -9.7616577148     0.1292934894     -0.1281212568     -1.2396204471     0.0509603691     33.0984382629     78.1908187866     -42.0016479492
247 142   -9   -3     0.4333725929     -9.7377147674     0.1412650966     -0.1121420383     -1.1445441246     0.0648090171     33.0984382629     78.1908187866     -42.0016479492
248  94   -6   -2     -0.0047886476     -9.8071498870     0.2059118509     -0.1041524410     -1.0007312297     0.0578846931     33.0984382629     78.1908187866     -42.0016479492
249  46   -3   -1     -0.0047886476     -9.8071498870     0.2059118509     -0.1041524410     -1.0007312297     0.0578846931     33.0984382629     78.1908187866     -42.0016479492
249 254   -1   -1     0.2849245071     -9.7808122634     0.0454921483     -0.0873742675     -1.1354892253     0.1678749179     33.0984382629     78.1908187866     -42.0016479492
250 207    0   -1     0.6129468917     -9.7736291885     0.2226721048     -0.0897711563     -1.1027318239     0.1873163032     33.0984382629     78.1908187866     -42.0016479492
251 159    0    0     0.6129468917     -9.7736291885     0.2226721048     -0.0897711563     -1.1027318239     0.1873163032     33.0984382629     78.1908187866     -42.0016479492
252 112    0    2     -0.0263375616     -9.9148941040     0.1652083396     -0.1022881984     -0.8795556068     0.1202036142     34.3243064880     79.0693664550     -41.8329696655
253  64    1    4     0.2250664234     -9.7329254150     0.3088677406     -0.0612749004     -0.8643753051     0.1010285615     34.3243064880     79.0693664550     -41.8329696655
254  16    2    6     0.2250664234     -9.7329254150     0.3088677406     -0.0612749004     -0.8643753051     0.1010285615     34.3243064880     79.0693664550     -41.8329696655
254 224    3    8     0.5530887603     -9.6108150482     0.5171739578     -0.0839121055     -0.7985942363     0.0959684753     34.3243064880     79.0693664550     -41.8329696655
255 176    3    7     0.0311262083     -9.7592630386     0.3926690864     -0.1664713621     -0.6949956893     0.0887778377     34.3243064880     79.0693664550     -41.8329696655
  0 128    3    7     0.0311262083     -9.7592630386     0.3926690864     -0.1664713621     -0.6949956893     0.0887778377     34.3243064880     79.0693664550     -41.8329696655
  1  80    3    7     -0.2202777862     -9.8765850067     0.2394323587     -0.1909728145     -0.7719622135     0.1095508098     34.3243064880     79.0693664550     -41.8329696655
  2  32    2    7     0.3375996351     -9.7281370162     0.4501328468     -0.1638081645     -0.8742292404     0.1183393716     34.3243064880     79.0693664550     -41.8329696655
  2 239    3    8     0.3375996351     -9.7281370162     0.4501328468     -0.1638081645     -0.8742292404     0.1183393716     34.3243064880     79.0693664550     -41.8329696655
  3 191    3    8     0.1915459060     -9.6563072204     0.4884420394     -0.1875106620     -0.6899356365     0.0403075599     35.9004211425     78.1908187866     -40.9895629882
  4 143    2    6     -0.0957729530     -9.7401084899     0.4381612300     -0.2551559925     -0.5674283504     -0.0137554299     35.9004211425     78.1908187866     -40.9895629882
  5  95    2    6     -0.0957729530     -9.7401084899     0.4381612300     -0.2551559925     -0.5674283504     -0.0137554299     35.9004211425     78.1908187866     -40.9895629882
  6  47    2    5     -0.0047886476     -9.7496862411     0.3663315296     -0.3065557479     -0.6555803298     0.0008921783     35.9004211425     78.1908187866     -40.9895629882
  6 254    1    4     0.1891515731     -9.7879953384     0.3783031463     -0.2945713806     -0.7424006938     -0.0004394227     35.9004211425     78.1908187866     -40.9895629882
  7 206    0    6     0.1891515731     -9.7879953384     0.3783031463     -0.2945713806     -0.7424006938     -0.0004394227     35.9004211425     78.1908187866     -40.9895629882
  8 158    0    5     0.0598580884     -9.8047552108     0.3950634002     -0.2895112514     -0.7349437713     -0.0257398366     35.9004211425     78.1908187866     -40.9895629882
  9 110    0    4     0.0957729530     -9.7975721359     0.3759088277     -0.2887123107     -0.7690327167     -0.0377242445     35.9004211425     78.1908187866     -40.9895629882
 10  62    0    3     0.0957729530     -9.7975721359     0.3759088277     -0.2887123107     -0.7690327167     -0.0377242445     35.9004211425     78.1908187866     -40.9895629882
 11  14    0    2     -0.0191545906     -9.8550367355     0.2849245071     -0.2748636722     -0.7863435268     -0.0529044914     38.0019073486     78.5422439575     -40.9895629882
 11 222   -2    2     0.0167602658     -9.8574304580     0.2394323587     -0.2223985910     -0.8598479270     -0.0473117685     38.0019073486     78.5422439575     -40.9895629882
 12 174   -2    1     0.0167602658     -9.8574304580     0.2394323587     -0.2223985910     -0.8598479270     -0.0473117685     38.0019073486     78.5422439575     -40.9895629882
 13 126   -2    1     -0.1963345432     -9.7616577148     0.2585869789     -0.1760588884     -0.9088507652     -0.0494423294     38.0019073486     78.5422439575     -40.9895629882
 14  79   -2    1     0.0622524166     -9.7305316925     0.2849245071     -0.1736620044     -1.0310918092     0.0192682685     38.0019073486     78.5422439575     -40.9895629882
 15  31   -1    1     0.0622524166     -9.7305316925     0.2849245071     -0.1736620044     -1.0310918092     0.0192682685     38.0019073486     78.5422439575     -40.9895629882
 15 239   -1    3     0.3088677406     -9.7257432937     0.3926690864     -0.2090825796     -1.0774314403     0.0477645254     38.0019073486     78.5422439575     -40.9895629882
 16 190    0    3     0.2609812974     -9.7520809173     0.4142179965     -0.2263934135     -0.9820888519     0.0035553798     38.0019073486     78.5422439575     -40.9895629882
 17 142    0    3     0.2609812974     -9.7520809173     0.4142179965     -0.2263934135     -0.9820888519     0.0035553798     38.0019073486     78.5422439575     -40.9895629882
 18  94    0    3     0.0598580884     -9.8861627578     0.3423882961     -0.2285239458     -0.8550540924     -0.0406537628     38.0019073486     78.5422439575     -40.9895629882
 19  46    0    2     -0.0957729530     -9.8095445632     0.2777415513     -0.1803200149     -0.8420043945     -0.0478444099     38.1770324707     78.7179489135     -40.4835166931
 19 254    0    2     -0.0957729530     -9.8095445632     0.2777415513     -0.1803200149     -0.8420043945     -0.0478444099     38.1770324707     78.7179489135     -40.4835166931
 20 206    1    1     0.1604196929     -9.7065887451     0.2370380401     -0.1552859306     -0.9416082382     0.0195345888     38.1770324707     78.7179489135     -40.4835166931
 21 158    3    1     0.2801358699     -9.7185602188     0.3352053165     -0.1720640754     -0.9253626823     0.0419054889     38.1770324707     78.7179489135     -40.4835166931
 22 110    5    2     0.2801358699     -9.7185602188     0.3352053165     -0.1720640754     -0.9253626823     0.0419054889     38.1770324707     78.7179489135     -40.4835166931
 23  63    5    3     0.3447826147     -9.7281370162     0.4668931484     -0.2061530590     -0.8297536849     0.0291221160     38.1770324707     78.7179489135     -40.4835166931
 24  15    4    5     0.3759088277     -9.7257432937     0.3998520660     -0.2474326848     -0.7565156936     0.0309863567     38.1770324707     78.7179489135     -40.4835166931
 24 223    3    5     0.3759088277     -9.7257432937     0.3998520660     -0.2474326848     -0.7565156936     0.0309863567     38.1770324707     78.7179489135     -40.4835166931
 25 175    3    4     0.1412650966     -9.8023614883     0.3064734458     -0.2415736436     -0.6510529041     -0.0023036637     38.1770324707     78.7179489135     -40.4835166931
 26 127    3    5     0.0981672668     -9.8430643081     0.3567542552     -0.2263934135     -0.5959246158     -0.0062984657     38.8775291442     79.4207916259     -41.1582412719
 27  80    2    4     0.0981672668     -9.8430643081     0.3567542552     -0.2263934135     -0.5959246158     -0.0062984657     38.8775291442     79.4207916259     -41.1582412719
 28  32    1    5     0.1125332117     -9.7999668121     0.3926690864     -0.2346493244     -0.5868697166     0.0035553798     38.8775291442     79.4207916259     -41.1582412719
 28 240    1    5     0.2011231899     -9.6946163177     0.4501328468     -0.2394430875     -0.5413290023     -0.0062984657     38.8775291442     79.4207916259     -41.1582412719
 29 193    1    4     0.2011231899     -9.6946163177     0.4501328468     -0.2394430875     -0.5413290023     -0.0062984657     38.8775291442     79.4207916259     -41.1582412719
 30 145    1    4     0.2849245071     -9.7305316925     0.4118237018     -0.2591507673     -0.4819396018     0.0003595380     38.8775291442     79.4207916259     -41.1582412719
 31  97    1    2     0.2777415513     -9.7520809173     0.3950634002     -0.2564875841     -0.3607639312     -0.0188155155     38.8775291442     79.4207916259     -41.1582412719
 32  49    0    1     0.2777415513     -9.7520809173     0.3950634002     -0.2564875841     -0.3607639312     -0.0188155155     38.8775291442     79.4207916259     -41.1582412719
 33   1    1    2     0.0814070034     -9.7616577148     0.3663315296     -0.2660751104     -0.2675518751     -0.0238755965     38.8775291442     79.4207916259     -41.1582412719
 33 210    1    2     0.1125332117     -9.8143329620     0.3567542552     -0.2996314525     -0.2600949048     0.0011584982     42.0297622680     79.4207916259     -41.4956054687
 34 161    0    1     0.1125332117     -9.8143329620     0.3567542552     -0.2996314525     -0.2600949048     0.0011584982     42.0297622680     79.4207916259     -41.4956054687
 35 113    0    2     -0.1005615949     -9.7760238647     0.2777415513     -0.2868480682     -0.2800689220     -0.0065647864     42.0297622680     79.4207916259     -41.4956054687
 36  65    0    1     0.0646467447     -9.7832069396     0.3352053165     -0.2586181402     -0.3823358726     0.0086154632     42.0297622680     79.4207916259     -41.4956054687
 37  17    0    1     0.0646467447     -9.7832069396     0.3352053165     -0.2586181402     -0.3823358726     0.0086154632     42.0297622680     79.4207916259     -41.4956054687
 37 225    0    2     0.3040791034     -9.7161655426     0.3663315296     -0.2615476608     -0.4023098945     0.0256599545     42.0297622680     79.4207916259     -41.4956054687
 38 177    0    1     0.1508424043     -9.7736291885     0.3208393812     -0.2674067020     -0.2827321243     0.0011584982     42.0297622680     79.4207916259     -41.4956054687
 39 128    0    1     0.1508424043     -9.7736291885     0.3208393812     -0.2674067020     -0.2827321243     0.0011584982     42.0297622680     79.4207916259     -41.4956054687
 40  80    0    2     0.1101388931     -9.7879953384     0.3088677406     -0.2772605419     -0.2542358636     -0.0137554299     42.0297622680     79.4207916259     -41.4956054687
 41  32    0    1     0.2178834438     -9.7784175872     0.2968961238     -0.2745973587     -0.2371913909     -0.0323978424     42.0297622680     78.7179489135     -40.1461563110
 41 240   -1    0     0.2178834438     -9.7784175872     0.2968961238     -0.2745973587     -0.2371913909     -0.0323978424     42.0297622680     78.7179489135     -40.1461563110
 42 193   -1    0     0.0023943238     -9.7808122634     0.2777415513     -0.2642108440     -0.1594259023     -0.0680847454     42.0297622680     78.7179489135     -40.1461563110
 43 145    0    0     0.2346437215     -9.7927837371     0.2801358699     -0.2626129388     -0.1849926471     -0.0680847454     42.0297622680     78.7179489135     -40.1461563110
 44  98    0    0     0.2346437215     -9.7927837371     0.2801358699     -0.2626129388     -0.1849926471     -0.0680847454     42.0297622680     78.7179489135     -40.1461563110
 45  50    0    0     0.2418267011     -9.7736291885     0.2753472328     -0.2421062946     -0.1325275659     -0.0872597885     42.0297622680     78.7179489135     -40.1461563110
 46   3    0    0     0.2130948066     -9.8286991119     0.2657699346     -0.2279913187     -0.0875194644     -0.0656878662     42.0297622680     78.7179489135     -40.1461563110
 46 211    0    0     0.2130948066     -9.8286991119     0.2657699346     -0.2279913187     -0.0875194644     -0.0656878662     42.0297622680     78.7179489135     -40.1461563110
 47 163    0    0     0.2059118509     -9.7784175872     0.2633756160     -0.2053541183     -0.0590231990     -0.0425180053     42.0297622680     78.7179489135     -40.1461563110
 48 115    0    0     0.1604196929     -9.7951784133     0.2897131729     -0.1835158443     -0.0473051118     -0.0089616689     43.2556304931     78.1908187866     -40.6521987915
 49  68    0    0     0.1604196929     -9.7951784133     0.2897131729     -0.1835158443     -0.0473051118     -0.0089616689     43.2556304931     78.1908187866     -40.6521987915
 50  20    0    0     0.1412650966     -9.7784175872     0.2945018005     -0.1776567935     -0.0443755912     -0.0078963871     43.2556304931     78.1908187866     -40.6521987915
 50 228    0    0     0.1819685935     -9.7999668121     0.3232336997     -0.1694008827     -0.0520988750     -0.0164186334     43.2556304931     78.1908187866     -40.6521987915
 51 180    0    0     0.1819685935     -9.7999668121     0.3232336997     -0.1694008827     -0.0520988750     -0.0164186334     43.2556304931     78.1908187866     -40.6521987915
 52 133    0    0     0.1819685935     -9.7784175872     0.3304166793     -0.1694008827     -0.0470387935     0.0043543395     43.2556304931     78.1908187866     -40.6521987915
 53  85    0    0     0.1604196929     -9.7616577148     0.3519655704     -0.1760588884     -0.0342554283     0.0389759588     43.2556304931     78.1908187866     -40.6521987915
 54  37    0    0     0.1604196929     -9.7616577148     0.3519655704     -0.1760588884     -0.0342554283     0.0389759588     43.2556304931     78.1908187866     -40.6521987915
 54 245    0    0     0.3208393812     -9.7017993927     -0.0311262083     -0.1952339363     -0.0190751781     0.0421718072     43.2556304931     78.1908187866     -40.6521987915
 55 197    0    2     0.1412650966     -9.7784175872     0.1364764571     -0.2405083656     0.0829254341     -0.0134891104     43.2556304931     78.1908187866     -40.6521987915
 56 149    0    6     0.1412650966     -9.7784175872     0.1364764571     -0.2405083656     0.0829254341     -0.0134891104     43.2556304931     78.1908187866     -40.6521987915
 57 102    0   10     0.0957729530     -9.7856006622     0.1077445626     -0.2354482889     0.1084921836     -0.0329304814     41.3292655944     78.0151138305     -41.1582412719
 58  54    0   16     0.1101388931     -9.8119382858     0.1077445626     -0.2181374788     0.1052963256     -0.0334631204     41.3292655944     78.0151138305     -41.1582412719
 59   6    0   21     0.1101388931     -9.8119382858     0.1077445626     -0.2181374788     0.1052963256     -0.0334631204     41.3292655944     78.0151138305     -41.1582412719
 59 215    1   24     0.0981672668     -9.7233486175     0.1676026582     -0.2192027568     0.0973067283     -0.0225439977     41.3292655944     78.0151138305     -41.1582412719
 60 167    2   26     0.0981672668     -9.7903900146     0.2705585718     -0.2258607625     0.0427110958     -0.0118911897     41.3292655944     78.0151138305     -41.1582412719
 61 119    2   30     0.0981672668     -9.7903900146     0.2705585718     -0.2258607625     0.0427110958     -0.0118911897     41.3292655944     78.0151138305     -41.1582412719
 62  71    2   33     -0.0143659424     -9.7520809173     0.0478864765     -0.2263934135     0.0011651552     -0.0028363041     41.3292655944     78.0151138305     -41.1582412719
 63  23    2   36     0.0814070034     -9.8119382858     0.1245048284     -0.2165395498     0.0461732625     -0.0257398366     41.3292655944     78.0151138305     -41.1582412719
 63 232    1   41     0.0814070034     -9.8119382858     0.1245048284     -0.2165395498     0.0461732625     -0.0257398366     41.3292655944     78.0151138305     -41.1582412719
 64 184    1   45     0.0718297100     -9.8215160369     0.0598580884     -0.2197354078     0.0309930109     -0.0140217518     42.2048835754     79.2450790405     -40.9895629882
 65 135    2   52     0.0814070034     -9.6850395202     0.0909842967     -0.2197354078     -0.0465061521     -0.0076300668     42.2048835754     79.2450790405     -40.9895629882
 66  87    2   58     0.0814070034     -9.6850395202     0.0909842967     -0.2197354078     -0.0465061521     -0.0076300668     42.2048835754     79.2450790405     -40.9895629882
 67  38    4   62     0.1364764571     -9.7544746398     0.2322494029     -0.2482316493     -0.1016344308     0.0091481027     42.2048835754     79.2450790405     -40.9895629882
 67 246    5   66     0.1005615949     -9.8334875106     0.1723913097     -0.2487643003     -0.1338591694     0.0011584982     42.2048835754     79.2450790405     -40.9895629882
 68 198    5   68     0.1005615949     -9.8334875106     0.1723913097     -0.2487643003     -0.1338591694     0.0011584982     42.2048835754     79.2450790405     -40.9895629882
 69 150    6   72     0.0167602658     -9.8358821868     0.2083061695     -0.2213333129     -0.1594259023     -0.0244082355     42.2048835754     79.2450790405     -40.9895629882
 70 102    6   76     0.0909842967     -9.6634902954     0.1029559254     -0.2008266687     -0.1490394115     -0.0182828731     42.2048835754     79.2450790405     -40.9895629882
 71  54    6   79     0.0909842967     -9.6634902954     0.1029559254     -0.2008266687     -0.1490394115     -0.0182828731     42.2048835754     79.2450790405     -40.9895629882
 72   6    7   83     0.0766183614     -9.6850395202     0.2107004880     -0.2469000577     -0.1224074006     0.0126102662     41.6795120239     79.7722091674     -40.4835166931
 72 213    9   86     -0.0263375616     -9.8598251342     0.2514039993     -0.2642108440     -0.1881884765     0.0112786650     41.6795120239     79.7722091674     -40.4835166931
 73 166    9   90     -0.0263375616     -9.8598251342     0.2514039993     -0.2642108440     -0.1881884765     0.0112786650     41.6795120239     79.7722091674     -40.4835166931
 74 118    7   92     0.1364764571     -9.8215160369     0.2681642532     -0.2309208393     -0.3466489791     0.0158061075     41.6795120239     79.7722091674     -40.4835166931
 75  70    7   94     0.3088677406     -9.7640523910     0.2657699346     -0.2221322536     -0.3325340270     0.0046206598     41.6795120239     79.7722091674     -40.4835166931
 76  22    7   95     0.3088677406     -9.7640523910     0.2657699346     -0.2221322536     -0.3325340270     0.0046206598     41.6795120239     79.7722091674     -40.4835166931
 76 230    7   93     0.1556310415     -9.8191213607     0.3567542552     -0.2234638690     -0.1724755859     -0.0166849517     41.6795120239     79.7722091674     -40.4835166931
 77 183    9   93     0.1173218607     -9.8263044357     0.3974577426     -0.2021582603     -0.1050965905     -0.0158859920     41.6795120239     79.7722091674     -40.4835166931
 78 135   10   91     0.1173218607     -9.8263044357     0.3974577426     -0.2021582603     -0.1050965905     -0.0158859920     41.6795120239     79.7722091674     -40.4835166931
 79  87    9   88     0.1412650966     -9.7281370162     0.3663315296     -0.1904401779     -0.0861878490     0.0067512216     43.6058769226     78.5422439575     -38.9653854370
 80  39    8   87     0.2107004880     -9.7879953384     0.3783031463     -0.2130774021     -0.0094876518     0.0208661913     43.6058769226     78.5422439575     -38.9653854370
 80 247    8   85     0.2107004880     -9.7879953384     0.3783031463     -0.2130774021     -0.0094876518     0.0208661913     43.6058769226     78.5422439575     -38.9653854370
 81 199    9   85     0.0239432382     -9.8071498870     0.3639371871     -0.2178711652     0.0469722175     0.0245946741     43.6058769226     78.5422439575     -38.9653854370
 82 151    7   88     0.1532367229     -9.7233486175     0.2514039993     -0.2229312419     -0.0033622865     0.0413728427     43.6058769226     78.5422439575     -38.9653854370
 83 103    7   90     0.1532367229     -9.7233486175     0.2514039993     -0.2229312419     -0.0033622865     0.0413728427     43.6058769226     78.5422439575     -38.9653854370
 84  56    8   93     0.1604196929     -9.7209539413     0.3591485500     -0.2442368507     0.0091547632     0.0349811601     43.6058769226     78.5422439575     -38.9653854370
 85   7    7   96     0.1843629074     -9.7999668121     0.4764704227     -0.2626129388     0.0632177448     0.0496287631     43.6058769226     78.5422439575     -38.9653854370
 85 215    8   96     0.1843629074     -9.7999668121     0.4764704227     -0.2626129388     0.0632177448     0.0496287631     43.6058769226     78.5422439575     -38.9653854370
 86 167    6   94     0.0646467447     -9.8119382858     0.1891515731     -0.2351819515     0.0544291877     0.0384433221     43.6058769226     78.5422439575     -38.9653854370
 87 120    3   93     0.0119716191     -9.7401084899     0.2537982940     -0.2154742717     0.0344551777     0.0325842809     42.0297622680     78.0151138305     -40.8208808898
 88  71    1   94     0.0119716191     -9.7401084899     0.2537982940     -0.2154742717     0.0344551777     0.0325842809     42.0297622680     78.0151138305     -40.8208808898
 89  23    0   97     0.1364764571     -9.6515188217     0.2298550844     -0.2447694778     0.0016977972     0.0637437391     42.0297622680     78.0151138305     -40.8208808898
 89 231   -1   99     0.0622524166     -9.7592630386     -0.1891515731     -0.2839185714     -0.0627516794     0.0597489356     42.0297622680     78.0151138305     -40.8208808898
 90 183   -2  106     0.0622524166     -9.7592630386     -0.1891515731     -0.2839185714     -0.0627516794     0.0597489356     42.0297622680     78.0151138305     -40.8208808898
 91 135   -5  111     0.0478864765     -9.7616577148     0.0023943238     -0.3587545156     -0.0888510608     0.0413728427     42.0297622680     78.0151138305     -40.8208808898
 92  87   -8  115     0.0454921483     -9.8286991119     0.5746376991     -0.3728694915     -0.0177435755     0.0272578716     42.0297622680     78.0151138305     -40.8208808898
 93  39   -9  122     0.0454921483     -9.8286991119     0.5746376991     -0.3728694915     -0.0177435755     0.0272578716     42.0297622680     78.0151138305     -40.8208808898
 93 247   -8  120     0.1412650966     -9.8406705856     0.4884420394     -0.3158769607     0.0030293946     0.0581510114     42.0297622680     78.0151138305     -40.8208808898
 94 199   -9  119     -0.0526751232     -9.8191213607     0.1771799468     -0.2951040077     0.0309930109     0.0456339645     43.4307518005     78.3665313720     -39.1340675354
 95 151   -9  114     -0.0526751232     -9.8191213607     0.1771799468     -0.2951040077     0.0309930109     0.0456339645     43.4307518005     78.3665313720     -39.1340675354
 96 103  -10  111     -0.2011231899     -9.8215160369     0.4357668876     -0.2591507673     0.0059589185     0.0229967522     43.4307518005     78.3665313720     -39.1340675354
 97  55  -15  110     0.1029559254     -9.5772943496     0.0191545906     -0.2434378862     -0.1096240282     0.0352474808     43.4307518005     78.3665313720     -39.1340675354
 98   8  -15  111     0.1029559254     -9.5772943496     0.0191545906     -0.2434378862     -0.1096240282     0.0352474808     43.4307518005     78.3665313720     -39.1340675354
 98 216  -16  117     0.1292934894     -9.6179981231     0.0646467447     -0.3267961025     -0.0805951309     0.0248609924     43.4307518005     78.3665313720     -39.1340675354
 99 168  -18  120     -0.1987288665     -9.9005289077     0.5626660346     -0.3616840362     -0.0331901454     0.0096807441     43.4307518005     78.3665313720     -39.1340675354
100 120  -18  121     -0.1987288665     -9.9005289077     0.5626660346     -0.3616840362     -0.0331901454     0.0096807441     43.4307518005     78.3665313720     -39.1340675354
101  73  -17  118     -0.2992904472     -9.8765850067     0.2226721048     -0.2788584709     0.0171443643     0.0102133846     43.4307518005     78.3665313720     -39.1340675354
102  25  -16  114     -0.1939402198     -9.8263044357     0.0718297100     -0.2381114721     -0.0984385871     0.0155397882     43.2556304931     78.8936614990     -40.6521987915
102 234  -16  112     -0.1939402198     -9.8263044357     0.0718297100     -0.2381114721     -0.0984385871     0.0155397882     43.2556304931     78.8936614990     -40.6521987915
103 187  -16  116     0.0407035017     -9.7496862411     0.0071829710     -0.2362472534     -0.1426477336     0.0030227396     43.2556304931     78.8936614990     -40.6521987915
104 139  -18  120     0.0359148550     -9.7832069396     0.3711201906     -0.2548896789     -0.0648822402     -0.0196144723     43.2556304931     78.8936614990     -40.6521987915
105  92  -17  121     0.0359148550     -9.7832069396     0.3711201906     -0.2548896789     -0.0648822402     -0.0196144723     43.2556304931     78.8936614990     -40.6521987915
106  45  -14  115     -0.0119716191     -9.7832069396     0.5052022933     -0.2767279148     -0.0174772558     -0.0031026244     43.2556304931     78.8936614990     -40.6521987915
106 254   -9   98     -0.1101388931     -9.8406705856     0.4597101688     -0.2602160453     0.0285961294     -0.0129564702     43.2556304931     78.8936614990     -40.6521987915
107 206   -6   93     -0.1101388931     -9.8406705856     0.4597101688     -0.2602160453     0.0285961294     -0.0129564702     43.2556304931     78.8936614990     -40.6521987915
108 159   -7   88     -0.2633756160     -9.8813743591     0.1771799468     -0.1970981788     -0.0454408740     -0.0156196713     43.2556304931     78.8936614990     -40.6521987915
109 111  -11   92     -0.0790126848     -9.8191213607     -0.2107004880     -0.1632755041     -0.1197441940     -0.0262724781     42.2048835754     78.5422439575     -39.6401100158
110  65  -15  104     -0.0790126848     -9.8191213607     -0.2107004880     -0.1632755041     -0.1197441940     -0.0262724781     42.2048835754     78.5422439575     -39.6401100158
111  18  -15  106     -0.1532367229     -9.7401084899     0.0430978250     -0.1928370571     -0.1317286014     -0.0329304814     42.2048835754     78.5422439575     -39.6401100158
111 226  -14  111     -0.0287318849     -9.7065887451     0.2968961238     -0.2101478576     -0.0965743446     -0.0124238300     42.2048835754     78.5422439575     -39.6401100158
112 179  -12  114     -0.0287318849     -9.7065887451     0.2968961238     -0.2101478576     -0.0965743446     -0.0124238300     42.2048835754     78.5422439575     -39.6401100158
113 132  -11  117     -0.0407035017     -9.6730680465     0.3016848087     -0.2327850818     -0.0710076093     -0.0212123966     42.2048835754     78.5422439575     -39.6401100158
114  85   -7  118     -0.1963345432     -9.8071498870     0.1197161788     -0.2351819515     -0.1005691409     -0.0355936813     42.2048835754     78.5422439575     -39.6401100158
115  37   -8  119     -0.1963345432     -9.8071498870     0.1197161788     -0.2351819515     -0.1005691409     -0.0355936813     42.2048835754     78.5422439575     -39.6401100158
115 246  -11  120     -0.2753472328     -9.8239097595     0.0119716191     -0.2330513954     -0.1642196655     -0.0313325595     42.2048835754     78.5422439575     -39.6401100158
116 200   -9  123     0.0838013267     -9.6730680465     -0.3112620830     -0.2623466253     -0.1679481410     -0.0358600020     44.6566200256     77.1365661621     -38.9653854370
117 152   -7  125     0.0838013267     -9.6730680465     -0.3112620830     -0.2623466253     -0.1679481410     -0.0358600020     44.6566200256     77.1365661621     -38.9653854370
118 105   -3  126     -0.2801358699     -9.7377147674     0.2633756160     -0.3409110546     -0.0212057375     -0.0369252872     44.6566200256     77.1365661621     -38.9653854370
119  58   -2  127     -0.1843629074     -9.9077110290     0.6297071456     -0.3014956712     -0.0752687358     -0.0198807945     44.6566200256     77.1365661621     -38.9653854370
120  10   -1  124     -0.1843629074     -9.9077110290     0.6297071456     -0.3014956712     -0.0752687358     -0.0198807945     44.6566200256     77.1365661621     -38.9653854370
120 219   -1  122     -0.1340821266     -9.9077110290     0.1532367229     -0.2080173015     -0.1471751785     -0.0422516918     44.6566200256     77.1365661621     -38.9653854370
121 172   -2  119     -0.0885899734     -9.8143329620     0.1795742750     -0.1978971385     -0.1287990808     -0.0438496112     44.6566200256     77.1365661621     -38.9653854370
122 125    0  117     -0.0885899734     -9.8143329620     0.1795742750     -0.1978971385     -0.1287990808     -0.0438496112     44.6566200256     77.1365661621     -38.9653854370
123  78    0  117     0.0814070034     -9.7257432937     0.3998520660     -0.2133437156     -0.0646159267     -0.0198807945     44.6566200256     77.1365661621     -38.9653854370
124  31    1  118     -0.1556310415     -9.8023614883     0.1604196929     -0.2184037923     -0.1184126014     -0.0172175908     44.6566200256     77.1365661621     -38.9653854370
124 240    0  117     -0.1556310415     -9.8023614883     0.1604196929     -0.2184037923     -0.1184126014     -0.0172175908     44.6566200256     77.1365661621     -38.9653854370
125 193    0  114     -0.1843629074     -9.7616577148     0.1580253696     -0.2125447273     -0.2297344207     -0.0278703975     42.2048835754     77.8394012451     -39.3027496337
126 146    0  115     -0.0359148550     -9.7496862411     0.5650603771     -0.2258607625     -0.2600949048     -0.0241419172     42.2048835754     77.8394012451     -39.3027496337
127  99   -1  111     -0.0359148550     -9.7496862411     0.5650603771     -0.2258607625     -0.2600949048     -0.0241419172     42.2048835754     77.8394012451     -39.3027496337
128  51    0  108     -0.0023943238     -9.8047552108     0.4381612300     -0.2263934135     -0.2060319423     -0.0289356803     42.2048835754     77.8394012451     -39.3027496337
129   4    2  106     -0.1149275422     -9.8502473831     0.4285839557     -0.2168058872     -0.1700787067     -0.0355936813     42.2048835754     77.8394012451     -39.3027496337
129 212    3   98     -0.1149275422     -9.8502473831     0.4285839557     -0.2168058872     -0.1700787067     -0.0355936813     42.2048835754     77.8394012451     -39.3027496337
130 165    4   96     0.0407035017     -9.7161655426     0.6225241661     -0.2077509880     -0.1200105190     -0.0268051171     42.2048835754     77.8394012451     -39.3027496337
131 117    5   93     0.1053502440     -9.7927837371     0.7853381633     -0.2250617980     -0.0443755912     -0.0041679053     42.2048835754     77.8394012451     -39.3027496337
132  70    6   87     0.1053502440     -9.7927837371     0.7853381633     -0.2250617980     -0.0443755912     -0.0041679053     42.2048835754     77.8394012451     -39.3027496337
133  22    6   83     -0.1029559254     -9.7951784133     0.3519655704     -0.2042888164     -0.0592895221     -0.0081627073     43.2556304931     77.8394012451     -39.9774742126
133 231    3   77     -0.0550694465     -9.7616577148     0.2466153383     -0.1931033706     -0.0859215354     -0.0102932679     43.2556304931     77.8394012451     -39.9774742126
134 184    2   73     -0.0550694465     -9.7616577148     0.2466153383     -0.1931033706     -0.0859215354     -0.0102932679     43.2556304931     77.8394012451     -39.9774742126
135 137    4   70     0.0287318849     -9.6922225952     0.3399939537     -0.2138763427     -0.0827256965     -0.0060321464     43.2556304931     77.8394012451     -39.9774742126
136  89    6   68     -0.0766183614     -9.8286991119     0.5411171436     -0.2333177089     -0.0483703947     -0.0129564702     43.2556304931     77.8394012451     -39.9774742126
137  42    5   72     -0.0766183614     -9.8286991119     0.5411171436     -0.2333177089     -0.0483703947     -0.0129564702     43.2556304931     77.8394012451     -39.9774742126
137 251    5   67     0.1029559254     -9.7377147674     0.5099909305     -0.2136100292     -0.0454408740     0.0056859407     43.2556304931     77.8394012451     -39.9774742126
138 203    2   61     -0.0143659424     -9.7784175872     0.4644988059     -0.2021582603     0.0075568370     0.0064849019     43.2556304931     77.8394012451     -39.9774742126
139 155    0   58     -0.0143659424     -9.7784175872     0.4644988059     -0.2021582603     0.0075568370     0.0064849019     43.2556304931     77.8394012451     -39.9774742126
140 107    0   50     -0.0383091812     -9.7879953384     0.1532367229     -0.1957665824     0.0285961294     -0.0023036637     41.1541404724     77.1365661621     -38.9653854370
141  59   -1   49     -0.1891515731     -9.7999668121     0.2418267011     -0.2058867454     0.0086221208     0.0022237784     41.1541404724     77.1365661621     -38.9653854370
142  12    0   48     -0.1891515731     -9.7999668121     0.2418267011     -0.2058867454     0.0086221208     0.0022237784     41.1541404724     77.1365661621     -38.9653854370
142 220    0   49     0.1484480619     -9.6682786941     0.4190066337     -0.2258607625     -0.0289290237     0.0341821956     41.1541404724     77.1365661621     -38.9653854370
143 173    1   49     -0.0311262083     -9.8143329620     0.3615428924     -0.2381114721     -0.0121508538     0.0344485187     41.1541404724     77.1365661621     -38.9653854370
144 126    1   47     -0.0311262083     -9.8143329620     0.3615428924     -0.2381114721     -0.0121508538     0.0344485187     41.1541404724     77.1365661621     -38.9653854370
145  79    0   46     -0.1723913097     -9.8023614883     0.2274607658     -0.2261270761     -0.0395818281     0.0120776236     41.1541404724     77.1365661621     -38.9653854370
146  32   -2   43     -0.2154891252     -9.7185602188     0.2585869789     -0.2338503599     -0.0680780887     0.0016911385     41.1541404724     77.1365661621     -38.9653854370
146 240   -3   43     -0.2154891252     -9.7185602188     0.2585869789     -0.2338503599     -0.0680780887     0.0016911385     41.1541404724     77.1365661621     -38.9653854370
147 193   -1   44     -0.0023943238     -9.7185602188     0.2514039993     -0.2602160453     -0.0731381702     0.0048869805     44.6566200256     78.5422439575     -40.9895629882
148 145   -1   45     -0.0694353866     -9.7879953384     0.4094293594     -0.2831195831     -0.0230699801     -0.0020373435     44.6566200256     78.5422439575     -40.9895629882
149  98   -1   46     -0.0694353866     -9.7879953384     0.4094293594     -0.2831195831     -0.0230699801     -0.0020373435     44.6566200256     78.5422439575     -40.9895629882
150  50    0   44     -0.0718297100     -9.7784175872     0.7063254833     -0.3086863040     0.0072905158     0.0168713865     44.6566200256     78.5422439575     -40.9895629882
151   2    0   40     -0.1891515731     -9.8765850067     0.4621044635     -0.2642108440     -0.0124171745     0.0360464382     44.6566200256     78.5422439575     -40.9895629882
151 210    1   33     -0.1891515731     -9.8765850067     0.4621044635     -0.2642108440     -0.0124171745     0.0360464382     44.6566200256     78.5422439575     -40.9895629882
152 163    2   29     -0.1676026582     -9.8837680816     0.0550694465     -0.1992287445     -0.0401144695     0.0142081856     44.6566200256     78.5422439575     -40.9895629882
153 115    0   26     -0.1915459060     -9.7401084899     0.2202777862     -0.2080173015     -0.0686107254     -0.0020373435     44.6566200256     78.5422439575     -40.9895629882
154  67    0   23     -0.1915459060     -9.7401084899     0.2202777862     -0.2080173015     -0.0686107254     -0.0020373435     44.6566200256     78.5422439575     -40.9895629882
155  19    1   24     -0.2298550844     -9.8071498870     0.3950634002     -0.2066857099     -0.0422450304     -0.0137554299     44.6566200256     78.5422439575     -40.9895629882
155 227    1   23     -0.0694353866     -9.7448978424     0.0550694465     -0.1944349765     -0.0813940906     0.0003595380     44.6566200256     78.5422439575     -40.9895629882
156 179    1   23     -0.0694353866     -9.7448978424     0.0550694465     -0.1944349765     -0.0813940906     0.0003595380     44.6566200256     78.5422439575     -40.9895629882
157 131    2   22     -0.1484480619     -9.7305316925     0.1364764571     -0.2138763427     -0.0888510608     -0.0031026244     44.6566200256     78.5422439575     -40.9895629882
158  84    2   24     -0.0885899734     -9.7329254150     0.3399939537     -0.2279913187     -0.0683444070     -0.0134891104     44.6566200256     78.5422439575     -40.9895629882
159  37    2   25     -0.0885899734     -9.7329254150     0.3399939537     -0.2279913187     -0.0683444070     -0.0134891104     44.6566200256     78.5422439575     -40.9895629882
159 245    3   26     -0.2202777862     -9.7592630386     0.2609812974     -0.2367798805     -0.0638169670     -0.0228103160     44.6566200256     78.5422439575     -40.9895629882
160 198    2   26     -0.2226721048     -9.7927837371     0.4381612300     -0.2373125314     -0.0664801645     -0.0337294387     44.6566200256     78.5422439575     -40.9895629882
161 151    3   24     -0.2226721048     -9.7927837371     0.4381612300     -0.2373125314     -0.0664801645     -0.0337294387     44.6566200256     78.5422439575     -40.9895629882
162 104    2   24     -0.1053502440     -9.7161655426     0.4501328468     -0.2367798805     -0.0901826667     -0.0201471138     44.6566200256     78.5422439575     -40.9895629882
163  56    2   21     -0.1149275422     -9.7568693161     0.5052022933     -0.2623466253     -0.1005691409     0.0038217000     42.5551338195     78.1908187866     -39.9774742126
164   9    2   17     -0.1149275422     -9.7568693161     0.5052022933     -0.2623466253     -0.1005691409     0.0038217000     42.5551338195     78.1908187866     -39.9774742126
164 217    1   14     -0.1436594247     -9.7305316925     0.5004136562     -0.2556886196     -0.0867204952     -0.0182828731     42.5551338195     78.1908187866     -39.9774742126
165 170    1    9     -0.1508424043     -9.6563072204     0.3950634002     -0.2772605419     -0.0760676908     -0.0366589665     42.5551338195     78.1908187866     -39.9774742126
166 122    1    6     -0.1508424043     -9.6563072204     0.3950634002     -0.2772605419     -0.0760676908     -0.0366589665     42.5551338195     78.1908187866     -39.9774742126
167  74    1    4     -0.1316878080     -9.6874332427     0.2609812974     -0.3478353977     -0.0888510608     -0.0446485710     42.5551338195     78.1908187866     -39.9774742126
168  27    0    1     -0.1604196929     -9.8358821868     0.1819685935     -0.4128175258     -0.0989712238     -0.0531708145     42.5551338195     78.1908187866     -39.9774742126
168 235    0    1     -0.1604196929     -9.8358821868     0.1819685935     -0.4128175258     -0.0989712238     -0.0531708145     42.5551338195     78.1908187866     -39.9774742126
169 188    0    0     -0.1053502440     -9.8478536605     0.1292934894     -0.4189428806     -0.1008354663     -0.0779385852     42.5551338195     78.1908187866     -39.9774742126
170 141    0    0     -0.0742240333     -9.8143329620     0.0670410633     -0.3923108577     -0.0864541816     -0.0723458576     42.3800086975     76.6094360351     -40.4835166931
171  94    0    0     -0.0742240333     -9.8143329620     0.0670410633     -0.3923108577     -0.0864541816     -0.0723458576     42.3800086975     76.6094360351     -40.4835166931
172  46    0    0     -0.0550694465     -9.8119382858     0.0383091812     -0.3675430774     -0.0805951309     -0.0526381731     42.3800086975     76.6094360351     -40.4835166931
172 254    0    0     -0.0670410633     -9.8406705856     0.0095772953     -0.3451721906     -0.0720728874     -0.0297346382     42.3800086975     76.6094360351     -40.4835166931
173 206    0    0     -0.0670410633     -9.8406705856     0.0095772953     -0.3451721906     -0.0720728874     -0.0297346382     42.3800086975     76.6094360351     -40.4835166931
174 159    0    0     -0.0622524166     -9.8909511566     -0.0909842967     -0.3030936241     -0.0624853610     -0.0105595886     42.3800086975     76.6094360351     -40.4835166931
175 111    0    0     -0.0790126848     -9.8957395553     -0.0574637699     -0.2101478576     -0.0531641578     -0.0094943084     42.3800086975     76.6094360351     -40.4835166931
176  64    0    0     -0.0790126848     -9.8957395553     -0.0574637699     -0.2101478576     -0.0531641578     -0.0094943084     42.3800086975     76.6094360351     -40.4835166931
177  16    0    0     -0.0574637699     -9.7736291885     0.0359148550     -0.1307844519     -0.0417123889     -0.0084290275     42.3800086975     76.6094360351     -40.4835166931
177 224    0    0     -0.0742240333     -9.7568693161     0.0933786296     -0.1060166835     -0.0363859868     0.0168713865     42.7302589416     78.0151138305     -39.4714279174
178 177    0    0     -0.0742240333     -9.7568693161     0.0933786296     -0.1060166835     -0.0363859868     0.0168713865     42.7302589416     78.0151138305     -39.4714279174
179 130    0    0     -0.1077445626     -9.7496862411     0.1484480619     -0.1225285410     -0.0361196708     0.0293884372     42.7302589416     78.0151138305     -39.4714279174
180  82    0    0     -0.1101388931     -9.7209539413     0.1484480619     -0.1662050485     -0.0435766315     0.0309863567     42.7302589416     78.0151138305     -39.4714279174
181  35    0    0     -0.1101388931     -9.7209539413     0.1484480619     -0.1662050485     -0.0435766315     0.0309863567     42.7302589416     78.0151138305     -39.4714279174
181 243    0    0     -0.1101388931     -9.8095445632     0.1077445626     -0.2034898757     -0.0475714349     0.0352474808     42.7302589416     78.0151138305     -39.4714279174
182 195    0    0     -0.1316878080     -9.8286991119     0.0790126848     -0.2074846744     -0.0457071971     0.0317853164     42.7302589416     78.0151138305     -39.4714279174
183 148    0    0     -0.1316878080     -9.8286991119     0.0790126848     -0.2074846744     -0.0457071971     0.0317853164     42.7302589416     78.0151138305     -39.4714279174
184 100    0    0     -0.1676026582     -9.8167276382     0.0885899734     -0.1811189651     -0.0443755912     0.0288557958     42.7302589416     78.0151138305     -39.4714279174
185  53    0    0     -0.1268991470     -9.7185602188     0.1340821266     -0.1499595069     -0.0489030313     0.0104797029     43.9561233520     76.7851409912     -39.9774742126
186   5    0    0     -0.1268991470     -9.7185602188     0.1340821266     -0.1499595069     -0.0489030313     0.0104797029     43.9561233520     76.7851409912     -39.9774742126
186 213    0    0     -0.1101388931     -9.7472915649     0.1771799468     -0.1502258300     -0.0491693544     0.0134092259     43.9561233520     76.7851409912     -39.9774742126
187 165    0    0     -0.1149275422     -9.7448978424     0.2154891252     -0.1662050485     -0.0467724752     0.0339158773     43.9561233520     76.7851409912     -39.9774742126
188 118    0    0     -0.1149275422     -9.7448978424     0.2154891252     -0.1662050485     -0.0467724752     0.0339158773     43.9561233520     76.7851409912     -39.9774742126
189  71    0    0     -0.2035175085     -9.8023614883     0.1580253696     -0.1925707340     -0.0411797475     0.0568194150     43.9561233520     76.7851409912     -39.9774742126
190  23    0    0     -0.1388707752     -9.7089824676     0.1939402198     -0.1986961174     -0.0499683189     0.0395086050     43.9561233520     76.7851409912     -39.9774742126
190 231    0    0     -0.1388707752     -9.7089824676     0.1939402198     -0.1986961174     -0.0499683189     0.0395086050     43.9561233520     76.7851409912     -39.9774742126
191 183    0    0     -0.2466153383     -9.7592630386     0.2011231899     -0.2407746791     -0.0259995007     0.0011584982     43.9561233520     76.7851409912     -39.9774742126
192 136    0    1     -0.1843629074     -9.7736291885     0.2035175085     -0.2373125314     -0.0265321445     -0.0073637475     43.9561233520     76.7851409912     -39.9774742126
193  89    0    2     -0.1843629074     -9.7736291885     0.2035175085     -0.2373125314     -0.0265321445     -0.0073637475     43.9561233520     76.7851409912     -39.9774742126
194  41    0    3     -0.2298550844     -9.7975721359     0.1699969768     -0.2327850818     -0.0342554283     -0.0041679053     43.9561233520     77.4879837036     -39.3027496337
194 250    0    2     -0.1604196929     -9.7305316925     0.2250664234     -0.2250617980     -0.0438429546     -0.0065647864     43.9561233520     77.4879837036     -39.3027496337
195 202    0    2     -0.1604196929     -9.7305316925     0.2250664234     -0.2250617980     -0.0438429546     -0.0065647864     43.9561233520     77.4879837036     -39.3027496337
196 155    0    2     -0.2274607658     -9.8191213607     0.1723913097     -0.2421062946     -0.0435766315     0.0040880198     43.9561233520     77.4879837036     -39.3027496337
197 107    0    0     -0.1891515731     -9.7784175872     0.2035175085     -0.2245291471     -0.0459735107     -0.0062984657     43.9561233520     77.4879837036     -39.3027496337
198  60    0    0     -0.1891515731     -9.7784175872     0.2035175085     -0.2245291471     -0.0459735107     -0.0062984657     43.9561233520     77.4879837036     -39.3027496337
199  12    0    0     -0.2154891252     -9.7640523910     0.1891515731     -0.2250617980     -0.0462398338     -0.0028363041     43.9561233520     77.4879837036     -39.3027496337
199 221    0    0     -0.1891515731     -9.7401084899     0.2130948066     -0.2381114721     -0.0515662384     0.0072838616     43.9561233520     77.4879837036     -39.3027496337
200 173    0    0     -0.1891515731     -9.7401084899     0.2130948066     -0.2381114721     -0.0515662384     0.0072838616     43.9561233520     77.4879837036     -39.3027496337
201 126    0    0     -0.2059118509     -9.7616577148     0.1987288665     -0.2610150337     -0.0531641578     0.0293884372     43.7810020446     77.6636886596     -41.1582412719
202  78    0    0     -0.2466153383     -9.7832069396     0.1532367229     -0.2642108440     -0.0507672786     0.0397749233     43.7810020446     77.6636886596     -41.1582412719
203  30    0    0     -0.2466153383     -9.7832069396     0.1532367229     -0.2642108440     -0.0507672786     0.0397749233     43.7810020446     77.6636886596     -41.1582412719
203 239    0    0     -0.2107004880     -9.7425031661     0.1221105098     -0.2588844537     -0.0443755912     0.0120776236     43.7810020446     77.6636886596     -41.1582412719
204 191    0    0     -0.2753472328     -9.7448978424     0.2322494029     -0.2679393291     -0.0438429546     -0.0134891104     43.7810020446     77.6636886596     -41.1582412719
205 144    0    0     -0.2753472328     -9.7448978424     0.2322494029     -0.2679393291     -0.0438429546     -0.0134891104     43.7810020446     77.6636886596     -41.1582412719
206  96    0    0     -0.2490096569     -9.7425031661     0.1987288665     -0.2943050384     -0.0643496036     -0.0185491924     43.7810020446     77.6636886596     -41.1582412719
207  49    0    0     -0.2394323587     -9.7640523910     0.1197161788     -0.3164096117     -0.0789972066     -0.0331968021     43.7810020446     77.6636886596     -41.1582412719
208   1    0    0     -0.2394323587     -9.7640523910     0.1197161788     -0.3164096117     -0.0789972066     -0.0331968021     43.7810020446     77.6636886596     -41.1582412719
208 210    0    0     -0.2322494029     -9.7760238647     0.1053502440     -0.3097516059     -0.0856552219     -0.0547687339     42.7302589416     78.3665313720     -37.4472541809
209 162    0    0     -0.2130948066     -9.8191213607     0.0670410633     -0.2998977661     -0.0925795459     -0.0723458576     42.7302589416     78.3665313720     -37.4472541809
210 115    0    0     -0.2130948066     -9.8191213607     0.0670410633     -0.2998977661     -0.0925795459     -0.0723458576     42.7302589416     78.3665313720     -37.4472541809
211  67    0    0     -0.2011231899     -9.8286991119     0.0742240333     -0.2583518028     -0.0947101020     -0.0915209102     42.7302589416     78.3665313720     -37.4472541809
212  20    0    0     -0.1747856235     -9.8095445632     0.0885899734     -0.2239965200     -0.0933784961     -0.0992442035     42.7302589416     78.3665313720     -37.4472541809
212 228    0    0     -0.1747856235     -9.8095445632     0.0885899734     -0.2239965200     -0.0933784961     -0.0992442035     42.7302589416     78.3665313720     -37.4472541809
213 181    0    0     -0.1580253696     -9.7688407897     0.1604196929     -0.2154742717     -0.0936448192     -0.1008421182     42.7302589416     78.3665313720     -37.4472541809
214 133    0    0     -0.1388707752     -9.7544746398     0.1245048284     -0.2378451585     -0.0915142631     -0.0939177894     42.7302589416     78.3665313720     -37.4472541809
215  86    0    0     -0.1388707752     -9.7544746398     0.1245048284     -0.2378451585     -0.0915142631     -0.0939177894     42.7302589416     78.3665313720     -37.4472541809
216  39    0    0     -0.1029559254     -9.7496862411     0.1221105098     -0.2508948326     -0.0917805767     -0.0872597885     43.0805053710     77.6636886596     -39.1340675354
216 247    0    0     -0.1388707752     -9.8191213607     0.1029559254     -0.2626129388     -0.0875194644     -0.0739437866     43.0805053710     77.6636886596     -39.1340675354
217 200    0    0     -0.1388707752     -9.8191213607     0.1029559254     -0.2626129388     -0.0875194644     -0.0739437866     43.0805053710     77.6636886596     -39.1340675354
218 153    0    0     -0.0838013267     -9.7832069396     0.0957729530     -0.2583518028     -0.0829920196     -0.0696826648     43.0805053710     77.6636886596     -39.1340675354
219 105    0    0     -0.0574637699     -9.7520809173     0.1149275422     -0.2658087968     -0.0726055240     -0.0534371376     43.0805053710     77.6636886596     -39.1340675354
220  57    0    0     -0.0574637699     -9.7520809173     0.1149275422     -0.2658087968     -0.0726055240     -0.0534371376     43.0805053710     77.6636886596     -39.1340675354
221  10    0    0     -0.0790126848     -9.7808122634     0.0933786296     -0.2889786243     -0.0659475278     -0.0265387988     43.0805053710     77.6636886596     -39.1340675354
221 218    0    0     -0.1292934894     -9.8119382858     0.0095772953     -0.2967019081     -0.0672791242     -0.0174839124     43.0805053710     77.6636886596     -39.1340675354
222 170    0    0     -0.1292934894     -9.8119382858     0.0095772953     -0.2967019081     -0.0672791242     -0.0174839124     43.0805053710     77.6636886596     -39.1340675354
223 123    0    0     -0.0790126848     -9.7544746398     0.0407035017     -0.2783258199     -0.0704749679     -0.0273377561     42.0297622680     78.3665313720     -38.7967033386
224  75    0    0     -0.0790126848     -9.7760238647     0.0119716191     -0.2658087968     -0.0683444070     -0.0153533515     42.0297622680     78.3665313720     -38.7967033386
225  27    0    0     -0.0790126848     -9.7760238647     0.0119716191     -0.2658087968     -0.0683444070     -0.0153533515     42.0297622680     78.3665313720     -38.7967033386
225 236    0    0     -0.1005615949     -9.7784175872     0.0239432382     -0.2503622055     -0.0643496036     -0.0086953468     42.0297622680     78.3665313720     -38.7967033386
226 188    0    0     -0.1029559254     -9.7975721359     0.0311262083     -0.2367798805     -0.0630179977     -0.0084290275     42.0297622680     78.3665313720     -38.7967033386
227 141    0    0     -0.1029559254     -9.7975721359     0.0311262083     -0.2367798805     -0.0630179977     -0.0084290275     42.0297622680     78.3665313720     -38.7967033386
228  93    0    0     -0.1149275422     -9.7832069396     0.0430978250     -0.2346493244     -0.0624853610     -0.0124238300     42.0297622680     78.3665313720     -38.7967033386
229  46    0    0     -0.0814070034     -9.7664461135     0.0263375616     -0.2277250051     -0.0640832853     -0.0190818328     42.0297622680     78.3665313720     -38.7967033386
229 254    0    0     -0.0814070034     -9.7664461135     0.0263375616     -0.2277250051     -0.0640832853     -0.0190818328     42.0297622680     78.3665313720     -38.7967033386
230 206    0    0     -0.0742240333     -9.7496862411     0.0766183614     -0.2295892477     -0.0624853610     -0.0172175908     42.0297622680     78.3665313720     -38.7967033386
231 159    0    0     -0.0933786296     -9.7616577148     0.0430978250     -0.2492969274     -0.0595558404     0.0022237784     43.7810020446     78.7179489135     -40.8208808898
232 111    0    0     -0.0933786296     -9.7616577148     0.0430978250     -0.2492969274     -0.0595558404     0.0022237784     43.7810020446     78.7179489135     -40.8208808898
233  63    0    0     -0.1101388931     -9.7736291885     0.0335205316     -0.2570202112     -0.0566263198     0.0150071454     43.7810020446     78.7179489135     -40.8208808898
234  15    0    0     -0.0814070034     -9.7688407897     0.0383091812     -0.2567538976     -0.0542294406     0.0203335499     43.7810020446     78.7179489135     -40.8208808898
234 223    0    0     -0.0814070034     -9.7688407897     0.0383091812     -0.2567538976     -0.0542294406     0.0203335499     43.7810020446     78.7179489135     -40.8208808898
235 175    0    0     -0.1364764571     -9.8239097595     -0.0239432382     -0.2530254125     -0.0539631175     0.0285894756     43.7810020446     78.7179489135     -40.8208808898
236 127    0    0     -0.1149275422     -9.7760238647     0.0167602658     -0.2311871528     -0.0558273601     0.0171377077     43.7810020446     78.7179489135     -40.8208808898
237  79    0    0     -0.1149275422     -9.7760238647     0.0167602658     -0.2311871528     -0.0558273601     0.0171377077     43.7810020446     78.7179489135     -40.8208808898
238  32    0    0     -0.1532367229     -9.8143329620     0.0239432382     -0.2114794731     -0.0544957590     0.0144745054     43.7810020446     78.7179489135     -40.8208808898
238 240    0    0     -0.1340821266     -9.7448978424     0.0287318849     -0.2013592958     -0.0552947139     0.0011584982     44.6566200256     79.2450790405     -38.9653854370
239 192    0    0     -0.1340821266     -9.7448978424     0.0287318849     -0.2013592958     -0.0552947139     0.0011584982     44.6566200256     79.2450790405     -38.9653854370
240 144    0    0     -0.1412650966     -9.7520809173     0.0670410633     -0.2239965200     -0.0574252796     -0.0025699834     44.6566200256     79.2450790405     -38.9653854370
241  96    0    0     -0.1436594247     -9.7664461135     0.0287318849     -0.2607486724     -0.0595558404     0.0016911385     44.6566200256     79.2450790405     -38.9653854370
242  48    0    0     -0.1436594247     -9.7664461135     0.0287318849     -0.2607486724     -0.0595558404     0.0016911385     44.6566200256     79.2450790405     -38.9653854370
243   0    0    0     -0.1628140068     -9.8095445632     -0.0215489125     -0.2492969274     -0.0576915979     0.0006258582     44.6566200256     79.2450790405     -38.9653854370
243 208    0    0     -0.1508424043     -9.7927837371     0.0095772953     -0.2152079582     -0.0595558404     -0.0078963871     44.6566200256     79.2450790405     -38.9653854370
244 160    0    0     -0.1508424043     -9.7927837371     0.0095772953     -0.2152079582     -0.0595558404     -0.0078963871     44.6566200256     79.2450790405     -38.9653854370
245 113    0    0     -0.1484480619     -9.7736291885     0.0407035017     -0.1965655326     -0.0598221588     -0.0174839124     44.6566200256     79.2450790405     -38.9653854370
246  65    0    0     -0.1460537433     -9.7472915649     0.0215489125     -0.1994950675     -0.0614200830     -0.0233429551     45.0068702697     77.1365661621     -39.6401100158
247  18    0    0     -0.1460537433     -9.7472915649     0.0215489125     -0.1994950675     -0.0614200830     -0.0233429551     45.0068702697     77.1365661621     -39.6401100158
247 226    0    0     -0.1245048284     -9.7305316925     0.0909842967     -0.2184037923     -0.0611537647     -0.0222776746     45.0068702697     77.1365661621     -39.6401100158
248 179    0    0     -0.1340821266     -9.7903900146     0.0335205316     -0.2405083656     -0.0582242441     -0.0047005453     45.0068702697     77.1365661621     -39.6401100158
249 131    0    0     -0.1340821266     -9.7903900146     0.0335205316     -0.2405083656     -0.0582242441     -0.0047005453     45.0068702697     77.1365661621     -39.6401100158
250  83    0    0     -0.1580253696     -9.8143329620     0.0239432382     -0.2370461940     -0.0568926382     -0.0047005453     45.0068702697     77.1365661621     -39.6401100158
251  35    0    0     -0.1556310415     -9.7760238647     0.0335205316     -0.2106805086     -0.0576915979     -0.0174839124     45.0068702697     77.1365661621     -39.6401100158
251 243    0    0     -0.1556310415     -9.7760238647     0.0335205316     -0.2106805086     -0.0576915979     -0.0174839124     45.0068702697     77.1365661621     -39.6401100158
252 196    0    0     -0.1556310415     -9.7760238647     0.0215489125     -0.2042888164     -0.0608874416     -0.0310662412     45.0068702697     77.1365661621     -39.6401100158
253 148    0    0     -0.1292934894     -9.7808122634     0.0502807998     -0.1957665824     -0.0635506439     -0.0441159296     43.6058769226     78.1908187866     -39.6401100158
254 101    0    0     -0.1292934894     -9.7808122634     0.0502807998     -0.1957665824     -0.0635506439     -0.0441159296     43.6058769226     78.1908187866     -39.6401100158
255  53    0    0     -0.1436594247     -9.7640523910     0.0335205316     -0.1904401779     -0.0608874416     -0.0433169651     43.6058769226     78.1908187866     -39.6401100158
  0   5    0    0     -0.0885899734     -9.6850395202     0.1388707752     -0.1931033706     -0.0630179977     -0.0401211214     43.6058769226     78.1908187866     -39.6401100158
  0 213    0    0     -0.0885899734     -9.6850395202     0.1388707752     -0.1931033706     -0.0630179977     -0.0401211214     43.6058769226     78.1908187866     -39.6401100158
  1 165    0    0     -0.0311262083     -9.7017993927     0.1388707752     -0.2445031642     -0.0563600015     0.0003595380     43.6058769226     78.1908187866     -39.6401100158
  2 117    0    0     -0.0885899734     -9.8670082092     0.0861956501     -0.3206707239     -0.0230699801     0.0802555942     43.6058769226     78.1908187866     -39.6401100158
  3  68    0    0     -0.0885899734     -9.8670082092     0.0861956501     -0.3206707239     -0.0230699801     0.0802555942     43.6058769226     78.1908187866     -39.6401100158
  4  19    0    0     -0.1268991470     -9.8670082092     0.0311262083     -0.3435742616     0.0376510143     0.1218015193     43.6058769226     78.1908187866     -39.6401100158
  4 227    0    0     -0.2346437215     -9.8047552108     -0.0574637699     -0.3121484756     0.1028994441     0.1231331348     43.6058769226     78.1908187866     -39.6401100158
  5 179    0    0     -0.2346437215     -9.8047552108     -0.0574637699     -0.3121484756     0.1028994441     0.1231331348     43.6058769226     78.1908187866     -39.6401100158
  6 132    0    0     0.3759088277     -9.7879953384     -0.0215489125     -0.2572865486     0.0541628646     0.1223341703     43.0805053710     77.6636886596     -38.1219787597
  7  83    0    0     -0.3615428924     -9.6922225952     0.0095772953     -0.2381114721     0.2533703327     0.0006258582     43.0805053710     77.6636886596     -38.1219787597
  8  35    0    0     -0.3615428924     -9.6922225952     0.0095772953     -0.2381114721     0.2533703327     0.0006258582     43.0805053710     77.6636886596     -38.1219787597
  8 243    0    0     -0.3806974601     -9.6491241455     0.1053502440     -0.2860491275     0.1593593215     0.0506940460     43.0805053710     77.6636886596     -38.1219787597
  9 194    0    0     -0.3064734458     -9.4623670578     0.0646467447     -0.3880497169     0.0642830276     0.0999632740     43.0805053710     77.6636886596     -38.1219787597
 10 146    0    0     -0.3064734458     -9.4623670578     0.0646467447     -0.3880497169     0.0642830276     0.0999632740     43.0805053710     77.6636886596     -38.1219787597
 11  98    0    0     -0.3950634002     -9.8286991119     -0.0335205316     -0.4474391460     0.1511034011     0.0946368694     43.0805053710     77.6636886596     -38.1219787597
 12  50    0    0     -1.2306823730     -9.4719448089     -0.5578774452     -0.4887187480     0.1511034011     0.0536235713     43.0805053710     77.6636886596     -38.1219787597
 13   2    1    0     -1.2306823730     -9.4719448089     -0.5578774452     -0.4887187480     0.1511034011     0.0536235713     43.0805053710     77.6636886596     -38.1219787597
 13 210    1   -1     -0.8260416984     -9.8215160369     -0.3687258243     -0.4759354114     0.1255366683     0.0845167064     43.2556304931     76.4337234497     -37.6159362792
 14 162    1   -2     -0.1771799468     -9.7903900146     -0.2992904472     -0.4322588920     -0.0374512672     0.0136755466     43.2556304931     76.4337234497     -37.6159362792
 15 115    1   -2     -0.1771799468     -9.7903900146     -0.2992904472     -0.4322588920     -0.0374512672     0.0136755466     43.2556304931     76.4337234497     -37.6159362792
 16  67    0   -1     -0.2825301933     -9.9148941040     -0.3519655704     -0.3571566104     -0.0752687358     -0.0339957618     43.2556304931     76.4337234497     -37.6159362792
 17  20    0    0     -0.2370380401     -9.7975721359     -0.2777415513     -0.2508948326     -0.0795298528     -0.0555676937     43.2556304931     76.4337234497     -37.6159362792
 17 229    0    0     -0.2370380401     -9.7975721359     -0.2777415513     -0.2508948326     -0.0795298528     -0.0555676937     43.2556304931     76.4337234497     -37.6159362792
 18 181    0    0     -0.2968961238     -9.7808122634     -0.2681642532     -0.2072183609     -0.0731381702     -0.0281367187     43.2556304931     76.4337234497     -37.6159362792
 19 134    0    0     -0.3208393812     -9.8765850067     -0.2370380401     -0.2133437156     -0.0739371299     -0.0134891104     43.2556304931     76.4337234497     -37.6159362792
 20  87    0    0     -0.3208393812     -9.8765850067     -0.2370380401     -0.2133437156     -0.0739371299     -0.0134891104     43.2556304931     76.4337234497     -37.6159362792
 21  40    0    0     -0.3280223608     -9.7544746398     -0.2897131729     -0.2277250051     -0.0760676908     -0.0331968021     42.9053802490     76.4337234497     -38.9653854370
 21 248    0    0     -0.4118237018     -9.7856006622     -0.2681642532     -0.2154742717     -0.0960416984     -0.0553013753     42.9053802490     76.4337234497     -38.9653854370
 22 200    0    0     -0.4118237018     -9.7856006622     -0.2681642532     -0.2154742717     -0.0960416984     -0.0553013753     42.9053802490     76.4337234497     -38.9653854370
 23 153    0    0     -0.2849245071     -9.7257432937     -0.2394323587     -0.1792547225     -0.1250705957     -0.1021737217     42.9053802490     76.4337234497     -38.9653854370
 24 106    0    0     -0.2968961238     -9.7712354660     -0.2322494029     -0.1981634616     -0.1298643589     -0.1192182178     42.9053802490     76.4337234497     -38.9653854370
 25  59    0    0     -0.2968961238     -9.7712354660     -0.2322494029     -0.1981634616     -0.1298643589     -0.1192182178     42.9053802490     76.4337234497     -38.9653854370
 26  12    0    0     -0.1819685935     -9.7688407897     -0.2394323587     -0.2101478576     -0.1426477336     -0.1205498099     42.9053802490     76.4337234497     -38.9653854370
 26 220    0    0     -0.1891515731     -9.8215160369     -0.2394323587     -0.1811189651     -0.1333265304     -0.1152234077     42.9053802490     76.4337234497     -38.9653854370
 27 174    0    0     -0.1891515731     -9.8215160369     -0.2394323587     -0.1811189651     -0.1333265304     -0.1152234077     42.9053802490     76.4337234497     -38.9653854370
 28 127    0    0     -0.1819685935     -9.8334875106     -0.2107004880     -0.1462310314     -0.1138851523     -0.0963146781     43.6058769226     77.4879837036     -39.3027496337
 29  80    0    0     -0.2370380401     -9.8143329620     -0.2107004880     -0.1211969375     -0.0931121826     -0.0662204980     43.6058769226     77.4879837036     -39.3027496337
 30  32    0    0     -0.2370380401     -9.8143329620     -0.2107004880     -0.1211969375     -0.0931121826     -0.0662204980     43.6058769226     77.4879837036     -39.3027496337
 30 240    0    0     -0.1795742750     -9.7640523910     -0.1580253696     -0.0964291572     -0.0941774559     -0.0491760158     43.6058769226     77.4879837036     -39.3027496337
 31 193    0    0     -0.1101388931     -9.6826448440     -0.0718297100     -0.0916353988     -0.0853888988     -0.0430506467     43.6058769226     77.4879837036     -39.3027496337
 32 146    0    0     -0.1101388931     -9.6826448440     -0.0718297100     -0.0916353988     -0.0853888988     -0.0430506467     43.6058769226     77.4879837036     -39.3027496337
 33  98    0    0     -0.1436594247     -9.7113771438     -0.0383091812     -0.1478289508     -0.0630179977     -0.0134891104     43.6058769226     77.4879837036     -39.3027496337
 34  51    0    0     -0.2298550844     -9.7425031661     -0.0646467447     -0.2287902832     -0.0526315212     0.0040880198     43.6058769226     77.4879837036     -39.3027496337
 35   3    0    0     -0.2298550844     -9.7425031661     -0.0646467447     -0.2287902832     -0.0526315212     0.0040880198     43.6058769226     77.4879837036     -39.3027496337
 35 211    0    0     -0.2083061695     -9.7185602188     -0.1077445626     -0.2841848850     -0.0568926382     -0.0017710235     43.4307518005     77.3122711181     -39.8087921142
 36 163    0    0     -0.2298550844     -9.7520809173     -0.1484480619     -0.3065557479     -0.0635506439     -0.0086953468     43.4307518005     77.3122711181     -39.8087921142
 37 116    0    0     -0.2298550844     -9.7520809173     -0.1484480619     -0.3065557479     -0.0635506439     -0.0086953468     43.4307518005     77.3122711181     -39.8087921142
 38  68    0    0     -0.1963345432     -9.7784175872     -0.1125332117     -0.3137464046     -0.0731381702     -0.0300009608     43.4307518005     77.3122711181     -39.8087921142
 39  21    0    0     -0.2226721048     -9.8286991119     -0.1221105098     -0.3014956712     -0.1373213291     -0.0307999229     43.4307518005     77.3122711181     -39.8087921142
 39 229    0    0     -0.2226721048     -9.8286991119     -0.1221105098     -0.3014956712     -0.1373213291     -0.0307999229     43.4307518005     77.3122711181     -39.8087921142
 40 182    0    0     -0.4046407222     -9.7448978424     -0.3280223608     -0.2785921335     -0.2086951255     -0.0710142612     43.4307518005     77.3122711181     -39.8087921142
 41 135   -1    0     -0.2561926364     -9.7832069396     -0.1699969768     -0.2543570041     -0.2734109163     -0.1048369288     43.4307518005     77.3122711181     -39.8087921142
 42  87   -3   -3     -0.2561926364     -9.7832069396     -0.1699969768     -0.2543570041     -0.2734109163     -0.1048369288     43.4307518005     77.3122711181     -39.8087921142
 43  40   -3   -3     -0.1292934894     -9.7592630386     -0.2274607658     -0.2237301826     -0.3426541805     -0.1208161354     43.4307518005     77.3122711181     -39.8087921142
 43 249   -3   -2     -0.1268991470     -9.7879953384     -0.2154891252     -0.2144089937     -0.3152231931     -0.1314689397     43.0805053710     77.3122711181     -38.7967033386
 44 202   -2   -3     -0.1268991470     -9.7879953384     -0.2154891252     -0.2144089937     -0.3152231931     -0.1314689397     43.0805053710     77.3122711181     -38.7967033386
 45 155   -2   -3     -0.1268991470     -9.8071498870     -0.1580253696     -0.2098815441     -0.3005755901     -0.1346647739     43.0805053710     77.3122711181     -38.7967033386
 46 107   -2   -3     -0.1388707752     -9.8023614883     -0.1580253696     -0.2101478576     -0.3343982458     -0.1194845314     43.0805053710     77.3122711181     -38.7967033386
 47  60    0   -2     -0.1388707752     -9.8023614883     -0.1580253696     -0.2101478576     -0.3343982458     -0.1194845314     43.0805053710     77.3122711181     -38.7967033386
 48  13    0   -2     -0.0215489125     -9.7784175872     -0.1604196929     -0.2082836389     -0.3620955467     -0.0984452342     43.0805053710     77.3122711181     -38.7967033386
 48 222    0   -3     0.0478864765     -9.7520809173     -0.2059118509     -0.2125447273     -0.3288055419     -0.0845965862     43.0805053710     77.3122711181     -38.7967033386
 49 174    0   -3     0.0478864765     -9.7520809173     -0.2059118509     -0.2125447273     -0.3288055419     -0.0845965862     43.0805053710     77.3122711181     -38.7967033386
 50 127    0   -2     0.1125332117     -9.7592630386     -0.1436594247     -0.2093488931     -0.2635570764     -0.0814007568     43.0805053710     77.3122711181     -38.7967033386
 51  79    0   -2     0.0383091812     -9.7784175872     -0.1604196929     -0.2154742717     -0.2081624984     -0.0861945152     44.3063735961     77.4879837036     -38.6280212402
 52  32    0   -1     0.0383091812     -9.7784175872     -0.1604196929     -0.2154742717     -0.2081624984     -0.0861945152     44.3063735961     77.4879837036     -38.6280212402
 52 241    0    0     0.0119716191     -9.7832069396     -0.1412650966     -0.2210669994     -0.1983086490     -0.0776722669     44.3063735961     77.4879837036     -38.6280212402
 53 193    1   -1     0.1292934894     -9.7664461135     -0.1340821266     -0.2295892477     -0.1993739318     -0.0638236141     44.3063735961     77.4879837036     -38.6280212402
 54 146    1   -1     0.1292934894     -9.7664461135     -0.1340821266     -0.2295892477     -0.1993739318     -0.0638236141     44.3063735961     77.4879837036     -38.6280212402
 55  99    0   -1     0.0718297100     -9.7999668121     -0.1460537433     -0.2453021287     -0.1564963817     -0.0553013753     44.3063735961     77.4879837036     -38.6280212402
 56  51    0   -1     0.0478864765     -9.8358821868     -0.1412650966     -0.2495632410     -0.1013681054     -0.0382568836     44.3063735961     77.4879837036     -38.6280212402
 57   4    0    0     0.0478864765     -9.8358821868     -0.1412650966     -0.2495632410     -0.1013681054     -0.0382568836     44.3063735961     77.4879837036     -38.6280212402
 57 212    0    0     0.0502807998     -9.7664461135     -0.1508424043     -0.2367798805     -0.0624853610     -0.0177502336     44.3063735961     77.4879837036     -38.6280212402
 58 164    0    0     0.0383091812     -9.8023614883     -0.1819685935     -0.2133437156     -0.0534304809     0.0152734661     43.4307518005     78.3665313720     -39.4714279174
 59 116    0    0     0.0383091812     -9.8023614883     -0.1819685935     -0.2133437156     -0.0534304809     0.0152734661     43.4307518005     78.3665313720     -39.47142791
