# Supplementary material for: A localization method for wireless capsule endoscopy using side wall cameras and IMU sensor
Source: Sci Rep. 2021 May 27;11:11204. doi: 10.1038/s41598-021-90523-w (PMC8160358; doi:10.1038/s41598-021-90523-w)
Supplement: Supplementary file 1 — Supplementary Information. [file 41598_2021_90523_MOESM1_ESM.zip › data/T_8]

164  38    0    0     -0.1771799468     -9.7760238647     0.0335205316     -0.2346493244     -0.0566263198     -0.0126901507     28.7203369140     78.3665313720     -65.7857131958
164 247    0    0     -0.1556310415     -9.7856006622     0.0550694465     -0.2290565967     -0.0592895221     -0.0102932679     28.7203369140     78.3665313720     -65.7857131958
165 199    0    0     -0.1556310415     -9.7856006622     0.0550694465     -0.2290565967     -0.0592895221     -0.0102932679     28.7203369140     78.3665313720     -65.7857131958
166 152    0    0     -0.2083061695     -9.7568693161     0.0670410633     -0.2263934135     -0.0568926382     -0.0033689441     28.7203369140     78.3665313720     -65.7857131958
167 105    0    0     -0.2011231899     -9.7592630386     0.0574637699     -0.2365135669     -0.0648822402     -0.0201471138     28.7203369140     78.3665313720     -65.7857131958
168  58    0    0     -0.2011231899     -9.7592630386     0.0574637699     -0.2365135669     -0.0648822402     -0.0201471138     28.7203369140     78.3665313720     -65.7857131958
169  10    0    0     -0.1723913097     -9.7975721359     0.0359148550     -0.2370461940     -0.0688770484     -0.0331968021     28.0198402404     76.2580108642     -66.1230773925
169 219    0    0     -0.1508424043     -9.7832069396     0.0430978250     -0.2399757146     -0.0648822402     -0.0297346382     28.0198402404     76.2580108642     -66.1230773925
170 171    0    0     -0.1508424043     -9.7832069396     0.0430978250     -0.2399757146     -0.0648822402     -0.0297346382     28.0198402404     76.2580108642     -66.1230773925
171 123    0    0     -0.1819685935     -9.7520809173     0.0502807998     -0.2445031642     -0.0624853610     -0.0286693592     28.0198402404     76.2580108642     -66.1230773925
172  75    0    0     -0.1508424043     -9.7520809173     0.0239432382     -0.2506285190     -0.0662138462     -0.0467791318     28.0198402404     76.2580108642     -66.1230773925
173  27    0    0     -0.1508424043     -9.7520809173     0.0239432382     -0.2506285190     -0.0662138462     -0.0467791318     28.0198402404     76.2580108642     -66.1230773925
173 235    0    0     -0.1867572593     -9.7760238647     0.0047886476     -0.2543570041     -0.0678117656     -0.0510402584     28.0198402404     76.2580108642     -66.1230773925
174 187    0    0     -0.1676026582     -9.8239097595     0.0095772953     -0.2330513954     -0.0766003227     -0.0720795440     28.0198402404     76.2580108642     -66.1230773925
175 139    0    0     -0.1676026582     -9.8239097595     0.0095772953     -0.2330513954     -0.0766003227     -0.0720795440     28.0198402404     76.2580108642     -66.1230773925
176  91    0    0     -0.1388707752     -9.7903900146     0.0430978250     -0.2029572248     -0.0763340091     -0.0904556369     28.0198402404     77.6636886596     -66.7978057861
177  43    0    0     -0.1580253696     -9.7616577148     0.0407035017     -0.2058867454     -0.0755350542     -0.1003094792     28.0198402404     77.6636886596     -66.7978057861
177 251    0    0     -0.1580253696     -9.7616577148     0.0407035017     -0.2058867454     -0.0755350542     -0.1003094792     28.0198402404     77.6636886596     -66.7978057861
178 203    0    0     -0.0933786296     -9.7879953384     0.0694353866     -0.2245291471     -0.1205431580     -0.1237456560     28.0198402404     77.6636886596     -66.7978057861
179 156    0    0     0.0215489125     -9.7808122634     0.0430978250     -0.2253281116     -0.0917805767     -0.1112286090     28.0198402404     77.6636886596     -66.7978057861
180 109    0    0     0.0215489125     -9.7808122634     0.0430978250     -0.2253281116     -0.0917805767     -0.1112286090     28.0198402404     77.6636886596     -66.7978057861
181  61    0    0     -0.0143659424     -9.7544746398     0.0454921483     -0.2186701059     -0.0571589565     -0.0441159296     28.0198402404     77.6636886596     -66.7978057861
182  13    0    0     -0.0981672668     -9.8263044357     0.0335205316     -0.2146753072     -0.0462398338     -0.0031026244     28.0198402404     77.6636886596     -66.7978057861
182 221    0    0     -0.0981672668     -9.8263044357     0.0335205316     -0.2146753072     -0.0462398338     -0.0031026244     28.0198402404     77.6636886596     -66.7978057861
183 173    0    0     -0.1077445626     -9.8263044357     0.0287318849     -0.1773904800     -0.0478377580     -0.0305335998     26.0934772491     76.7851409912     -66.2917633056
184 126    0    0     -0.0646467447     -9.7784175872     0.0694353866     -0.1499595069     -0.0449082326     -0.0710142612     26.0934772491     76.7851409912     -66.2917633056
185  79    0    0     -0.0646467447     -9.7784175872     0.0694353866     -0.1499595069     -0.0449082326     -0.0710142612     26.0934772491     76.7851409912     -66.2917633056
186  31    0    0     -0.0215489125     -9.7568693161     0.1245048284     -0.1651397705     -0.0590231990     -0.0803354644     26.0934772491     76.7851409912     -66.2917633056
186 240    0    0     -0.0335205316     -9.8143329620     0.0790126848     -0.1765915155     -0.0505009555     -0.0779385852     26.0934772491     76.7851409912     -66.2917633056
187 193    0    0     -0.0335205316     -9.8143329620     0.0790126848     -0.1765915155     -0.0505009555     -0.0779385852     26.0934772491     76.7851409912     -66.2917633056
188 145    0    0     0.0023943238     -9.7999668121     0.0981672668     -0.1443667888     -0.0590231990     -0.0768733072     26.0934772491     76.7851409912     -66.2917633056
189  98    0    0     -0.1987288665     -9.6682786941     -0.4501328468     -0.1313171148     -0.0510335969     -0.0678184270     26.0934772491     76.7851409912     -66.2917633056
190  51    0    2     -0.1987288665     -9.6682786941     -0.4501328468     -0.1313171148     -0.0510335969     -0.0678184270     26.0934772491     76.7851409912     -66.2917633056
191   3    2    4     -0.1101388931     -9.6994056701     0.1532367229     -0.2301218748     0.0006325134     -0.0209460735     26.0934772491     76.0823059082     -66.6291198730
191 211    4    5     0.0622524166     -9.7856006622     0.1101388931     -0.2181374788     -0.0686107254     -0.0049668655     26.0934772491     76.0823059082     -66.6291198730
192 164    5    6     0.0622524166     -9.7856006622     0.1101388931     -0.2181374788     -0.0686107254     -0.0049668655     26.0934772491     76.0823059082     -66.6291198730
193 116    5    7     0.0766183614     -9.8598251342     0.1891515731     -0.2064193725     -0.0302606225     -0.0076300668     26.0934772491     76.0823059082     -66.6291198730
194  68    5    7     0.0119716191     -9.8478536605     0.0718297100     -0.1744609594     0.0275308513     -0.0228103160     26.0934772491     76.0823059082     -66.6291198730
195  20    6    7     0.0119716191     -9.8478536605     0.0718297100     -0.1744609594     0.0275308513     -0.0228103160     26.0934772491     76.0823059082     -66.6291198730
195 227    6    8     -0.1771799468     -9.8023614883     0.1676026582     -0.1496931934     0.0653483152     -0.0307999229     26.0934772491     76.0823059082     -66.6291198730
196 180    8   10     -0.0526751232     -9.7712354660     0.2873188495     -0.1536879777     -0.0004327670     -0.0142880702     26.0934772491     76.0823059082     -66.6291198730
197 132    9   10     -0.0526751232     -9.7712354660     0.2873188495     -0.1536879777     -0.0004327670     -0.0142880702     26.0934772491     76.0823059082     -66.6291198730
198  85   10   10     0.1987288665     -9.7975721359     0.2202777862     -0.1502258300     -0.0323911857     0.0014248182     26.0934772491     76.0823059082     -66.6291198730
199  37    9   10     -0.0143659424     -9.7305316925     0.1652083396     -0.1345129251     0.0283298063     0.0051533002     26.7939720153     77.4879837036     -66.9664840698
199 245    9    9     -0.0143659424     -9.7305316925     0.1652083396     -0.1345129251     0.0283298063     0.0051533002     26.7939720153     77.4879837036     -66.9664840698
200 197   10   11     -0.1245048284     -9.6730680465     0.2418267011     -0.1507584810     0.0395152587     -0.0007057427     26.7939720153     77.4879837036     -66.9664840698
201 149    8   12     -0.0143659424     -9.7448978424     0.2633756160     -0.1856464195     -0.0022970066     -0.0246745562     26.7939720153     77.4879837036     -66.9664840698
202 102    9   12     -0.0143659424     -9.7448978424     0.2633756160     -0.1856464195     -0.0022970066     -0.0246745562     26.7939720153     77.4879837036     -66.9664840698
203  54    9   12     -0.1268991470     -9.7712354660     0.3088677406     -0.1947012996     -0.0084223709     -0.0558340167     26.7939720153     77.4879837036     -66.9664840698
204   7    8   12     0.0646467447     -9.7879953384     0.3447826147     -0.2045551300     -0.0622190427     -0.0542360877     26.7939720153     77.4879837036     -66.9664840698
204 215    7   10     0.0646467447     -9.7879953384     0.3447826147     -0.2045551300     -0.0622190427     -0.0542360877     26.7939720153     77.4879837036     -66.9664840698
205 167    7    8     0.2298550844     -9.7856006622     0.3423882961     -0.2008266687     -0.0614200830     -0.0654215431     26.7939720153     77.4879837036     -66.9664840698
206 119    6    6     0.1173218607     -9.7927837371     0.3304166793     -0.1949676132     0.0075568370     -0.0896566772     26.6188488006     74.8523330688     -69.1593399047
207  72    4    5     0.1173218607     -9.7927837371     0.3304166793     -0.1949676132     0.0075568370     -0.0896566772     26.6188488006     74.8523330688     -69.1593399047
208  23    3    4     -0.1316878080     -9.7377147674     0.3232336997     -0.1896412086     0.0336562132     -0.1130928516     26.6188488006     74.8523330688     -69.1593399047
208 232    2    3     -0.2322494029     -9.6946163177     0.2370380401     -0.2130774021     -0.1144177913     -0.0654215431     26.6188488006     74.8523330688     -69.1593399047
209 184    3    3     -0.2322494029     -9.6946163177     0.2370380401     -0.2130774021     -0.1144177913     -0.0654215431     26.6188488006     74.8523330688     -69.1593399047
210 137    4    4     0.3064734458     -9.7496862411     0.2490096569     -0.2522264480     -0.2060319423     -0.0140217518     26.6188488006     74.8523330688     -69.1593399047
211  89    6    6     0.4166123390     -9.8023614883     0.4884420394     -0.2671403884     -0.0779319334     -0.0110922288     26.6188488006     74.8523330688     -69.1593399047
212  41    6    5     0.4166123390     -9.8023614883     0.4884420394     -0.2671403884     -0.0779319334     -0.0110922288     26.6188488006     74.8523330688     -69.1593399047
212 249    4    4     0.1412650966     -9.8622188568     0.3184450626     -0.2487643003     -0.0062918100     0.0083491430     26.6188488006     74.8523330688     -69.1593399047
213 201    2    3     -0.0550694465     -9.7616577148     0.3040791034     -0.2141426563     -0.0230699801     0.0482971668     26.4437255859     76.0823059082     -67.3038482666
214 153    0    2     -0.0550694465     -9.7616577148     0.3040791034     -0.2141426563     -0.0230699801     0.0482971668     26.4437255859     76.0823059082     -67.3038482666
215 105    0    1     -0.0885899734     -9.7305316925     0.3064734458     -0.2250617980     -0.0622190427     0.0363127589     26.4437255859     76.0823059082     -67.3038482666
216  57    0    0     0.0933786296     -9.7903900146     0.2083061695     -0.2343830108     -0.1005691409     0.0299210758     26.4437255859     76.0823059082     -67.3038482666
217   9    0    0     0.0933786296     -9.7903900146     0.2083061695     -0.2343830108     -0.1005691409     0.0299210758     26.4437255859     76.0823059082     -67.3038482666
217 216    0    0     0.1149275422     -9.7592630386     0.2633756160     -0.2144089937     -0.1202768325     0.0629447746     26.4437255859     76.0823059082     -67.3038482666
218 168    0    0     0.0047886476     -9.8406705856     0.2609812974     -0.1936360168     -0.0755350542     0.0525582885     26.4437255859     76.0823059082     -67.3038482666
219 120    0    0     0.0047886476     -9.8406705856     0.2609812974     -0.1936360168     -0.0755350542     0.0525582885     26.4437255859     76.0823059082     -67.3038482666
220  72    0    0     -0.0023943238     -9.8646135330     0.2753472328     -0.1672703170     -0.0425113487     0.0131429064     26.4437255859     76.0823059082     -67.3038482666
221  24    0    0     -0.1556310415     -9.7448978424     0.4190066337     -0.1584817409     -0.0201404571     -0.0238755965     25.5681037902     76.6094360351     -67.1351699829
221 232    0    0     -0.1556310415     -9.7448978424     0.4190066337     -0.1584817409     -0.0201404571     -0.0238755965     25.5681037902     76.6094360351     -67.1351699829
222 185    0    0     -0.2442210197     -9.7616577148     0.2897131729     -0.1877769851     -0.1048302650     -0.0310662412     25.5681037902     76.6094360351     -67.1351699829
223 137    0    0     -0.0622524166     -9.7209539413     0.3735145092     -0.2082836389     -0.2185489892     -0.0196144723     25.5681037902     76.6094360351     -67.1351699829
224  90    0    0     -0.0622524166     -9.7209539413     0.3735145092     -0.2082836389     -0.2185489892     -0.0196144723     25.5681037902     76.6094360351     -67.1351699829
225  43    0    0     0.0407035017     -9.7137708663     0.3711201906     -0.2306545257     -0.2614264965     -0.0206797552     25.5681037902     76.6094360351     -67.1351699829
225 251    1    0     0.1316878080     -9.7281370162     0.3615428924     -0.2556886196     -0.2651549816     -0.0076300668     25.5681037902     76.6094360351     -67.1351699829
226 203    1    0     0.1316878080     -9.7281370162     0.3615428924     -0.2556886196     -0.2651549816     -0.0076300668     25.5681037902     76.6094360351     -67.1351699829
227 155    1    0     0.1580253696     -9.8071498870     0.3280223608     -0.2783258199     -0.2060319423     -0.0062984657     25.5681037902     76.6094360351     -67.1351699829
228 107    1    0     -0.0215489125     -9.7975721359     0.3040791034     -0.2841848850     -0.1106893062     -0.0249408769     27.4944686889     76.7851409912     -67.3038482666
229  59    0    0     -0.0215489125     -9.7975721359     0.3040791034     -0.2841848850     -0.1106893062     -0.0249408769     27.4944686889     76.7851409912     -67.3038482666
230  11    0    0     0.0502807998     -9.7496862411     0.2466153383     -0.2737983703     -0.0811277770     -0.0478444099     27.4944686889     76.7851409912     -67.3038482666
230 219    0    0     0.0861956501     -9.7257432937     0.2945018005     -0.2578191757     -0.0736708116     -0.0302672815     27.4944686889     76.7851409912     -67.3038482666
231 172    0    0     0.0861956501     -9.7257432937     0.2945018005     -0.2578191757     -0.0736708116     -0.0302672815     27.4944686889     76.7851409912     -67.3038482666
232 124    0    0     -0.0071829710     -9.7472915649     0.3064734458     -0.2466337203     -0.0680780887     0.0088817834     27.4944686889     76.7851409912     -67.3038482666
233  76    0    0     -0.0694353866     -9.8550367355     0.2514039993     -0.2514275074     -0.0808614540     0.0040880198     27.4944686889     76.7851409912     -67.3038482666
234  28    0    0     -0.0694353866     -9.8550367355     0.2514039993     -0.2514275074     -0.0808614540     0.0040880198     27.4944686889     76.7851409912     -67.3038482666
234 236    0    0     0.0430978250     -9.8717966079     0.2370380401     -0.2162732362     -0.0864541816     -0.0323978424     27.4944686889     76.7851409912     -67.3038482666
235 188    0    0     -0.0071829710     -9.7616577148     0.2753472328     -0.1805863380     -0.0664801645     -0.0161523103     27.4944686889     76.7851409912     -67.3038482666
236 141    0    0     -0.0071829710     -9.7616577148     0.2753472328     -0.1805863380     -0.0664801645     -0.0161523103     27.4944686889     76.7851409912     -67.3038482666
237  93    0    0     0.0287318849     -9.7784175872     0.2681642532     -0.1781894588     -0.0781982517     0.0395086050     25.3929805755     75.7308883666     -67.9785766601
238  45    0    0     -0.0263375616     -9.7879953384     0.2633756160     -0.1560848712     -0.0339891052     0.0296547527     25.3929805755     75.7308883666     -67.9785766601
238 253    0    0     -0.0263375616     -9.7879953384     0.2633756160     -0.1560848712     -0.0339891052     0.0296547527     25.3929805755     75.7308883666     -67.9785766601
239 206    0    0     -0.2466153383     -9.7951784133     0.3016848087     -0.1241264462     -0.0305269432     -0.0310662412     25.3929805755     75.7308883666     -67.9785766601
240 159    1    1     -0.1460537433     -9.8167276382     0.2514039993     -0.1435678243     -0.1650186157     0.0155397882     25.3929805755     75.7308883666     -67.9785766601
241 111    2    3     -0.1460537433     -9.8167276382     0.2514039993     -0.1435678243     -0.1650186157     0.0155397882     25.3929805755     75.7308883666     -67.9785766601
242  64    2    4     0.0239432382     -9.6922225952     0.3519655704     -0.1510247945     -0.1732745409     0.0392422819     25.3929805755     75.7308883666     -67.9785766601
243  16    2    5     -0.0454921483     -9.6946163177     0.4381612300     -0.1624765491     -0.1250705957     0.0120776236     25.3929805755     75.7308883666     -67.9785766601
243 224    3    6     -0.0454921483     -9.6946163177     0.4381612300     -0.1624765491     -0.1250705957     0.0120776236     25.3929805755     75.7308883666     -67.9785766601
244 177    3    6     -0.1388707752     -9.7592630386     0.4381612300     -0.1864453697     -0.1301306724     -0.0084290275     27.3193454742     75.9065933227     -67.1351699829
245 129    2    7     -0.0454921483     -9.8957395553     0.2537982940     -0.1875106620     -0.1764703989     -0.0188155155     27.3193454742     75.9065933227     -67.1351699829
246  82    3    9     -0.0454921483     -9.8957395553     0.2537982940     -0.1875106620     -0.1764703989     -0.0188155155     27.3193454742     75.9065933227     -67.1351699829
247  35    4   10     0.1364764571     -9.7856006622     0.3759088277     -0.1590144062     -0.1572953462     -0.0249408769     27.3193454742     75.9065933227     -67.1351699829
247 243    4   10     0.1532367229     -9.6730680465     0.5171739578     -0.1606123208     -0.0323911857     -0.0568992996     27.3193454742     75.9065933227     -67.1351699829
248 196    3   10     0.1532367229     -9.6730680465     0.5171739578     -0.1606123208     -0.0323911857     -0.0568992996     27.3193454742     75.9065933227     -67.1351699829
249 149    3   10     -0.0981672668     -9.7808122634     0.3040791034     -0.1579491138     0.0301940560     -0.0768733072     27.3193454742     75.9065933227     -67.1351699829
250 102    3   10     -0.2514039993     -9.8263044357     0.2490096569     -0.1339802980     -0.0361196708     -0.0600951385     27.3193454742     75.9065933227     -67.1351699829
251  54    3   12     -0.2514039993     -9.8263044357     0.2490096569     -0.1339802980     -0.0361196708     -0.0600951385     27.3193454742     75.9065933227     -67.1351699829
252   7    4   15     -0.0838013267     -9.8382759094     0.2226721048     -0.1286538963     -0.1351907730     -0.0254735183     28.0198402404     77.3122711181     -67.1351699829
252 215    6   19     0.0023943238     -9.6970109939     0.5818206787     -0.1486279010     -0.1450446128     -0.0036352646     28.0198402404     77.3122711181     -67.1351699829
253 167    7   22     0.0023943238     -9.6970109939     0.5818206787     -0.1486279010     -0.1450446128     -0.0036352646     28.0198402404     77.3122711181     -67.1351699829
254 120    7   23     0.1197161788     -9.7185602188     0.5937922477     -0.1699335336     -0.1431803703     0.0102133846     28.0198402404     77.3122711181     -67.1351699829
255  72    7   24     0.3088677406     -9.6946163177     0.7829438209     -0.1944349765     -0.1138851523     0.0237957096     28.0198402404     77.3122711181     -67.1351699829
  0  25    6   22     0.3088677406     -9.6946163177     0.7829438209     -0.1944349765     -0.1138851523     0.0237957096     28.0198402404     77.3122711181     -67.1351699829
  0 233    4   21     0.1245048284     -9.7951784133     0.3998520660     -0.1912391281     0.0016977972     0.0062185816     28.0198402404     77.3122711181     -67.1351699829
  1 184    3   21     -0.5554831027     -9.6132097244     0.5985808849     -0.2037561893     0.0352541327     -0.0137554299     28.0198402404     77.3122711181     -67.1351699829
  2 137    3   20     -0.5554831027     -9.6132097244     0.5985808849     -0.2037561893     0.0352541327     -0.0137554299     28.0198402404     77.3122711181     -67.1351699829
  3  89    2   21     -0.0359148550     -9.6251811981     0.6704106330     -0.2628792524     -0.1953791236     0.0256599545     27.4944686889     75.7308883666     -68.9906616210
  4  41    4   21     0.3399939537     -9.7784175872     0.5243568897     -0.3291929960     -0.1967107200     0.0320516371     27.4944686889     75.7308883666     -68.9906616210
  4 249    5   22     0.3399939537     -9.7784175872     0.5243568897     -0.3291929960     -0.1967107200     0.0320516371     27.4944686889     75.7308883666     -68.9906616210
  5 200    4   23     0.0335205316     -9.8263044357     0.4573158264     -0.3315898895     -0.0385165500     -0.0036352646     27.4944686889     75.7308883666     -68.9906616210
  6 152    4   22     -0.0335205316     -9.7879953384     0.6608333587     -0.3249318599     0.0046273136     -0.0100269484     27.4944686889     75.7308883666     -68.9906616210
  7 104    2   21     -0.0335205316     -9.7879953384     0.6608333587     -0.3249318599     0.0046273136     -0.0100269484     27.4944686889     75.7308883666     -68.9906616210
  8  56    1   20     -0.1101388931     -9.8239097595     0.2585869789     -0.3166759252     -0.0116182112     -0.0129564702     27.4944686889     75.7308883666     -68.9906616210
  9   8    1   19     -0.1843629074     -9.7568693161     0.4142179965     -0.3094852924     -0.0406471157     -0.0289356803     27.4944686889     75.7308883666     -68.9906616210
  9 216    0   19     -0.1843629074     -9.7568693161     0.4142179965     -0.3094852924     -0.0406471157     -0.0289356803     27.4944686889     75.7308883666     -68.9906616210
 10 169    1   21     0.0335205316     -9.7808122634     0.3208393812     -0.3068220853     -0.0981722640     -0.0281367187     27.4944686889     75.7308883666     -68.9906616210
 11 121    2   22     0.1149275422     -9.8071498870     0.3878804397     -0.2951040077     -0.0523651981     -0.0326641607     26.2686004638     75.5551757812     -68.4846191406
 12  73    1   24     0.1149275422     -9.8071498870     0.3878804397     -0.2951040077     -0.0523651981     -0.0326641607     26.2686004638     75.5551757812     -68.4846191406
 13  25    1   26     -0.0335205316     -9.7664461135     0.3256280183     -0.2785921335     -0.0425113487     -0.0678184270     26.2686004638     75.5551757812     -68.4846191406
 13 234    1   27     -0.1628140068     -9.8191213607     0.3854861259     -0.2919081497     -0.1130861997     -0.0632909822     26.2686004638     75.5551757812     -68.4846191406
 14 186    0   27     -0.1628140068     -9.8191213607     0.3854861259     -0.2919081497     -0.1130861997     -0.0632909822     26.2686004638     75.5551757812     -68.4846191406
 15 139    0   27     -0.0526751232     -9.8119382858     0.2753472328     -0.2684719800     -0.1399845361     -0.0422516918     26.2686004638     75.5551757812     -68.4846191406
 16  92    0   32     -0.1412650966     -9.7688407897     0.2178834438     -0.2530254125     -0.1280001277     -0.0347947239     26.2686004638     75.5551757812     -68.4846191406
 17  44   -1   34     -0.1412650966     -9.7688407897     0.2178834438     -0.2530254125     -0.1280001277     -0.0347947239     26.2686004638     75.5551757812     -68.4846191406
 17 252   -1   35     -0.0598580884     -9.8071498870     0.3064734458     -0.2479653358     -0.1841936683     -0.0140217518     26.2686004638     75.5551757812     -68.4846191406
 18 205    0   38     0.1436594247     -9.8215160369     0.1795742750     -0.2319861173     -0.1732745409     -0.0100269484     26.6188488006     78.0151138305     -68.1472549438
 19 157    1   38     0.1436594247     -9.8215160369     0.1795742750     -0.2319861173     -0.1732745409     -0.0100269484     26.6188488006     78.0151138305     -68.1472549438
 20 110    2   40     0.0119716191     -9.7592630386     0.3352053165     -0.2239965200     -0.1224074006     -0.0164186334     26.6188488006     78.0151138305     -68.1472549438
 21  62    3   43     -0.0694353866     -9.6994056701     0.2346437215     -0.2226649284     -0.1660839080     -0.0158859920     26.6188488006     78.0151138305     -68.1472549438
 22  15    2   45     -0.0694353866     -9.6994056701     0.2346437215     -0.2226649284     -0.1660839080     -0.0158859920     26.6188488006     78.0151138305     -68.1472549438
 22 223    0   49     0.1053502440     -9.7161655426     0.3759088277     -0.2639445304     -0.2113583326     -0.0070974264     26.6188488006     78.0151138305     -68.1472549438
 23 175    0   53     0.1556310415     -9.6922225952     0.3064734458     -0.2975008773     -0.1562300682     -0.0305335998     26.6188488006     78.0151138305     -68.1472549438
 24 128    0   53     0.1556310415     -9.6922225952     0.3064734458     -0.2975008773     -0.1562300682     -0.0305335998     26.6188488006     78.0151138305     -68.1472549438
 25  80    0   53     0.2107004880     -9.8454589843     0.2609812974     -0.3201380968     -0.0752687358     -0.0481107282     26.6188488006     78.0151138305     -68.1472549438
 26  32    0   52     0.1029559254     -9.8837680816     0.4046407222     -0.2929734230     0.0184759674     -0.0611604166     26.4437255859     76.0823059082     -67.3038482666
 26 240    0   51     0.1029559254     -9.8837680816     0.4046407222     -0.2929734230     0.0184759674     -0.0611604166     26.4437255859     76.0823059082     -67.3038482666
 27 192   -2   53     -0.1053502440     -9.8526420593     0.4070350170     -0.2572865486     0.0304603695     -0.0675520992     26.4437255859     76.0823059082     -67.3038482666
 28 144   -4   53     -0.0957729530     -9.7903900146     0.2801358699     -0.2074846744     -0.0512999153     -0.0672857809     26.4437255859     76.0823059082     -67.3038482666
 29  96   -6   53     -0.0957729530     -9.7903900146     0.2801358699     -0.2074846744     -0.0512999153     -0.0672857809     26.4437255859     76.0823059082     -67.3038482666
 30  48   -7   54     0.0263375616     -9.7377147674     0.3998520660     -0.1931033706     -0.1141514778     -0.0558340167     26.4437255859     76.0823059082     -67.3038482666
 31   0   -7   53     -0.0861956501     -9.6682786941     0.3088677406     -0.1893749046     -0.1317286014     -0.0603614568     26.4437255859     76.0823059082     -67.3038482666
 31 209   -6   55     -0.0861956501     -9.6682786941     0.3088677406     -0.1893749046     -0.1317286014     -0.0603614568     26.4437255859     76.0823059082     -67.3038482666
 32 161   -6   54     0.1508424043     -9.7760238647     0.2059118509     -0.2189364194     -0.1439793205     -0.0409200859     26.4437255859     76.0823059082     -67.3038482666
 33 113   -7   54     -0.0287318849     -9.7688407897     0.2442210197     -0.2322524309     -0.1162820339     -0.0406537628     26.0934772491     78.5422439575     -68.3159332275
 34  66   -6   56     -0.0287318849     -9.7688407897     0.2442210197     -0.2322524309     -0.1162820339     -0.0406537628     26.0934772491     78.5422439575     -68.3159332275
 35  19   -4   55     -0.1221105098     -9.7879953384     0.5866093158     -0.2298555612     -0.1924495887     -0.0403874444     26.0934772491     78.5422439575     -68.3159332275
 35 228   -2   56     0.1676026582     -9.8765850067     0.3495712518     -0.2189364194     -0.2337292194     -0.0292019987     26.0934772491     78.5422439575     -68.3159332275
 36 180   -2   57     0.1676026582     -9.8765850067     0.3495712518     -0.2189364194     -0.2337292194     -0.0292019987     26.0934772491     78.5422439575     -68.3159332275
 37 133   -1   58     0.0933786296     -9.7903900146     0.3974577426     -0.1939023494     -0.1913843250     -0.0315988802     26.0934772491     78.5422439575     -68.3159332275
 38  85   -1   61     0.1676026582     -9.8167276382     0.3328109979     -0.1840484809     -0.1839273548     -0.0212123966     26.0934772491     78.5422439575     -68.3159332275
 39  38   -1   61     0.1676026582     -9.8167276382     0.3328109979     -0.1840484809     -0.1839273548     -0.0212123966     26.0934772491     78.5422439575     -68.3159332275
 39 246   -2   64     0.1891515731     -9.8071498870     0.2274607658     -0.1763252019     -0.1668828725     -0.0252071976     26.0934772491     78.5422439575     -68.3159332275
 40 199   -3   66     0.0095772953     -9.7568693161     0.3064734458     -0.1614112854     -0.1269348382     -0.0433169651     26.4437255859     76.4337234497     -67.3038482666
 41 152   -3   63     0.0095772953     -9.7568693161     0.3064734458     -0.1614112854     -0.1269348382     -0.0433169651     26.4437255859     76.4337234497     -67.3038482666
 42 105   -4   65     0.0143659424     -9.7903900146     0.2681642532     -0.1680692672     -0.1684807777     -0.0441159296     26.4437255859     76.4337234497     -67.3038482666
 43  58   -4   63     0.2466153383     -9.7832069396     0.5626660346     -0.1646071195     -0.2100267410     -0.0321315240     26.4437255859     76.4337234497     -67.3038482666
 44  10   -2   60     0.2466153383     -9.7832069396     0.5626660346     -0.1646071195     -0.2100267410     -0.0321315240     26.4437255859     76.4337234497     -67.3038482666
 44 219   -1   61     0.2059118509     -9.8047552108     0.4692874431     -0.1385077476     -0.1413161277     -0.0363926434     26.4437255859     76.4337234497     -67.3038482666
 45 171   -1   62     -0.0311262083     -9.6539134979     0.2514039993     -0.1393066883     -0.0883184242     -0.0648889017     26.4437255859     76.4337234497     -67.3038482666
 46 124   -2   63     -0.0311262083     -9.6539134979     0.2514039993     -0.1393066883     -0.0883184242     -0.0648889017     26.4437255859     76.4337234497     -67.3038482666
 47  77   -4   68     -0.0502807998     -9.7113771438     0.4788647174     -0.1907064914     -0.1522352600     -0.0539697742     26.4437255859     76.4337234497     -67.3038482666
 48  30   -4   70     0.1005615949     -9.7257432937     0.3639371871     -0.2141426563     -0.2047003269     -0.0433169651     26.4437255859     76.4337234497     -67.3038482666
 48 239   -4   70     0.1005615949     -9.7257432937     0.3639371871     -0.2141426563     -0.2047003269     -0.0433169651     26.4437255859     76.4337234497     -67.3038482666
 49 192   -3   72     0.0814070034     -9.7041940689     0.6129468917     -0.2484979629     -0.2068308830     -0.0353273630     25.3929805755     76.0823059082     -67.6412124633
 50 144   -1   68     0.0670410633     -9.7377147674     0.2226721048     -0.2176048278     -0.1817967891     -0.0390558481     25.3929805755     76.0823059082     -67.6412124633
 51  96    0   64     0.0670410633     -9.7377147674     0.2226721048     -0.2176048278     -0.1817967891     -0.0390558481     25.3929805755     76.0823059082     -67.6412124633
 52  48    0   66     0.0909842967     -9.8454589843     0.4836534023     -0.2780595064     -0.1556974172     -0.0278703975     25.3929805755     76.0823059082     -67.6412124633
 53   0    0   65     0.0790126848     -9.7688407897     0.6775936126     -0.2447694778     -0.1572953462     -0.0510402584     25.3929805755     76.0823059082     -67.6412124633
 53 209    2   69     0.0790126848     -9.7688407897     0.6775936126     -0.2447694778     -0.1572953462     -0.0510402584     25.3929805755     76.0823059082     -67.6412124633
 54 161    3   72     0.1699969768     -9.7879953384     0.4980193138     -0.2359809398     -0.1572953462     -0.0603614568     25.3929805755     76.0823059082     -67.6412124633
 55 113    2   70     0.3088677406     -9.8239097595     0.4908363342     -0.2421062946     -0.1242716431     -0.0523718547     25.3929805755     76.0823059082     -67.6412124633
 56  66    3   69     0.3088677406     -9.8239097595     0.4908363342     -0.2421062946     -0.1242716431     -0.0523718547     25.3929805755     76.0823059082     -67.6412124633
 57  18    3   67     0.1628140068     -9.7209539413     0.4668931484     -0.2287902832     -0.0651485633     -0.0622256994     23.9919891357     76.0823059082     -67.3038482666
 57 227    2   69     0.0023943238     -9.7664461135     0.3639371871     -0.2482316493     -0.0867204952     -0.0539697742     23.9919891357     76.0823059082     -67.3038482666
 58 179    2   67     0.0023943238     -9.7664461135     0.3639371871     -0.2482316493     -0.0867204952     -0.0539697742     23.9919891357     76.0823059082     -67.3038482666
 59 132    2   65     0.1819685935     -9.7736291885     0.4429498672     -0.2495632410     -0.1493057250     -0.0550350570     23.9919891357     76.0823059082     -67.3038482666
 60  84    3   65     0.2466153383     -9.7712354660     0.4597101688     -0.2586181402     -0.1261358857     -0.0787375497     23.9919891357     76.0823059082     -67.3038482666
 61  36    3   68     0.2466153383     -9.7712354660     0.4597101688     -0.2586181402     -0.1261358857     -0.0787375497     23.9919891357     76.0823059082     -67.3038482666
 61 245    3   71     0.2561926364     -9.7736291885     0.5435114860     -0.2562212705     -0.0718065643     -0.1093643665     23.9919891357     76.0823059082     -67.3038482666
 62 197    3   73     0.1699969768     -9.7736291885     0.5818206787     -0.2658087968     -0.0614200830     -0.1200171709     23.9919891357     76.0823059082     -67.3038482666
 63 149    3   75     0.1699969768     -9.7736291885     0.5818206787     -0.2658087968     -0.0614200830     -0.1200171709     23.9919891357     76.0823059082     -67.3038482666
 64 101    4   72     0.1915459060     -9.7736291885     0.2442210197     -0.2668740749     -0.0728718519     -0.1138918161     25.3929805755     76.4337234497     -67.6412124633
 65  54    4   71     0.2346437215     -9.7640523910     0.2609812974     -0.2647435188     -0.0694096946     -0.1024400472     25.3929805755     76.4337234497     -67.6412124633
 66   6    5   70     0.2346437215     -9.7640523910     0.2609812974     -0.2647435188     -0.0694096946     -0.1024400472     25.3929805755     76.4337234497     -67.6412124633
 66 215    5   70     0.2202777862     -9.7209539413     0.3878804397     -0.2639445304     -0.0547620773     -0.1059022068     25.3929805755     76.4337234497     -67.6412124633
 67 167    5   71     0.2657699346     -9.7975721359     -0.0502807998     -0.2572865486     -0.0768666505     -0.0995105171     25.3929805755     76.4337234497     -67.6412124633
 68 120    7   74     0.2657699346     -9.7975721359     -0.0502807998     -0.2572865486     -0.0768666505     -0.0995105171     25.3929805755     76.4337234497     -67.6412124633
 69  72    8   78     0.4094293594     -9.7879953384     0.2322494029     -0.2737983703     -0.0550283956     -0.0742101097     25.3929805755     76.4337234497     -67.6412124633
 70  24    9   82     0.3854861259     -9.6826448440     0.4644988059     -0.2535580396     -0.0166782960     -0.0710142612     25.3929805755     76.4337234497     -67.6412124633
 70 233    9   87     0.3854861259     -9.6826448440     0.4644988059     -0.2535580396     -0.0166782960     -0.0710142612     25.3929805755     76.4337234497     -67.6412124633
 71 185    6   85     0.3591485500     -9.7233486175     0.2777415513     -0.2492969274     -0.0254668593     -0.0566329717     23.6417407989     74.3252105712     -66.9664840698
 72 137    6   83     0.2202777862     -9.7664461135     0.4261896133     -0.2745973587     -0.0331901454     -0.0502412891     23.6417407989     74.3252105712     -66.9664840698
 73  90    6   80     0.2202777862     -9.7664461135     0.4261896133     -0.2745973587     -0.0331901454     -0.0502412891     23.6417407989     74.3252105712     -66.9664840698
 74  42    3   81     0.3208393812     -9.8143329620     0.4980193138     -0.2863154411     -0.0750024080     -0.0315988802     23.6417407989     74.3252105712     -66.9664840698
 74 250    4   82     0.3184450626     -9.8358821868     0.5435114860     -0.2799237251     -0.1210757970     -0.0196144723     23.6417407989     74.3252105712     -66.9664840698
 75 202    5   87     0.3184450626     -9.8358821868     0.5435114860     -0.2799237251     -0.1210757970     -0.0196144723     23.6417407989     74.3252105712     -66.9664840698
 76 155    5   90     0.2968961238     -9.7760238647     0.3280223608     -0.2415736436     -0.1168146729     -0.0145543909     23.6417407989     74.3252105712     -66.9664840698
 77 107    7   85     0.4190066337     -9.7832069396     0.4094293594     -0.2431715726     -0.1149504303     0.0024900994     23.6417407989     74.3252105712     -66.9664840698
 78  59    7   88     0.4190066337     -9.7832069396     0.4094293594     -0.2431715726     -0.1149504303     0.0024900994     23.6417407989     74.3252105712     -66.9664840698
 79  11    6   86     0.2322494029     -9.6706733703     0.3208393812     -0.2311871528     -0.0795298528     -0.0140217518     24.3422374725     76.4337234497     -66.6291198730
 79 219    5   83     0.2801358699     -9.7089824676     0.0838013267     -0.2484979629     -0.1072271466     -0.0233429551     24.3422374725     76.4337234497     -66.6291198730
 80 171    5   81     0.2801358699     -9.7089824676     0.0838013267     -0.2484979629     -0.1072271466     -0.0233429551     24.3422374725     76.4337234497     -66.6291198730
 81 124    8   79     0.2130948066     -9.7808122634     0.4166123390     -0.2895112514     -0.1170809984     -0.0233429551     24.3422374725     76.4337234497     -66.6291198730
 82  77   11   80     0.3208393812     -9.8382759094     0.2897131729     -0.2695372581     -0.1474414920     -0.0116248691     24.3422374725     76.4337234497     -66.6291198730
 83  30   12   80     0.3208393812     -9.8382759094     0.2897131729     -0.2695372581     -0.1474414920     -0.0116248691     24.3422374725     76.4337234497     -66.6291198730
 83 239   12   79     0.4716817855     -9.7640523910     0.4884420394     -0.2615476608     -0.1610238313     -0.0132227897     24.3422374725     76.4337234497     -66.6291198730
 84 191   11   79     0.4309782505     -9.7927837371     0.2490096569     -0.2546233177     -0.1109556317     -0.0169512724     24.3422374725     76.4337234497     -66.6291198730
 85 144   11   78     0.4309782505     -9.7927837371     0.2490096569     -0.2546233177     -0.1109556317     -0.0169512724     24.3422374725     76.4337234497     -66.6291198730
 86  97   12   76     0.3208393812     -9.7712354660     0.3543598890     -0.2522264480     -0.0520988750     -0.0260061597     24.3422374725     76.4337234497     -66.6291198730
 87  50   10   77     0.3088677406     -9.7760238647     0.4429498672     -0.2546233177     -0.0734044933     -0.0427843284     24.6924839019     77.4879837036     -65.2796707153
 88   2    9   72     0.3088677406     -9.7760238647     0.4429498672     -0.2546233177     -0.0734044933     -0.0427843284     24.6924839019     77.4879837036     -65.2796707153
 88 210   10   69     0.2250664234     -9.7161655426     0.2825301933     -0.2532917261     -0.0952427387     -0.0611604166     24.6924839019     77.4879837036     -65.2796707153
 89 163    8   71     0.3974577426     -9.7784175872     0.4549215316     -0.2911091995     -0.1146841168     -0.0584972190     24.6924839019     77.4879837036     -65.2796707153
 90 115    9   69     0.3974577426     -9.7784175872     0.4549215316     -0.2911091995     -0.1146841168     -0.0584972190     24.6924839019     77.4879837036     -65.2796707153
 91  68   11   71     0.4692874431     -9.7640523910     0.2537982940     -0.2674067020     -0.0917805767     -0.0595624971     24.6924839019     77.4879837036     -65.2796707153
 92  20   12   71     0.5267512321     -9.8382759094     0.1867572593     -0.2588844537     -0.0718065643     -0.0438496112     24.6924839019     77.4879837036     -65.2796707153
 92 228   12   71     0.5267512321     -9.8382759094     0.1867572593     -0.2588844537     -0.0718065643     -0.0438496112     24.6924839019     77.4879837036     -65.2796707153
 93 181   10   73     0.3399939537     -9.7832069396     0.2633756160     -0.2466337203     -0.0201404571     -0.0470454454     24.6924839019     77.4879837036     -65.2796707153
 94 133    9   74     0.2370380401     -9.7065887451     0.2298550844     -0.2511611461     -0.0592895221     -0.0483770513     24.3422374725     77.1365661621     -67.3038482666
 95  86    8   74     0.2370380401     -9.7065887451     0.2298550844     -0.2511611461     -0.0592895221     -0.0483770513     24.3422374725     77.1365661621     -67.3038482666
 96  39    9   71     0.3711201906     -9.7185602188     0.2897131729     -0.2722004652     -0.1096240282     -0.0398548107     24.3422374725     77.1365661621     -67.3038482666
 96 247   10   74     0.3926690864     -9.7616577148     0.1987288665     -0.2897776126     -0.1088250751     -0.0313325595     24.3422374725     77.1365661621     -67.3038482666
 97 200   11   71     0.3926690864     -9.7616577148     0.1987288665     -0.2897776126     -0.1088250751     -0.0313325595     24.3422374725     77.1365661621     -67.3038482666
 98 153   10   67     0.4285839557     -9.8023614883     0.0718297100     -0.2684719800     -0.0739371299     -0.0244082355     24.3422374725     77.1365661621     -67.3038482666
 99 106   11   69     0.4142179965     -9.8191213607     0.2011231899     -0.2469000577     -0.0483703947     -0.0153533515     24.3422374725     77.1365661621     -67.3038482666
100  59   11   67     0.4142179965     -9.8191213607     0.2011231899     -0.2469000577     -0.0483703947     -0.0153533515     24.3422374725     77.1365661621     -67.3038482666
101  12   11   69     0.2394323587     -9.7425031661     0.1173218607     -0.2200017213     -0.0132161355     -0.0132227897     24.3422374725     77.1365661621     -67.3038482666
101 221   13   74     0.3184450626     -9.6634902954     0.6895652294     -0.2381114721     -0.0643496036     0.0022237784     25.5681037902     77.6636886596     -64.7736282348
102 173   10   73     0.3184450626     -9.6634902954     0.6895652294     -0.2381114721     -0.0643496036     0.0022237784     25.5681037902     77.6636886596     -64.7736282348
103 126   11   69     0.4190066337     -9.7185602188     0.1029559254     -0.2255944252     -0.1735408782     0.0123439443     25.5681037902     77.6636886596     -64.7736282348
104  79   11   70     0.4333725929     -9.7592630386     0.1197161788     -0.2623466253     -0.0947101020     0.0086154632     25.5681037902     77.6636886596     -64.7736282348
105  31   10   71     0.4333725929     -9.7592630386     0.1197161788     -0.2623466253     -0.0947101020     0.0086154632     25.5681037902     77.6636886596     -64.7736282348
105 239   12   75     0.3160507440     -9.8215160369     0.1077445626     -0.2658087968     -0.0401144695     0.0112786650     25.5681037902     77.6636886596     -64.7736282348
106 192   11   81     0.4333725929     -9.8215160369     0.1915459060     -0.2554223060     -0.0249342203     0.0078165016     25.5681037902     77.6636886596     -64.7736282348
107 144   12   78     0.4333725929     -9.8215160369     0.1915459060     -0.2554223060     -0.0249342203     0.0078165016     25.5681037902     77.6636886596     -64.7736282348
108  96   13   82     0.3806974601     -9.7856006622     0.5004136562     -0.2591507673     -0.0483703947     0.0107460248     25.5681037902     77.6636886596     -64.7736282348
109  48   13   81     0.3926690864     -9.7664461135     0.2394323587     -0.2255944252     -0.0904489707     0.0275241947     23.6417407989     76.0823059082     -64.9423065185
110   0   13   78     0.3926690864     -9.7664461135     0.2394323587     -0.2255944252     -0.0904489707     0.0275241947     23.6417407989     76.0823059082     -64.9423065185
110 208   12   78     0.4166123390     -9.7496862411     0.3639371871     -0.2407746791     -0.0949764251     0.0387096405     23.6417407989     76.0823059082     -64.9423065185
111 161   11   73     0.4214009761     -9.7616577148     0.0071829710     -0.2386441230     -0.0851225757     0.0253936314     23.6417407989     76.0823059082     -64.9423065185
112 113    9   75     0.4214009761     -9.7616577148     0.0071829710     -0.2386441230     -0.0851225757     0.0253936314     23.6417407989     76.0823059082     -64.9423065185
113  65    7   78     0.2633756160     -9.7975721359     0.0311262083     -0.2620803117     -0.0414460706     0.0104797029     23.6417407989     76.0823059082     -64.9423065185
114  17    6   82     0.2250664234     -9.7808122634     0.3854861259     -0.2668740749     -0.0635506439     0.0102133846     23.6417407989     76.0823059082     -64.9423065185
114 225    6   77     0.2250664234     -9.7808122634     0.3854861259     -0.2668740749     -0.0635506439     0.0102133846     23.6417407989     76.0823059082     -64.9423065185
115 177    9   70     0.3759088277     -9.8119382858     0.1532367229     -0.2335840463     -0.1423814201     0.0269915556     23.6417407989     76.0823059082     -64.9423065185
116 130   11   67     0.3711201906     -9.7999668121     0.3615428924     -0.2261270761     -0.0909816169     0.0325842809     23.6417407989     76.0823059082     -64.9423065185
117  82   11   62     0.3711201906     -9.7999668121     0.3615428924     -0.2261270761     -0.0909816169     0.0325842809     23.6417407989     76.0823059082     -64.9423065185
118  34   10   67     0.2777415513     -9.7161655426     0.2514039993     -0.2237301826     -0.0592895221     0.0280568361     24.8676090240     77.3122711181     -66.1230773925
118 243    9   72     0.2825301933     -9.7568693161     0.3926690864     -0.2469000577     -0.0811277770     0.0323179602     24.8676090240     77.3122711181     -66.1230773925
119 195    9   74     0.2825301933     -9.7568693161     0.3926690864     -0.2469000577     -0.0811277770     0.0323179602     24.8676090240     77.3122711181     -66.1230773925
120 147    9   77     0.1771799468     -9.8358821868     -0.0502807998     -0.2327850818     -0.1306633234     0.0200672292     24.8676090240     77.3122711181     -66.1230773925
121 100   10   79     0.1268991470     -9.7448978424     0.1604196929     -0.2445031642     -0.1578279733     0.0142081856     24.8676090240     77.3122711181     -66.1230773925
122  52   10   81     0.1268991470     -9.7448978424     0.1604196929     -0.2445031642     -0.1578279733     0.0142081856     24.8676090240     77.3122711181     -66.1230773925
123   5   12   84     0.2298550844     -9.6994056701     0.3399939537     -0.2583518028     -0.1951128101     0.0323179602     24.8676090240     77.3122711181     -66.1230773925
123 213   13   83     0.2729529142     -9.7951784133     -0.2897131729     -0.2397094011     -0.2137552261     0.0259262704     24.8676090240     77.3122711181     -66.1230773925
124 166   13   81     0.2729529142     -9.7951784133     -0.2897131729     -0.2397094011     -0.2137552261     0.0259262704     24.8676090240     77.3122711181     -66.1230773925
125 119   13   84     0.2059118509     -9.8215160369     -0.0885899734     -0.2722004652     -0.1642196655     -0.0068311066     25.2178573608     76.2580108642     -66.7978057861
126  71   14   84     0.2729529142     -9.7401084899     0.3711201906     -0.2863154411     -0.0662138462     -0.0537034559     25.2178573608     76.2580108642     -66.7978057861
127  24   17   92     0.2729529142     -9.7401084899     0.3711201906     -0.2863154411     -0.0662138462     -0.0537034559     25.2178573608     76.2580108642     -66.7978057861
127 232   18   98     0.3663315296     -9.7879953384     0.0407035017     -0.2799237251     -0.0089550132     -0.0811344337     25.2178573608     76.2580108642     -66.7978057861
128 185   20   98     0.2801358699     -9.7832069396     -0.1580253696     -0.2783258199     0.0387162971     -0.1234793424     25.2178573608     76.2580108642     -66.7978057861
129 138   19   99     0.2801358699     -9.7832069396     -0.1580253696     -0.2783258199     0.0387162971     -0.1234793424     25.2178573608     76.2580108642     -66.7978057861
130  90   18   97     0.1436594247     -9.7161655426     0.0239432382     -0.2905765533     0.0538965415     -0.1522419214     25.2178573608     76.2580108642     -66.7978057861
131  43   20   99     0.3423882961     -9.6970109939     0.4405555725     -0.3294593095     -0.0084223709     -0.1410564661     25.2178573608     76.2580108642     -66.7978057861
131 251   20   95     0.3423882961     -9.6970109939     0.4405555725     -0.3294593095     -0.0084223709     -0.1410564661     25.2178573608     76.2580108642     -66.7978057861
132 203   20   98     0.4046407222     -9.7688407897     0.0646467447     -0.3081536769     -0.0286627054     -0.1122938871     24.6924839019     76.4337234497     -66.9664840698
133 156   19   99     0.3711201906     -9.8215160369     -0.0742240333     -0.2956366539     -0.0081560497     -0.0861945152     24.6924839019     76.4337234497     -66.9664840698
134 109   18   93     0.3711201906     -9.8215160369     -0.0742240333     -0.2956366539     -0.0081560497     -0.0861945152     24.6924839019     76.4337234497     -66.9664840698
135  62   16   95     0.4405555725     -9.7688407897     0.0502807998     -0.2919081497     0.0147474822     -0.0667531442     24.6924839019     76.4337234497     -66.9664840698
136  14   15   91     0.4932306766     -9.7041940689     0.1652083396     -0.2748636722     0.0381836557     -0.0363926434     24.6924839019     76.4337234497     -66.9664840698
136 222   14   90     0.4932306766     -9.7041940689     0.1652083396     -0.2748636722     0.0381836557     -0.0363926434     24.6924839019     76.4337234497     -66.9664840698
137 175   14   90     0.3567542552     -9.7377147674     0.1484480619     -0.2535580396     0.0424447774     -0.0076300668     24.6924839019     76.4337234497     -66.9664840698
138 127   13   91     0.4429498672     -9.7496862411     0.2753472328     -0.2623466253     0.0043610000     0.0184693098     24.6924839019     76.4337234497     -66.9664840698
139  79   11   89     0.4429498672     -9.7496862411     0.2753472328     -0.2623466253     0.0043610000     0.0184693098     24.6924839019     76.4337234497     -66.9664840698
140  31   10   84     0.4453442096     -9.7712354660     0.3112620830     -0.2615476608     -0.0489030313     0.0331169128     23.6417407989     77.1365661621     -65.9543991088
140 239   11   83     0.4022463798     -9.8334875106     0.0239432382     -0.2434378862     -0.0398481483     0.0469655704     23.6417407989     77.1365661621     -65.9543991088
141 192   10   83     0.4022463798     -9.8334875106     0.0239432382     -0.2434378862     -0.0398481483     0.0469655704     23.6417407989     77.1365661621     -65.9543991088
142 144   10   83     0.4022463798     -9.7951784133     0.1508424043     -0.2407746791     -0.0563600015     0.0403075599     23.6417407989     77.1365661621     -65.9543991088
143  97   12   87     0.3280223608     -9.6946163177     0.2681642532     -0.2516938209     -0.0861878490     0.0227304315     23.6417407989     77.1365661621     -65.9543991088
144  49    8   89     0.3280223608     -9.6946163177     0.2681642532     -0.2516938209     -0.0861878490     0.0227304315     23.6417407989     77.1365661621     -65.9543991088
145   1    6   86     0.4118237018     -9.7736291885     0.5219625949     -0.2564875841     -0.1221410751     0.0176703476     23.6417407989     77.1365661621     -65.9543991088
145 210    5   85     0.3064734458     -9.8885564804     0.0023943238     -0.2285239458     -0.1493057250     0.0056859407     23.6417407989     77.1365661621     -65.9543991088
146 162    2   79     0.3064734458     -9.8885564804     0.0023943238     -0.2285239458     -0.1493057250     0.0056859407     23.6417407989     77.1365661621     -65.9543991088
147 114    0   75     0.1556310415     -9.8191213607     0.1795742750     -0.2197354078     -0.1887211227     -0.0142880702     24.3422374725     76.7851409912     -64.9423065185
148  67    0   73     0.0550694465     -9.8167276382     -0.0670410633     -0.1880432987     -0.3114947080     -0.0249408769     24.3422374725     76.7851409912     -64.9423065185
149  19   -1   69     0.0550694465     -9.8167276382     -0.0670410633     -0.1880432987     -0.3114947080     -0.0249408769     24.3422374725     76.7851409912     -64.9423065185
149 227    0   67     0.1963345432     -9.6706733703     0.4429498672     -0.2245291471     -0.4470516681     -0.0339957618     24.3422374725     76.7851409912     -64.9423065185
150 180    0   63     0.3208393812     -9.8167276382     0.2011231899     -0.2346493244     -0.5834075927     -0.0161523103     24.3422374725     76.7851409912     -64.9423065185
151 133    0   60     0.3208393812     -9.8167276382     0.2011231899     -0.2346493244     -0.5834075927     -0.0161523103     24.3422374725     76.7851409912     -64.9423065185
152  86    1   59     0.4309782505     -9.8550367355     0.2537982940     -0.2234638690     -0.6374705314     -0.0180165538     24.3422374725     76.7851409912     -64.9423065185
153  38    0   55     0.3567542552     -9.7568693161     0.4884420394     -0.2266597270     -0.6017836570     -0.0473117685     24.3422374725     76.7851409912     -64.9423065185
153 247    0   50     0.3567542552     -9.7568693161     0.4884420394     -0.2266597270     -0.6017836570     -0.0473117685     24.3422374725     76.7851409912     -64.9423065185
154 199    0   45     0.4405555725     -9.8191213607     0.2514039993     -0.2112131357     -0.5586398124     -0.0664868259     24.3422374725     76.7851409912     -64.9423065185
155 152    0   39     0.4429498672     -9.8263044357     0.3495712518     -0.2293229103     -0.4401273250     -0.1421217441     23.1163692474     76.6094360351     -64.0988998413
156 105   -1   34     0.4429498672     -9.8263044357     0.3495712518     -0.2293229103     -0.4401273250     -0.1421217441     23.1163692474     76.6094360351     -64.0988998413
157  58   -1   30     0.3423882961     -9.7233486175     0.2729529142     -0.2160068988     -0.3724820375     -0.1722159290     23.1163692474     76.6094360351     -64.0988998413
158  10    0   25     0.4716817855     -9.6275758743     0.4525271415     -0.2415736436     -0.3884612274     -0.1509103202     23.1163692474     76.6094360351     -64.0988998413
158 219    0   20     0.6895652294     -9.7448978424     0.3064734458     -0.2551559925     -0.3453173637     -0.1386595840     23.1163692474     76.6094360351     -64.0988998413
159 172    0   16     0.6895652294     -9.7448978424     0.3064734458     -0.2551559925     -0.3453173637     -0.1386595840     23.1163692474     76.6094360351     -64.0988998413
160 125    1   11     0.6177354812     -9.8478536605     -0.0215489125     -0.2373125314     -0.1876558303     -0.1439859867     23.1163692474     76.6094360351     -64.0988998413
161  78    1    8     0.5363285064     -9.7568693161     0.1795742750     -0.2330513954     -0.0896500205     -0.1375942945     23.1163692474     76.6094360351     -64.0988998413
162  31    0    6     0.5363285064     -9.7568693161     0.1795742750     -0.2330513954     -0.0896500205     -0.1375942945     23.1163692474     76.6094360351     -64.0988998413
162 239    0    4     0.6033696174     -9.6994056701     0.1197161788     -0.2469000577     -0.0630179977     -0.1280067920     21.7153759002     77.3122711181     -64.7736282348
163 191    0    3     0.5818206787     -9.7113771438     0.0646467447     -0.2639445304     -0.0611537647     -0.0872597885     21.7153759002     77.3122711181     -64.7736282348
164 144    1    2     0.5818206787     -9.7113771438     0.0646467447     -0.2639445304     -0.0611537647     -0.0872597885     21.7153759002     77.3122711181     -64.7736282348
165  97    1    1     0.5842149734     -9.7664461135     0.0335205316     -0.2959029674     -0.0696760082     -0.0371916055     21.7153759002     77.3122711181     -64.7736282348
166  49    0    0     0.5578774452     -9.8239097595     0.0000000000     -0.3065557479     -0.0640832853     -0.0073637475     21.7153759002     77.3122711181     -64.7736282348
167   0    0    0     0.5578774452     -9.8239097595     0.0000000000     -0.3065557479     -0.0640832853     -0.0073637475     21.7153759002     77.3122711181     -64.7736282348
167 208    0    0     0.5195682525     -9.7975721359     -0.0143659424     -0.2604823589     -0.0483703947     0.0014248182     21.7153759002     77.3122711181     -64.7736282348
168 160    0    0     0.5243568897     -9.7401084899     0.0119716191     -0.2162732362     -0.0465061521     -0.0068311066     21.7153759002     77.3122711181     -64.7736282348
169 113    0    0     0.5243568897     -9.7401084899     0.0119716191     -0.2162732362     -0.0465061521     -0.0068311066     21.7153759002     77.3122711181     -64.7736282348
170  65    0    0     0.5722434043     -9.7927837371     -0.0311262083     -0.2245291471     -0.0515662384     -0.0097606287     21.3651294708     75.5551757812     -62.7494506835
171  18    0    0     0.5698490142     -9.7951784133     -0.0263375616     -0.2042888164     -0.0433103132     0.0144745054     21.3651294708     75.5551757812     -62.7494506835
171 226    0    0     0.5698490142     -9.7951784133     -0.0263375616     -0.2042888164     -0.0433103132     0.0144745054     21.3651294708     75.5551757812     -62.7494506835
172 179    0    0     0.5099909305     -9.7353200912     0.0239432382     -0.1576828002     -0.0363859868     0.0445686864     21.3651294708     75.5551757812     -62.7494506835
173 131    0    0     0.6799879074     -9.7664461135     -0.3016848087     -0.1574164772     -0.0414460706     0.0466992473     21.3651294708     75.5551757812     -62.7494506835
174  83    0    0     0.6799879074     -9.7664461135     -0.3016848087     -0.1574164772     -0.0414460706     0.0466992473     21.3651294708     75.5551757812     -62.7494506835
175  35    0    0     0.5267512321     -9.7281370162     0.0000000000     -0.2202680349     0.0456406211     0.0272578716     21.3651294708     75.5551757812     -62.7494506835
175 242    0    2     0.4597101688     -9.7760238647     0.0454921483     -0.2104141950     0.0267318916     0.0203335499     21.3651294708     75.5551757812     -62.7494506835
176 194    0    2     0.4597101688     -9.7760238647     0.0454921483     -0.2104141950     0.0267318916     0.0203335499     21.3651294708     75.5551757812     -62.7494506835
177 146    1    2     0.4740760803     -9.7736291885     -0.0263375616     -0.1957665824     -0.0156130170     0.0112786650     22.7661209106     76.9608535766     -64.0988998413
178  98    1    3     0.4333725929     -9.7448978424     -0.0263375616     -0.2021582603     -0.0512999153     0.0317853164     22.7661209106     76.9608535766     -64.0988998413
179  51    0    3     0.4333725929     -9.7448978424     -0.0263375616     -0.2021582603     -0.0512999153     0.0317853164     22.7661209106     76.9608535766     -64.0988998413
180   3    1    4     0.4812590599     -9.7496862411     0.1364764571     -0.2250617980     -0.0702086448     0.0517593288     22.7661209106     76.9608535766     -64.0988998413
180 211    1    6     0.4237952709     -9.7329254150     0.0981672668     -0.2309208393     -0.0917805767     0.0738638973     22.7661209106     76.9608535766     -64.0988998413
181 163    1    5     0.4237952709     -9.7329254150     0.0981672668     -0.2309208393     -0.0917805767     0.0738638973     22.7661209106     76.9608535766     -64.0988998413
182 115    1    5     0.3375996351     -9.7736291885     -0.0047886476     -0.2335840463     -0.1253369092     0.0789239883     22.7661209106     76.9608535766     -64.0988998413
183  67    1    5     0.4142179965     -9.7065887451     0.1891515731     -0.2469000577     -0.1836610317     0.0770597457     22.7661209106     76.9608535766     -64.0988998413
184  19    1    4     0.4142179965     -9.7065887451     0.1891515731     -0.2469000577     -0.1836610317     0.0770597457     22.7661209106     76.9608535766     -64.0988998413
184 227    0    4     0.3830918121     -9.7664461135     0.1029559254     -0.2580854892     -0.2158857822     0.0847830295     23.9919891357     77.4879837036     -63.9302215576
185 179    1    4     0.3830918121     -9.7664461135     0.1029559254     -0.2580854892     -0.2158857822     0.0847830295     23.9919891357     77.4879837036     -63.9302215576
186 132    1    3     0.1604196929     -9.8622188568     -0.0119716191     -0.2543570041     -0.2374577045     0.0690701389     23.9919891357     77.4879837036     -63.9302215576
187  84    0    1     0.0023943238     -9.8095445632     0.0383091812     -0.2274586677     -0.3522417068     0.0570857286     23.9919891357     77.4879837036     -63.9302215576
188  36    0    3     0.1268991470     -9.7544746398     0.1316878080     -0.2293229103     -0.6281493186     0.1071539163     23.9919891357     77.4879837036     -63.9302215576
188 245    0    2     0.1268991470     -9.7544746398     0.1316878080     -0.2293229103     -0.6281493186     0.1071539163     23.9919891357     77.4879837036     -63.9302215576
189 197    0    1     0.2921074867     -9.7281370162     0.0909842967     -0.2258607625     -0.7900720119     0.1415092229     23.9919891357     77.4879837036     -63.9302215576
190 149    0    1     0.1508424043     -9.8167276382     0.0335205316     -0.2261270761     -0.8372106552     0.1321880221     23.9919891357     77.4879837036     -63.9302215576
191 102    0    0     0.1508424043     -9.8167276382     0.0335205316     -0.2261270761     -0.8372106552     0.1321880221     23.9919891357     77.4879837036     -63.9302215576
192  54    0    0     0.1292934894     -9.7951784133     0.0454921483     -0.2218659400     -0.8550540924     0.0490961313     23.9919891357     77.4879837036     -63.9302215576
193   6    0    0     0.1795742750     -9.7448978424     0.0407035017     -0.2168058872     -0.9906110763     0.0176703476     23.9919891357     77.4879837036     -63.9302215576
193 214    0   -1     0.1795742750     -9.7448978424     0.0407035017     -0.2168058872     -0.9906110763     0.0176703476     23.6417407989     76.7851409912     -63.9302215576
194 166   -2   -2     0.2921074867     -9.8191213607     -0.0670410633     -0.2157405853     -1.1080583333     -0.0009720629     23.6417407989     76.7851409912     -63.9302215576
195 118   -3   -3     0.2921074867     -9.8191213607     -0.0670410633     -0.2157405853     -1.1080583333     -0.0009720629     23.6417407989     76.7851409912     -63.9302215576
196  70   -3   -3     0.3759088277     -9.8119382858     -0.0263375616     -0.1912391281     -1.0745019912     -0.0105595886     23.6417407989     76.7851409912     -63.9302215576
197  23   -3   -3     0.4046407222     -9.7951784133     -0.0478864765     -0.1816516017     -0.9208352088     -0.0553013753     23.6417407989     76.7851409912     -63.9302215576
197 231   -2   -2     0.2705585718     -9.7065887451     -0.0335205316     -0.1680692672     -0.8161714553     -0.0891240310     23.6417407989     76.7851409912     -63.9302215576
198 184   -2   -1     0.2705585718     -9.7065887451     -0.0335205316     -0.1680692672     -0.8161714553     -0.0891240310     23.6417407989     76.7851409912     -63.9302215576
199 137   -2   -1     0.3399939537     -9.7137708663     0.0670410633     -0.2072183609     -0.8132418632     -0.0968473243     23.6417407989     76.7851409912     -63.9302215576
200  89   -2    0     0.2657699346     -9.8478536605     -0.0502807998     -0.2218659400     -0.8523909568     -0.0787375497     23.6417407989     76.7851409912     -63.9302215576
201  41   -2    1     0.2657699346     -9.8478536605     -0.0502807998     -0.2218659400     -0.8523909568     -0.0787375497     20.8397560119     77.4879837036     -61.5686836242
201 249   -2    4     0.2202777862     -9.7568693161     -0.0287318849     -0.1981634616     -0.9490651130     -0.0347947239     20.8397560119     77.4879837036     -61.5686836242
202 202   -4    5     0.3950634002     -9.7640523910     0.0095772953     -0.1931033706     -1.0169768333     0.0171377077     20.8397560119     77.4879837036     -61.5686836242
203 154   -4    5     0.3950634002     -9.7640523910     0.0095772953     -0.1931033706     -1.0169768333     0.0171377077     20.8397560119     77.4879837036     -61.5686836242
204 106   -4    6     0.3423882961     -9.8119382858     -0.1053502440     -0.1736620044     -0.9381460189     0.0256599545     20.8397560119     77.4879837036     -61.5686836242
205  59   -5    6     0.3160507440     -9.7281370162     -0.0670410633     -0.1579491138     -0.8441349983     0.0200672292     20.8397560119     77.4879837036     -61.5686836242
206  11   -4    8     0.3160507440     -9.7281370162     -0.0670410633     -0.1579491138     -0.8441349983     0.0200672292     20.8397560119     77.4879837036     -61.5686836242
206 219   -4    9     0.1747856235     -9.7353200912     0.0430978250     -0.1947012996     -0.8992632865     0.0514930152     20.8397560119     77.4879837036     -61.5686836242
207 171   -4   11     0.1484480619     -9.7353200912     0.0981672668     -0.2117457866     -1.0582563877     0.0850493526     20.8397560119     77.4879837036     -61.5686836242
208 123   -6   12     0.1484480619     -9.7353200912     0.0981672668     -0.2117457866     -1.0582563877     0.0850493526     22.0656242370     76.9608535766     -59.0384635925
209  76   -6   10     0.4046407222     -9.8143329620     0.2130948066     -0.2120121002     -1.1722414493     0.0871799087     22.0656242370     76.9608535766     -59.0384635925
210  28   -5   10     0.1963345432     -9.7999668121     0.1484480619     -0.2056204319     -1.0550606250     0.0203335499     22.0656242370     76.9608535766     -59.0384635925
210 236   -7    8     0.1963345432     -9.7999668121     0.1484480619     -0.2056204319     -1.0550606250     0.0203335499     22.0656242370     76.9608535766     -59.0384635925
211 188   -8    6     0.1005615949     -9.8119382858     0.0670410633     -0.1829832172     -1.1216405630     0.0397749233     22.0656242370     76.9608535766     -59.0384635925
212 140   -9    5     0.1005615949     -9.8119382858     0.0670410633     -0.1829832172     -1.1216405630     0.0397749233     22.0656242370     76.9608535766     -59.0384635925
213  92  -10    4     0.1316878080     -9.7832069396     0.0718297100     -0.1619439125     -1.2177821397     0.0709343862     22.0656242370     76.9608535766     -59.0384635925
214  45  -12    4     0.2346437215     -9.7688407897     0.1292934894     -0.1640744781     -1.2524038553     0.0957021617     22.0656242370     76.9608535766     -59.0384635925
214 253  -12    3     0.0909842967     -9.7041940689     0.1173218607     -0.1672703170     -1.1823616027     0.0810545444     22.0656242370     76.9608535766     -59.0384635925
215 205  -12    2     0.0909842967     -9.7041940689     0.1173218607     -0.1672703170     -1.1823616027     0.0810545444     22.5909957885     76.7851409912     -57.8576927185
216 158  -11    2     0.1221105098     -9.7856006622     0.1101388931     -0.1931033706     -1.2500069141     0.0954358291     22.5909957885     76.7851409912     -57.8576927185
217 110   -9    2     0.2681642532     -9.8071498870     0.0191545906     -0.1845811367     -1.2159179449     0.0706680679     22.5909957885     76.7851409912     -57.8576927185
218  62  -12    1     0.2681642532     -9.8071498870     0.0191545906     -0.1845811367     -1.2159179449     0.0706680679     22.5909957885     76.7851409912     -57.8576927185
219  15  -10    1     -0.0670410633     -9.8454589843     0.0119716191     -0.1568838357     -1.0484025478     0.0453676414     22.5909957885     76.7851409912     -57.8576927185
219 224   -8    2     -0.0359148550     -9.7736291885     0.2107004880     -0.1659387207     -1.2023355960     0.1079528808     22.5909957885     76.7851409912     -57.8576927185
220 176   -8    2     -0.0359148550     -9.7736291885     0.2107004880     -0.1659387207     -1.2023355960     0.1079528808     22.5909957885     76.7851409912     -57.8576927185
221 128   -7    4     0.0814070034     -9.7712354660     0.1388707752     -0.1749936103     -1.3522738218     0.1423081874     22.5909957885     76.7851409912     -57.8576927185
222  81   -8    4     0.1891515731     -9.7425031661     0.1484480619     -0.1885759353     -1.3623940944     0.1295248146     22.5909957885     76.7851409912     -57.8576927185
223  33   -7    3     0.1891515731     -9.7425031661     0.1484480619     -0.1885759353     -1.3623940944     0.1295248146     22.5909957885     76.7851409912     -57.8576927185
223 242   -7    3     0.0167602658     -9.7616577148     0.0478864765     -0.1707324886     -1.2550669908     0.0935715961     23.6417407989     76.4337234497     -54.1467056274
224 194   -7    2     0.1484480619     -9.7544746398     0.0790126848     -0.1728630304     -1.1754373311     0.0869135951     23.6417407989     76.4337234497     -54.1467056274
225 147   -6    4     0.1484480619     -9.7544746398     0.0790126848     -0.1728630304     -1.1754373311     0.0869135951     23.6417407989     76.4337234497     -54.1467056274
226  99   -5    6     0.0861956501     -9.7113771438     0.1676026582     -0.1725967168     -0.9892795562     0.0485634851     23.6417407989     76.4337234497     -54.1467056274
227  52   -3    7     -0.2825301933     -9.7856006622     0.1795742750     -0.2008266687     -0.9269605636     0.0387096405     23.6417407989     76.4337234497     -54.1467056274
228   4   -2    8     -0.2825301933     -9.7856006622     0.1795742750     -0.2008266687     -0.9269605636     0.0387096405     23.6417407989     76.4337234497     -54.1467056274
228 212   -1    8     -0.0838013267     -9.7688407897     0.2514039993     -0.2327850818     -1.0950086116     0.0600152540     23.6417407989     76.4337234497     -54.1467056274
229 164   -1    8     -0.0622524166     -9.8047552108     0.1460537433     -0.2226649284     -1.1962102699     0.0560204505     23.6417407989     76.4337234497     -54.1467056274
230 116   -2    8     -0.0622524166     -9.8047552108     0.1460537433     -0.2226649284     -1.1962102699     0.0560204505     23.6417407989     76.4337234497     -54.1467056274
231  69   -2    8     -0.1388707752     -9.8071498870     0.1699969768     -0.2090825796     -1.2002050876     0.0237957096     23.2914924621     76.0823059082     -53.1346168518
232  21   -2    9     -0.0885899734     -9.8215160369     0.2921074867     -0.2061530590     -1.2097926139     0.0118113052     23.2914924621     76.0823059082     -53.1346168518
232 229   -2    8     -0.0885899734     -9.8215160369     0.2921074867     -0.2061530590     -1.2097926139     0.0118113052     23.2914924621     76.0823059082     -53.1346168518
233 181   -2    7     0.0263375616     -9.8095445632     0.1843629074     -0.1877769851     -1.2276359796     0.0166050672     23.2914924621     76.0823059082     -53.1346168518
234 134   -1    8     -0.1388707752     -9.7951784133     0.1364764571     -0.1555522441     -1.1951450157     0.0301873946     23.2914924621     76.0823059082     -53.1346168518
235  87   -1    7     -0.1388707752     -9.7951784133     0.1364764571     -0.1555522441     -1.1951450157     0.0301873946     23.2914924621     76.0823059082     -53.1346168518
236  39   -1    8     -0.0215489125     -9.7233486175     0.3328109979     -0.1691345596     -1.2859601974     0.0621458148     23.2914924621     76.0823059082     -53.1346168518
236 248   -1    9     0.1149275422     -9.7664461135     0.3256280183     -0.1837821578     -1.2625240087     0.0277905130     23.2914924621     76.0823059082     -53.1346168518
237 201   -1    8     0.1149275422     -9.7664461135     0.3256280183     -0.1837821578     -1.2625240087     0.0277905130     23.2914924621     76.0823059082     -53.1346168518
238 153    0    7     -0.1340821266     -9.7520809173     0.2585869789     -0.1667376756     -1.1908838748     0.0224641108     24.5173606872     78.0151138305     -50.6043968200
239 105    0    6     -0.1556310415     -9.7784175872     0.3016848087     -0.1896412086     -1.2659860849     0.0770597457     24.5173606872     78.0151138305     -50.6043968200
240  57    0    5     -0.1556310415     -9.7784175872     0.3016848087     -0.1896412086     -1.2659860849     0.0770597457     24.5173606872     78.0151138305     -50.6043968200
241   9    0    5     0.1292934894     -9.7999668121     0.3591485500     -0.2056204319     -1.3474800586     0.1020938396     24.5173606872     78.0151138305     -50.6043968200
241 217    0    5     -0.1221105098     -9.7688407897     0.3064734458     -0.1891085815     -1.1621212959     0.0269915556     24.5173606872     78.0151138305     -50.6043968200
242 169   -2    4     -0.1221105098     -9.7688407897     0.3064734458     -0.1891085815     -1.1621212959     0.0269915556     24.5173606872     78.0151138305     -50.6043968200
243 122   -2    5     -0.0742240333     -9.8143329620     0.3687258243     -0.1795210599     -1.1181784868     0.0155397882     24.5173606872     78.0151138305     -50.6043968200
244  74   -1    4     -0.0598580884     -9.7736291885     0.3591485500     -0.1829832172     -1.0928779792     -0.0076300668     24.5173606872     78.0151138305     -50.6043968200
245  26   -1    2     -0.0598580884     -9.7736291885     0.3591485500     -0.1829832172     -1.0928779792     -0.0076300668     24.5173606872     78.0151138305     -50.6043968200
245 234   -1    3     -0.1364764571     -9.7281370162     0.4190066337     -0.1957665824     -1.0534626245     -0.0177502336     24.5173606872     76.2580108642     -49.9296722412
246 187   -1    2     0.0023943238     -9.6922225952     0.4740760803     -0.2434378862     -1.1112540960     0.0208661913     24.5173606872     76.2580108642     -49.9296722412
247 139    0    2     0.0023943238     -9.6922225952     0.4740760803     -0.2434378862     -1.1112540960     0.0208661913     24.5173606872     76.2580108642     -49.9296722412
248  91   -1    2     0.0215489125     -9.8023614883     0.4333725929     -0.2833858966     -1.1597243547     0.0219314718     24.5173606872     76.2580108642     -49.9296722412
249  43   -4    0     0.0000000000     -9.8215160369     0.3615428924     -0.2722004652     -1.2505395412     0.0014248182     24.5173606872     76.2580108642     -49.9296722412
249 250   -7    0     0.0000000000     -9.8215160369     0.3615428924     -0.2722004652     -1.2505395412     0.0014248182     24.5173606872     76.2580108642     -49.9296722412
250 201   -9   -1     0.0550694465     -9.7377147674     0.3663315296     -0.2546233177     -1.2073956727     -0.0430506467     24.5173606872     76.2580108642     -49.9296722412
251 154  -11   -3     0.0383091812     -9.7736291885     0.4118237018     -0.2647435188     -1.0934107303     -0.0779385852     24.5173606872     76.2580108642     -49.9296722412
252 107  -12   -4     0.0383091812     -9.7736291885     0.4118237018     -0.2647435188     -1.0934107303     -0.0779385852     24.5173606872     76.2580108642     -49.9296722412
253  59  -12   -5     0.2633756160     -9.7425031661     0.2011231899     -0.2634119033     -1.0651807785     -0.0718132257     28.0198402404     78.0151138305     -47.9054946899
254  12  -12   -5     0.3543598890     -9.8263044357     0.2154891252     -0.2562212705     -0.6704942703     -0.1309363126     28.0198402404     78.0151138305     -47.9054946899
254 220  -11   -4     0.3543598890     -9.8263044357     0.2154891252     -0.2562212705     -0.6704942703     -0.1309363126     28.0198402404     78.0151138305     -47.9054946899
255 172   -7   -3     0.3280223608     -9.6970109939     0.3232336997     -0.2567538976     -0.3067009449     -0.1674221611     28.0198402404     78.0151138305     -47.9054946899
  0 124   -3   -1     0.1268991470     -9.7377147674     0.3567542552     -0.2839185714     -0.1719429492     -0.1197508449     28.0198402404     78.0151138305     -47.9054946899
  1  76   -1    0     0.1268991470     -9.7377147674     0.3567542552     -0.2839185714     -0.1719429492     -0.1197508449     28.0198402404     78.0151138305     -47.9054946899
  2  28    0    0     0.0215489125     -9.7353200912     0.3447826147     -0.3065557479     -0.1391855602     -0.0965809917     28.0198402404     78.0151138305     -47.9054946899
  2 236    0    0     0.1101388931     -9.7903900146     0.2633756160     -0.3033599376     -0.1612901449     -0.0611604166     28.0198402404     78.0151138305     -47.9054946899
  3 188    0    0     0.1101388931     -9.7903900146     0.2633756160     -0.3033599376     -0.1612901449     -0.0611604166     28.0198402404     78.0151138305     -47.9054946899
  4 139    0    0     0.0933786296     -9.7329254150     0.2777415513     -0.2969682502     -0.1258695602     -0.0614267349     28.0198402404     78.0151138305     -47.9054946899
  5  91    0    0     0.0933786296     -9.7329254150     0.2777415513     -0.2969682502     -0.1258695602     -0.0614267349     28.0198402404     78.0151138305     -47.9054946899
  6  43    0    0     0.1316878080     -9.8215160369     0.2490096569     -0.2969682502     -0.1077597856     -0.0467791318     29.0705852508     77.6636886596     -45.8813209533
  6 250    0    0     0.1316878080     -9.8598251342     0.2298550844     -0.2740647315     -0.0771329689     -0.0313325595     29.0705852508     77.6636886596     -45.8813209533
  7 202    0    0     0.1316878080     -9.8598251342     0.2298550844     -0.2740647315     -0.0771329689     -0.0313325595     29.0705852508     77.6636886596     -45.8813209533
  8 154    0    0     0.0646467447     -9.8574304580     0.2801358699     -0.2474326848     -0.0515662384     -0.0060321464     29.0705852508     77.6636886596     -45.8813209533
  9 106    0    0     0.0766183614     -9.8215160369     0.2226721048     -0.2282576322     -0.0481040763     -0.0196144723     29.0705852508     77.6636886596     -45.8813209533
 10  58    0    0     0.0766183614     -9.8215160369     0.2226721048     -0.2282576322     -0.0481040763     -0.0196144723     29.0705852508     77.6636886596     -45.8813209533
 11  10    0    0     0.0478864765     -9.7903900146     0.2370380401     -0.1976308250     -0.0523651981     -0.0398548107     29.0705852508     77.6636886596     -45.8813209533
 11 218    0    0     0.1292934894     -9.8071498870     0.2418267011     -0.1704661607     -0.0654148817     -0.0608941030     29.0705852508     77.6636886596     -45.8813209533
 12 170    0    0     0.1292934894     -9.8071498870     0.2418267011     -0.1704661607     -0.0654148817     -0.0608941030     29.0705852508     77.6636886596     -45.8813209533
 13 122    0    0     0.1508424043     -9.7712354660     0.2250664234     -0.1417035818     -0.0933784961     -0.0481107282     27.6695919036     76.9608535766     -47.5681343078
 14  74    0    0     0.0335205316     -9.7616577148     -0.0861956501     -0.1433015108     -0.0965743446     -0.0070974264     27.6695919036     76.9608535766     -47.5681343078
 15  26    0    1     0.0335205316     -9.7616577148     -0.0861956501     -0.1433015108     -0.0965743446     -0.0070974264     27.6695919036     76.9608535766     -47.5681343078
 15 234    0    6     0.2107004880     -9.6730680465     0.0622524166     -0.1864453697     -0.0899163436     0.0304537177     27.6695919036     76.9608535766     -47.5681343078
 16 186    2   14     0.2202777862     -9.6826448440     0.1245048284     -0.2394430875     0.0075568370     0.0365790796     27.6695919036     76.9608535766     -47.5681343078
 17 138    4   22     0.2202777862     -9.6826448440     0.1245048284     -0.2394430875     0.0075568370     0.0365790796     27.6695919036     76.9608535766     -47.5681343078
 18  90    5   28     0.0933786296     -9.7377147674     0.0191545906     -0.2631455659     0.0901160812     0.0557541322     27.6695919036     76.9608535766     -47.5681343078
 19  41    5   32     0.0095772953     -9.8741912841     0.0239432382     -0.2724667787     0.0866539192     0.0693364620     27.6695919036     76.9608535766     -47.5681343078
 19 250    5   35     0.0095772953     -9.8741912841     0.0239432382     -0.2724667787     0.0866539192     0.0693364620     27.6695919036     76.9608535766     -47.5681343078
 20 201    6   39     0.0407035017     -9.8239097595     0.1508424043     -0.2655424594     0.0645493412     0.0586836576     28.7203369140     76.9608535766     -46.5560455322
 21 153    7   42     0.0287318849     -9.8191213607     0.2250664234     -0.2437041997     0.0845233726     0.0243283534     28.7203369140     76.9608535766     -46.5560455322
 22 106    7   45     0.0287318849     -9.8191213607     0.2250664234     -0.2437041997     0.0845233726     0.0243283534     28.7203369140     76.9608535766     -46.5560455322
 23  58    6   46     -0.0814070034     -9.7568693161     0.1053502440     -0.2413073062     0.1108890652     0.0008921783     28.7203369140     76.9608535766     -46.5560455322
 24   9    6   48     -0.0023943238     -9.7137708663     0.2633756160     -0.2578191757     0.0536302280     0.0221977901     28.7203369140     76.9608535766     -46.5560455322
 24 217    6   50     -0.0023943238     -9.7137708663     0.2633756160     -0.2578191757     0.0536302280     0.0221977901     28.7203369140     76.9608535766     -46.5560455322
 25 169    8   52     -0.0861956501     -9.7688407897     0.0814070034     -0.2578191757     -0.0158793354     0.0208661913     28.7203369140     76.9608535766     -46.5560455322
 26 121    8   56     -0.0718297100     -9.8143329620     0.2083061695     -0.2556886196     -0.0726055240     0.0150071454     28.7203369140     76.9608535766     -46.5560455322
 27  73    8   58     -0.0718297100     -9.8143329620     0.2083061695     -0.2556886196     -0.0726055240     0.0150071454     28.7203369140     76.9608535766     -46.5560455322
 28  25    8   58     -0.0095772953     -9.8430643081     0.1412650966     -0.2458347797     -0.1216084361     0.0187356290     28.7203369140     77.3122711181     -48.5802230834
 28 233    5   60     0.0622524166     -9.8047552108     -0.0454921483     -0.2282576322     -0.1037649869     0.0123439443     28.7203369140     77.3122711181     -48.5802230834
 29 185    5   64     0.0622524166     -9.8047552108     -0.0454921483     -0.2282576322     -0.1037649869     0.0123439443     28.7203369140     77.3122711181     -48.5802230834
 30 138    6   68     -0.0694353866     -9.7760238647     0.1436594247     -0.2445031642     -0.0379839086     0.0064849019     28.7203369140     77.3122711181     -48.5802230834
 31  90    6   72     -0.0670410633     -9.7520809173     0.2514039993     -0.2269260406     -0.0979059410     0.0112786650     28.7203369140     77.3122711181     -48.5802230834
 32  42    8   76     -0.0670410633     -9.7520809173     0.2514039993     -0.2269260406     -0.0979059410     0.0112786650     28.7203369140     77.3122711181     -48.5802230834
 32 250    8   79     0.1508424043     -9.7688407897     0.0287318849     -0.2258607625     -0.1615564727     0.0245946741     28.7203369140     77.3122711181     -48.5802230834
 33 202    7   81     -0.0407035017     -9.7951784133     0.1197161788     -0.2365135669     -0.0797961711     0.0086154632     28.7203369140     77.3122711181     -48.5802230834
 34 155    8   83     -0.0407035017     -9.7951784133     0.1197161788     -0.2365135669     -0.0797961711     0.0086154632     28.7203369140     77.3122711181     -48.5802230834
 35 108    7   84     -0.0311262083     -9.8143329620     0.2729529142     -0.2447694778     -0.0893836975     0.0080828218     28.7203369140     77.3122711181     -48.5802230834
 36  60    6   86     -0.0263375616     -9.7760238647     0.0766183614     -0.2407746791     -0.1218747615     0.0027564194     28.3700885772     77.6636886596     -47.2307701110
 37  12    4   89     -0.0263375616     -9.7760238647     0.0766183614     -0.2407746791     -0.1218747615     0.0027564194     28.3700885772     77.6636886596     -47.2307701110
 37 221    3   93     0.0263375616     -9.7568693161     0.2609812974     -0.2522264480     -0.1133525133     0.0048869805     28.3700885772     77.6636886596     -47.2307701110
 38 173    2   96     -0.2059118509     -9.7544746398     0.2705585718     -0.2421062946     -0.1128198742     -0.0015047035     28.3700885772     77.6636886596     -47.2307701110
 39 125    2   99     -0.2059118509     -9.7544746398     0.2705585718     -0.2421062946     -0.1128198742     -0.0015047035     28.3700885772     77.6636886596     -47.2307701110
 40  77    2  100     0.0335205316     -9.7712354660     0.2130948066     -0.2245291471     -0.2057656288     0.0280568361     28.3700885772     77.6636886596     -47.2307701110
 41  29    0  100     0.0478864765     -9.8239097595     0.0766183614     -0.2242628335     -0.2047003269     0.0320516371     28.3700885772     77.6636886596     -47.2307701110
 41 237    0  101     0.0478864765     -9.8239097595     0.0766183614     -0.2242628335     -0.2047003269     0.0320516371     28.3700885772     77.6636886596     -47.2307701110
 42 190    0  103     -0.1125332117     -9.7712354660     0.0694353866     -0.2343830108     -0.1389192466     0.0000932175     28.3700885772     77.6636886596     -47.2307701110
 43 142    0  105     -0.1891515731     -9.7401084899     0.2633756160     -0.2447694778     -0.1245379567     -0.0121575093     29.9462051391     78.5422439575     -46.3873634338
 44  95    0  106     -0.1891515731     -9.7401084899     0.2633756160     -0.2447694778     -0.1245379567     -0.0121575093     29.9462051391     78.5422439575     -46.3873634338
 45  48    1  108     -0.1532367229     -9.7017993927     0.3878804397     -0.2381114721     -0.1477078199     -0.0017710235     29.9462051391     78.5422439575     -46.3873634338
 46   1    2  107     -0.0622524166     -9.7808122634     0.4597101688     -0.2516938209     -0.1325275659     0.0046206598     29.9462051391     78.5422439575     -46.3873634338
 46 210    2  102     -0.0622524166     -9.7808122634     0.4597101688     -0.2516938209     -0.1325275659     0.0046206598     29.9462051391     78.5422439575     -46.3873634338
 47 162    2   96     -0.2083061695     -9.8406705856     0.3184450626     -0.2365135669     -0.1407834911     0.0032890594     29.9462051391     78.5422439575     -46.3873634338
 48 115    1   93     -0.0095772953     -9.8023614883     -0.0071829710     -0.2338503599     -0.2084288120     0.0059522619     29.9462051391     78.5422439575     -46.3873634338
 49  67    0   92     -0.0095772953     -9.8023614883     -0.0071829710     -0.2338503599     -0.2084288120     0.0059522619     29.9462051391     78.5422439575     -46.3873634338
 50  20    1   94     -0.0526751232     -9.7712354660     0.4070350170     -0.2495632410     -0.1666165447     -0.0220113539     29.9462051391     78.5422439575     -46.3873634338
 50 229    0   98     -0.1053502440     -9.7712354660     0.4214009761     -0.2338503599     -0.1596922302     -0.0430506467     29.5959568023     77.1365661621     -44.3631896972
 51 181    0   97     -0.1053502440     -9.7712354660     0.4214009761     -0.2338503599     -0.1596922302     -0.0430506467     29.5959568023     77.1365661621     -44.3631896972
 52 134    0   98     -0.0071829710     -9.7808122634     0.2274607658     -0.2500958919     -0.1514363050     -0.0268051171     29.5959568023     77.1365661621     -44.3631896972
 53  86    0   98     -0.0143659424     -9.7377147674     0.4501328468     -0.2652761459     -0.1477078199     -0.0196144723     29.5959568023     77.1365661621     -44.3631896972
 54  39    0   95     -0.0143659424     -9.7377147674     0.4501328468     -0.2652761459     -0.1477078199     -0.0196144723     29.5959568023     77.1365661621     -44.3631896972
 54 248    0   94     -0.0239432382     -9.7784175872     0.2825301933     -0.2626129388     -0.1453109359     -0.0142880702     29.5959568023     77.1365661621     -44.3631896972
 55 201    0   94     -0.1221105098     -9.7664461135     0.1771799468     -0.2474326848     -0.1019007444     -0.0345284032     29.5959568023     77.1365661621     -44.3631896972
 56 154    0   92     -0.1221105098     -9.7664461135     0.1771799468     -0.2474326848     -0.1019007444     -0.0345284032     29.5959568023     77.1365661621     -44.3631896972
 57 107    1   93     -0.1316878080     -9.7472915649     0.1532367229     -0.2676730155     -0.1085587501     -0.0361263227     29.5959568023     77.1365661621     -44.3631896972
 58  60    0   96     0.0383091812     -9.7736291885     0.4022463798     -0.2788584709     -0.1413161277     -0.0193481540     27.8447170257     77.1365661621     -45.7126388549
 59  12    0   93     -0.0981672668     -9.8095445632     0.4812590599     -0.2588844537     -0.1474414920     -0.0177502336     27.8447170257     77.1365661621     -45.7126388549
 59 221    0   89     -0.0981672668     -9.8095445632     0.4812590599     -0.2588844537     -0.1474414920     -0.0177502336     27.8447170257     77.1365661621     -45.7126388549
 60 174    1   89     -0.0814070034     -9.7927837371     0.0454921483     -0.2301218748     -0.1450446128     -0.0193481540     27.8447170257     77.1365661621     -45.7126388549
 61 127    1   87     0.0215489125     -9.7688407897     -0.0191545906     -0.2287902832     -0.1564963817     -0.0158859920     27.8447170257     77.1365661621     -45.7126388549
 62  80    0   89     0.0215489125     -9.7688407897     -0.0191545906     -0.2287902832     -0.1564963817     -0.0158859920     27.8447170257     77.1365661621     -45.7126388549
 63  32    1   93     -0.0646467447     -9.7329254150     0.1508424043     -0.2386441230     -0.1272011518     -0.0190818328     27.8447170257     77.1365661621     -45.7126388549
 63 241    0   92     0.0502807998     -9.7496862411     0.2298550844     -0.2650098323     -0.1197441940     -0.0132227897     27.8447170257     77.1365661621     -45.7126388549
 64 194    0   93     0.0502807998     -9.7496862411     0.2298550844     -0.2650098323     -0.1197441940     -0.0132227897     27.8447170257     77.1365661621     -45.7126388549
 65 146    0   94     -0.0646467447     -9.7712354660     0.2681642532     -0.2628792524     -0.1058955430     -0.0148207116     29.9462051391     78.1908187866     -46.0500030517
 66  99    0   93     -0.1053502440     -9.7856006622     0.2705585718     -0.2442368507     -0.1173473119     -0.0193481540     29.9462051391     78.1908187866     -46.0500030517
 67  51    1   91     -0.1053502440     -9.7856006622     0.2705585718     -0.2442368507     -0.1173473119     -0.0193481540     29.9462051391     78.1908187866     -46.0500030517
 68   3    0   90     -0.0407035017     -9.8382759094     0.0861956501     -0.2277250051     -0.1391855602     -0.0182828731     29.9462051391     78.1908187866     -46.0500030517
 68 211   -2   90     0.0407035017     -9.7951784133     -0.0790126848     -0.2229312419     -0.1666165447     -0.0201471138     29.9462051391     78.1908187866     -46.0500030517
 69 163   -6   92     0.0407035017     -9.7951784133     -0.0790126848     -0.2229312419     -0.1666165447     -0.0201471138     29.9462051391     78.1908187866     -46.0500030517
 70 116   -7   97     0.0407035017     -9.6922225952     0.1532367229     -0.2397094011     -0.1570290184     -0.0374579238     29.9462051391     78.1908187866     -46.0500030517
 71  68   -7  101     -0.1532367229     -9.7233486175     0.1891515731     -0.2682056665     -0.1351907730     -0.0446485710     29.9462051391     78.1908187866     -46.0500030517
 72  21   -6  103     -0.1532367229     -9.7233486175     0.1891515731     -0.2682056665     -0.1351907730     -0.0446485710     29.9462051391     78.1908187866     -46.0500030517
 72 229   -5  105     -0.0742240333     -9.7592630386     0.4142179965     -0.2897776126     -0.1857915973     -0.0379905652     29.9462051391     78.1908187866     -46.0500030517
 73 182   -6  106     -0.0574637699     -9.8406705856     0.5028079986     -0.2647435188     -0.1759377574     -0.0321315240     30.4715766906     78.7179489135     -44.5318679809
 74 135   -5  103     -0.0574637699     -9.8406705856     0.5028079986     -0.2647435188     -0.1759377574     -0.0321315240     30.4715766906     78.7179489135     -44.5318679809
 75  87   -4  100     -0.0478864765     -9.8598251342     0.2466153383     -0.2226649284     -0.1671491861     -0.0294683218     30.4715766906     78.7179489135     -44.5318679809
 76  40   -3   97     -0.0478864765     -9.7951784133     0.2442210197     -0.2157405853     -0.1533005332     -0.0361263227     30.4715766906     78.7179489135     -44.5318679809
 76 249   -2   93     -0.0478864765     -9.7951784133     0.2442210197     -0.2157405853     -0.1533005332     -0.0361263227     30.4715766906     78.7179489135     -44.5318679809
 77 202   -2   90     -0.1556310415     -9.7137708663     0.3663315296     -0.2189364194     -0.1354570865     -0.0459801721     30.4715766906     78.7179489135     -44.5318679809
 78 155   -2   90     0.0071829710     -9.6850395202     0.5123852729     -0.2381114721     -0.2068308830     -0.0355936813     30.4715766906     78.7179489135     -44.5318679809
 79 107   -2   88     0.0071829710     -9.6850395202     0.5123852729     -0.2381114721     -0.2068308830     -0.0355936813     30.4715766906     78.7179489135     -44.5318679809
 80  60   -3   83     -0.0239432382     -9.6970109939     0.7566062927     -0.2642108440     -0.1903190517     -0.0363926434     30.4715766906     78.7179489135     -44.5318679809
 81  12   -3   79     -0.1197161788     -9.8885564804     0.6943538665     -0.2722004652     -0.1634207010     -0.0339957618     28.0198402404     76.9608535766     -45.8813209533
 81 220   -3   70     -0.1197161788     -9.8885564804     0.6943538665     -0.2722004652     -0.1634207010     -0.0339957618     28.0198402404     76.9608535766     -45.8813209533
 82 173   -3   61     -0.2226721048     -9.8622188568     0.3926690864     -0.2205343484     -0.1892537593     -0.0624920177     28.0198402404     76.9608535766     -45.8813209533
 83 125   -2   51     -0.0143659424     -9.7113771438     0.4884420394     -0.2194690704     -0.2395882844     -0.0779385852     28.0198402404     76.9608535766     -45.8813209533
 84  78   -3   43     -0.0143659424     -9.7113771438     0.4884420394     -0.2194690704     -0.2395882844     -0.0779385852     28.0198402404     76.9608535766     -45.8813209533
 85  30   -2   36     0.0071829710     -9.7377147674     0.6656219959     -0.2524927854     -0.2121572971     -0.0771396207     28.0198402404     76.9608535766     -45.8813209533
 85 238   -1   28     0.0742240333     -9.7520809173     0.4980193138     -0.2655424594     -0.1916506385     -0.0683510589     28.0198402404     76.9608535766     -45.8813209533
 86 191   -1   22     0.0742240333     -9.7520809173     0.4980193138     -0.2655424594     -0.1916506385     -0.0683510589     28.0198402404     76.9608535766     -45.8813209533
 87 143   -1   14     0.0574637699     -9.8215160369     0.3495712518     -0.2666077375     -0.1639533519     -0.0489096927     28.0198402404     76.9608535766     -45.8813209533
 88  95   -1    8     0.0933786296     -9.7616577148     0.2442210197     -0.2666077375     -0.1226737260     -0.0462464904     29.0705852508     78.0151138305     -45.8813209533
 89  47   -1    4     0.0933786296     -9.7616577148     0.2442210197     -0.2666077375     -0.1226737260     -0.0462464904     29.0705852508     78.0151138305     -45.8813209533
 89 255   -1    2     0.0885899734     -9.7305316925     0.1628140068     -0.2897776126     -0.0803288173     -0.0300009608     29.0705852508     78.0151138305     -45.8813209533
 90 207    0    1     0.0694353866     -9.7760238647     0.1508424043     -0.2990987777     -0.0640832853     0.0142081856     29.0705852508     78.0151138305     -45.8813209533
 91 159    0    1     0.0694353866     -9.7760238647     0.1508424043     -0.2990987777     -0.0640832853     0.0142081856     29.0705852508     78.0151138305     -45.8813209533
 92 110    0    1     0.0263375616     -9.7640523910     0.1316878080     -0.3209370374     -0.0507672786     0.0445686864     29.0705852508     78.0151138305     -45.8813209533
 93  62    0    0     0.0215489125     -9.7999668121     0.0790126848     -0.3230676174     -0.0406471157     0.0645426988     29.0705852508     78.0151138305     -45.8813209533
 94  14    0    0     0.0215489125     -9.7999668121     0.0790126848     -0.3230676174     -0.0406471157     0.0645426988     29.0705852508     78.0151138305     -45.8813209533
 94 222    0    0     -0.0694353866     -9.8215160369     0.0694353866     -0.2865817546     -0.0342554283     0.0759944629     29.0705852508     78.0151138305     -45.8813209533
 95 174    0    0     0.0000000000     -9.7425031661     0.1005615949     -0.2532917261     -0.0377175855     0.0485634851     29.5959568023     76.7851409912     -44.3631896972
 96 125    0    0     0.0000000000     -9.7425031661     0.1005615949     -0.2532917261     -0.0377175855     0.0485634851     29.5959568023     76.7851409912     -44.3631896972
 97  76    0    0     -0.0598580884     -9.7736291885     0.0502807998     -0.2788584709     -0.0174772558     0.0360464382     29.5959568023     76.7851409912     -44.3631896972
 98  28    0    0     -0.0598580884     -9.7736291885     0.0622524166     -0.2735320568     -0.0321248650     0.0309863567     29.5959568023     76.7851409912     -44.3631896972
 98 236    0    0     -0.0598580884     -9.7736291885     0.0622524166     -0.2735320568     -0.0321248650     0.0309863567     29.5959568023     76.7851409912     -44.3631896972
 99 188    0    0     -0.1101388931     -9.8310928344     0.0718297100     -0.2439705371     -0.0552947139     0.0160724282     29.5959568023     76.7851409912     -44.3631896972
100 140    0    0     -0.0814070034     -9.8071498870     0.0383091812     -0.2202680349     -0.0670128107     -0.0212123966     29.5959568023     76.7851409912     -44.3631896972
101  92    0    0     -0.0814070034     -9.8071498870     0.0383091812     -0.2202680349     -0.0670128107     -0.0212123966     29.5959568023     76.7851409912     -44.3631896972
102  45    0    0     -0.0478864765     -9.7472915649     0.0838013267     -0.1931033706     -0.0659475278     -0.0499749708     29.5959568023     76.7851409912     -44.3631896972
102 253    0    0     -0.0598580884     -9.7736291885     0.1388707752     -0.1992287445     -0.0667464828     -0.0550350570     29.7710800170     76.9608535766     -43.8571434020
103 205    0    0     -0.0598580884     -9.7736291885     0.1388707752     -0.1992287445     -0.0667464828     -0.0550350570     29.7710800170     76.9608535766     -43.8571434020
104 157    0    0     -0.0095772953     -9.7664461135     0.0933786296     -0.2301218748     -0.0723392057     -0.0579645729     29.7710800170     76.9608535766     -43.8571434020
105 110    0    0     -0.0574637699     -9.7425031661     0.0885899734     -0.2583518028     -0.0683444070     -0.0574319362     29.7710800170     76.9608535766     -43.8571434020
106  62    0    0     -0.0574637699     -9.7425031661     0.0885899734     -0.2583518028     -0.0683444070     -0.0574319362     29.7710800170     76.9608535766     -43.8571434020
107  14    0    0     -0.0239432382     -9.6874332427     0.0861956501     -0.2911091995     -0.0792635345     -0.0718132257     29.7710800170     76.9608535766     -43.8571434020
107 223    0    0     -0.0143659424     -9.8071498870     0.0047886476     -0.3166759252     -0.0944437885     -0.0824660301     29.7710800170     76.9608535766     -43.8571434020
108 175    0    0     -0.0143659424     -9.8071498870     0.0047886476     -0.3166759252     -0.0944437885     -0.0824660301     29.7710800170     76.9608535766     -43.8571434020
109 127    0    0     -0.0407035017     -9.8454589843     -0.0526751232     -0.2745973587     -0.1021670699     -0.1056358814     29.7710800170     76.9608535766     -43.8571434020
110  80    0    0     0.0526751232     -9.7616577148     0.0790126848     -0.2013592958     -0.1322612524     -0.1418554210     29.7710800170     76.9608535766     -43.8571434020
111  32    0    0     0.0526751232     -9.7616577148     0.0790126848     -0.2013592958     -0.1322612524     -0.1418554210     29.7710800170     76.9608535766     -43.8571434020
111 240    0    0     0.0622524166     -9.8023614883     0.0335205316     -0.2221322536     -0.1266685247     -0.1359963893     29.4208335876     76.6094360351     -45.2065963745
112 193    0    0     0.0838013267     -9.7377147674     0.0502807998     -0.2338503599     -0.0939111423     -0.1359963893     29.4208335876     76.6094360351     -45.2065963745
113 146    0    0     0.0838013267     -9.7377147674     0.0502807998     -0.2338503599     -0.0939111423     -0.1359963893     29.4208335876     76.6094360351     -45.2065963745
114  98    0    0     -0.0311262083     -9.7927837371     0.1340821266     -0.2492969274     -0.1221410751     -0.1170876502     29.4208335876     76.6094360351     -45.2065963745
115  51    0    0     0.1939402198     -9.7592630386     0.0718297100     -0.2564875841     -0.2848627090     -0.0574319362     29.4208335876     76.6094360351     -45.2065963745
116   3   -1    0     0.1939402198     -9.7592630386     0.0718297100     -0.2564875841     -0.2848627090     -0.0574319362     29.4208335876     76.6094360351     -45.2065963745
116 211   -2    0     0.1388707752     -9.7640523910     0.0095772953     -0.2823206138     -0.2545022010     -0.0502412891     29.4208335876     76.6094360351     -45.2065963745
117 163   -4    0     0.1149275422     -9.7712354660     0.0263375616     -0.2514275074     -0.2270712375     -0.0696826648     29.4208335876     76.6094360351     -45.2065963745
118 116   -4    0     0.1149275422     -9.7712354660     0.0263375616     -0.2514275074     -0.2270712375     -0.0696826648     29.4208335876     76.6094360351     -45.2065963745
119  68   -4    0     0.1819685935     -9.7425031661     0.0526751232     -0.2381114721     -0.2188153028     -0.0592961788     29.2457084655     76.7851409912     -44.3631896972
120  21   -3    0     0.1987288665     -9.7353200912     0.0239432382     -0.2706025600     -0.1676818275     -0.0438496112     29.2457084655     76.7851409912     -44.3631896972
120 229   -2   -1     0.1987288665     -9.7353200912     0.0239432382     -0.2706025600     -0.1676818275     -0.0438496112     29.2457084655     76.7851409912     -44.3631896972
121 182   -2   -1     0.1628140068     -9.7736291885     0.0071829710     -0.2959029674     -0.1224074006     -0.0300009608     29.2457084655     76.7851409912     -44.3631896972
122 134   -1    0     0.1364764571     -9.7903900146     -0.0622524166     -0.3137464046     -0.1133525133     -0.0190818328     29.2457084655     76.7851409912     -44.3631896972
123  87   -1    0     0.1364764571     -9.7903900146     -0.0622524166     -0.3137464046     -0.1133525133     -0.0190818328     29.2457084655     76.7851409912     -44.3631896972
124  39    0    0     0.2202777862     -9.7736291885     -0.1053502440     -0.2913755226     -0.1090913887     -0.0116248691     29.2457084655     76.7851409912     -44.3631896972
124 248    0    0     0.1436594247     -9.8071498870     -0.0670410633     -0.2514275074     -0.0614200830     0.0155397882     29.2457084655     76.7851409912     -44.3631896972
125 200    0    0     0.1436594247     -9.8071498870     -0.0670410633     -0.2514275074     -0.0614200830     0.0155397882     29.2457084655     76.7851409912     -44.3631896972
126 152    0    0     0.1173218607     -9.7879953384     -0.0670410633     -0.2349156379     -0.0473051118     0.0312526750     30.8218250274     77.6636886596     -42.5076942443
127 105    0    0     0.1149275422     -9.7975721359     -0.0622524166     -0.2077509880     -0.0528978347     0.0147408256     30.8218250274     77.6636886596     -42.5076942443
128  57    0    0     0.1149275422     -9.7975721359     -0.0622524166     -0.2077509880     -0.0528978347     0.0147408256     30.8218250274     77.6636886596     -42.5076942443
129   9    0    0     0.1245048284     -9.7544746398     -0.0023943238     -0.1915054512     -0.0598221588     0.0027564194     30.8218250274     77.6636886596     -42.5076942443
129 217    0    0     0.1029559254     -9.7879953384     -0.0191545906     -0.2160068988     -0.0662138462     0.0064849019     30.8218250274     77.6636886596     -42.5076942443
130 170    0    0     0.1029559254     -9.7879953384     -0.0191545906     -0.2160068988     -0.0662138462     0.0064849019     30.8218250274     77.6636886596     -42.5076942443
131 122    0    0     0.1197161788     -9.7951784133     -0.0023943238     -0.2239965200     -0.0654148817     0.0014248182     30.8218250274     77.6636886596     -42.5076942443
132  74    0    0     0.0526751232     -9.8263044357     -0.0263375616     -0.2184037923     -0.0590231990     -0.0118911897     30.8218250274     77.6636886596     -42.5076942443
133  27    0    0     0.0526751232     -9.8263044357     -0.0263375616     -0.2184037923     -0.0590231990     -0.0118911897     30.8218250274     77.6636886596     -42.5076942443
133 235    0    0     0.1149275422     -9.7017993927     -0.0143659424     -0.2026908874     -0.0675454425     -0.0542360877     29.5959568023     78.5422439575     -43.0137367248
134 188    0    0     0.1532367229     -9.7975721359     0.0023943238     -0.2066857099     -0.1053629040     -0.0646225833     29.5959568023     78.5422439575     -43.0137367248
135 140    0    0     0.1532367229     -9.7975721359     0.0023943238     -0.2066857099     -0.1053629040     -0.0646225833     29.5959568023     78.5422439575     -43.0137367248
136  93    0    0     0.0861956501     -9.8598251342     -0.0095772953     -0.2000277042     -0.1165483593     -0.0763406705     29.5959568023     78.5422439575     -43.0137367248
137  45    0    0     0.0119716191     -9.8382759094     0.0718297100     -0.1675366401     -0.2582306861     -0.0592961788     29.5959568023     78.5422439575     -43.0137367248
137 254    0   -1     0.0119716191     -9.8382759094     0.0718297100     -0.1675366401     -0.2582306861     -0.0592961788     29.5959568023     78.5422439575     -43.0137367248
138 206   -3   -1     -0.0670410633     -9.8406705856     0.1149275422     -0.1667376756     -0.4947229862     -0.0465128135     29.5959568023     78.5422439575     -43.0137367248
139 159   -8   -2     -0.0646467447     -9.9292602539     0.1915459060     -0.1491605520     -0.8254926681     -0.0252071976     29.5959568023     78.5422439575     -43.0137367248
140 112  -13   -5     -0.0646467447     -9.9292602539     0.1915459060     -0.1491605520     -0.8254926681     -0.0252071976     29.5959568023     78.5422439575     -43.0137367248
141  64  -19   -8     0.1532367229     -9.7856006622     -0.0047886476     -0.1020218849     -1.1804974079     0.0056859407     29.5959568023     78.5422439575     -43.0137367248
142  17  -22  -11     0.5315398693     -9.5701122283     -0.1963345432     -0.0844447517     -1.0870189666     -0.0121575093     30.4715766906     77.3122711181     -43.5197830200
142 226  -22  -10     0.5315398693     -9.5701122283     -0.1963345432     -0.0844447517     -1.0870189666     -0.0121575093     30.4715766906     77.3122711181     -43.5197830200
143 179  -19   -8     0.3208393812     -9.6778564453     0.0215489125     -0.0932333183     -0.5996531486     -0.0478444099     30.4715766906     77.3122711181     -43.5197830200
144 132  -12   -6     0.2130948066     -9.8263044357     0.1292934894     -0.1259906888     -0.3354635238     -0.0113585484     30.4715766906     77.3122711181     -43.5197830200
145  84   -6   -4     0.2130948066     -9.8263044357     0.1292934894     -0.1259906888     -0.3354635238     -0.0113585484     30.4715766906     77.3122711181     -43.5197830200
146  37   -2   -2     -0.2490096569     -9.9819355010     0.1436594247     -0.1483615875     -0.2891238021     0.0064849019     30.4715766906     77.3122711181     -43.5197830200
146 245   -2    0     0.0981672668     -9.7448978424     0.3304166793     -0.1174684524     -0.5067073822     0.0301873946     30.4715766906     77.3122711181     -43.5197830200
147 197   -3    0     0.0981672668     -9.7448978424     0.3304166793     -0.1174684524     -0.5067073822     0.0301873946     30.4715766906     77.3122711181     -43.5197830200
148 149   -3   -2     -0.1604196929     -9.7975721359     0.4285839557     -0.1425025463     -0.6300135612     0.0509603691     30.4715766906     77.3122711181     -43.5197830200
149 102   -4   -4     0.0502807998     -9.6970109939     0.3663315296     -0.1467636680     -0.8926052093     0.0919736766     30.2964534759     77.1365661621     -43.6884613037
150  54   -3   -8     0.0502807998     -9.6970109939     0.3663315296     -0.1467636680     -0.8926052093     0.0919736766     30.2964534759     77.1365661621     -43.6884613037
151   6   -3  -13     0.5267512321     -9.4791278839     -0.0838013267     -0.1504921674     -0.9756971359     0.1228668093     30.2964534759     77.1365661621     -43.6884613037
151 215   -4  -12     0.7278743743     -9.5701122283     0.0311262083     -0.2200017213     -0.6177628517     0.0693364620     30.2964534759     77.1365661621     -43.6884613037
152 167   -2  -10     0.7278743743     -9.5701122283     0.0311262083     -0.2200017213     -0.6177628517     0.0693364620     30.2964534759     77.1365661621     -43.6884613037
153 120   -1   -6     0.0023943238     -9.8526420593     0.1316878080     -0.2381114721     -0.2273375511     -0.0260061597     30.2964534759     77.1365661621     -43.6884613037
154  73   -1   -2     0.2035175085     -9.8478536605     0.1963345432     -0.2538243770     -0.2190816164     0.0187356290     30.2964534759     77.1365661621     -43.6884613037
155  25    0   -1     0.2035175085     -9.8478536605     0.1963345432     -0.2538243770     -0.2190816164     0.0187356290     30.2964534759     77.1365661621     -43.6884613037
155 234    0    0     0.2681642532     -9.8071498870     0.1652083396     -0.2982998371     -0.1338591694     0.0690701389     30.2964534759     77.1365661621     -43.6884613037
156 186    0    2     -0.2059118509     -9.9891185760     0.4046407222     -0.3491669893     -0.0006990880     0.0834514236     33.0984382629     77.1365661621     -43.3511009216
157 138    0    5     -0.2059118509     -9.9891185760     0.4046407222     -0.3491669893     -0.0006990880     0.0834514236     33.0984382629     77.1365661621     -43.3511009216
158  90    0    5     -0.0095772953     -9.7233486175     0.2729529142     -0.3731358051     -0.0536967992     -0.0419853687     33.0984382629     77.1365661621     -43.3511009216
159  43    1    3     0.0957729530     -9.6323642730     0.2178834438     -0.4498360157     -0.1138851523     -0.0656878662     33.0984382629     77.1365661621     -43.3511009216
159 251    1    1     0.0957729530     -9.6323642730     0.2178834438     -0.4498360157     -0.1138851523     -0.0656878662     33.0984382629     77.1365661621     -43.3511009216
160 204    0    0     0.0407035017     -9.7089824676     0.0646467447     -0.4908493041     -0.2984450149     0.0520256471     33.0984382629     77.1365661621     -43.3511009216
161 156   -3    0     -0.0478864765     -9.9555978775     -0.1053502440     -0.4884524345     -0.5490522861     0.1268616199     33.0984382629     77.1365661621     -43.3511009216
162 109   -7    0     -0.0478864765     -9.9555978775     -0.1053502440     -0.4884524345     -0.5490522861     0.1268616199     33.0984382629     77.1365661621     -43.3511009216
163  62  -12    0     0.0071829710     -9.8813743591     -0.1245048284     -0.4184102535     -0.6353399753     0.0823861503     33.0984382629     77.1365661621     -43.3511009216
164  15  -15    0     -0.0430978250     -9.8430643081     0.0502807998     -0.3481017112     -0.5469217300     -0.0140217518     32.7481880187     77.1365661621     -40.6521987915
164 223  -14    0     -0.0430978250     -9.8430643081     0.0502807998     -0.3481017112     -0.5469217300     -0.0140217518     32.7481880187     77.1365661621     -40.6521987915
165 176  -15    0     -0.1149275422     -9.7209539413     0.0766183614     -0.3712715625     -0.5706241607     -0.0904556369     32.7481880187     77.1365661621     -40.6521987915
166 129  -16    0     -0.0311262083     -9.7329254150     -0.1460537433     -0.3960393428     -0.9434724807     -0.0377242445     32.7481880187     77.1365661621     -40.6521987915
167  82  -20    0     -0.0311262083     -9.7329254150     -0.1460537433     -0.3960393428     -0.9434724807     -0.0377242445     32.7481880187     77.1365661621     -40.6521987915
168  35  -27    0     -0.1316878080     -9.7808122634     -0.0790126848     -0.3947077274     -1.1410819292     -0.0598288154     32.7481880187     77.1365661621     -40.6521987915
168 244  -29   -2     -0.2442210197     -10.0753145217     -0.1867572593     -0.3771306276     -1.3440179824     -0.0734111404     32.7481880187     77.1365661621     -40.6521987915
169 198  -34   -3     -0.2442210197     -10.0753145217     -0.1867572593     -0.3771306276     -1.3440179824     -0.0734111404     32.7481880187     77.1365661621     -40.6521987915
170 152  -37   -2     -0.0526751232     -9.7089824676     -0.3208393812     -0.2884459972     -1.5831733703     -0.0984452342     32.7481880187     77.1365661621     -40.6521987915
171 106  -37   -2     0.0598580884     -9.7879953384     -0.3735145092     -0.2492969274     -1.6199255943     -0.1117612481     34.4994277954     77.1365661621     -38.2906608581
172  59  -39   -1     0.0598580884     -9.7879953384     -0.3735145092     -0.2492969274     -1.6199255943     -0.1117612481     34.4994277954     77.1365661621     -38.2906608581
173  12  -38    0     -0.0023943238     -9.8143329620     -0.3974577426     -0.2367798805     -1.6188603401     -0.1093643665     34.4994277954     77.1365661621     -38.2906608581
173 221  -39    3     -0.0598580884     -9.8526420593     -0.2921074867     -0.2418399572     -1.7775871753     -0.1072338104     34.4994277954     77.1365661621     -38.2906608581
174 175  -42    7     -0.0598580884     -9.8526420593     -0.2921074867     -0.2418399572     -1.7775871753     -0.1072338104     34.4994277954     77.1365661621     -38.2906608581
175 128  -47    9     -0.0335205316     -9.8215160369     -0.0311262083     -0.2338503599     -2.0436410903     -0.1240119695     34.4994277954     77.1365661621     -38.2906608581
176  81  -51   10     0.1843629074     -9.7305316925     -0.3974577426     -0.2146753072     -2.3573663234     -0.0877924346     34.4994277954     77.1365661621     -38.2906608581
177  34  -53   11     0.1843629074     -9.7305316925     -0.3974577426     -0.2146753072     -2.3573663234     -0.0877924346     34.4994277954     77.1365661621     -38.2906608581
177 244  -59   11     0.1460537433     -9.7879953384     -0.3136564254     -0.1909728145     -2.4095649719     -0.0505076122     34.4994277954     77.1365661621     -38.2906608581
178 197  -61   11     -0.0311262083     -9.7616577148     -0.1628140068     -0.2245291471     -2.3725464344     -0.0672857809     34.4994277954     77.1365661621     -38.2906608581
179 150  -61   15     -0.0311262083     -9.7616577148     -0.1628140068     -0.2245291471     -2.3725464344     -0.0672857809     34.4994277954     77.1365661621     -38.2906608581
180 104  -61   16     0.1532367229     -9.7041940689     -0.0383091812     -0.2772605419     -2.4196851253     -0.0640899419     39.4029006958     77.1365661621     -36.9412117004
181  57  -56   14     0.0622524166     -9.7209539413     -0.3878804397     -0.2881796646     -2.2774701118     -0.0286693592     39.4029006958     77.1365661621     -36.9412117004
182  10  -56   13     0.0622524166     -9.7209539413     -0.3878804397     -0.2881796646     -2.2774701118     -0.0286693592     39.4029006958     77.1365661621     -36.9412117004
182 218  -57   12     0.0383091812     -9.8406705856     -0.4309782505     -0.2610150337     -2.3930530548     0.0107460248     39.4029006958     77.1365661621     -36.9412117004
183 171  -61   15     0.3208393812     -9.8957395553     0.0071829710     -0.2919081497     -2.4071681499     0.0227304315     39.4029006958     77.1365661621     -36.9412117004
184 123  -63   17     0.3208393812     -9.8957395553     0.0071829710     -0.2919081497     -2.4071681499     0.0227304315     39.4029006958     77.1365661621     -36.9412117004
185  75  -60   16     0.0766183614     -9.8023614883     -0.0814070034     -0.2972345542     -1.9453688621     -0.0473117685     39.4029006958     77.1365661621     -36.9412117004
186  28  -52   14     0.0646467447     -9.6610965728     -0.2753472328     -0.2317197799     -1.6164634227     -0.1098970050     39.4029006958     77.1365661621     -36.9412117004
186 237  -44   10     0.0646467447     -9.6610965728     -0.2753472328     -0.2317197799     -1.6164634227     -0.1098970050     39.4029006958     77.1365661621     -36.9412117004
187 190  -46    7     -0.0383091812     -9.7951784133     -0.3759088277     -0.2287902832     -1.7826472282     -0.0369252872     43.6058769226     77.1365661621     -37.6159362792
188 144  -45    8     -0.0407035017     -9.7927837371     -0.3543598890     -0.2378451585     -2.0300586223     -0.0228103160     43.6058769226     77.1365661621     -37.6159362792
189  97  -47   10     -0.0407035017     -9.7927837371     -0.3543598890     -0.2378451585     -2.0300586223     -0.0228103160     43.6058769226     77.1365661621     -37.6159362792
190  50  -52   11     -0.1029559254     -9.8526420593     -0.3974577426     -0.2090825796     -2.2351253032     -0.0244082355     43.6058769226     77.1365661621     -37.6159362792
191   3  -54   14     0.0047886476     -9.7496862411     -0.1963345432     -0.1539543151     -2.2676162719     -0.0904556369     43.6058769226     77.1365661621     -37.6159362792
191 212  -58   15     0.0047886476     -9.7496862411     -0.1963345432     -0.1539543151     -2.2676162719     -0.0904556369     43.6058769226     77.1365661621     -37.6159362792
192 166  -60   15     0.0742240333     -9.7520809173     -0.1125332117     -0.1619439125     -2.3930530548     -0.0462464904     43.6058769226     77.1365661621     -37.6159362792
193 119  -61   14     -0.0167602658     -9.7305316925     -0.4788647174     -0.1534216642     -2.4071681499     -0.0110922288     43.6058769226     77.1365661621     -37.6159362792
194  73  -62   12     -0.0167602658     -9.7305316925     -0.4788647174     -0.1534216642     -2.4071681499     -0.0110922288     43.6058769226     77.1365661621     -37.6159362792
195  26  -62   13     -0.1771799468     -9.8765850067     -0.3806974601     -0.1414372682     -2.3717474937     -0.0470454454     47.4586067199     77.1365661621     -37.9532966613
195 236  -61   14     -0.2178834438     -9.7927837371     -0.3088677406     -0.1105441331     -2.4583015441     -0.1469155073     47.4586067199     77.1365661621     -37.9532966613
196 189  -61   18     -0.2178834438     -9.7927837371     -0.3088677406     -0.1105441331     -2.4583015441     -0.1469155073     47.4586067199     77.1365661621     -37.9532966613
197 143  -62   22     0.1939402198     -9.7185602188     0.0023943238     -0.1387740612     -2.8066484451     -0.1354637384     47.4586067199     77.1365661621     -37.9532966613
198  96  -65   21     0.3687258243     -9.7592630386     0.2298550844     -0.2181374788     -2.6790809631     -0.0750090599     47.4586067199     77.1365661621     -37.9532966613
199  49  -64   20     0.3687258243     -9.7592630386     0.2298550844     -0.2181374788     -2.6790809631     -0.0750090599     47.4586067199     77.1365661621     -37.9532966613
200   2  -59   17     0.2274607658     -9.7664461135     0.0957729530     -0.2226649284     -1.9783926010     -0.1216150999     47.4586067199     77.1365661621     -37.9532966613
200 211  -49   11     -0.1987288665     -9.8047552108     -0.1364764571     -0.1899075412     -1.5400295257     -0.1778086423     47.4586067199     77.1365661621     -37.9532966613
201 164  -40    6     -0.1987288665     -9.8047552108     -0.1364764571     -0.1899075412     -1.5400295257     -0.1778086423     47.4586067199     77.1365661621     -37.9532966613
202 118  -35    4     -0.2059118509     -9.8191213607     -0.2394323587     -0.1369098186     -1.7158008575     -0.1573019981     51.6615829467     78.8936614990     -42.0016479492
203  71  -34    3     0.0622524166     -9.7975721359     -0.0095772953     -0.1411709547     -1.8231278419     -0.1266751766     51.6615829467     78.8936614990     -42.0016479492
204  24  -32    3     0.0622524166     -9.7975721359     -0.0095772953     -0.1411709547     -1.8231278419     -0.1266751766     51.6615829467     78.8936614990     -42.0016479492
204 233  -29    3     -0.2466153383     -9.7568693161     0.0359148550     -0.1656723976     -1.7914358139     -0.0861945152     51.6615829467     78.8936614990     -42.0016479492
205 186  -31    2     0.1652083396     -9.6850395202     -0.2250664234     -0.1792547225     -2.1248688697     -0.0190818328     51.6615829467     78.8936614990     -42.0016479492
206 139  -28    1     0.1652083396     -9.6850395202     -0.2250664234     -0.1792547225     -2.1248688697     -0.0190818328     51.6615829467     78.8936614990     -42.0016479492
207  92  -29    0     0.0287318849     -9.7712354660     0.0000000000     -0.2229312419     -2.0423095226     -0.0803354644     51.6615829467     78.8936614990     -42.0016479492
208  44  -30    1     0.2322494029     -9.7353200912     -0.0167602658     -0.2482316493     -2.0455052852     -0.0912545967     51.6615829467     78.8936614990     -42.0016479492
208 252  -29    1     0.2322494029     -9.7353200912     -0.0167602658     -0.2482316493     -2.0455052852     -0.0912545967     51.6615829467     78.8936614990     -42.0016479492
209 205  -30    0     0.0861956501     -9.8023614883     -0.0263375616     -0.2602160453     -2.1070253849     -0.1045706033     51.6615829467     78.8936614990     -42.0016479492
210 158  -33   -1     0.2992904472     -9.8334875106     -0.0239432382     -0.2724667787     -2.1720073223     -0.1258762121     54.2884407043     77.6636886596     -45.8813209533
211 111  -34   -4     0.2992904472     -9.8334875106     -0.0239432382     -0.2724667787     -2.1720073223     -0.1258762121     54.2884407043     77.6636886596     -45.8813209533
212  64  -37   -8     -0.2466153383     -9.8430643081     0.0095772953     -0.2357146024     -2.1863887310     -0.1639599895     54.2884407043     77.6636886596     -45.8813209533
213  17  -42  -11     -0.2346437215     -9.7616577148     -0.3112620830     -0.1403719806     -2.6298117637     -0.1631610393     54.2884407043     77.6636886596     -45.8813209533
213 226  -42  -13     -0.2346437215     -9.7616577148     -0.3112620830     -0.1403719806     -2.6298117637     -0.1631610393     54.2884407043     77.6636886596     -45.8813209533
214 180  -44  -14     0.3352053165     -9.6658849716     -0.1508424043     -0.1414372682     -2.7717604637     -0.1357300519     54.2884407043     77.6636886596     -45.8813209533
215 133  -42  -14     0.6584390640     -9.7281370162     0.0861956501     -0.2381114721     -2.4897274971     -0.1381269454     54.2884407043     77.6636886596     -45.8813209533
216  86  -39  -13     0.6584390640     -9.7281370162     0.0861956501     -0.2381114721     -2.4897274971     -0.1381269454     54.2884407043     77.6636886596     -45.8813209533
217  39  -41  -15     0.3926690864     -9.7305316925     -0.1245048284     -0.2628792524     -2.3565673828     -0.1751454448     54.2884407043     77.6636886596     -45.8813209533
217 248  -41  -17     -0.1340821266     -10.0034847259     -0.2585869789     -0.2263934135     -2.3539040088     -0.2747491836     56.5650520324     79.5964965820     -50.4357147216
218 202  -45  -18     -0.1340821266     -10.0034847259     -0.2585869789     -0.2263934135     -2.3539040088     -0.2747491836     56.5650520324     79.5964965820     -50.4357147216
219 156  -48  -21     0.0622524166     -9.8861627578     -0.2370380401     -0.1217295646     -2.5070381164     -0.3762171745     56.5650520324     79.5964965820     -50.4357147216
220 110  -45  -21     0.7542119503     -9.6419420242     -0.3112620830     -0.0636717796     -2.5464534759     -0.2965874671     56.5650520324     79.5964965820     -50.4357147216
221  63  -43  -19     0.7542119503     -9.6419420242     -0.3112620830     -0.0636717796     -2.5464534759     -0.2965874671     56.5650520324     79.5964965820     -50.4357147216
222  16  -38  -18     0.9601238250     -9.6826448440     -0.2442210197     -0.1140062928     -2.1530988216     -0.2369317293     56.5650520324     79.5964965820     -50.4357147216
222 225  -29  -16     0.4884420394     -9.8741912841     -0.1556310415     -0.1725967168     -1.6561451911     -0.2752818584     56.5650520324     79.5964965820     -50.4357147216
223 179  -25  -14     0.4884420394     -9.8741912841     -0.1556310415     -0.1725967168     -1.6561451911     -0.2752818584     56.5650520324     79.5964965820     -50.4357147216
224 132  -23  -12     1.1971617889     -9.7305316925     -0.1987288665     -0.1976308250     -1.4063368797     -0.3210889101     56.5650520324     79.5964965820     -50.4357147216
225  86  -17   -9     1.2091335058     -9.5437746047     -0.2274607658     -0.2594170808     -0.6417316913     -0.3826088714     54.4635658264     79.5964965820     -53.1346168518
226  38  -12   -7     1.2091335058     -9.5437746047     -0.2274607658     -0.2594170808     -0.6417316913     -0.3826088714     54.4635658264     79.5964965820     -53.1346168518
226 247   -6   -4     0.5530887603     -9.8263044357     -0.1436594247     -0.2682056665     -0.1895200729     -0.2758144855     54.4635658264     79.5964965820     -53.1346168518
227 200   -4   -2     0.6321014881     -9.9244718551     -0.0885899734     -0.1893749046     -0.4481169700     -0.1296046972     54.4635658264     79.5964965820     -53.1346168518
228 153   -6   -3     0.6321014881     -9.9244718551     -0.0885899734     -0.1893749046     -0.4481169700     -0.1296046972     54.4635658264     79.5964965820     -53.1346168518
229 106   -9   -5     0.6081582069     -9.7113771438     -0.1268991470     -0.1070819616     -0.7522545337     -0.0672857809     54.4635658264     79.5964965820     -53.1346168518
230  58  -13   -6     1.2857518196     -9.5725059509     -0.0861956501     -0.0825805091     -0.7048495292     -0.0366589665     54.4635658264     79.5964965820     -53.1346168518
231  11  -10   -5     1.2857518196     -9.5725059509     -0.0861956501     -0.0825805091     -0.7048495292     -0.0366589665     54.4635658264     79.5964965820     -53.1346168518
231 220   -7   -3     0.9074486732     -9.6179981231     -0.0023943238     -0.1941686630     -0.2190816164     0.0277905130     54.4635658264     79.5964965820     -53.1346168518
232 173   -4   -1     0.6823822021     -9.7832069396     -0.0933786296     -0.2628792524     -0.0933784961     0.1324543356     56.0396804809     79.7722091674     -54.6527481079
233 125    0    0     0.6823822021     -9.7832069396     -0.0933786296     -0.2628792524     -0.0933784961     0.1324543356     56.0396804809     79.7722091674     -54.6527481079
234  78    0    0     0.5315398693     -9.8047552108     -0.0407035017     -0.2554223060     -0.1085587501     0.1324543356     56.0396804809     79.7722091674     -54.6527481079
235  30    0    0     0.6680163383     -9.8286991119     -0.0790126848     -0.2016256093     -0.1929822444     0.0959684753     56.0396804809     79.7722091674     -54.6527481079
235 238    0    0     0.6680163383     -9.8286991119     -0.0790126848     -0.2016256093     -0.1929822444     0.0959684753     56.0396804809     79.7722091674     -54.6527481079
236 191    0    0     0.6464673995     -9.7113771438     -0.0023943238     -0.2125447273     -0.1367886781     0.0608142137     56.0396804809     79.7722091674     -54.6527481079
237 143    0    0     0.6584390640     -9.6922225952     -0.1077445626     -0.2429052352     -0.1248042821     0.0906420707     56.0396804809     79.7722091674     -54.6527481079
238  95    0    0     0.6584390640     -9.6922225952     -0.1077445626     -0.2429052352     -0.1248042821     0.0906420707     56.0396804809     79.7722091674     -54.6527481079
239  48    0    0     0.5435114860     -9.8047552108     -0.0742240333     -0.2426389217     -0.0853888988     0.1036917686     56.0396804809     79.7722091674     -54.6527481079
240   0    0    0     0.4932306766     -9.8813743591     -0.0790126848     -0.2247954845     -0.0776656150     0.0592162990     55.8645591735     80.6507568359     -54.4840660095
240 208    0    0     0.4932306766     -9.8813743591     -0.0790126848     -0.2247954845     -0.0776656150     0.0592162990     55.8645591735     80.6507568359     -54.4840660095
241 160    0    0     0.5578774452     -9.7592630386     -0.1029559254     -0.2072183609     -0.0715402507     -0.0113585484     55.8645591735     80.6507568359     -54.4840660095
242 112    0    0     0.5818206787     -9.7664461135     -0.0215489125     -0.2000277042     -0.0728718519     -0.0252071976     55.8645591735     80.6507568359     -54.4840660095
243  65    0    0     0.5818206787     -9.7664461135     -0.0215489125     -0.2000277042     -0.0728718519     -0.0252071976     55.8645591735     80.6507568359     -54.4840660095
244  17    0    0     0.4932306766     -9.7520809173     -0.0430978250     -0.2234638690     -0.0571589565     -0.0273377561     55.8645591735     80.6507568359     -54.4840660095
244 225    0    0     0.5866093158     -9.7233486175     -0.0215489125     -0.2325187683     -0.0683444070     -0.0744764280     55.8645591735     80.6507568359     -54.4840660095
245 178    0    0     0.5866093158     -9.7233486175     -0.0215489125     -0.2325187683     -0.0683444070     -0.0744764280     55.8645591735     80.6507568359     -54.4840660095
246 131    0    0     0.6201298236     -9.6634902954     -0.0646467447     -0.2666077375     -0.0638169670     -0.0755417060     55.8645591735     80.6507568359     -54.4840660095
247  83    0    0     0.5818206787     -9.8047552108     -0.1149275422     -0.2642108440     -0.0720728874     -0.0539697742     55.8645591735     80.6507568359     -54.4840660095
248  35    0    0     0.5818206787     -9.8047552108     -0.1149275422     -0.2642108440     -0.0720728874     -0.0539697742     55.8645591735     80.6507568359     -54.4840660095
248 243    0    0     0.6368901252     -9.8286991119     -0.0933786296     -0.2487643003     -0.0771329689     -0.0526381731     55.6894340515     77.3122711181     -56.6769256591
249 197    0    0     0.6153411865     -9.7808122634     -0.0814070034     -0.2434378862     -0.0630179977     -0.0393221664     55.6894340515     77.3122711181     -56.6769256591
250 150    0    0     0.6153411865     -9.7808122634     -0.0814070034     -0.2434378862     -0.0630179977     -0.0393221664     55.6894340515     77.3122711181     -56.6769256591
251 103    0    0     0.6368901252     -9.7185602188     -0.0598580884     -0.2346493244     -0.0547620773     -0.0268051171     55.6894340515     77.3122711181     -56.6769256591
252  55    0    0     0.6033696174     -9.7808122634     -0.0167602658     -0.2453021287     -0.0441092681     -0.0033689441     55.6894340515     77.3122711181     -56.6769256591
253   8    0    0     0.6033696174     -9.7808122634     -0.0167602658     -0.2453021287     -0.0441092681     -0.0033689441     55.6894340515     77.3122711181     -56.6769256591
253 216    0    0     0.5411171436     -9.7329254150     -0.1843629074     -0.2492969274     -0.0446419143     -0.0129564702     55.6894340515     77.3122711181     -56.6769256591
254 169    0    0     0.6249184608     -9.8526420593     -0.1101388931     -0.1611449623     -0.0907153034     -0.0558340167     55.6894340515     77.3122711181     -56.6769256591
255 122    0    0     0.6249184608     -9.8526420593     -0.1101388931     -0.1611449623     -0.0907153034     -0.0558340167     55.6894340515     77.3122711181     -56.6769256591
  0  75    0    0     0.7398460388     -9.8406705856     -0.0814070034     -0.1060166835     -0.0781982517     -0.0401211214     56.7401771545     79.4207916259     -56.3395614624
  1  27    0    0     0.6680163383     -9.7999668121     -0.0454921483     -0.0934996318     -0.0291953420     0.0461666059     56.7401771545     79.4207916259     -56.3395614624
  1 236    0    0     0.6680163383     -9.7999668121     -0.0454921483     -0.0934996318     -0.0291953420     0.0461666059     56.7401771545     79.4207916259     -56.3395614624
  2 188    0    0     0.4932306766     -9.7760238647     -0.0191545906     -0.0745909118     -0.0121508538     0.0853156661     56.7401771545     79.4207916259     -56.3395614624
  3 140    0    0     0.5937922477     -9.6539134979     0.0239432382     -0.0439640903     -0.0449082326     0.0448350000     56.7401771545     79.4207916259     -56.3395614624
  4  92    0    0     0.5937922477     -9.6539134979     0.0239432382     -0.0439640903     -0.0449082326     0.0448350000     56.7401771545     79.4207916259     -56.3395614624
  5  43    0    3     0.3735145092     -9.4599733352     -0.7829438209     -0.0833794784     -0.0438429546     0.0706680679     56.7401771545     79.4207916259     -56.3395614624
  5 251    0    9     0.7398460388     -9.7856006622     0.0502807998     -0.2458347797     0.0232697296     0.1473682641     56.7401771545     79.4207916259     -56.3395614624
  6 203    1   17     0.7398460388     -9.7856006622     0.0502807998     -0.2458347797     0.0232697296     0.1473682641     56.7401771545     79.4207916259     -56.3395614624
  7 155    3   23     0.3040791034     -9.9196834564     0.0550694465     -0.2381114721     0.1005025625     0.0949031925     57.4406738281     78.7179489135     -56.3395614624
  8 107    5   26     0.3783031463     -9.7472915649     -0.1987288665     -0.1856464195     -0.0246679019     0.0791903066     57.4406738281     78.7179489135     -56.3395614624
  9  59    4   29     0.3783031463     -9.7472915649     -0.1987288665     -0.1856464195     -0.0246679019     0.0791903066     57.4406738281     78.7179489135     -56.3395614624
 10  12    3   31     0.3280223608     -9.6970109939     -0.1508424043     -0.1888422489     -0.1066945075     0.0573520565     57.4406738281     78.7179489135     -56.3395614624
 10 220    4   35     0.0502807998     -9.7425031661     -0.2945018005     -0.2026908874     -0.1751387834     0.0174040269     57.4406738281     78.7179489135     -56.3395614624
 11 172    2   40     0.0502807998     -9.7425031661     -0.2945018005     -0.2026908874     -0.1751387834     0.0174040269     57.4406738281     78.7179489135     -56.3395614624
 12 124    3   46     0.5004136562     -9.7616577148     0.0670410633     -0.2277250051     -0.2768730878     0.0003595380     57.4406738281     78.7179489135     -56.3395614624
 13  76    5   50     0.3591485500     -9.7616577148     -0.0814070034     -0.2231975555     -0.2563664436     -0.0036352646     57.4406738281     78.7179489135     -56.3395614624
 14  29    6   52     0.3591485500     -9.7616577148     -0.0814070034     -0.2231975555     -0.2563664436     -0.0036352646     57.4406738281     78.7179489135     -56.3395614624
 14 237    7   53     0.3878804397     -9.8646135330     0.1029559254     -0.2042888164     -0.2984450149     0.0064849019     55.6894340515     79.7722091674     -57.3516502380
 15 189    6   53     0.4956250190     -9.7448978424     -0.1077445626     -0.1646071195     -0.3349308967     0.0131429064     55.6894340515     79.7722091674     -57.3516502380
 16 142    7   57     0.4956250190     -9.7448978424     -0.1077445626     -0.1646071195     -0.3349308967     0.0131429064     55.6894340515     79.7722091674     -57.3516502380
 17  94    7   60     0.6536503314     -9.7185602188     -0.2059118509     -0.1827168941     -0.3051030397     0.0253936314     55.6894340515     79.7722091674     -57.3516502380
 18  46    6   64     0.3854861259     -9.8526420593     0.1077445626     -0.2026908874     -0.1991075992     0.0008921783     55.6894340515     79.7722091674     -57.3516502380
 18 254    7   65     0.3854861259     -9.8526420593     0.1077445626     -0.2026908874     -0.1991075992     0.0008921783     55.6894340515     79.7722091674     -57.3516502380
 19 206    7   64     0.5171739578     -9.7592630386     -0.0311262083     -0.1771241664     -0.2092277765     -0.0009720629     55.6894340515     79.7722091674     -57.3516502380
 20 159    6   65     0.5818206787     -9.6778564453     -0.3495712518     -0.1670040035     -0.1937812042     -0.0033689441     55.6894340515     79.7722091674     -57.3516502380
 21 111    6   68     0.5818206787     -9.6778564453     -0.3495712518     -0.1670040035     -0.1937812042     -0.0033689441     55.6894340515     79.7722091674     -57.3516502380
 22  64    6   75     0.4094293594     -9.7568693161     -0.0646467447     -0.2090825796     -0.1511699676     -0.0190818328     55.6894340515     78.7179489135     -56.3395614624
 23  17    6   82     0.3519655704     -9.7688407897     -0.1077445626     -0.2314534664     -0.1604911804     -0.0305335998     55.6894340515     78.7179489135     -56.3395614624
 23 225    5   91     0.3519655704     -9.7688407897     -0.1077445626     -0.2314534664     -0.1604911804     -0.0305335998     55.6894340515     78.7179489135     -56.3395614624
 24 178    5   98     0.4932306766     -9.7784175872     0.2514039993     -0.2394430875     -0.1980423355     -0.0209460735     55.6894340515     78.7179489135     -56.3395614624
 25 131    4   99     0.4022463798     -9.8143329620     0.1340821266     -0.2090825796     -0.1807315254     -0.0158859920     55.6894340515     78.7179489135     -56.3395614624
 26  83    3   99     0.4022463798     -9.8143329620     0.1340821266     -0.2090825796     -0.1807315254     -0.0158859920     55.6894340515     78.7179489135     -56.3395614624
 27  36    3   99     0.4070350170     -9.7975721359     0.0359148550     -0.1816516017     -0.2036350488     -0.0201471138     55.6894340515     78.7179489135     -56.3395614624
 27 244    1   99     0.3902747631     -9.6850395202     -0.1245048284     -0.1925707340     -0.2323976278     -0.0494423294     55.6894340515     78.7179489135     -56.3395614624
 28 197    3  100     0.3902747631     -9.6850395202     -0.1245048284     -0.1925707340     -0.2323976278     -0.0494423294     55.6894340515     78.7179489135     -56.3395614624
 29 150    4  102     0.4022463798     -9.7377147674     0.0023943238     -0.2096152305     -0.2680845260     -0.0784712314     55.6894340515     78.7179489135     -56.3395614624
 30 103    4  105     0.5842149734     -9.7736291885     0.2537982940     -0.2229312419     -0.3011082172     -0.0952494049     55.8645591735     79.5964965820     -56.5082435607
 31  55    5  106     0.5842149734     -9.7736291885     0.2537982940     -0.2229312419     -0.3011082172     -0.0952494049     55.8645591735     79.5964965820     -56.5082435607
 32   8    3  109     0.4597101688     -9.7975721359     0.1652083396     -0.2226649284     -0.2406535625     -0.1051032423     55.8645591735     79.5964965820     -56.5082435607
 32 216    3  110     0.3280223608     -9.7856006622     0.0239432382     -0.2136100292     -0.2845963954     -0.1090980529     55.8645591735     79.5964965820     -56.5082435607
 33 169    6  108     0.3280223608     -9.7856006622     0.0239432382     -0.2136100292     -0.2845963954     -0.1090980529     55.8645591735     79.5964965820     -56.5082435607
 34 121    9  108     0.5650603771     -9.7089824676     0.3663315296     -0.2373125314     -0.3224138259     -0.0955157184     55.8645591735     79.5964965820     -56.5082435607
 35  73   12  108     0.5842149734     -9.7736291885     0.3016848087     -0.2226649284     -0.2742098808     -0.0787375497     55.8645591735     79.5964965820     -56.5082435607
 36  26   13  107     0.5842149734     -9.7736291885     0.3016848087     -0.2226649284     -0.2742098808     -0.0787375497     55.8645591735     79.5964965820     -56.5082435607
 36 234   12  106     0.5866093158     -9.6946163177     -0.0359148550     -0.2168058872     -0.2414525032     -0.0662204980     55.8645591735     79.5964965820     -56.5082435607
 37 187   10  104     0.6081582069     -9.7377147674     0.0622524166     -0.2365135669     -0.2292017936     -0.0561003398     56.0396804809     79.0693664550     -58.7010993957
 38 139   10  103     0.6081582069     -9.7377147674     0.0622524166     -0.2365135669     -0.2292017936     -0.0561003398     56.0396804809     79.0693664550     -58.7010993957
 39  92   13  105     0.5890036106     -9.8286991119     0.1771799468     -0.2463674068     -0.2062982559     -0.0491760158     56.0396804809     79.0693664550     -58.7010993957
 40  44   13  107     0.7278743743     -9.7353200912     0.0407035017     -0.2242628335     -0.1839273548     -0.0542360877     56.0396804809     79.0693664550     -58.7010993957
 40 252   15  108     0.7278743743     -9.7353200912     0.0407035017     -0.2242628335     -0.1839273548     -0.0542360877     56.0396804809     79.0693664550     -58.7010993957
 41 204   14  107     0.5913979530     -9.8047552108     0.2729529142     -0.2229312419     -0.1256032466     -0.0678184270     56.0396804809     79.0693664550     -58.7010993957
 42 157   11  106     0.5602717399     -9.7520809173     0.1987288665     -0.2096152305     -0.1727418994     -0.0779385852     56.0396804809     79.0693664550     -58.7010993957
 43 109    8  106     0.5602717399     -9.7520809173     0.1987288665     -0.2096152305     -0.1727418994     -0.0779385852     56.0396804809     79.0693664550     -58.7010993957
 44  61    5  106     0.6584390640     -9.7999668121     0.4046407222     -0.2106805086     -0.1828620719     -0.1019073963     56.0396804809     79.0693664550     -58.7010993957
 45  13    5  104     0.5028079986     -9.7999668121     0.1771799468     -0.1662050485     -0.1674154996     -0.1146907687     55.8645591735     79.2450790405     -58.5324211120
 45 221    3  103     0.5028079986     -9.7999668121     0.1771799468     -0.1662050485     -0.1674154996     -0.1146907687     55.8645591735     79.2450790405     -58.5324211120
 46 174    4  104     0.6847765922     -9.7065887451     -0.1197161788     -0.1784557723     -0.1775356674     -0.0925861930     55.8645591735     79.2450790405     -58.5324211120
 47 127    9  106     0.5506944656     -9.7520809173     0.3375996351     -0.2311871528     -0.1471751785     -0.0829986667     55.8645591735     79.2450790405     -58.5324211120
 48  80    8  108     0.5506944656     -9.7520809173     0.3375996351     -0.2311871528     -0.1471751785     -0.0829986667     55.8645591735     79.2450790405     -58.5324211120
 49  33    6  109     0.6680163383     -9.7209539413     0.2011231899     -0.2136100292     -0.1911180019     -0.0579645729     55.8645591735     79.2450790405     -58.5324211120
 49 241    7  107     0.8092814445     -9.6898279190     0.1245048284     -0.2130774021     -0.1847263145     -0.0369252872     55.8645591735     79.2450790405     -58.5324211120
 50 194    6  101     0.8092814445     -9.6898279190     0.1245048284     -0.2130774021     -0.1847263145     -0.0369252872     55.8645591735     79.2450790405     -58.5324211120
 51 147    6  101     0.9864613533     -9.6539134979     -0.0550694465     -0.2421062946     -0.1130861997     -0.0230766344     55.8645591735     79.2450790405     -58.5324211120
 52 100    6  100     1.0080102682     -9.7616577148     0.1963345432     -0.2905765533     0.0211391639     -0.0174839124     55.3391838073     78.7179489135     -60.3879127502
 53  52    4  100     0.5578774452     -9.9388380050     0.2394323587     -0.2729994297     0.0893171310     -0.0028363041     55.3391838073     78.7179489135     -60.3879127502
 54   4    1  105     0.5578774452     -9.9388380050     0.2394323587     -0.2729994297     0.0893171310     -0.0028363041     55.3391838073     78.7179489135     -60.3879127502
 54 212    1  105     0.5099909305     -9.8526420593     0.2178834438     -0.2146753072     0.0491027879     -0.0174839124     55.3391838073     78.7179489135     -60.3879127502
 55 165    2  108     0.5794263362     -9.7233486175     0.1556310415     -0.1912391281     0.0198075656     -0.0062984657     55.3391838073     78.7179489135     -60.3879127502
 56 117    2  113     0.5794263362     -9.7233486175     0.1556310415     -0.1912391281     0.0198075656     -0.0062984657     55.3391838073     78.7179489135     -60.3879127502
 57  70    1  110     0.6919595718     -9.6658849716     0.0742240333     -0.2002940177     -0.0166782960     -0.0033689441     55.3391838073     78.7179489135     -60.3879127502
 58  22    1  110     0.6344957828     -9.6850395202     0.2202777862     -0.2394430875     -0.0403807926     -0.0313325595     55.3391838073     78.7179489135     -60.3879127502
 58 230    2  110     0.6344957828     -9.6850395202     0.2202777862     -0.2394430875     -0.0403807926     -0.0313325595     55.3391838073     78.7179489135     -60.3879127502
 59 183    1  110     0.6081582069     -9.7879953384     0.3040791034     -0.2524927854     -0.0558273601     -0.0307999229     55.3391838073     78.7179489135     -60.3879127502
 60 135    2  112     0.7254800796     -9.8047552108     0.1867572593     -0.2522264480     -0.0726055240     -0.0116248691     54.8138122558     78.7179489135     -60.3879127502
 61  88    3  113     0.7254800796     -9.8047552108     0.1867572593     -0.2522264480     -0.0726055240     -0.0116248691     54.8138122558     80.6507568359     -58.8697814941
 62  40    1  115     0.6416787624     -9.8526420593     0.3806974601     -0.2399757146     -0.0680780887     -0.0124238300     54.8138122558     80.6507568359     -58.8697814941
 62 248    0  113     0.7135085105     -9.7185602188     0.0957729530     -0.2152079582     -0.0446419143     -0.0031026244     54.8138122558     80.6507568359     -58.8697814941
 63 201    0  112     0.7135085105     -9.7185602188     0.0957729530     -0.2152079582     -0.0446419143     -0.0031026244     54.8138122558     80.6507568359     -58.8697814941
 64 153    0  113     0.7159028053     -9.7688407897     0.3519655704     -0.2197354078     -0.0156130170     -0.0028363041     54.8138122558     80.6507568359     -58.8697814941
 65 105    0  109     0.4812590599     -9.8095445632     0.2250664234     -0.1981634616     -0.0672791242     -0.0225439977     54.8138122558     80.6507568359     -58.8697814941
 66  58    2  106     0.4812590599     -9.8095445632     0.2250664234     -0.1981634616     -0.0672791242     -0.0225439977     54.8138122558     80.6507568359     -58.8697814941
 67  11    2  103     0.4740760803     -9.7425031661     0.0885899734     -0.1805863380     -0.1535668468     -0.0521055316     54.8138122558     80.6507568359     -58.8697814941
 67 219    2  104     0.6321014881     -9.6706733703     0.0215489125     -0.2263934135     -0.1900527191     -0.0590298557     54.8138122558     78.5422439575     -58.5324211120
 68 172    4  108     0.6321014881     -9.6706733703     0.0215489125     -0.2263934135     -0.1900527191     -0.0590298557     54.8138122558     78.5422439575     -58.5324211120
 69 125    6  113     0.6775936126     -9.7592630386     0.4908363342     -0.2852501678     -0.1136188387     -0.0726121807     54.8138122558     78.5422439575     -58.5324211120
 70  78    7  119     0.5004136562     -9.8071498870     0.3256280183     -0.2474326848     -0.1250705957     -0.0760743522     54.8138122558     78.5422439575     -58.5324211120
 71  31    5  115     0.5004136562     -9.8071498870     0.3256280183     -0.2474326848     -0.1250705957     -0.0760743522     54.8138122558     78.5422439575     -58.5324211120
 71 240    3  112     0.5985808849     -9.7712354660     0.1436594247     -0.2202680349     -0.1647523021     -0.0622256994     54.8138122558     78.5422439575     -58.5324211120
 72 192    3  111     0.6680163383     -9.7903900146     0.1077445626     -0.2066857099     -0.1857915973     -0.0616930580     54.8138122558     78.5422439575     -58.5324211120
 73 145    5  110     0.6680163383     -9.7903900146     0.1077445626     -0.2066857099     -0.1857915973     -0.0616930580     54.8138122558     78.5422439575     -58.5324211120
 74  98    7  114     0.7613949298     -9.6994056701     0.2107004880     -0.2194690704     -0.1770030260     -0.0630246639     54.8138122558     78.5422439575     -58.5324211120
 75  50    8  117     0.6129468917     -9.7185602188     0.1652083396     -0.2287902832     -0.1295980339     -0.0760743522     55.8645591735     79.5964965820     -59.8818702697
 76   3    8  117     0.6129468917     -9.7185602188     0.1652083396     -0.2287902832     -0.1295980339     -0.0760743522     55.8645591735     79.5964965820     -59.8818702697
 76 211    9  116     0.7015368461     -9.8502473831     0.4884420394     -0.2247954845     -0.1383866071     -0.0795365047     55.8645591735     79.5964965820     -59.8818702697
 77 164   10  114     0.7182971000     -9.7065887451     0.1149275422     -0.1808526515     -0.2004392147     -0.0696826648     55.8645591735     79.5964965820     -59.8818702697
 78 116   10  110     0.7182971000     -9.7065887451     0.1149275422     -0.1808526515     -0.2004392147     -0.0696826648     55.8645591735     79.5964965820     -59.8818702697
 79  69   11  110     0.9457578659     -9.6778564453     0.1771799468     -0.2106805086     -0.1719429492     -0.0579645729     55.8645591735     79.5964965820     -59.8818702697
 80  22   10  111     1.0319535732     -9.7520809173     0.3591485500     -0.2402420520     -0.0523651981     -0.0603614568     55.8645591735     79.5964965820     -59.8818702697
 80 230   10  109     1.0319535732     -9.7520809173     0.3591485500     -0.2402420520     -0.0523651981     -0.0603614568     55.8645591735     79.5964965820     -59.8818702697
 81 183    9  103     1.0558967590     -9.8454589843     0.5147795677     -0.2250617980     0.0536302280     -0.0662204980     55.8645591735     79.5964965820     -59.8818702697
 82 135    6  103     0.8787168502     -9.8023614883     0.4740760803     -0.1707324886     0.1263356208     -0.0614267349     56.0396804809     78.0151138305     -59.7131881713
 83  87    4  100     0.8787168502     -9.8023614883     0.4740760803     -0.1707324886     0.1263356208     -0.0614267349     56.0396804809     78.0151138305     -59.7131881713
 84  39    2   95     0.8475905418     -9.7065887451     0.1460537433     -0.1355782151     0.1215418577     -0.0180165538     56.0396804809     78.0151138305     -59.7131881713
 84 247    1   96     0.7949154853     -9.5820837020     0.0502807998     -0.1744609594     0.0650819826     -0.0033689441     56.0396804809     78.0151138305     -59.7131881713
 85 199    1   80     0.7949154853     -9.5820837020     0.0502807998     -0.1744609594     0.0650819826     -0.0033689441     56.0396804809     78.0151138305     -59.7131881713
 86 150    2   66     0.9050542831     -9.6706733703     0.4046407222     -0.2434378862     0.0493691015     0.0118113052     56.0396804809     78.0151138305     -59.7131881713
 87 102    2   68     0.6344957828     -9.8071498870     0.4429498672     -0.2429052352     0.0352541327     0.0139418661     56.0396804809     78.0151138305     -59.7131881713
 88  54    1   68     0.6344957828     -9.8071498870     0.4429498672     -0.2429052352     0.0352541327     0.0139418661     56.0396804809     78.0151138305     -59.7131881713
 89   6    1   75     0.6847765922     -9.8358821868     0.3615428924     -0.2176048278     -0.0001664459     0.0112786650     56.0396804809     78.0151138305     -59.7131881713
 89 213    1   83     0.6943538665     -9.7856006622     0.3160507440     -0.2034898757     0.0016977972     0.0006258582     55.8645591735     78.1908187866     -57.8576927185
 90 165    1   78     0.6943538665     -9.7856006622     0.3160507440     -0.2034898757     0.0016977972     0.0006258582     55.8645591735     78.1908187866     -57.8576927185
 91 116    1   79     0.4166123390     -9.7760238647     0.4381612300     -0.1994950675     -0.0542294406     -0.0339957618     55.8645591735     78.1908187866     -57.8576927185
 92  69    2   79     0.6416787624     -9.6706733703     0.2514039993     -0.1888422489     -0.1447782993     -0.0406537628     55.8645591735     78.1908187866     -57.8576927185
 93  21    2   80     0.6416787624     -9.6706733703     0.2514039993     -0.1888422489     -0.1447782993     -0.0406537628     55.8645591735     78.1908187866     -57.8576927185
 93 229    2   79     0.5243568897     -9.6946163177     0.1412650966     -0.2085499525     -0.1759377574     -0.0441159296     55.8645591735     78.1908187866     -57.8576927185
 94 182    3   75     0.7685779571     -9.6754617691     0.3208393812     -0.2381114721     -0.2132225751     -0.0441159296     55.8645591735     78.1908187866     -57.8576927185
 95 136    2   74     0.7685779571     -9.6754617691     0.3208393812     -0.2381114721     -0.2132225751     -0.0441159296     55.8645591735     78.1908187866     -57.8576927185
 96  89    5   71     0.7422403812     -9.7137708663     0.2394323587     -0.2458347797     -0.2411861896     -0.0595624971     55.8645591735     78.1908187866     -57.8576927185
 97  41    8   72     0.8882941246     -9.7233486175     0.2705585718     -0.2743310451     -0.2337292194     -0.0638236141     55.8645591735     78.1908187866     -57.8576927185
 97 250   10   75     0.8882941246     -9.7233486175     0.2705585718     -0.2743310451     -0.2337292194     -0.0638236141     55.8645591735     78.1908187866     -57.8576927185
 98 203   11   79     0.9313919067     -9.7856006622     0.3663315296     -0.2964355945     -0.1572953462     -0.0550350570     53.7630691528     78.1908187866     -59.5445060729
 99 156   11   80     0.8092814445     -9.8765850067     0.4884420394     -0.2500958919     -0.1037649869     -0.0475780916     53.7630691528     78.1908187866     -59.5445060729
100 108   10   78     0.8092814445     -9.8765850067     0.4884420394     -0.2500958919     -0.1037649869     -0.0475780916     53.7630691528     78.1908187866     -59.5445060729
101  60    8   72     0.8332246780     -9.7568693161     0.1436594247     -0.1827168941     -0.0917805767     -0.0371916055     53.7630691528     78.1908187866     -59.5445060729
102  12    8   66     0.8284359931     -9.7640523910     0.1364764571     -0.1611449623     -0.0827256965     -0.0361263227     53.7630691528     78.1908187866     -59.5445060729
102 221    9   65     0.8284359931     -9.7640523910     0.1364764571     -0.1611449623     -0.0827256965     -0.0361263227     53.7630691528     78.1908187866     -59.5445060729
103 174    8   66     0.7829438209     -9.7568693161     0.1747856235     -0.1640744781     -0.0813940906     -0.0441159296     53.7630691528     78.1908187866     -59.5445060729
104 127    6   69     0.8212530136     -9.7233486175     0.1556310415     -0.1728630304     -0.0696760082     -0.0422516918     53.7630691528     78.1908187866     -59.5445060729
105  80    5   74     0.8212530136     -9.7233486175     0.1556310415     -0.1728630304     -0.0696760082     -0.0422516918     53.7630691528     78.1908187866     -59.5445060729
106  32    5   73     0.7757608890     -9.7496862411     0.3040791034     -0.1717977619     -0.0571589565     -0.0505076122     54.4635658264     79.2450790405     -60.5565948486
106 240    6   69     0.8020984649     -9.6610965728     0.0694353866     -0.1779231309     -0.0707412910     -0.0475780916     54.4635658264     79.2450790405     -60.5565948486
107 193    5   74     0.8020984649     -9.6610965728     0.0694353866     -0.1779231309     -0.0707412910     -0.0475780916     54.4635658264     79.2450790405     -60.5565948486
108 145    5   79     0.9577294349     -9.6491241455     0.0622524166     -0.2215996265     -0.0544957590     -0.0390558481     54.4635658264     79.2450790405     -60.5565948486
109  98    5   85     0.8715337753     -9.7664461135     0.4453442096     -0.2690046072     0.0032957160     -0.0377242445     54.4635658264     79.2450790405     -60.5565948486
110  50    4   92     0.8715337753     -9.7664461135     0.4453442096     -0.2690046072     0.0032957160     -0.0377242445     54.4635658264     79.2450790405     -60.5565948486
111   2    5   96     0.7829438209     -9.7377147674     0.2945018005     -0.2562212705     0.0019641183     -0.0305335998     54.4635658264     79.2450790405     -60.5565948486
111 210    6   90     1.0367422103     -9.7377147674     0.2298550844     -0.2476989984     -0.0622190427     -0.0278703975     54.4635658264     79.2450790405     -60.5565948486
112 162    5   86     1.0367422103     -9.7377147674     0.2298550844     -0.2476989984     -0.0622190427     -0.0278703975     54.4635658264     79.2450790405     -60.5565948486
113 115    6   86     0.7709722518     -9.7712354660     0.3160507440     -0.2564875841     -0.0121508538     -0.0470454454     53.9381942749     79.4207916259     -59.0384635925
114  67    5   84     0.8260416984     -9.8167276382     0.3543598890     -0.2383778095     -0.0145477352     -0.0489096927     53.9381942749     79.4207916259     -59.0384635925
115  20    4   90     0.8260416984     -9.8167276382     0.3543598890     -0.2383778095     -0.0145477352     -0.0489096927     53.9381942749     79.4207916259     -59.0384635925
115 228    3   93     0.8547736167     -9.7975721359     0.3184450626     -0.2112131357     -0.0196078157     -0.0454475307     53.9381942749     79.4207916259     -59.0384635925
116 181    3   89     0.7853381633     -9.7233486175     0.2202777862     -0.1981634616     -0.0403807926     -0.0539697742     53.9381942749     79.4207916259     -59.0384635925
117 134    5   86     0.7853381633     -9.7233486175     0.2202777862     -0.1981634616     -0.0403807926     -0.0539697742     53.9381942749     79.4207916259     -59.0384635925
118  87    3   84     0.9481521606     -9.5844774246     0.0885899734     -0.2301218748     -0.0851225757     -0.0696826648     53.9381942749     79.4207916259     -59.0384635925
119  39    3   85     0.8978713989     -9.6970109939     0.2657699346     -0.2844511985     -0.1064281940     -0.1024400472     53.9381942749     79.4207916259     -59.0384635925
119 247    2   92     0.8978713989     -9.6970109939     0.2657699346     -0.2844511985     -0.1064281940     -0.1024400472     53.9381942749     79.4207916259     -59.0384635925
120 200    2   94     0.6823822021     -9.7520809173     0.3064734458     -0.2993651390     -0.1485067749     -0.1085654020     54.4635658264     77.1365661621     -60.5565948486
121 153    4   90     1.0104045867     -9.7305316925     0.3375996351     -0.2913755226     -0.2198805809     -0.0859281921     54.4635658264     77.1365661621     -60.5565948486
122 106    5   91     1.0104045867     -9.7305316925     0.3375996351     -0.2913755226     -0.2198805809     -0.0859281921     54.4635658264     77.1365661621     -60.5565948486
123  59    6   90     1.0151932239     -9.7496862411     0.3711201906     -0.2935060977     -0.1732745409     -0.0861945152     54.4635658264     77.1365661621     -60.5565948486
124  11    7   87     0.9792783737     -9.8334875106     0.5698490142     -0.2604823589     -0.1178799629     -0.0723458576     54.4635658264     77.1365661621     -60.5565948486
124 220    7   88     0.9792783737     -9.8334875106     0.5698490142     -0.2604823589     -0.1178799629     -0.0723458576     54.4635658264     77.1365661621     -60.5565948486
125 173    7   84     0.9289976119     -9.7161655426     0.2514039993     -0.2173385143     -0.0909816169     -0.0457138490     54.4635658264     77.1365661621     -60.5565948486
126 126    8   79     1.0343478918     -9.7329254150     0.4429498672     -0.2237301826     -0.0403807926     -0.0262724781     54.4635658264     77.1365661621     -60.5565948486
127  79    7   74     1.0343478918     -9.7329254150     0.4429498672     -0.2237301826     -0.0403807926     -0.0262724781     54.4635658264     77.1365661621     -60.5565948486
128  32    7   71     1.0511081218     -9.6994056701     0.3328109979     -0.2170722007     0.0094210767     -0.0102932679     54.4635658264     77.1365661621     -60.5565948486
128 240    8   69     1.0247704982     -9.6778564453     0.4190066337     -0.2458347797     0.0379173326     -0.0081627073     53.9381942749     78.3665313720     -60.0505523681
129 193    8   67     1.0247704982     -9.6778564453     0.4190066337     -0.2458347797     0.0379173326     -0.0081627073     53.9381942749     78.3665313720     -60.0505523681
130 145    7   65     0.9697010993     -9.7664461135     0.3591485500     -0.2418399572     0.0448416614     -0.0134891104     53.9381942749     78.3665313720     -60.0505523681
131  98    5   60     0.9960386276     -9.6539134979     0.2011231899     -0.2383778095     0.0027630739     -0.0062984657     53.9381942749     78.3665313720     -60.0505523681
132  50    3   55     0.9960386276     -9.6539134979     0.2011231899     -0.2383778095     0.0027630739     -0.0062984657     53.9381942749     78.3665313720     -60.0505523681
133   2    2   51     1.0630797147     -9.7568693161     0.5674547195     -0.2650098323     0.0139485179     0.0016911385     53.9381942749     78.3665313720     -60.0505523681
133 210    2   48     0.9864613533     -9.7784175872     0.5890036106     -0.2556886196     0.0682778358     0.0163387479     53.9381942749     78.3665313720     -60.0505523681
134 163    2   47     0.9864613533     -9.7784175872     0.5890036106     -0.2556886196     0.0682778358     0.0163387479     53.9381942749     78.3665313720     -60.0505523681
135 115    2   42     0.9218146324     -9.7113771438     0.4477385520     -0.2351819515     0.0866539192     0.0182029895     53.9381942749     78.3665313720     -60.0505523681
136  67    1   37     0.8739281654     -9.7089824676     0.5123852729     -0.2341166734     0.0877192020     0.0208661913     54.1133155822     77.8394012451     -57.8576927185
137  20    1   33     0.8739281654     -9.7089824676     0.5123852729     -0.2341166734     0.0877192020     0.0208661913     54.1133155822     77.8394012451     -57.8576927185
137 228    1   28     0.8954771041     -9.6491241455     0.3711201906     -0.2476989984     0.0645493412     0.0328505992     54.1133155822     77.8394012451     -57.8576927185
138 180    0   25     0.8092814445     -9.7736291885     0.5602717399     -0.2714015007     0.0443090248     0.0352474808     54.1133155822     77.8394012451     -57.8576927185
139 132    1   21     0.8092814445     -9.7736291885     0.5602717399     -0.2714015007     0.0443090248     0.0352474808     54.1133155822     77.8394012451     -57.8576927185
140  84    1   18     0.7637892246     -9.8119382858     0.6057639122     -0.2703361988     0.0264655685     0.0339158773     54.1133155822     77.8394012451     -57.8576927185
141  37    0   13     0.7637892246     -9.7281370162     0.3136564254     -0.2535580396     -0.0169446172     0.0293884372     54.1133155822     77.8394012451     -57.8576927185
141 246    0    8     0.7637892246     -9.7281370162     0.3136564254     -0.2535580396     -0.0169446172     0.0293884372     54.1133155822     77.8394012451     -57.8576927185
142 198    0    4     0.8212530136     -9.6970109939     0.2394323587     -0.2628792524     -0.0560936832     -0.0134891104     54.1133155822     77.8394012451     -57.8576927185
143 151    0    1     0.8715337753     -9.7233486175     0.2274607658     -0.2847175121     -0.0726055240     -0.0555676937     54.6386909484     78.3665313720     -59.0384635925
144 103    0    0     0.8715337753     -9.7233486175     0.2274607658     -0.2847175121     -0.0726055240     -0.0555676937     54.6386909484     78.3665313720     -59.0384635925
145  56    0    0     0.8882941246     -9.7401084899     0.2011231899     -0.3137464046     -0.0680780887     -0.0723458576     54.6386909484     78.3665313720     -59.0384635925
146   8    0    0     0.8787168502     -9.7975721359     0.1508424043     -0.3273287296     -0.0568926382     -0.0798028230     54.6386909484     78.3665313720     -59.0384635925
146 216    0    0     0.8787168502     -9.7975721359     0.1508424043     -0.3273287296     -0.0568926382     -0.0798028230     54.6386909484     78.3665313720     -59.0384635925
147 169    0    0     0.8954771041     -9.7640523910     0.1173218607     -0.3076210498     -0.0528978347     -0.1109622836     54.6386909484     78.3665313720     -59.0384635925
148 121    0    0     0.9337862968     -9.7448978424     0.1053502440     -0.2793910980     -0.0534304809     -0.1248109340     54.6386909484     78.3665313720     -59.0384635925
149  73    0    0     0.9337862968     -9.7448978424     0.1053502440     -0.2793910980     -0.0534304809     -0.1248109340     54.6386909484     78.3665313720     -59.0384635925
150  25    0    0     0.9720953941     -9.7616577148     0.1149275422     -0.2522264480     -0.0579579257     -0.1165550112     54.6386909484     78.3665313720     -59.0384635925
150 234    0    0     1.0104045867     -9.7784175872     0.0933786296     -0.2218659400     -0.0489030313     -0.0883250808     53.9381942749     78.7179489135     -57.3516502380
151 186    0    0     1.0104045867     -9.7784175872     0.0933786296     -0.2218659400     -0.0489030313     -0.0883250808     53.9381942749     78.7179489135     -57.3516502380
152 138    0    0     0.9864613533     -9.7856006622     0.1077445626     -0.1893749046     -0.0345217466     -0.0547687339     53.9381942749     78.7179489135     -57.3516502380
153  91    0    0     0.9529408454     -9.7616577148     0.1316878080     -0.1598133563     -0.0299943065     -0.0526381731     53.9381942749     78.7179489135     -57.3516502380
154  43    0    0     0.9529408454     -9.7616577148     0.1316878080     -0.1598133563     -0.0299943065     -0.0526381731     53.9381942749     78.7179489135     -57.3516502380
154 252    0    0     0.9912500381     -9.7257432937     0.1963345432     -0.1350455880     -0.0273311018     -0.0734111404     53.9381942749     78.7179489135     -57.3516502380
155 204    0    0     1.0032216310     -9.7017993927     0.2298550844     -0.1211969375     -0.0238689398     -0.0885913944     53.9381942749     78.7179489135     -57.3516502380
156 157    0    0     1.0032216310     -9.7017993927     0.2298550844     -0.1211969375     -0.0238689398     -0.0885913944     53.9381942749     78.7179489135     -57.3516502380
157 110    0    0     1.0774456262     -9.6946163177     0.2657699346     -0.1209306120     -0.0132161355     -0.0867271518     53.9381942749     78.7179489135     -57.3516502380
158  63    0    0     1.0798399448     -9.6587018966     0.2298550844     -0.1395730257     -0.0065581316     -0.0483770513     53.9381942749     78.3665313720     -57.3516502380
159  15    0    0     1.0798399448     -9.6587018966     0.2298550844     -0.1395730257     -0.0065581316     -0.0483770513     53.9381942749     78.3665313720     -57.3516502380
159 224    0    0     1.1780072450     -9.6203927993     0.1795742750     -0.1733956909     0.0725389575     -0.0864608287     53.9381942749     78.3665313720     -57.3516502380
160 176    0    2     1.0271648168     -9.7185602188     0.3352053165     -0.2269260406     0.1835944652     -0.0989778709     53.9381942749     78.3665313720     -57.3516502380
161 128    0    3     1.0271648168     -9.7185602188     0.3352053165     -0.2269260406     0.1835944652     -0.0989778709     53.9381942749     78.3665313720     -57.3516502380
162  81    1    3     1.0008273124     -9.6467304229     0.3687258243     -0.2532917261     0.1769364595     -0.0457138490     53.9381942749     78.3665313720     -57.3516502380
163  33    1    4     1.2067391872     -9.6587018966     0.2681642532     -0.2756626367     0.1556308364     0.0038217000     53.9381942749     78.3665313720     -57.3516502380
163 241    0    5     1.2067391872     -9.6587018966     0.2681642532     -0.2756626367     0.1556308364     0.0038217000     53.9381942749     78.3665313720     -57.3516502380
164 193    0    5     1.0463194847     -9.6994056701     0.2777415513     -0.3150780200     0.2099601745     0.0046206598     53.9381942749     78.3665313720     -57.3516502380
165 145    0    4     0.9361805915     -9.7472915649     0.2514039993     -0.3166759252     0.1811975860     0.0275241947     53.9381942749     78.3665313720     -57.3516502380
166  97    0    3     0.9361805915     -9.7472915649     0.2514039993     -0.3166759252     0.1811975860     0.0275241947     53.9381942749     78.3665313720     -57.3516502380
167  49    0    3     1.0080102682     -9.7568693161     0.2202777862     -0.2956366539     0.1431137943     0.0192682685     53.4128227233     78.8936614990     -58.1950569152
168   1    1    3     1.4174395561     -9.7017993927     0.0981672668     -0.2884459972     0.2027695178     0.0235293912     53.4128227233     78.8936614990     -58.1950569152
168 210    1    3     1.4174395561     -9.7017993927     0.0981672668     -0.2884459972     0.2027695178     0.0235293912     53.4128227233     78.8936614990     -58.1950569152
169 162    0    4     1.2258937358     -9.6994056701     0.0861956501     -0.3068220853     0.4616326808     0.0182029895     53.4128227233     78.8936614990     -58.1950569152
170 114    1    5     0.8523792266     -9.8239097595     0.1149275422     -0.2807227134     0.6019834995     -0.0015047035     53.4128227233     78.8936614990     -58.1950569152
171  67    2    6     0.8523792266     -9.8239097595     0.1149275422     -0.2807227134     0.6019834995     -0.0015047035     53.4128227233     78.8936614990     -58.1950569152
172  19    1    9     1.0439251661     -9.7640523910     0.1053502440     -0.2237301826     0.5860042572     -0.0132227897     53.4128227233     78.8936614990     -58.1950569152
172 227    3   12     1.2187107801     -9.6203927993     0.0478864765     -0.2357146024     0.6898691177     0.0184693098     53.4128227233     78.8936614990     -58.1950569152
173 179    4   13     1.2187107801     -9.6203927993     0.0478864765     -0.2357146024     0.6898691177     0.0184693098     53.4128227233     78.8936614990     -58.1950569152
174 132    4   17     1.1444867849     -9.7017993927     0.2561926364     -0.2932397842     0.8280893325     0.0893104743     54.1133155822     78.8936614990     -56.1708793640
175  84    6   19     1.0750513076     -9.7257432937     0.0814070034     -0.2945713806     0.9170402526     0.1204699277     54.1133155822     78.8936614990     -56.1708793640
176  36    6   21     1.0750513076     -9.7257432937     0.0814070034     -0.2945713806     0.9170402526     0.1204699277     54.1133155822     78.8936614990     -56.1708793640
176 244    6   25     0.9050542831     -9.6754617691     -0.1245048284     -0.2977671813     1.0424770116     0.0988980007     54.1133155822     78.8936614990     -56.1708793640
177 196    7   29     0.8787168502     -9.6563072204     0.0191545906     -0.3494333028     1.1729738712     0.1337859392     54.1133155822     78.8936614990     -56.1708793640
178 149   10   33     0.8787168502     -9.6563072204     0.0191545906     -0.3494333028     1.1729738712     0.1337859392     54.1133155822     78.8936614990     -56.1708793640
179 101   14   38     0.9098430633     -9.7736291885     0.0981672668     -0.3720705270     1.2118566036     0.1977027797     54.1133155822     78.8936614990     -56.1708793640
180  53   16   43     0.8930827140     -9.7760238647     -0.1245048284     -0.3683420419     1.3066666126     0.2357865571     54.1133155822     78.8936614990     -56.1708793640
181   6   18   47     0.8930827140     -9.7760238647     -0.1245048284     -0.3683420419     1.3066666126     0.2357865571     54.1133155822     78.8936614990     -56.1708793640
181 215   20   50     0.7829438209     -9.8334875106     0.2346437215     -0.3664777755     1.4944223403     0.2238021373     55.1640625000     77.4879837036     -54.1467056274
182 166   19   52     0.8020984649     -9.9292602539     0.4094293594     -0.2996314525     1.5426262855     0.1865173339     55.1640625000     77.4879837036     -54.1467056274
183 119   18   52     0.8020984649     -9.9292602539     0.4094293594     -0.2996314525     1.5426262855     0.1865173339     55.1640625000     77.4879837036     -54.1467056274
184  70   17   50     0.6751992702     -9.6946163177     0.1005615949     -0.2378451585     1.6211906433     0.0919736766     55.1640625000     77.4879837036     -54.1467056274
185  22   15   49     0.6033696174     -9.6658849716     -0.2370380401     -0.2274586677     1.6752537727     0.0831851100     55.1640625000     77.4879837036     -54.1467056274
185 231   13   49     0.6033696174     -9.6658849716     -0.2370380401     -0.2274586677     1.6752537727     0.0831851100     55.1640625000     77.4879837036     -54.1467056274
186 182   14   53     0.5722434043     -9.6371526718     0.0000000000     -0.2977671813     1.7599434852     0.1172740936     55.1640625000     77.4879837036     -54.1467056274
187 134   15   57     0.6704106330     -9.9244718551     0.6871709346     -0.3361172914     1.8664714813     0.1335196256     55.1640625000     77.4879837036     -54.1467056274
188  86   14   60     0.6704106330     -9.9244718551     0.6871709346     -0.3361172914     1.8664714813     0.1335196256     55.1640625000     77.4879837036     -54.1467056274
189  38   13   57     0.4812590599     -9.8765850067     0.3783031463     -0.2362472534     1.8409048080     0.1218015193     55.1640625000     76.7851409912     -50.4357147216
189 245   11   55     0.5483001708     -9.6275758743     -0.0838013267     -0.1779231309     1.8795212745     0.0829187870     55.1640625000     76.7851409912     -50.4357147216
190 198    7   51     0.5483001708     -9.6275758743     -0.0838013267     -0.1779231309     1.8795212745     0.0829187870     55.1640625000     76.7851409912     -50.4357147216
191 150    5   48     0.3304166793     -9.6898279190     0.2466153383     -0.1965655326     1.9586182594     0.0962347984     55.1640625000     76.7851409912     -50.4357147216
192 102    6   50     0.2011231899     -9.7137708663     0.3735145092     -0.2282576322     1.9567541122     0.1463029861     55.1640625000     76.7851409912     -50.4357147216
193  54    6   47     0.2011231899     -9.7137708663     0.3735145092     -0.2282576322     1.9567541122     0.1463029861     55.1640625000     76.7851409912     -50.4357147216
194   6    6   46     0.2226721048     -9.8119382858     0.4501328468     -0.2290565967     1.9026910781     0.1716033935     55.1640625000     76.7851409912     -50.4357147216
194 214    7   44     0.1676026582     -9.8358821868     0.3447826147     -0.1986961174     1.8480955123     0.1825225353     55.1640625000     76.7851409912     -50.4357147216
195 166    6   41     0.1676026582     -9.8358821868     0.3447826147     -0.1986961174     1.8480955123     0.1825225353     55.1640625000     76.7851409912     -50.4357147216
196 118    4   38     0.0933786296     -9.7760238647     0.1747856235     -0.1472963094     1.8273224830     0.1249973773     52.1869544982     77.6636886596     -46.8934097290
197  71    5   38     0.0574637699     -9.6898279190     0.2274607658     -0.1672703170     1.8861793518     0.0877125549     52.1869544982     77.6636886596     -46.8934097290
198  23    5   39     0.0574637699     -9.6898279190     0.2274607658     -0.1672703170     1.8861793518     0.0877125549     52.1869544982     77.6636886596     -46.8934097290
198 231    5   41     0.0814070034     -9.7616577148     0.2130948066     -0.1840484809     1.9106807708     0.0573520565     52.1869544982     77.6636886596     -46.8934097290
199 183    6   45     -0.1245048284     -9.7975721359     0.6344957828     -0.2181374788     1.9314537048     0.0291221160     52.1869544982     77.6636886596     -46.8934097290
200 136    6   45     -0.1245048284     -9.7975721359     0.6344957828     -0.2181374788     1.9314537048     0.0291221160     52.1869544982     77.6636886596     -46.8934097290
201  88    6   44     0.1077445626     -9.7041940689     0.4453442096     -0.2058867454     1.8148055076     0.0634774208     52.1869544982     77.6636886596     -46.8934097290
202  40    6   42     -0.0239432382     -9.7161655426     0.3280223608     -0.2170722007     1.8478292465     0.0392422819     52.1869544982     77.6636886596     -46.8934097290
202 249    6   40     -0.0239432382     -9.7161655426     0.3280223608     -0.2170722007     1.8478292465     0.0392422819     52.1869544982     77.6636886596     -46.8934097290
203 201    5   41     0.0215489125     -9.7496862411     0.6177354812     -0.2516938209     1.8510250091     0.0277905130     52.1869544982     77.6636886596     -46.8934097290
204 153    5   40     -0.0909842967     -9.7520809173     0.3375996351     -0.2567538976     1.8334479331     0.0054196214     50.7859611511     76.6094360351     -44.8692321777
205 106    6   39     -0.0909842967     -9.7520809173     0.3375996351     -0.2567538976     1.8334479331     0.0054196214     50.7859611511     76.6094360351     -44.8692321777
206  58    5   38     -0.2585869789     -9.7736291885     0.2753472328     -0.2679393291     1.8725969314     -0.0334631204     50.7859611511     76.6094360351     -44.8692321777
207  11    7   38     -0.0885899734     -9.7089824676     0.3016848087     -0.2937724113     1.9013595581     -0.0116248691     50.7859611511     76.6094360351     -44.8692321777
207 220    9   39     -0.0885899734     -9.7089824676     0.3016848087     -0.2937724113     1.9013595581     -0.0116248691     50.7859611511     76.6094360351     -44.8692321777
208 173   11   40     -0.1173218607     -9.6347589492     0.3998520660     -0.3323888301     2.0089528560     -0.0185491924     50.7859611511     76.6094360351     -44.8692321777
209 125   14   43     -0.2274607658     -9.7736291885     0.3854861259     -0.3853865146     2.0648798942     0.0131429064     50.7859611511     76.6094360351     -44.8692321777
210  78   15   44     -0.2274607658     -9.7736291885     0.3854861259     -0.3853865146     2.0648798942     0.0131429064     50.7859611511     76.6094360351     -44.8692321777
211  31   17   43     -0.1149275422     -9.8478536605     0.3735145092     -0.3691410064     2.0595536231     0.0192682685     50.7859611511     76.6094360351     -44.8692321777
211 240   18   42     -0.0885899734     -9.7712354660     0.2466153383     -0.3723368406     2.1785986423     0.0245946741     47.8088531494     78.5422439575     -42.3390121459
212 192   23   40     -0.0885899734     -9.7712354660     0.2466153383     -0.3723368406     2.1785986423     0.0245946741     47.8088531494     78.5422439575     -42.3390121459
213 145   31   37     -0.2968961238     -9.8095445632     0.1771799468     -0.3805927753     2.5559742450     0.0283231525     47.8088531494     78.5422439575     -42.3390121459
214  98   39   37     -0.1412650966     -9.7520809173     0.0670410633     -0.3294593095     2.8225607872     0.0283231525     47.8088531494     78.5422439575     -42.3390121459
215  51   49   36     -0.1412650966     -9.7520809173     0.0670410633     -0.3294593095     2.8225607872     0.0283231525     47.8088531494     78.5422439575     -42.3390121459
216   3   60   37     -0.1245048284     -9.7448978424     0.1795742750     -0.3342530727     3.1083223819     0.0304537177     47.8088531494     78.5422439575     -42.3390121459
216 211   70   40     -0.3064734458     -9.7688407897     0.1388707752     -0.3611514091     3.5195207595     0.0075501813     47.8088531494     78.5422439575     -42.3390121459
217 164   81   40     -0.3064734458     -9.7688407897     0.1388707752     -0.3611514091     3.5195207595     0.0075501813     47.8088531494     78.5422439575     -42.3390121459
218 116   97   42     -0.2537982940     -9.7233486175     0.1436594247     -0.3750000476     3.9512254714     -0.0007057427     47.8088531494     78.5422439575     -42.3390121459
219  69  110   39     -0.5195682525     -9.7903900146     0.1915459060     -0.3851202011     4.1176757812     0.0096807441     40.4536437988     75.3794631958     -37.6159362792
220  21  119   30     -0.5195682525     -9.7903900146     0.1915459060     -0.3851202011     4.1176757812     0.0096807441     40.4536437988     75.3794631958     -37.6159362792
220 230  119   23     -0.5171739578     -9.8502473831     0.1604196929     -0.3350520133     3.6122000217     0.1114150404     40.4536437988     75.3794631958     -37.6159362792
221 182  109   13     -0.3352053165     -9.8454589843     0.2561926364     -0.2623466253     2.8451981544     0.2075566291     40.4536437988     75.3794631958     -37.6159362792
222 136   92    4     -0.3352053165     -9.8454589843     0.2561926364     -0.2623466253     2.8451981544     0.2075566291     40.4536437988     75.3794631958     -37.6159362792
223  88   74    0     -0.3806974601     -9.8071498870     0.1388707752     -0.1843148231     2.1596899032     0.2815936088     40.4536437988     75.3794631958     -37.6159362792
224  41   58   -3     -0.5483001708     -9.8694019317     0.1268991470     -0.1752599239     1.6502195358     0.2416455984     40.4536437988     75.3794631958     -37.6159362792
224 249   40   -5     -0.5483001708     -9.8694019317     0.1268991470     -0.1752599239     1.6502195358     0.2416455984     40.4536437988     75.3794631958     -37.6159362792
225 202   26   -6     -0.8858997344     -9.8191213607     0.0047886476     -0.1707324886     1.1178456544     0.2344549655     40.4536437988     75.3794631958     -37.6159362792
226 155   15   -5     -0.1197161788     -9.7209539413     0.1005615949     -0.1536879777     0.5921296119     0.2698755264     38.3521575927     76.0823059082     -38.9653854370
227 107    6   -4     -0.1197161788     -9.7209539413     0.1005615949     -0.1536879777     0.5921296119     0.2698755264     38.3521575927     76.0823059082     -38.9653854370
228  60    1   -4     -0.7757608890     -9.7544746398     0.0047886476     -0.1097451572     0.6861406326     0.1364491462     38.3521575927     76.0823059082     -38.9653854370
229  12    0   -4     -0.6105525493     -9.8095445632     -0.0263375616     -0.1203979730     0.5609701156     0.1074202418     38.3521575927     76.0823059082     -38.9653854370
229 220   -1   -4     -0.6105525493     -9.8095445632     -0.0263375616     -0.1203979730     0.5609701156     0.1074202418     38.3521575927     76.0823059082     -38.9653854370
230 172   -2   -3     -0.6129468917     -9.6730680465     0.0909842967     -0.0884395503     0.5564427375     0.0027564194     38.3521575927     76.0823059082     -38.9653854370
231 124   -2   -2     -0.6823822021     -9.6275758743     0.0047886476     -0.1566175222     0.5577743053     -0.0505076122     38.3521575927     76.0823059082     -38.9653854370
232  76   -2   -2     -0.6823822021     -9.6275758743     0.0047886476     -0.1566175222     0.5577743053     -0.0505076122     38.3521575927     76.0823059082     -38.9653854370
233  28   -2   -1     -0.7374516487     -9.7233486175     0.0191545906     -0.2184037923     0.4935911178     -0.0284030418     38.3521575927     76.0823059082     -38.9653854370
233 237   -2    0     -0.7374516487     -9.8550367355     0.1173218607     -0.2277250051     0.3753449678     -0.0531708145     38.3521575927     76.0823059082     -38.9653854370
234 189   -2    0     -0.7374516487     -9.8550367355     0.1173218607     -0.2277250051     0.3753449678     -0.0531708145     38.3521575927     76.0823059082     -38.9653854370
235 142   -1    1     -0.5506944656     -9.7760238647     0.0478864765     -0.2120121002     0.2195477008     -0.0334631204     37.1262893676     75.9065933227     -39.4714279174
236  94    0    2     -0.3615428924     -9.7927837371     0.0454921483     -0.1795210599     0.2309994459     -0.0209460735     37.1262893676     75.9065933227     -39.4714279174
237  47    0    3     -0.3615428924     -9.7927837371     0.0454921483     -0.1795210599     0.2309994459     -0.0209460735     37.1262893676     75.9065933227     -39.4714279174
237 255    0    4     -0.3591485500     -9.7448978424     0.1556310415     -0.1630091905     0.3644258499     -0.0704816246     37.1262893676     75.9065933227     -39.4714279174
238 207    0    4     -0.2968961238     -9.7257432937     0.0790126848     -0.1744609594     0.4674917697     -0.0811344337     37.1262893676     75.9065933227     -39.4714279174
239 160    0    5     -0.2968961238     -9.7257432937     0.0790126848     -0.1744609594     0.4674917697     -0.0811344337     37.1262893676     75.9065933227     -39.4714279174
240 113    0    5     -0.2466153383     -9.7544746398     0.0526751232     -0.1712651252     0.5788136005     -0.0893903541     37.1262893676     75.9065933227     -39.4714279174
241  66   -1    6     -0.3950634002     -9.8406705856     0.1340821266     -0.1880432987     0.6818795204     -0.0869934654     37.1262893676     75.9065933227     -39.4714279174
242  18   -1    7     -0.3950634002     -9.8406705856     0.1340821266     -0.1880432987     0.6818795204     -0.0869934654     37.1262893676     75.9065933227     -39.4714279174
242 226    0    7     -0.4357668876     -9.7975721359     0.0933786296     -0.1883096122     0.7788200378     -0.1027063608     36.0755462646     77.3122711181     -41.8329696655
243 179    0    8     -0.4788647174     -9.7568693161     0.1436594247     -0.1704661607     0.7998593330     -0.0939177894     36.0755462646     77.3122711181     -41.8329696655
244 132    0    6     -0.4788647174     -9.7568693161     0.1436594247     -0.1704661607     0.7998593330     -0.0939177894     36.0755462646     77.3122711181     -41.8329696655
245  84    0    5     -0.4525271415     -9.7161655426     0.2298550844     -0.1840484809     0.7255559921     -0.0555676937     36.0755462646     77.3122711181     -41.8329696655
246  37    0    4     -0.2178834438     -9.6515188217     0.1987288665     -0.2322524309     0.7143705368     -0.0158859920     36.0755462646     77.3122711181     -41.8329696655
246 245    0    3     -0.2178834438     -9.6515188217     0.1987288665     -0.2322524309     0.7143705368     -0.0158859920     36.0755462646     77.3122711181     -41.8329696655
247 198    0    3     -0.6153411865     -9.7257432937     0.1891515731     -0.2908428955     0.8446011543     -0.0073637475     36.0755462646     77.3122711181     -41.8329696655
248 151    0    2     -0.6943538665     -9.8334875106     -0.0023943238     -0.3038925647     0.8448675155     -0.0078963871     36.0755462646     77.3122711181     -41.8329696655
249 104    0    1     -0.6943538665     -9.8334875106     -0.0023943238     -0.3038925647     0.8448675155     -0.0078963871     36.0755462646     77.3122711181     -41.8329696655
250  56    2    0     -0.5530887603     -9.7736291885     -0.0287318849     -0.2676730155     0.7844127655     -0.0137554299     35.0247993469     76.6094360351     -41.8329696655
251   9    6    0     -0.5770320415     -9.7161655426     0.0023943238     -0.2429052352     0.7881412506     -0.0249408769     35.0247993469     76.6094360351     -41.8329696655
251 217   10    0     -0.5770320415     -9.7161655426     0.0023943238     -0.2429052352     0.7881412506     -0.0249408769     35.0247993469     76.6094360351     -41.8329696655
252 169   12   -1     -0.7206914424     -9.7472915649     0.0909842967     -0.2690046072     0.6800152778     -0.0009720629     35.0247993469     76.6094360351     -41.8329696655
253 121   13   -2     -0.4261896133     -9.7568693161     0.0287318849     -0.2873807144     0.4856015205     0.0797229480     35.0247993469     76.6094360351     -41.8329696655
254  73   13   -1     -0.4261896133     -9.7568693161     0.0287318849     -0.2873807144     0.4856015205     0.0797229480     35.0247993469     76.6094360351     -41.8329696655
255  25   11   -1     -0.5578774452     -9.7832069396     0.0143659424     -0.2940387248     0.5196905136     0.0586836576     35.0247993469     76.6094360351     -41.8329696655
255 233   12   -1     -0.5602717399     -9.7472915649     -0.0478864765     -0.2940387248     0.4794761657     0.0530909299     35.0247993469     76.6094360351     -41.8329696655
  0 185   11   -1     -0.5602717399     -9.7472915649     -0.0478864765     -0.2940387248     0.4794761657     0.0530909299     35.0247993469     76.6094360351     -41.8329696655
  1 137   10   -2     -0.6177354812     -9.7041940689     -0.0574637699     -0.2769942283     0.4176898956     0.0474982023     34.3243064880     76.6094360351     -42.1703300476
  2  89    9   -1     -0.5722434043     -9.7353200912     -0.0718297100     -0.2916418266     0.3031722068     0.0528246116     34.3243064880     76.6094360351     -42.1703300476
  3  41    8   -1     -0.5722434043     -9.7353200912     -0.0718297100     -0.2916418266     0.3031722068     0.0528246116     34.3243064880     76.6094360351     -42.1703300476
  3 248    6   -1     -0.6440730571     -9.7999668121     -0.0598580884     -0.3001640796     0.1630878210     0.0504277276     34.3243064880     76.6094360351     -42.1703300476
  4 199    4   -1     -0.3854861259     -9.7879953384     -0.1173218607     -0.3089526176     0.0621524715     0.0632110977     34.3243064880     76.6094360351     -42.1703300476
  5 151    3   -1     -0.3854861259     -9.7879953384     -0.1173218607     -0.3089526176     0.0621524715     0.0632110977     34.3243064880     76.6094360351     -42.1703300476
  6 103    1    0     -0.6392844200     -9.8191213607     -0.0814070034     -0.2719341516     0.1889208602     0.0174040269     34.3243064880     76.6094360351     -42.1703300476
  7  55    3    0     -0.6680163383     -9.7544746398     -0.1292934894     -0.2540906906     0.1622888469     -0.0110922288     34.3243064880     76.6094360351     -42.1703300476
  8   7    4    0     -0.6680163383     -9.7544746398     -0.1292934894     -0.2540906906     0.1622888469     -0.0110922288     34.3243064880     76.6094360351     -42.1703300476
  8 214    3    0     -0.6153411865     -9.7688407897     -0.1364764571     -0.2437041997     0.0594892692     -0.0379905652     33.4486846923     76.4337234497     -43.6884613037
  9 167    2    0     -0.5770320415     -9.7832069396     -0.1436594247     -0.2263934135     -0.0393155078     -0.0254735183     33.4486846923     76.4337234497     -43.6884613037
 10 119    1    0     -0.5770320415     -9.7832069396     -0.1436594247     -0.2263934135     -0.0393155078     -0.0254735183     33.4486846923     76.4337234497     -43.6884613037
 11  72    0    0     -0.5171739578     -9.7233486175     -0.0838013267     -0.2074846744     -0.0576915979     -0.0409200859     33.4486846923     76.4337234497     -43.6884613037
 12  25    0    0     -0.4980193138     -9.7041940689     -0.0718297100     -0.2194690704     -0.0603548049     -0.0292019987     33.4486846923     76.4337234497     -43.6884613037
 12 233    0    0     -0.4980193138     -9.7041940689     -0.0718297100     -0.2194690704     -0.0603548049     -0.0292019987     33.4486846923     76.4337234497     -43.6884613037
 13 185    0    0     -0.5602717399     -9.7736291885     -0.1340821266     -0.2492969274     -0.0558273601     -0.0084290275     33.4486846923     76.4337234497     -43.6884613037
 14 138    0    0     -0.5674547195     -9.7568693161     -0.1077445626     -0.2514275074     -0.0531641578     -0.0116248691     33.4486846923     76.4337234497     -43.6884613037
 15  91    0    0     -0.5674547195     -9.7568693161     -0.1077445626     -0.2514275074     -0.0531641578     -0.0116248691     33.4486846923     76.4337234497     -43.6884613037
 16  44    0    0     -0.5722434043     -9.7520809173     -0.1173218607     -0.2516938209     -0.0542294406     -0.0438496112     33.4486846923     76.4337234497     -43.6884613037
 16 253    0    0     -0.5818206787     -9.7329254150     -0.1915459060     -0.2309208393     -0.0646159267     -0.0726121807     32.9233131408     76.2580108642     -43.1824188232
 17 205    0    0     -0.5818206787     -9.7329254150     -0.1915459060     -0.2309208393     -0.0646159267     -0.0726121807     32.9233131408     76.2580108642     -43.1824188232
 18 158    0    0     -0.4956250190     -9.7377147674     -0.1316878080     -0.2120121002     -0.0747360897     -0.0821997070     32.9233131408     76.2580108642     -43.1824188232
 19 111    0    0     -0.5459058284     -9.7448978424     -0.0981672668     -0.2082836389     -0.0864541816     -0.0827323532     32.9233131408     76.2580108642     -43.1824188232
 20  64    0    0     -0.5459058284     -9.7448978424     -0.0981672668     -0.2082836389     -0.0864541816     -0.0827323532     32.9233131408     76.2580108642     -43.1824188232
 21  16    0    0     -0.4405555725     -9.7903900146     -0.1221105098     -0.2064193725     -0.1093577146     -0.0877924346     32.9233131408     76.2580108642     -43.1824188232
 21 225    0    0     -0.4549215316     -9.8263044357     -0.1053502440     -0.1867116928     -0.0960416984     -0.0869934654     32.9233131408     76.2580108642     -43.1824188232
 22 178    0    0     -0.4549215316     -9.8263044357     -0.1053502440     -0.1867116928     -0.0960416984     -0.0869934654     32.9233131408     76.2580108642     -43.1824188232
 23 131    0    0     -0.4644988059     -9.8406705856     -0.1532367229     -0.1411709547     -0.0981722640     -0.0899229907     32.9233131408     76.2580108642     -43.1824188232
 24  83    0    0     -0.4597101688     -9.7712354660     -0.0933786296     -0.0942986011     -0.1085587501     -0.1035053253     31.5223217010     75.2037582397     -43.1824188232
 25  36    0    0     -0.4597101688     -9.7712354660     -0.0933786296     -0.0942986011     -0.1085587501     -0.1035053253     31.5223217010     75.2037582397     -43.1824188232
 25 244    0    0     -0.5842149734     -9.6395473480     -0.6297071456     -0.0852437114     -0.1074934720     -0.0957820415     31.5223217010     75.2037582397     -43.1824188232
 26 197    1    1     -0.3974577426     -9.7329254150     -0.6392844200     -0.1861790466     -0.1485067749     0.0032890594     31.5223217010     75.2037582397     -43.1824188232
 27 150    2    9     -0.3974577426     -9.7329254150     -0.6392844200     -0.1861790466     -0.1485067749     0.0032890594     31.5223217010     75.2037582397     -43.1824188232
 28 102    3   19     -0.3352053165     -9.7041940689     -0.4285839557     -0.2138763427     -0.1008354663     0.0176703476     31.5223217010     75.2037582397     -43.1824188232
 29  55    5   31     -0.4166123390     -9.8334875106     -0.4142179965     -0.2258607625     -0.0441092681     0.0336495590     31.5223217010     75.2037582397     -43.1824188232
 30   7    7   44     -0.4166123390     -9.8334875106     -0.4142179965     -0.2258607625     -0.0441092681     0.0336495590     31.5223217010     75.2037582397     -43.1824188232
 30 215    8   52     -0.4309782505     -9.8191213607     -0.5028079986     -0.2013592958     -0.0691433668     0.0389759588     31.5223217010     75.2037582397     -43.1824188232
 31 168    9   64     -0.2992904472     -9.6946163177     -0.5530887603     -0.1912391281     -0.0694096946     0.0512266874     32.9233131408     76.6094360351     -43.8571434020
 32 121   11   74     -0.2992904472     -9.6946163177     -0.5530887603     -0.1912391281     -0.0694096946     0.0512266874     32.9233131408     76.6094360351     -43.8571434020
 33  73   13   86     -0.5195682525     -9.6994056701     -0.5913979530     -0.2104141950     -0.0030959696     0.0419054889     32.9233131408     76.6094360351     -43.8571434020
 34  25   12   98     -0.3783031463     -9.7808122634     -0.3184450626     -0.2317197799     -0.0821930503     0.0293884372     32.9233131408     76.6094360351     -43.8571434020
 34 234   10  103     -0.3783031463     -9.7808122634     -0.3184450626     -0.2317197799     -0.0821930503     0.0293884372     32.9233131408     76.6094360351     -43.8571434020
 35 186    9  110     -0.3256280183     -9.7425031661     -0.0790126848     -0.2277250051     -0.1580943012     0.0139418661     32.9233131408     76.6094360351     -43.8571434020
 36 139    8  116     -0.6225241661     -9.7017993927     -0.1460537433     -0.2399757146     -0.1128198742     -0.0166849517     32.9233131408     76.6094360351     -43.8571434020
 37  92    8  119     -0.6225241661     -9.7017993927     -0.1460537433     -0.2399757146     -0.1128198742     -0.0166849517     32.9233131408     76.6094360351     -43.8571434020
 38  45    8  122     -0.5937922477     -9.7903900146     -0.1340821266     -0.2319861173     -0.1245379567     -0.0294683218     32.9233131408     76.6094360351     -43.8571434020
 38 254    8  126     -0.5770320415     -9.8023614883     -0.2346437215     -0.2405083656     -0.2174837112     -0.0196144723     33.4486846923     77.4879837036     -42.0016479492
 39 207    6  126     -0.5770320415     -9.8023614883     -0.2346437215     -0.2405083656     -0.2174837112     -0.0196144723     33.4486846923     77.4879837036     -42.0016479492
 40 161    4  125     -0.4692874431     -9.7353200912     0.1101388931     -0.2490306138     -0.2800689220     -0.0161523103     33.4486846923     77.4879837036     -42.0016479492
 41 113    0  127     -0.7087197780     -9.7544746398     -0.0430978250     -0.2724667787     -0.3189516544     -0.0100269484     33.4486846923     77.4879837036     -42.0016479492
 42  66   -1  127     -0.7087197780     -9.7544746398     -0.0430978250     -0.2724667787     -0.3189516544     -0.0100269484     33.4486846923     77.4879837036     -42.0016479492
 43  18   -1  126     -0.4142179965     -9.6970109939     0.1604196929     -0.2751299858     -0.4236155033     0.0024900994     33.4486846923     77.4879837036     -42.0016479492
 43 226    0  125     -0.3759088277     -9.7257432937     -0.0478864765     -0.2676730155     -0.3237454414     -0.0113585484     33.4486846923     77.4879837036     -42.0016479492
 44 179    2  125     -0.3759088277     -9.7257432937     -0.0478864765     -0.2676730155     -0.3237454414     -0.0113585484     33.4486846923     77.4879837036     -42.0016479492
 45 132    3  123     -0.5219625949     -9.8023614883     -0.1245048284     -0.2804563999     -0.2502410650     -0.0124238300     33.4486846923     77.4879837036     -42.0016479492
 46  85    6  123     -0.3304166793     -9.7951784133     -0.0407035017     -0.2743310451     -0.1692797565     -0.0124238300     33.4486846923     77.4879837036     -42.0016479492
 47  37    8  123     -0.3304166793     -9.7951784133     -0.0407035017     -0.2743310451     -0.1692797565     -0.0124238300     33.4486846923     77.4879837036     -42.0016479492
 47 246   11  122     -0.4214009761     -9.7736291885     -0.0838013267     -0.2668740749     -0.0542294406     -0.0201471138     33.0984382629     77.8394012451     -42.0016479492
 48 199   11  124     -0.4070350170     -9.7448978424     -0.0287318849     -0.2682056665     0.0104863607     -0.0070974264     33.0984382629     77.8394012451     -42.0016479492
 49 151   10  123     -0.4070350170     -9.7448978424     -0.0287318849     -0.2682056665     0.0104863607     -0.0070974264     33.0984382629     77.8394012451     -42.0016479492
 50 103    9  121     -0.4621044635     -9.7856006622     0.0790126848     -0.2626129388     0.0461732625     0.0088817834     33.0984382629     77.8394012451     -42.0016479492
 51  55    6  120     -0.3208393812     -9.7544746398     0.1173218607     -0.2450358152     -0.0094876518     0.0168713865     33.0984382629     77.8394012451     -42.0016479492
 52   7    4  118     -0.3208393812     -9.7544746398     0.1173218607     -0.2450358152     -0.0094876518     0.0168713865     33.0984382629     77.8394012451     -42.0016479492
 52 216    2  116     -0.5530887603     -9.8358821868     -0.0885899734     -0.2330513954     0.0038283581     0.0040880198     33.0984382629     77.8394012451     -42.0016479492
 53 167    0  115     -0.5650603771     -9.7688407897     0.0478864765     -0.2133437156     -0.0401144695     0.0016911385     33.0984382629     77.8394012451     -42.0016479492
 54 120   -1  114     -0.5650603771     -9.7688407897     0.0478864765     -0.2133437156     -0.0401144695     0.0016911385     33.0984382629     77.8394012451     -42.0016479492
 55  72   -1  113     -0.4094293594     -9.7281370162     -0.1245048284     -0.2184037923     -0.0286627054     0.0203335499     34.1491813659     77.4879837036     -43.3511009216
 56  24    0  112     -0.5052022933     -9.7161655426     -0.1819685935     -0.2335840463     0.0339225339     0.0376443576     34.1491813659     77.4879837036     -43.3511009216
 56 233    0  112     -0.5052022933     -9.7161655426     -0.1819685935     -0.2335840463     0.0339225339     0.0376443576     34.1491813659     77.4879837036     -43.3511009216
 57 186    0  115     -0.3998520660     -9.6634902954     -0.1580253696     -0.2469000577     0.0323246145     0.0229967522     34.1491813659     77.4879837036     -43.3511009216
 58 138   -3  117     -0.5483001708     -9.7305316925     0.1125332117     -0.2698035717     -0.0137487721     0.0176703476     34.1491813659     77.4879837036     -43.3511009216
 59  91   -6  117     -0.5483001708     -9.7305316925     0.1125332117     -0.2698035717     -0.0137487721     0.0176703476     34.1491813659     77.4879837036     -43.3511009216
 60  44   -6  120     -0.5746376991     -9.8023614883     0.2059118509     -0.2737983703     -0.0789972066     -0.0166849517     34.1491813659     77.4879837036     -43.3511009216
 60 252   -6  119     -0.7518176555     -9.8239097595     0.1460537433     -0.2455684661     -0.1248042821     -0.0150870313     34.1491813659     77.4879837036     -43.3511009216
 61 205   -6  116     -0.7518176555     -9.8239097595     0.1460537433     -0.2455684661     -0.1248042821     -0.0150870313     34.1491813659     77.4879837036     -43.3511009216
 62 158   -5  114     -0.5171739578     -9.7017993927     0.0646467447     -0.2279913187     -0.1522352600     -0.0169512724     33.2735595703     76.6094360351     -41.8329696655
 63 111   -3  109     -0.5818206787     -9.7233486175     0.1795742750     -0.2463674068     -0.0683444070     -0.0105595886     33.2735595703     76.6094360351     -41.8329696655
 64  64   -2  103     -0.5818206787     -9.7233486175     0.1795742750     -0.2463674068     -0.0683444070     -0.0105595886     33.2735595703     76.6094360351     -41.8329696655
 65  16   -1   96     -0.7805495262     -9.8765850067     0.3543598890     -0.1579491138     -0.0129498124     0.0174040269     33.2735595703     76.6094360351     -41.8329696655
 65 224    0   90     -0.4333725929     -9.8646135330     -0.5626660346     -0.1709988117     -0.0965743446     0.0123439443     33.2735595703     76.6094360351     -41.8329696655
 66 177   -1   84     -0.4333725929     -9.8646135330     -0.5626660346     -0.1709988117     -0.0965743446     0.0123439443     33.2735595703     76.6094360351     -41.8329696655
 67 130   -2   86     -0.3998520660     -9.6850395202     -0.3208393812     -0.2482316493     -0.1152167558     0.0163387479     33.2735595703     76.6094360351     -41.8329696655
 68  82   -2   94     -0.3615428924     -9.5485630035     0.0957729530     -0.3086863040     -0.0422450304     0.0301873946     33.2735595703     76.6094360351     -41.8329696655
 69  34   -4  101     -0.3615428924     -9.5485630035     0.0957729530     -0.3086863040     -0.0422450304     0.0301873946     33.2735595703     76.6094360351     -41.8329696655
 69 242   -4  104     -0.6344957828     -9.8119382858     0.3256280183     -0.3158769607     0.0222044467     0.0341821956     34.8496780395     76.4337234497     -40.9895629882
 70 195   -4  102     -0.7039311408     -9.9101057052     -0.0742240333     -0.2594170808     -0.0259995007     0.0405738782     34.8496780395     76.4337234497     -40.9895629882
 71 147   -6   99     -0.7039311408     -9.9101057052     -0.0742240333     -0.2594170808     -0.0259995007     0.0405738782     34.8496780395     76.4337234497     -40.9895629882
 72  99   -5   94     -0.5219625949     -9.7856006622     -0.0071829710     -0.2415736436     -0.0414460706     0.0397749233     34.8496780395     76.4337234497     -40.9895629882
 73  51   -5   93     -0.5339341640     -9.7353200912     -0.0574637699     -0.2482316493     0.0355204534     0.0323179602     34.8496780395     76.4337234497     -40.9895629882
 74   3   -6   89     -0.5339341640     -9.7353200912     -0.0574637699     -0.2482316493     0.0355204534     0.0323179602     34.8496780395     76.4337234497     -40.9895629882
 74 211   -6   87     -0.7302687168     -9.6994056701     0.3854861259     -0.2620803117     0.0818601512     0.0048869805     34.8496780395     76.4337234497     -40.9895629882
 75 163   -6   84     -0.6919595718     -9.7616577148     0.0407035017     -0.2562212705     0.0443090248     -0.0012383832     34.8496780395     76.4337234497     -40.9895629882
 76 115   -5   81     -0.6919595718     -9.7616577148     0.0407035017     -0.2562212705     0.0443090248     -0.0012383832     34.8496780395     76.4337234497     -40.9895629882
 77  68   -3   78     -0.5650603771     -9.7975721359     0.0766183614     -0.2548896789     0.0086221208     -0.0086953468     34.6745529174     76.9608535766     -42.5076942443
 78  20   -3   71     -0.7111141681     -9.7520809173     -0.1484480619     -0.2287902832     -0.0028296484     0.0056859407     34.6745529174     76.9608535766     -42.5076942443
 78 228   -3   68     -0.7111141681     -9.7520809173     -0.1484480619     -0.2287902832     -0.0028296484     0.0056859407     34.6745529174     76.9608535766     -42.5076942443
 79 180   -3   65     -0.6129468917     -9.7017993927     0.1364764571     -0.2351819515     -0.0387828683     0.0136755466     34.6745529174     76.9608535766     -42.5076942443
 80 133   -4   63     -0.6464673995     -9.7640523910     -0.0694353866     -0.2327850818     -0.0166782960     0.0136755466     34.6745529174     76.9608535766     -42.5076942443
 81  85   -5   62     -0.6464673995     -9.7640523910     -0.0694353866     -0.2327850818     -0.0166782960     0.0136755466     34.6745529174     76.9608535766     -42.5076942443
 82  38   -5   59     -0.6680163383     -9.7640523910     -0.0646467447     -0.2168058872     -0.0073570909     0.0139418661     34.6745529174     76.9608535766     -42.5076942443
 82 246   -5   58     -0.6105525493     -9.6610965728     -0.1340821266     -0.2338503599     -0.0129498124     0.0134092259     34.6745529174     76.9608535766     -42.5076942443
 83 198   -6   59     -0.6105525493     -9.6610965728     -0.1340821266     -0.2338503599     -0.0129498124     0.0134092259     34.6745529174     76.9608535766     -42.5076942443
 84 151   -6   57     -0.6368901252     -9.7089824676     0.1843629074     -0.2666077375     -0.0321248650     0.0299210758     34.6745529174     76.9608535766     -42.5076942443
 85 103   -6   55     -0.7997041225     -9.8813743591     0.1316878080     -0.2303881883     -0.0342554283     0.0251273131     35.0247993469     78.3665313720     -42.1703300476
 86  55   -6   52     -0.7997041225     -9.8813743591     0.1316878080     -0.2303881883     -0.0342554283     0.0251273131     35.0247993469     78.3665313720     -42.1703300476
 87   8   -6   49     -0.7925210952     -9.7544746398     -0.0478864765     -0.1955002593     -0.0736708116     0.0019574584     35.0247993469     78.3665313720     -42.1703300476
 87 216   -6   47     -0.7159028053     -9.6467304229     0.1532367229     -0.1925707340     -0.0979059410     -0.0068311066     35.0247993469     78.3665313720     -42.1703300476
 88 168   -6   45     -0.7159028053     -9.6467304229     0.1532367229     -0.1925707340     -0.0979059410     -0.0068311066     35.0247993469     78.3665313720     -42.1703300476
 89 120   -6   44     -0.6273128509     -9.6347589492     0.2011231899     -0.2146753072     -0.0728718519     0.0024900994     35.0247993469     78.3665313720     -42.1703300476
 90  72   -5   42     -0.7613949298     -9.7353200912     0.1005615949     -0.2274586677     -0.0196078157     0.0235293912     35.0247993469     78.3665313720     -42.1703300476
 91  24   -4   38     -0.7613949298     -9.7353200912     0.1005615949     -0.2274586677     -0.0196078157     0.0235293912     35.0247993469     78.3665313720     -42.1703300476
 91 232   -3   34     -0.7518176555     -9.6610965728     0.4333725929     -0.2421062946     -0.0574252796     0.0253936314     35.0247993469     78.3665313720     -42.1703300476
 92 185   -2   26     -0.8212530136     -9.6802511215     0.3352053165     -0.2618139743     -0.0078897290     -0.0337294387     33.6238098144     76.9608535766     -41.1582412719
 93 137   -1   18     -0.8212530136     -9.6802511215     0.3352053165     -0.2618139743     -0.0078897290     -0.0337294387     33.6238098144     76.9608535766     -41.1582412719
 94  90   -1   11     -0.8284359931     -9.7472915649     0.0239432382     -0.3454385042     -0.0499683189     -0.0720795440     33.6238098144     76.9608535766     -41.1582412719
 95  43   -1    4     -0.6704106330     -9.7903900146     -0.1891515731     -0.4285304069     -0.0928458595     -0.1306699752     33.6238098144     76.9608535766     -41.1582412719
 95 251    0    1     -0.6704106330     -9.7903900146     -0.1891515731     -0.4285304069     -0.0928458595     -0.1306699752     33.6238098144     76.9608535766     -41.1582412719
 96 203    0    0     -0.5890036106     -9.7520809173     -0.2154891252     -0.4226713657     -0.0971069908     -0.1309363126     33.6238098144     76.9608535766     -41.1582412719
 97 156    0    0     -0.5985808849     -9.8191213607     -0.2537982940     -0.3976372528     -0.0853888988     -0.0723458576     33.6238098144     76.9608535766     -41.1582412719
 98 108    0    0     -0.5985808849     -9.8191213607     -0.2537982940     -0.3976372528     -0.0853888988     -0.0723458576     33.6238098144     76.9608535766     -41.1582412719
 99  61    0    0     -0.4860476970     -9.7712354660     -0.2753472328     -0.3499659538     -0.0808614540     -0.0406537628     33.6238098144     76.9608535766     -41.1582412719
100  13    0    0     -0.5985808849     -9.8047552108     -0.2442210197     -0.3262634515     -0.0712739276     -0.0318652033     34.8496780395     76.7851409912     -40.9895629882
100 221    0    0     -0.5985808849     -9.8047552108     -0.2442210197     -0.3262634515     -0.0712739276     -0.0318652033     34.8496780395     76.7851409912     -40.9895629882
101 174    0    0     -0.5746376991     -9.8023614883     -0.3375996351     -0.3656788349     -0.0664801645     -0.0374579238     34.8496780395     76.7851409912     -40.9895629882
102 127    0    0     -0.6392844200     -9.7903900146     -0.3735145092     -0.3459711313     -0.0582242441     -0.0172175908     34.8496780395     76.7851409912     -40.9895629882
103  80    0    0     -0.6392844200     -9.7903900146     -0.3735145092     -0.3459711313     -0.0582242441     -0.0172175908     34.8496780395     76.7851409912     -40.9895629882
104  32    0    0     -0.5890036106     -9.7041940689     -0.3615428924     -0.3033599376     -0.0662138462     -0.0403874444     34.8496780395     76.7851409912     -40.9895629882
104 241    0    0     -0.5028079986     -9.7137708663     -0.3687258243     -0.2772605419     -0.0664801645     -0.0222776746     34.8496780395     76.7851409912     -40.9895629882
105 193    0    0     -0.5028079986     -9.7137708663     -0.3687258243     -0.2772605419     -0.0664801645     -0.0222776746     34.8496780395     76.7851409912     -40.9895629882
106 146    0    0     -0.5459058284     -9.7832069396     -0.3615428924     -0.2399757146     -0.0536967992     0.0600152540     34.8496780395     76.7851409912     -40.9895629882
107  98    0    0     -0.6704106330     -9.7856006622     -0.3136564254     -0.2277250051     -0.0454408740     0.1130129694     33.4486846923     76.7851409912     -40.6521987915
108  51    0    0     -0.6704106330     -9.7856006622     -0.3136564254     -0.2277250051     -0.0454408740     0.1130129694     33.4486846923     76.7851409912     -40.6521987915
109   3    0    0     -0.6321014881     -9.7472915649     -0.3615428924     -0.2514275074     -0.0515662384     0.1018275141     33.4486846923     76.7851409912     -40.6521987915
109 212    0    0     -0.6823822021     -9.7616577148     -0.3783031463     -0.2407746791     -0.0481040763     0.1108824133     33.4486846923     76.7851409912     -40.6521987915
110 165    0    0     -0.6823822021     -9.7616577148     -0.3783031463     -0.2407746791     -0.0481040763     0.1108824133     33.4486846923     76.7851409912     -40.6521987915
111 118    0    0     -0.7302687168     -9.7760238647     -0.3615428924     -0.2245291471     -0.0454408740     0.1239320993     33.4486846923     76.7851409912     -40.6521987915
112  70    0    0     -0.7374516487     -9.6970109939     -0.3687258243     -0.2335840463     -0.0528978347     0.1172740936     33.4486846923     76.7851409912     -40.6521987915
113  23    0    0     -0.7374516487     -9.6970109939     -0.3687258243     -0.2335840463     -0.0528978347     0.1172740936     33.4486846923     76.7851409912     -40.6521987915
113 232    0    0     -0.7350573539     -9.7616577148     -0.4477385520     -0.2245291471     -0.0555610418     0.1194046497     33.4486846923     76.7851409912     -40.6521987915
114 185    0    0     -0.7709722518     -9.7879953384     -0.4094293594     -0.1566175222     -0.0547620773     0.1292585010     34.8496780395     76.7851409912     -40.3148345947
115 137    0    0     -0.7709722518     -9.7879953384     -0.4094293594     -0.1566175222     -0.0547620773     0.1292585010     34.8496780395     76.7851409912     -40.3148345947
116  90    0    0     -0.8212530136     -9.6946163177     -0.3064734458     -0.1180010910     -0.0550283956     0.1444387435     34.8496780395     76.7851409912     -40.3148345947
117  42    0    0     -0.9289976119     -9.6587018966     -0.1915459060     -0.1624765491     -0.0587568807     0.1428408145     34.8496780395     76.7851409912     -40.3148345947
117 251    0    0     -0.9289976119     -9.6587018966     -0.1915459060     -0.1624765491     -0.0587568807     0.1428408145     34.8496780395     76.7851409912     -40.3148345947
118 203    0    0     -0.9673068046     -9.6491241455     -0.2753472328     -0.2548896789     -0.0715402507     0.0754618263     34.8496780395     76.7851409912     -40.3148345947
119 156    0    0     -0.8882941246     -9.6634902954     -0.3232336997     -0.2913755226     -0.0744697666     -0.0086953468     34.8496780395     76.7851409912     -40.3148345947
120 109    0    0     -0.8882941246     -9.6634902954     -0.3232336997     -0.2913755226     -0.0744697666     -0.0086953468     34.8496780395     76.7851409912     -40.3148345947
121  62    0    0     -0.9074486732     -9.7640523910     -0.3280223608     -0.2916418266     -0.0686107254     -0.0451812076     34.8496780395     76.7851409912     -40.3148345947
122  15    0    0     -0.8954771041     -9.7185602188     -0.3304166793     -0.2671403884     -0.0675454425     -0.0819333839     34.8496780395     76.7851409912     -40.3148345947
122 224    0    0     -0.8954771041     -9.7185602188     -0.3304166793     -0.2671403884     -0.0675454425     -0.0819333839     34.8496780395     76.7851409912     -40.3148345947
123 176    0    0     -0.8787168502     -9.6850395202     -0.3256280183     -0.2503622055     -0.0702086448     -0.1264088630     36.0755462646     77.6636886596     -40.8208808898
124 129    0    0     -0.8380132675     -9.7041940689     -0.3232336997     -0.2508948326     -0.0763340091     -0.1908583450     36.0755462646     77.6636886596     -40.8208808898
125  81    0    0     -0.8380132675     -9.7041940689     -0.3232336997     -0.2508948326     -0.0763340091     -0.1908583450     36.0755462646     77.6636886596     -40.8208808898
126  34    0    0     -0.7470290184     -9.7640523910     -0.3447826147     -0.2602160453     -0.0875194644     -0.2348011493     36.0755462646     77.6636886596     -40.8208808898
126 242    0    0     -0.6560447216     -9.7951784133     -0.4429498672     -0.2455684661     -0.0904489707     -0.2177566766     36.0755462646     77.6636886596     -40.8208808898
127 195    0    0     -0.6560447216     -9.7951784133     -0.4429498672     -0.2455684661     -0.0904489707     -0.2177566766     36.0755462646     77.6636886596     -40.8208808898
128 148    0    0     -0.6680163383     -9.7520809173     -0.3663315296     -0.1819179344     -0.0848562622     -0.1668895244     36.0755462646     77.6636886596     -40.8208808898
129 101    0    0     -0.6392844200     -9.7041940689     -0.2849245071     -0.1638081645     -0.0837909698     -0.1317352652     36.0755462646     77.6636886596     -40.8208808898
130  53    0    0     -0.6392844200     -9.7041940689     -0.2849245071     -0.1638081645     -0.0837909698     -0.1317352652     36.0755462646     77.6636886596     -40.8208808898
131   5    0    0     -0.6704106330     -9.7425031661     -0.3543598890     -0.1986961174     -0.1133525133     -0.0899229907     33.4486846923     78.1908187866     -42.0016479492
131 214    0    0     -0.5794263362     -9.7568693161     -0.3256280183     -0.2189364194     -0.1607574939     -0.0513065767     33.4486846923     78.1908187866     -42.0016479492
132 167    0    0     -0.5794263362     -9.7568693161     -0.3256280183     -0.2189364194     -0.1607574939     -0.0513065767     33.4486846923     78.1908187866     -42.0016479492
133 120    0    0     -0.6009752750     -9.7784175872     -0.3064734458     -0.1984297752     -0.1050965905     -0.0406537628     33.4486846923     78.1908187866     -42.0016479492
134  72    0    0     -0.6057639122     -9.7377147674     -0.3016848087     -0.1861790466     -0.0784645748     -0.0158859920     33.4486846923     78.1908187866     -42.0016479492
135  24    0    0     -0.6057639122     -9.7377147674     -0.3016848087     -0.1861790466     -0.0784645748     -0.0158859920     33.4486846923     78.1908187866     -42.0016479492
135 233    0    0     -0.6440730571     -9.7089824676     -0.2609812974     -0.1968318462     -0.0630179977     0.0070175414     33.4486846923     78.1908187866     -42.0016479492
136 185    0    0     -0.6847765922     -9.6970109939     -0.2633756160     -0.2351819515     -0.0600884819     -0.0015047035     33.4486846923     78.1908187866     -42.0016479492
137 137    0    0     -0.6847765922     -9.6970109939     -0.2633756160     -0.2351819515     -0.0600884819     -0.0015047035     33.4486846923     78.1908187866     -42.0016479492
138  90    0    0     -0.6536503314     -9.7257432937     -0.2873188495     -0.2610150337     -0.0662138462     -0.0315988802     34.6745529174     76.6094360351     -42.5076942443
139  43    0    0     -0.6536503314     -9.7496862411     -0.3064734458     -0.2849838447     -0.0731381702     -0.0563666582     34.6745529174     76.6094360351     -42.5076942443
139 251    0    0     -0.6536503314     -9.7496862411     -0.3064734458     -0.2849838447     -0.0731381702     -0.0563666582     34.6745529174     76.6094360351     -42.5076942443
140 204    0    0     -0.6177354812     -9.7856006622     -0.3806974601     -0.2881796646     -0.0768666505     -0.0611604166     34.6745529174     76.6094360351     -42.5076942443
141 157    0    0     -0.6368901252     -9.7496862411     -0.3184450626     -0.2490306138     -0.0792635345     -0.0539697742     34.6745529174     76.6094360351     -42.5076942443
142 110    0    0     -0.6368901252     -9.7496862411     -0.3184450626     -0.2490306138     -0.0792635345     -0.0539697742     34.6745529174     76.6094360351     -42.5076942443
143  63    0    0     -0.7637892246     -9.7329254150     -0.4022463798     -0.2458347797     -0.1069608330     -0.0640899419     34.6745529174     76.6094360351     -42.5076942443
144  15   -2    1     -0.5291455268     -9.7472915649     -0.2490096569     -0.2873807144     -0.3474479198     -0.0300009608     34.6745529174     76.6094360351     -42.5076942443
144 224   -3    1     -0.5291455268     -9.7472915649     -0.2490096569     -0.2873807144     -0.3474479198     -0.0300009608     34.6745529174     76.6094360351     -42.5076942443
145 176   -3    1     -0.5363285064     -9.7544746398     -0.3471769332     -0.2596834182     -0.1993739318     -0.0840639495     35.0247993469     77.6636886596     -41.4956054687
146 129   -4    1     -0.6009752750     -9.8047552108     -0.4285839557     -0.2208006620     -0.1341254830     -0.0696826648     35.0247993469     77.6636886596     -41.4956054687
147  81   -2    0     -0.6009752750     -9.8047552108     -0.4285839557     -0.2208006620     -0.1341254830     -0.0696826648     35.0247993469     77.6636886596     -41.4956054687
148  33   -2    1     -0.5818206787     -9.7257432937     -0.3280223608     -0.1688682460     -0.2116246461     -0.0286693592     35.0247993469     77.6636886596     -41.4956054687
148 242   -3    1     -0.5028079986     -9.7185602188     -0.2466153383     -0.1752599239     -0.2470452308     -0.0132227897     35.0247993469     77.6636886596     -41.4956054687
149 195   -3    1     -0.5028079986     -9.7185602188     -0.2466153383     -0.1752599239     -0.2470452308     -0.0132227897     35.0247993469     77.6636886596     -41.4956054687
150 147   -3    1     -0.5770320415     -9.7401084899     -0.3040791034     -0.1936360168     -0.1932485675     -0.0270714402     35.0247993469     77.6636886596     -41.4956054687
151 100   -4    1     -0.5913979530     -9.7616577148     -0.2585869789     -0.2354482889     -0.2153531312     -0.0070974264     35.0247993469     77.6636886596     -41.4956054687
152  53   -4    1     -0.5913979530     -9.7616577148     -0.2585869789     -0.2354482889     -0.2153531312     -0.0070974264     35.0247993469     77.6636886596     -41.4956054687
153   5   -4    1     -0.5506944656     -9.7113771438     -0.2202777862     -0.2540906906     -0.1983086490     -0.0164186334     35.0247993469     77.6636886596     -41.4956054687
153 213   -3    1     -0.5411171436     -9.6946163177     -0.3064734458     -0.3084199905     -0.1354570865     -0.0249408769     33.2735595703     75.2037582397     -41.1582412719
154 166   -1    0     -0.5411171436     -9.6946163177     -0.3064734458     -0.3084199905     -0.1354570865     -0.0249408769     33.2735595703     75.2037582397     -41.1582412719
155 119   -1    0     -0.5626660346     -9.7472915649     -0.3304166793     -0.3283940315     -0.0808614540     -0.0150870313     33.2735595703     75.2037582397     -41.1582412719
156  72    0    0     -0.6105525493     -9.8167276382     -0.4118237018     -0.3142790555     -0.0688770484     -0.0033689441     33.2735595703     75.2037582397     -41.1582412719
157  24    0    0     -0.6105525493     -9.8167276382     -0.4118237018     -0.3142790555     -0.0688770484     -0.0033689441     33.2735595703     75.2037582397     -41.1582412719
157 233    0    0     -0.6057639122     -9.7688407897     -0.3854861259     -0.2389104366     -0.0606211233     -0.0049668655     33.2735595703     75.2037582397     -41.1582412719
158 186    0    0     -0.5961865901     -9.7185602188     -0.3567542552     -0.1923044204     -0.0558273601     -0.0041679053     33.2735595703     75.2037582397     -41.1582412719
159 138    0    0     -0.5961865901     -9.7185602188     -0.3567542552     -0.1923044204     -0.0558273601     -0.0041679053     33.2735595703     75.2037582397     -41.1582412719
160  91    0    0     -0.5985808849     -9.7401084899     -0.2897131729     -0.1941686630     -0.0568926382     -0.0001731026     33.2735595703     75.2037582397     -41.1582412719
161  44    0    0     -0.5913979530     -9.7377147674     -0.3136564254     -0.2197354078     -0.0587568807     0.0014248182     33.7989311218     76.0823059082     -39.6401100158
161 252    0    0     -0.5913979530     -9.7377147674     -0.3136564254     -0.2197354078     -0.0587568807     0.0014248182     33.7989311218     76.0823059082     -39.6401100158
162 204    0    0     -0.6009752750     -9.7472915649     -0.3591485500     -0.2538243770     -0.0592895221     0.0075501813     33.7989311218     76.0823059082     -39.6401100158
163 156    0    0     -0.5674547195     -9.7353200912     -0.3495712518     -0.2418399572     -0.0595558404     0.0126102662     33.7989311218     76.0823059082     -39.6401100158
164 108    0    0     -0.5674547195     -9.7353200912     -0.3495712518     -0.2418399572     -0.0595558404     0.0126102662     33.7989311218     76.0823059082     -39.6401100158
165  61    0    0     -0.6105525493     -9.7425031661     -0.3447826147     -0.2293229103     -0.0568926382     0.0347148418     33.7989311218     76.0823059082     -39.6401100158
166  13    0    0     -0.6512560367     -9.7544746398     -0.3352053165     -0.2210669994     -0.0566263198     0.0376443576     33.7989311218     76.0823059082     -39.6401100158
166 222    0    0     -0.6512560367     -9.7544746398     -0.3352053165     -0.2210669994     -0.0566263198     0.0376443576     33.7989311218     76.0823059082     -39.6401100158
167 174    0    0     -0.6392844200     -9.6994056701     -0.3040791034     -0.2077509880     -0.0598221588     0.0184693098     33.7989311218     76.0823059082     -39.6401100158
168 126    0    0     -0.6488616943     -9.7472915649     -0.3471769332     -0.2024245738     -0.0619527244     0.0035553798     34.6745529174     77.6636886596     -39.8087921142
169  79    0    0     -0.6488616943     -9.7472915649     -0.3471769332     -0.2024245738     -0.0619527244     0.0035553798     34.6745529174     77.6636886596     -39.8087921142
170  32    0    0     -0.6464673995     -9.7736291885     -0.3112620830     -0.1805863380     -0.0611537647     -0.0007057427     34.6745529174     77.6636886596     -39.8087921142
170 240    0    0     -0.6775936126     -9.7401084899     -0.2681642532     -0.1723304033     -0.0640832853     -0.0086953468     34.6745529174     77.6636886596     -39.8087921142
171 193    0    0     -0.6775936126     -9.7401084899     -0.2681642532     -0.1723304033     -0.0640832853     -0.0086953468     34.6745529174     77.6636886596     -39.8087921142
172 146    0    0     -0.6321014881     -9.6802511215     -0.2609812974     -0.1925707340     -0.0670128107     -0.0236092782     34.6745529174     77.6636886596     -39.8087921142
173  99    0    0     -0.6249184608     -9.7113771438     -0.2609812974     -0.2269260406     -0.0662138462     -0.0246745562     34.6745529174     77.6636886596     -39.8087921142
174  51    0    0     -0.6249184608     -9.7113771438     -0.2609812974     -0.2269260406     -0.0662138462     -0.0246745562     34.6745529174     77.6636886596     -39.8087921142
175   4    0    0     -0.6368901252     -9.7664461135     -0.2753472328     -0.2418399572     -0.0654148817     -0.0222776746     34.6745529174     77.6636886596     -39.8087921142
175 213    0    0     -0.6297071456     -9.7688407897     -0.3328109979     -0.2399757146     -0.0646159267     -0.0182828731     35.1999244689     77.8394012451     -41.3269233703
176 166    0    0     -0.6297071456     -9.7688407897     -0.3328109979     -0.2399757146     -0.0646159267     -0.0182828731     35.1999244689     77.8394012451     -41.3269233703
177 119    0    0     -0.6225241661     -9.7329254150     -0.2921074867     -0.2357146024     -0.0622190427     0.0008921783     35.1999244689     77.8394012451     -41.3269233703
178  71    0    0     -0.6608333587     -9.7281370162     -0.3016848087     -0.2506285190     -0.0587568807     0.0179366683     35.1999244689     77.8394012451     -41.3269233703
179  23    0    0     -0.6608333587     -9.7281370162     -0.3016848087     -0.2506285190     -0.0587568807     0.0179366683     35.1999244689     77.8394012451     -41.3269233703
179 232    0    0     -0.6608333587     -9.7233486175     -0.3016848087     -0.2538243770     -0.0614200830     0.0088817834     35.1999244689     77.8394012451     -41.3269233703
180 184    0    0     -0.6919595718     -9.7808122634     -0.3280223608     -0.2540906906     -0.0632843255     -0.0047005453     35.1999244689     77.8394012451     -41.3269233703
181 136    0    0     -0.6919595718     -9.7808122634     -0.3280223608     -0.2540906906     -0.0632843255     -0.0047005453     35.1999244689     77.8394012451     -41.3269233703
182  89    0    0     -0.5985808849     -9.7401084899     -0.3088677406     -0.2325187683     -0.0651485633     -0.0233429551     35.1999244689     77.8394012451     -41.3269233703
183  41    0    0     -0.6105525493     -9.7377147674     -0.3375996351     -0.2322524309     -0.0600884819     0.0075501813     35.0247993469     78.0151138305     -40.8208808898
183 249    0    0     -0.6105525493     -9.7377147674     -0.3375996351     -0.2322524309     -0.0600884819     0.0075501813     35.0247993469     78.0151138305     -40.8208808898
184 201    0    0     -0.6392844200     -9.7353200912     -0.3160507440     -0.2173385143     -0.0550283956     0.0472318840     35.0247993469     78.0151138305     -40.8208808898
185 153    0    0     -0.6847765922     -9.7233486175     -0.2753472328     -0.2186701059     -0.0518325567     0.0693364620     35.0247993469     78.0151138305     -40.8208808898
186 106    0    0     -0.6847765922     -9.7233486175     -0.2753472328     -0.2186701059     -0.0518325567     0.0693364620     35.0247993469     78.0151138305     -40.8208808898
187  58    0    0     -0.7494233131     -9.7305316925     -0.2633756160     -0.2575528621     -0.0534304809     0.0680048561     35.0247993469     78.0151138305     -40.8208808898
188  11    0    0     -0.7374516487     -9.6587018966     -0.2585869789     -0.2988324642     -0.0632843255     0.0272578716     35.0247993469     78.0151138305     -40.8208808898
188 219    0    0     -0.7374516487     -9.6587018966     -0.2585869789     -0.2988324642     -0.0632843255     0.0272578716     35.0247993469     78.0151138305     -40.8208808898
189 171    0    0     -0.6943538665     -9.7113771438     -0.3447826147     -0.3433079481     -0.0861878490     0.0054196214     35.0247993469     78.0151138305     -40.8208808898
190 124    0    0     -0.7350573539     -9.7616577148     -0.4118237018     -0.3382478713     -0.0832583332     -0.0012383832     35.0247993469     78.0151138305     -40.8208808898
191  77    0    0     -0.7350573539     -9.7616577148     -0.4118237018     -0.3382478713     -0.0832583332     -0.0012383832     35.0247993469     78.0151138305     -40.8208808898
192  29    0    0     -0.7518176555     -9.7712354660     -0.4525271415     -0.2764616012     -0.0763340091     -0.0315988802     35.3750495910     77.3122711181     -40.1461563110
192 238    0    0     -0.7039311408     -9.7688407897     -0.4022463798     -0.2040225028     -0.0760676908     -0.0771396207     35.3750495910     77.3122711181     -40.1461563110
193 191    0    0     -0.7039311408     -9.7688407897     -0.4022463798     -0.2040225028     -0.0760676908     -0.0771396207     35.3750495910     77.3122711181     -40.1461563110
194 143    0    0     -0.6512560367     -9.7544746398     -0.3543598890     -0.1731293678     -0.0752687358     -0.0872597885     35.3750495910     77.3122711181     -40.1461563110
195  96    0    0     -0.6632276535     -9.7736291885     -0.3615428924     -0.1728630304     -0.0734044933     -0.0696826648     35.3750495910     77.3122711181     -40.1461563110
196  49    0    0     -0.6632276535     -9.7736291885     -0.3615428924     -0.1728630304     -0.0734044933     -0.0696826648     35.3750495910     77.3122711181     -40.1461563110
197   2    0    0     -0.6105525493     -9.7233486175     -0.3399939537     -0.1749936103     -0.0715402507     -0.0483770513     35.3750495910     77.3122711181     -40.1461563110
197 211    0    0     -0.6488616943     -9.7185602188     -0.2849245071     -0.1688682460     -0.0619527244     -0.0076300668     35.3750495910     77.3122711181     -40.1461563110
198 164    0    0     -0.6488616943     -9.7185602188     -0.2849245071     -0.1688682460     -0.0619527244     -0.0076300668     35.3750495910     77.3122711181     -40.1461563110
199 116    0    0     -0.6488616943     -9.7233486175     -0.3328109979     -0.1939023494     -0.0587568807     0.0203335499     34.8496780395     76.4337234497     -40.9895629882
200  69    0    0     -0.6775936126     -9.7281370162     -0.2921074867     -0.2101478576     -0.0547620773     0.0413728427     34.8496780395     76.4337234497     -40.9895629882
201  21    0    0     -0.6775936126     -9.7281370162     -0.2921074867     -0.2101478576     -0.0547620773     0.0413728427     34.8496780395     76.4337234497     -40.9895629882
201 230    0    0     -0.6895652294     -9.7209539413     -0.3088677406     -0.2466337203     -0.0518325567     0.0504277276     34.8496780395     76.4337234497     -40.9895629882
202 183    0    0     -0.7206914424     -9.7448978424     -0.3304166793     -0.2580854892     -0.0491693544     0.0552214908     34.8496780395     76.4337234497     -40.9895629882
203 135    0    0     -0.7206914424     -9.7448978424     -0.3304166793     -0.2580854892     -0.0491693544     0.0552214908     34.8496780395     76.4337234497     -40.9895629882
204  87    0    0     -0.7350573539     -9.7137708663     -0.2945018005     -0.2503622055     -0.0486367177     0.0466992473     34.8496780395     76.4337234497     -40.9895629882
205  40    0    0     -0.7685779571     -9.7257432937     -0.3208393812     -0.2532917261     -0.0528978347     0.0384433221     34.8496780395     76.4337234497     -40.9895629882
205 248    0    0     -0.7685779571     -9.7257432937     -0.3208393812     -0.2532917261     -0.0528978347     0.0384433221     34.8496780395     76.4337234497     -40.9895629882
206 201    0    0     -0.7829438209     -9.7305316925     -0.3615428924     -0.2578191757     -0.0579579257     0.0176703476     34.8496780395     76.4337234497     -41.3269233703
207 154    0    0     -0.7494233131     -9.7329254150     -0.3854861259     -0.2458347797     -0.0616864013     -0.0108259094     34.8496780395     76.4337234497     -41.3269233703
208 107    0    0     -0.7494233131     -9.7329254150     -0.3854861259     -0.2458347797     -0.0616864013     -0.0108259094     34.8496780395     76.4337234497     -41.3269233703
209  60    0    0     -0.7590005874     -9.7353200912     -0.3280223608     -0.2130774021     -0.0651485633     -0.0268051171     34.8496780395     76.4337234497     -41.3269233703
210  12    0    0     -0.7374516487     -9.7329254150     -0.3447826147     -0.1845811367     -0.0680780887     -0.0334631204     34.8496780395     76.4337234497     -41.3269233703
210 221    0    0     -0.7374516487     -9.7329254150     -0.3447826147     -0.1845811367     -0.0680780887     -0.0334631204     34.8496780395     76.4337234497     -41.3269233703
211 174    0    0     -0.7446346759     -9.7017993927     -0.2945018005     -0.1688682460     -0.0691433668     -0.0411864089     34.8496780395     76.4337234497     -41.3269233703
212 127    0    0     -0.7039311408     -9.7185602188     -0.2561926364     -0.1941686630     -0.0688770484     -0.0422516918     34.8496780395     76.4337234497     -41.3269233703
213  80    0    0     -0.7135085105     -9.7113771438     -0.3064734458     -0.2149416208     -0.0648822402     -0.0262724781     35.7252960205     76.4337234497     -41.3269233703
214  33    0    0     -0.7135085105     -9.7113771438     -0.3064734458     -0.2149416208     -0.0648822402     -0.0262724781     35.7252960205     76.6094360351     -41.1582412719
214 242    0    0     -0.7326630592     -9.7401084899     -0.2897131729     -0.2271923542     -0.0630179977     -0.0126901507     35.7252960205     76.6094360351     -41.1582412719
215 194    0    0     -0.7566062927     -9.7329254150     -0.2753472328     -0.2415736436     -0.0646159267     -0.0188155155     35.7252960205     76.6094360351     -41.1582412719
216 148    0    0     -0.7566062927     -9.7329254150     -0.2753472328     -0.2415736436     -0.0646159267     -0.0188155155     35.7252960205     76.6094360351     -41.1582412719
217 101    0    0     -0.7422403812     -9.6850395202     -0.3088677406     -0.2506285190     -0.0683444070     -0.0502412891     35.7252960205     76.6094360351     -41.1582412719
218  53    0    0     -0.7326630592     -9.7233486175     -0.3495712518     -0.2522264480     -0.0726055240     -0.0758080244     35.7252960205     76.6094360351     -41.1582412719
219   5    0    0     -0.7326630592     -9.7233486175     -0.3495712518     -0.2522264480     -0.0726055240     -0.0758080244     35.7252960205     76.6094360351     -41.1582412719
219 214    0    0     -0.6967482089     -9.7329254150     -0.3232336997     -0.2239965200     -0.0728718519     -0.0936514759     35.7252960205     76.6094360351     -41.1582412719
220 167    0    0     -0.6751992702     -9.7568693161     -0.3208393812     -0.2168058872     -0.0723392057     -0.0856618785     35.7252960205     76.6094360351     -41.1582412719
221 119    0    0     -0.6751992702     -9.7568693161     -0.3208393812     -0.2168058872     -0.0723392057     -0.0856618785     35.7252960205     76.6094360351     -41.1582412719
222  72    0    0     -0.6656219959     -9.7784175872     -0.3399939537     -0.2106805086     -0.0734044933     -0.0747427415     33.7989311218     75.7308883666     -40.9895629882
223  25    0    0     -0.6584390640     -9.7640523910     -0.3040791034     -0.1949676132     -0.0899163436     -0.0718132257     33.7989311218     75.7308883666     -40.9895629882
223 233    0    0     -0.6584390640     -9.7640523910     -0.3040791034     -0.1949676132     -0.0899163436     -0.0718132257     33.7989311218     75.7308883666     -40.9895629882
224 186    0    0     -0.7063254833     -9.6994056701     -0.2633756160     -0.1773904800     -0.0933784961     -0.0832649993     33.7989311218     75.7308883666     -40.9895629882
225 139    0    0     -0.6895652294     -9.6874332427     -0.3328109979     -0.2189364194     -0.1767367124     -0.0779385852     33.7989311218     75.7308883666     -40.9895629882
226  92   -1    1     -0.6895652294     -9.6874332427     -0.3328109979     -0.2189364194     -0.1767367124     -0.0779385852     33.7989311218     75.7308883666     -40.9895629882
227  45   -2    1     -0.5674547195     -9.7281370162     -0.2274607658     -0.2357146024     -0.2694161176     -0.0518392086     33.7989311218     75.7308883666     -40.9895629882
227 254   -3    1     -0.6225241661     -9.7808122634     -0.3088677406     -0.2072183609     -0.1636870145     -0.0686173820     33.7989311218     75.7308883666     -40.9895629882
228 207   -3    1     -0.6225241661     -9.7808122634     -0.3088677406     -0.2072183609     -0.1636870145     -0.0686173820     33.7989311218     75.7308883666     -40.9895629882
229 160   -3    1     -0.6153411865     -9.7808122634     -0.3088677406     -0.1933696937     -0.1999065780     -0.0510402584     34.8496780395     76.0823059082     -41.3269233703
230 112   -3    1     -0.6153411865     -9.7137708663     -0.2250664234     -0.1912391281     -0.2158857822     -0.0411864089     34.8496780395     76.0823059082     -41.3269233703
231  65   -2    1     -0.6153411865     -9.7137708663     -0.2250664234     -0.1912391281     -0.2158857822     -0.0411864089     34.8496780395     76.0823059082     -41.3269233703
232  18   -2    2     -0.5890036106     -9.7401084899     -0.2178834438     -0.2080173015     -0.1921832847     -0.0427843284     34.8496780395     76.0823059082     -41.3269233703
232 226   -3    2     -0.5866093158     -9.7760238647     -0.2370380401     -0.2064193725     -0.1706113576     -0.0398548107     34.8496780395     76.0823059082     -41.3269233703
233 179   -3    1     -0.5866093158     -9.7760238647     -0.2370380401     -0.2064193725     -0.1706113576     -0.0398548107     34.8496780395     76.0823059082     -41.3269233703
234 131   -1    1     -0.5530887603     -9.7592630386     -0.1987288665     -0.1957665824     -0.1684807777     -0.0164186334     34.8496780395     76.0823059082     -41.3269233703
235  84   -1    2     -0.6201298236     -9.7233486175     -0.3064734458     -0.1872443199     -0.1429140567     0.0000932175     34.8496780395     76.0823059082     -41.3269233703
236  36   -1    2     -0.6201298236     -9.7233486175     -0.3064734458     -0.1872443199     -0.1429140567     0.0000932175     34.8496780395     76.0823059082     -41.3269233703
236 244   -1    2     -0.6033696174     -9.7425031661     -0.1532367229     -0.1840484809     -0.1224074006     0.0040880198     36.2506675720     76.4337234497     -40.6521987915
237 196   -1    2     -0.5913979530     -9.7640523910     -0.2083061695     -0.1864453697     -0.0763340091     -0.0278703975     36.2506675720     76.4337234497     -40.6521987915
238 149    0    1     -0.5913979530     -9.7640523910     -0.2083061695     -0.1864453697     -0.0763340091     -0.0278703975     36.2506675720     76.4337234497     -40.6521987915
239 102    0    0     -0.6081582069     -9.7377147674     -0.1628140068     -0.1944349765     -0.0656812095     -0.0214787149     36.2506675720     76.4337234497     -40.6521987915
240  54    0    0     -0.6057639122     -9.7113771438     -0.1676026582     -0.2114794731     -0.0619527244     -0.0212123966     36.2506675720     76.4337234497     -40.6521987915
241   8    0    0     -0.6057639122     -9.7113771438     -0.1676026582     -0.2114794731     -0.0619527244     -0.0212123966     36.2506675720     76.4337234497     -40.6521987915
241 217    0    0     -0.6153411865     -9.6850395202     -0.1484480619     -0.2335840463     -0.0630179977     -0.0307999229     36.2506675720     76.4337234497     -40.6521987915
242 170    0    0     -0.6153411865     -9.7808122634     -0.1867572593     -0.2658087968     -0.0654148817     -0.0331968021     36.2506675720     76.4337234497     -40.6521987915
243 123    0    0     -0.6153411865     -9.7808122634     -0.1867572593     -0.2658087968     -0.0654148817     -0.0331968021     36.2506675720     76.4337234497     -40.6521987915
244  76    0    0     -0.5770320415     -9.7496862411     -0.2514039993     -0.2602160453     -0.0696760082     -0.0446485710     34.6745529174     76.9608535766     -41.8329696655
245  28    0    0     -0.5722434043     -9.7257432937     -0.2107004880     -0.2506285190     -0.0678117656     -0.0409200859     34.6745529174     76.9608535766     -41.8329696655
245 236    0    0     -0.5722434043     -9.7257432937     -0.2107004880     -0.2506285190     -0.0678117656     -0.0409200859     34.6745529174     76.9608535766     -41.8329696655
246 189    0    0     -0.5483001708     -9.7377147674     -0.2154891252     -0.2453021287     -0.0654148817     -0.0289356803     34.6745529174     76.9608535766     -41.8329696655
247 142    0    0     -0.6105525493     -9.7664461135     -0.2418267011     -0.2402420520     -0.0616864013     -0.0134891104     34.6745529174     76.9608535766     -41.8329696655
248  95    0    0     -0.6105525493     -9.7664461135     -0.2418267011     -0.2402420520     -0.0616864013     -0.0134891104     34.6745529174     76.9608535766     -41.8329696655
249  47    0    0     -0.5961865901     -9.7425031661     -0.2274607658     -0.2333177089     -0.0632843255     -0.0185491924     34.6745529174     76.9608535766     -41.8329696655
250   0    0    0     -0.5937922477     -9.7257432937     -0.2154891252     -0.2335840463     -0.0630179977     -0.0129564702     34.6745529174     76.9608535766     -41.8329696655
250 209    0    0     -0.5937922477     -9.7257432937     -0.2154891252     -0.2335840463     -0.0630179977     -0.0129564702     34.6745529174     76.9608535766     -41.8329696655
251 162    0    0     -0.5650603771     -9.7592630386     -0.2154891252     -0.2421062946     -0.0635506439     -0.0110922288     35.3750495910     77.3122711181     -40.8208808898
252 115    0    0     -0.6201298236     -9.7640523910     -0.2514039993     -0.2341166734     -0.0619527244     -0.0033689441     35.3750495910     77.3122711181     -40.8208808898
253  67    0    0     -0.6201298236     -9.7640523910     -0.2514039993     -0.2341166734     -0.0619527244     -0.0033689441     35.3750495910     77.3122711181     -40.8208808898
254  20    0    0     -0.5985808849     -9.7281370162     -0.2107004880     -0.2168058872     -0.0638169670     -0.0132227897     35.3750495910     77.3122711181     -40.8208808898
254 228    0    0     -0.5770320415     -9.7377147674     -0.2226721048     -0.2194690704     -0.0622190427     -0.0100269484     35.3750495910     77.3122711181     -40.8208808898
255 181    0    0     -0.5770320415     -9.7377147674     -0.2226721048     -0.2194690704     -0.0622190427     -0.0100269484     35.3750495910     77.3122711181     -40.8208808898
  0 133    0    0     -0.5674547195     -9.7472915649     -0.1963345432     -0.2215996265     -0.0563600015     0.0051533002     35.3750495910     77.3122711181     -40.8208808898
  1  85    0    0     -0.5961865901     -9.7736291885     -0.2154891252     -0.2178711652     -0.0497019958     0.0283231525     35.3750495910     77.3122711181     -40.8208808898
