# Supplementary material for: A localization method for wireless capsule endoscopy using side wall cameras and IMU sensor
Source: Sci Rep. 2021 May 27;11:11204. doi: 10.1038/s41598-021-90523-w (PMC8160358; doi:10.1038/s41598-021-90523-w)
Supplement: Supplementary file 1 — Supplementary Information. [file 41598_2021_90523_MOESM1_ESM.zip › data/T_9]

 84 188    0    0     -0.4142179965     -9.6898279190     -1.0247704982     -0.2615476608     -0.0646159267     -0.0001731026     39.7531471252     78.8936614990     -66.9664840698
 85 141    0    0     -0.4549215316     -9.6922225952     -1.0511081218     -0.2729994297     -0.0646159267     0.0134092259     39.7531471252     78.8936614990     -66.9664840698
 86  94    0    0     -0.4549215316     -9.6922225952     -1.0511081218     -0.2729994297     -0.0646159267     0.0134092259     39.7531471252     78.8936614990     -66.9664840698
 87  47    0    0     -0.4836534023     -9.7137708663     -1.0678683519     -0.2711351871     -0.0672791242     -0.0023036637     39.7531471252     78.8936614990     -66.9664840698
 87 255    0    0     -0.4357668876     -9.7017993927     -1.1061775684     -0.2572865486     -0.0715402507     -0.0270714402     38.3521575927     79.5964965820     -65.2796707153
 88 208    0    0     -0.4357668876     -9.7017993927     -1.1061775684     -0.2572865486     -0.0715402507     -0.0270714402     38.3521575927     79.5964965820     -65.2796707153
 89 161    0    0     -0.4214009761     -9.6778564453     -1.0798399448     -0.2490306138     -0.0710076093     -0.0286693592     38.3521575927     79.5964965820     -65.2796707153
 90 113    0    0     -0.4214009761     -9.6898279190     -1.0894173431     -0.2514275074     -0.0683444070     -0.0188155155     38.3521575927     79.5964965820     -65.2796707153
 91  66    0    0     -0.4214009761     -9.6898279190     -1.0894173431     -0.2514275074     -0.0683444070     -0.0188155155     38.3521575927     79.5964965820     -65.2796707153
 92  19    0    0     -0.4549215316     -9.7233486175     -1.1061775684     -0.2370461940     -0.0662138462     -0.0121575093     38.3521575927     79.5964965820     -65.2796707153
 92 227    0    0     -0.4357668876     -9.6970109939     -1.0606853961     -0.2056204319     -0.0635506439     -0.0214787149     38.3521575927     79.5964965820     -65.2796707153
 93 180    0    0     -0.4357668876     -9.6970109939     -1.0606853961     -0.2056204319     -0.0635506439     -0.0214787149     38.3521575927     79.5964965820     -65.2796707153
 94 133    0    0     -0.4309782505     -9.6610965728     -1.0175875425     -0.2066857099     -0.0654148817     -0.0257398366     38.3521575927     79.5964965820     -65.2796707153
 95  85    0    0     -0.4333725929     -9.6826448440     -1.0271648168     -0.2367798805     -0.0739371299     -0.0297346382     39.0526542663     79.2450790405     -65.9543991088
 96  38    0    0     -0.4333725929     -9.6826448440     -1.0271648168     -0.2367798805     -0.0739371299     -0.0297346382     39.0526542663     79.2450790405     -65.9543991088
 96 246    0    0     -0.4453442096     -9.7089824676     -1.0894173431     -0.2682056665     -0.0771329689     -0.0329304814     39.0526542663     79.2450790405     -65.9543991088
 97 198    0    0     -0.4357668876     -9.6874332427     -1.0750513076     -0.2780595064     -0.0845899391     -0.0425180053     39.0526542663     79.2450790405     -65.9543991088
 98 150    0    0     -0.4357668876     -9.6874332427     -1.0750513076     -0.2780595064     -0.0845899391     -0.0425180053     39.0526542663     79.2450790405     -65.9543991088
 99 103    0    0     -0.3950634002     -9.7257432937     -1.1181491613     -0.2663414239     -0.0829920196     -0.0483770513     39.0526542663     79.2450790405     -65.9543991088
100  55    0    0     -0.4094293594     -9.6970109939     -1.0966002941     -0.2498295783     -0.0712739276     -0.0342620849     39.0526542663     79.2450790405     -65.9543991088
101   7    0    0     -0.4094293594     -9.6970109939     -1.0966002941     -0.2498295783     -0.0712739276     -0.0342620849     39.0526542663     79.2450790405     -65.9543991088
101 215    0    0     -0.4166123390     -9.6898279190     -1.0654740333     -0.2458347797     -0.0680780887     -0.0276040792     39.0526542663     79.2450790405     -65.9543991088
102 168    0    0     -0.4166123390     -9.7041940689     -1.0989946174     -0.2490306138     -0.0691433668     -0.0265387988     39.0526542663     79.2450790405     -66.2917633056
103 120    0    0     -0.4166123390     -9.7041940689     -1.0989946174     -0.2490306138     -0.0691433668     -0.0265387988     39.0526542663     79.2450790405     -66.2917633056
104  73    0    0     -0.4190066337     -9.6778564453     -1.1229377985     -0.2399757146     -0.0694096946     -0.0310662412     39.0526542663     79.2450790405     -66.2917633056
105  25    0    0     -0.3974577426     -9.6778564453     -1.0798399448     -0.2346493244     -0.0718065643     -0.0371916055     39.0526542663     79.2450790405     -66.2917633056
105 234    0    0     -0.3974577426     -9.6778564453     -1.0798399448     -0.2346493244     -0.0718065643     -0.0371916055     39.0526542663     79.2450790405     -66.2917633056
106 187    0    0     -0.3998520660     -9.7257432937     -1.1157548427     -0.2519601345     -0.0742034435     -0.0292019987     39.0526542663     79.2450790405     -66.2917633056
107 139    0    0     -0.4214009761     -9.6922225952     -1.1253321170     -0.2535580396     -0.0736708116     -0.0236092782     39.0526542663     79.2450790405     -66.2917633056
108  92    0    0     -0.4214009761     -9.6922225952     -1.1253321170     -0.2535580396     -0.0736708116     -0.0236092782     39.0526542663     79.2450790405     -66.2917633056
109  45    0    0     -0.3878804397     -9.6922225952     -1.1229377985     -0.2402420520     -0.0776656150     -0.0377242445     39.0526542663     79.2450790405     -66.2917633056
109 253    0    0     -0.3543598890     -9.6898279190     -1.1229377985     -0.2168058872     -0.0710076093     -0.0363926434     39.9282722473     78.3665313720     -67.8098907470
110 206    0    0     -0.3543598890     -9.6898279190     -1.1229377985     -0.2168058872     -0.0710076093     -0.0363926434     39.9282722473     78.3665313720     -67.8098907470
111 159    0    0     -0.3639371871     -9.6754617691     -1.1109662055     -0.2082836389     -0.0648822402     -0.0017710235     39.9282722473     78.3665313720     -67.8098907470
112 112    0    0     -0.4142179965     -9.6994056701     -1.0942059707     -0.2298555612     -0.0595558404     0.0368454003     39.9282722473     78.3665313720     -67.8098907470
113  64    0    0     -0.4142179965     -9.6994056701     -1.0942059707     -0.2298555612     -0.0595558404     0.0368454003     39.9282722473     78.3665313720     -67.8098907470
114  16    0    0     -0.4166123390     -9.7544746398     -1.1349093914     -0.2469000577     -0.0611537647     0.0416391658     39.9282722473     78.3665313720     -67.8098907470
114 224    0    0     -0.4046407222     -9.6994056701     -1.0966002941     -0.2357146024     -0.0598221588     0.0429707622     39.9282722473     78.3665313720     -67.8098907470
115 177    0    0     -0.4046407222     -9.6994056701     -1.0966002941     -0.2357146024     -0.0598221588     0.0429707622     39.9282722473     78.3665313720     -67.8098907470
116 129    0    0     -0.4357668876     -9.6826448440     -1.0989946174     -0.2463674068     -0.0574252796     0.0608142137     39.9282722473     78.3665313720     -67.8098907470
117  82    0    0     -0.4668931484     -9.7401084899     -1.1588526964     -0.2658087968     -0.0638169670     0.0690701389     39.9282722473     78.3665313720     -67.8098907470
118  34    0    0     -0.4668931484     -9.7401084899     -1.1588526964     -0.2658087968     -0.0638169670     0.0690701389     39.9282722473     78.3665313720     -67.8098907470
118 242    0    0     -0.5004136562     -9.6778564453     -1.1804015636     -0.2317197799     -0.0600884819     0.0658743000     38.3521575927     77.4879837036     -66.9664840698
119 194    0    0     -0.5028079986     -9.6563072204     -1.0798399448     -0.2013592958     -0.0592895221     0.0379106760     38.3521575927     77.4879837036     -66.9664840698
120 147    0    0     -0.5028079986     -9.6563072204     -1.0798399448     -0.2013592958     -0.0592895221     0.0379106760     38.3521575927     77.4879837036     -66.9664840698
121  99    0    0     -0.4956250190     -9.7209539413     -1.1253321170     -0.2098815441     -0.0632843255     0.0128765845     38.3521575927     77.4879837036     -66.9664840698
122  52    0    0     -0.4836534023     -9.6802511215     -1.1085718870     -0.1986961174     -0.0544957590     0.0083491430     38.3521575927     77.4879837036     -66.9664840698
123   4    0    0     -0.4836534023     -9.6802511215     -1.1085718870     -0.1986961174     -0.0544957590     0.0083491430     38.3521575927     77.4879837036     -66.9664840698
123 212    0    0     -0.5315398693     -9.7161655426     -1.1396980285     -0.1912391281     -0.0531641578     0.0131429064     38.3521575927     77.4879837036     -66.9664840698
124 165    0    0     -0.5195682525     -9.6706733703     -1.0678683519     -0.1741946458     -0.0582242441     -0.0118911897     38.3521575927     77.4879837036     -66.9664840698
125 118    0    0     -0.5195682525     -9.6706733703     -1.0678683519     -0.1741946458     -0.0582242441     -0.0118911897     38.3521575927     77.4879837036     -66.9664840698
126  71    0    0     -0.4836534023     -9.6946163177     -1.1037832498     -0.1813852787     -0.0624853610     -0.0438496112     39.4029006958     78.8936614990     -67.3038482666
127  24    0    0     -0.5075965881     -9.6970109939     -1.0989946174     -0.1843148231     -0.0619527244     -0.0574319362     39.4029006958     78.8936614990     -67.3038482666
127 232    0    0     -0.4812590599     -9.6946163177     -1.0630797147     -0.1757925748     -0.0635506439     -0.0739437866     39.4029006958     78.8936614990     -67.3038482666
128 185    0    0     -0.4812590599     -9.6946163177     -1.0630797147     -0.1757925748     -0.0635506439     -0.0739437866     39.4029006958     78.8936614990     -67.3038482666
129 138    0    0     -0.5099909305     -9.6634902954     -1.0558967590     -0.1792547225     -0.0672791242     -0.0672857809     39.4029006958     78.8936614990     -67.3038482666
130  90    0    0     -0.4094293594     -9.7089824676     -1.0391365289     -0.2117457866     -0.0997701835     -0.0419853687     39.4029006958     78.8936614990     -67.3038482666
131  43    0    0     -0.4094293594     -9.7089824676     -1.0391365289     -0.2117457866     -0.0997701835     -0.0419853687     39.4029006958     78.8936614990     -67.3038482666
131 251    0    0     -0.4668931484     -9.7137708663     -1.0678683519     -0.2061530590     -0.0670128107     -0.0395884876     39.4029006958     78.8936614990     -67.3038482666
132 204    0    0     -0.4692874431     -9.7472915649     -1.0989946174     -0.1688682460     -0.0648822402     -0.0505076122     38.8775291442     78.8936614990     -67.3038482666
133 157    0    0     -0.4692874431     -9.7472915649     -1.0989946174     -0.1688682460     -0.0648822402     -0.0505076122     38.8775291442     78.7179489135     -66.4604415893
134 110    0    0     -0.4621044635     -9.7281370162     -1.0463194847     -0.1366435050     -0.0760676908     -0.0475780916     38.8775291442     78.7179489135     -66.4604415893
135  62    0    0     -0.4333725929     -9.6898279190     -1.0008273124     -0.1164031744     -0.0803288173     -0.0531708145     38.8775291442     78.7179489135     -66.4604415893
136  15    0    0     -0.4333725929     -9.6898279190     -1.0008273124     -0.1164031744     -0.0803288173     -0.0531708145     38.8775291442     78.7179489135     -66.4604415893
136 224    0    0     -0.3854861259     -9.7137708663     -0.9313919067     -0.1156042098     -0.0811277770     -0.0582309007     38.8775291442     78.7179489135     -66.4604415893
137 177    0    0     -0.3830918121     -9.7520809173     -0.9553351402     -0.1092125301     -0.0648822402     -0.0257398366     38.8775291442     78.7179489135     -66.4604415893
138 130    0    0     -0.3830918121     -9.7520809173     -0.9553351402     -0.1092125301     -0.0648822402     -0.0257398366     38.8775291442     78.7179489135     -66.4604415893
139  83    0    0     -0.4285839557     -9.7353200912     -0.9361805915     -0.0583453750     -0.0552947139     0.0115449833     38.8775291442     78.7179489135     -66.4604415893
140  35    0    0     -0.4285839557     -9.7640523910     -0.8835054397     -0.0085435066     -0.0648822402     0.0134092259     39.2277755737     78.3665313720     -67.8098907470
140 243    0    0     -0.4285839557     -9.7640523910     -0.8835054397     -0.0085435066     -0.0648822402     0.0134092259     39.2277755737     78.3665313720     -67.8098907470
141 195    0    0     -0.4381612300     -9.7329254150     -0.7925210952     0.0114305019     -0.0734044933     0.0160724282     39.2277755737     78.3665313720     -67.8098907470
142 147    0    0     -0.4740760803     -9.7305316925     -0.7566062927     -0.0037497429     -0.0885847282     0.0147408256     39.2277755737     78.3665313720     -67.8098907470
143  99    0    0     -0.4740760803     -9.7305316925     -0.7566062927     -0.0037497429     -0.0885847282     0.0147408256     39.2277755737     78.3665313720     -67.8098907470
144  51    0    0     -0.4716817855     -9.7544746398     -0.7039311408     -0.0210605573     -0.1250705957     0.0080828218     39.2277755737     78.3665313720     -67.8098907470
145   3    0    0     -0.5099909305     -9.7544746398     -0.6967482089     0.0002450645     -0.1463762044     -0.0062984657     39.2277755737     78.3665313720     -67.8098907470
145 211    0    0     -0.5099909305     -9.7544746398     -0.6967482089     0.0002450645     -0.1463762044     -0.0062984657     39.2277755737     78.3665313720     -67.8098907470
146 163    0    0     -0.4956250190     -9.7736291885     -0.6201298236     0.0332687497     -0.1929822444     -0.0395884876     39.2277755737     78.3665313720     -67.8098907470
147 115    0    0     -0.4429498672     -9.7784175872     -0.5674547195     0.0535090875     -0.1804652023     -0.0755417060     39.7531471252     78.1908187866     -68.9906616210
148  67    0    0     -0.4429498672     -9.7784175872     -0.5674547195     0.0535090875     -0.1804652023     -0.0755417060     39.7531471252     78.1908187866     -68.9906616210
149  20    0    0     -0.4261896133     -9.6946163177     -0.4716817855     0.0468511009     -0.1916506385     -0.0598288154     39.7531471252     78.1908187866     -68.9906616210
149 228    0    0     -0.3830918121     -9.7233486175     -0.3711201906     0.0082346496     -0.1831284046     -0.0398548107     39.7531471252     78.1908187866     -68.9906616210
150 181    0    0     -0.3830918121     -9.7233486175     -0.3711201906     0.0082346496     -0.1831284046     -0.0398548107     39.7531471252     78.1908187866     -68.9906616210
151 133    0    0     -0.4309782505     -9.7353200912     -0.3663315296     -0.0269196033     -0.0843236160     -0.0497086477     39.7531471252     78.1908187866     -68.9906616210
152  86    0    0     -0.4118237018     -9.7161655426     -0.3711201906     -0.0663349723     -0.0667464828     -0.0507739305     39.7531471252     78.1908187866     -68.9906616210
153  39    0    0     -0.4118237018     -9.7161655426     -0.3711201906     -0.0663349723     -0.0667464828     -0.0507739305     39.7531471252     78.1908187866     -68.9906616210
153 248    0    0     -0.4214009761     -9.7377147674     -0.3423882961     -0.0934996318     -0.0659475278     -0.0499749708     39.7531471252     78.1908187866     -68.9906616210
154 200    0    0     0.0838013267     -9.6539134979     -1.5563104152     -0.1097451572     -0.0683444070     -0.0723458576     39.7531471252     78.1908187866     -68.9906616210
155 153    0    0     0.0838013267     -9.6539134979     -1.5563104152     -0.1097451572     -0.0683444070     -0.0723458576     39.7531471252     78.1908187866     -68.9906616210
156 106   -3    6     -0.4812590599     -9.7257432937     0.0215489125     -0.2801900863     -0.1149504303     -0.1852656173     38.8775291442     78.7179489135     -69.1593399047
157  59   -4   10     -0.2992904472     -9.7448978424     -0.2226721048     -0.2442368507     -0.0963080215     -0.1514429473     38.8775291442     78.7179489135     -69.1593399047
158  12   -5   11     -0.2992904472     -9.7448978424     -0.2226721048     -0.2442368507     -0.0963080215     -0.1514429473     38.8775291442     78.7179489135     -69.1593399047
158 221   -5   13     -0.3352053165     -9.8406705856     -0.3974577426     -0.2383778095     -0.0329238224     -0.1301373362     38.8775291442     78.7179489135     -69.1593399047
159 174   -3    9     -0.2705585718     -9.7736291885     -0.4118237018     -0.2109468221     -0.0723392057     -0.1261425495     38.8775291442     78.7179489135     -69.1593399047
160 127   -3    8     -0.2705585718     -9.7736291885     -0.4118237018     -0.2109468221     -0.0723392057     -0.1261425495     38.8775291442     78.7179489135     -69.1593399047
161  80   -3   10     -0.2250664234     -9.7233486175     -0.3208393812     -0.2295892477     -0.1045639514     -0.0965809917     38.8775291442     78.7179489135     -69.1593399047
162  33   -3    9     -0.2442210197     -9.7640523910     -0.3950634002     -0.2226649284     -0.0640832853     -0.0728785037     38.8775291442     78.7179489135     -69.1593399047
162 242   -2    9     -0.2442210197     -9.7640523910     -0.3950634002     -0.2226649284     -0.0640832853     -0.0728785037     38.8775291442     78.7179489135     -69.1593399047
163 195   -2    9     -0.2035175085     -9.7999668121     -0.3950634002     -0.2029572248     -0.0249342203     -0.0928525161     39.5780258178     77.6636886596     -70.8461532592
164 147   -2    8     -0.1867572593     -9.7568693161     -0.2753472328     -0.1797873735     0.0118179583     -0.1029726743     39.5780258178     77.6636886596     -70.8461532592
165 101   -2    8     -0.1867572593     -9.7568693161     -0.2753472328     -0.1797873735     0.0118179583     -0.1029726743     39.5780258178     77.6636886596     -70.8461532592
166  54   -2    8     -0.2346437215     -9.7712354660     -0.2418267011     -0.1723304033     0.0554944705     -0.0949830818     39.5780258178     77.6636886596     -70.8461532592
167   7   -1    7     -0.2777415513     -9.8454589843     -0.2992904472     -0.1560848712     0.0722726297     -0.0992442035     39.5780258178     77.6636886596     -70.8461532592
167 215    0    5     -0.2777415513     -9.8454589843     -0.2992904472     -0.1560848712     0.0722726297     -0.0992442035     39.5780258178     77.6636886596     -70.8461532592
168 168    0    6     -0.1963345432     -9.8981342315     -0.3926690864     -0.0934996318     0.0107526814     -0.1016410827     39.5780258178     77.6636886596     -70.8461532592
169 121    0    5     -0.1819685935     -9.7185602188     -0.2514039993     -0.0317133665     -0.0331901454     -0.1090980529     39.5780258178     77.6636886596     -70.8461532592
170  73    0    4     -0.1819685935     -9.7185602188     -0.2514039993     -0.0317133665     -0.0331901454     -0.1090980529     39.5780258178     77.6636886596     -70.8461532592
171  26    0    7     -0.1915459060     -9.6539134979     -0.0790126848     -0.0580790519     -0.0590231990     -0.1021737217     37.3014144897     76.7851409912     -73.3763732910
171 235   -1    7     -0.0670410633     -9.7425031661     -0.2250664234     -0.1188000564     -0.0571589565     -0.0742101097     37.3014144897     76.7851409912     -73.3763732910
172 187   -2    9     -0.0670410633     -9.7425031661     -0.2250664234     -0.1188000564     -0.0571589565     -0.0742101097     37.3014144897     76.7851409912     -73.3763732910
173 140   -4    9     -0.2226721048     -9.8071498870     -0.1604196929     -0.1379750967     -0.0358533501     -0.0606277847     37.3014144897     76.7851409912     -73.3763732910
174  93   -4    9     -0.2585869789     -9.8670082092     -0.1867572593     -0.1198653221     -0.0811277770     -0.0819333839     37.3014144897     76.7851409912     -73.3763732910
175  46   -4   11     -0.2585869789     -9.8670082092     -0.1867572593     -0.1198653221     -0.0811277770     -0.0819333839     37.3014144897     76.7851409912     -73.3763732910
175 255   -6   12     -0.1819685935     -9.7544746398     -0.0311262083     -0.0905701255     -0.1666165447     -0.0971136379     37.3014144897     76.7851409912     -73.3763732910
176 208   -5   14     -0.0550694465     -9.6874332427     0.0574637699     -0.1222622156     -0.2222774505     -0.0795365047     37.3014144897     76.7851409912     -73.3763732910
177 161   -5   14     -0.0550694465     -9.6874332427     0.0574637699     -0.1222622156     -0.2222774505     -0.0795365047     37.3014144897     76.7851409912     -73.3763732910
178 114   -5   14     -0.0071829710     -9.7496862411     0.0359148550     -0.1528890371     -0.1732745409     -0.0742101097     36.6009178161     77.8394012451     -71.6895599365
179  67   -5   12     -0.0143659424     -9.7784175872     -0.0335205316     -0.1704661607     -0.0971069908     -0.0534371376     36.6009178161     77.8394012451     -71.6895599365
180  20   -4   10     -0.0143659424     -9.7784175872     -0.0335205316     -0.1704661607     -0.0971069908     -0.0534371376     36.6009178161     77.8394012451     -71.6895599365
180 229   -3    9     0.0215489125     -9.7879953384     -0.0239432382     -0.1656723976     -0.0238689398     -0.0542360877     36.6009178161     77.8394012451     -71.6895599365
181 181   -3    8     -0.1508424043     -9.7856006622     -0.0574637699     -0.1566175222     0.0309930109     -0.0744764280     36.6009178161     77.8394012451     -71.6895599365
182 134   -2    8     -0.1508424043     -9.7856006622     -0.0574637699     -0.1566175222     0.0309930109     -0.0744764280     36.6009178161     77.8394012451     -71.6895599365
183  86   -2    8     -0.1245048284     -9.8310928344     0.0239432382     -0.1459647178     -0.0185425357     -0.1043042898     36.6009178161     77.8394012451     -71.6895599365
184  38   -2    8     0.0359148550     -9.7353200912     -0.0622524166     -0.1315834283     -0.0582242441     -0.0944504356     36.6009178161     77.8394012451     -71.6895599365
184 247   -2    9     0.0359148550     -9.7353200912     -0.0622524166     -0.1315834283     -0.0582242441     -0.0944504356     36.6009178161     77.8394012451     -71.6895599365
185 200   -2   10     0.0335205316     -9.8191213607     -0.0143659424     -0.1387740612     -0.0259995007     -0.0819333839     36.6009178161     77.8394012451     -71.6895599365
186 153   -1   10     -0.0191545906     -9.8215160369     -0.0670410633     -0.1068156480     0.0107526814     -0.0880587577     36.7760391235     77.3122711181     -74.5571441650
187 105   -1   11     -0.0191545906     -9.8215160369     -0.0670410633     -0.1068156480     0.0107526814     -0.0880587577     36.7760391235     77.3122711181     -74.5571441650
188  58   -2   12     0.0047886476     -9.7879953384     -0.1604196929     -0.0767214584     0.0038283581     -0.1021737217     36.7760391235     77.3122711181     -74.5571441650
189  11   -2   15     -0.0718297100     -9.6994056701     0.2035175085     -0.1006902694     -0.0302606225     -0.0843302631     36.7760391235     77.3122711181     -74.5571441650
189 219   -2   18     -0.0718297100     -9.6994056701     0.2035175085     -0.1006902694     -0.0302606225     -0.0843302631     36.7760391235     77.3122711181     -74.5571441650
190 171   -3   22     0.0598580884     -9.7377147674     0.0502807998     -0.1403719806     -0.0734044933     -0.0574319362     36.7760391235     77.3122711181     -74.5571441650
191 124   -3   25     0.0957729530     -9.6946163177     0.1747856235     -0.1733956909     -0.0683444070     -0.0374579238     36.7760391235     77.3122711181     -74.5571441650
192  77   -2   26     0.0957729530     -9.6946163177     0.1747856235     -0.1733956909     -0.0683444070     -0.0374579238     36.7760391235     77.3122711181     -74.5571441650
193  29   -3   26     0.0239432382     -9.8358821868     0.1292934894     -0.2029572248     -0.0438429546     -0.0505076122     36.7760391235     77.3122711181     -74.5571441650
193 238   -3   24     0.0383091812     -9.9101057052     -0.0407035017     -0.1744609594     -0.0707412910     -0.0590298557     38.0019073486     77.1365661621     -73.3763732910
194 190   -3   24     0.0383091812     -9.9101057052     -0.0407035017     -0.1744609594     -0.0707412910     -0.0590298557     38.0019073486     77.1365661621     -73.3763732910
195 143   -4   27     0.0574637699     -9.7520809173     -0.0071829710     -0.1299854993     -0.0715402507     -0.0590298557     38.0019073486     77.1365661621     -73.3763732910
196  95   -4   29     0.0119716191     -9.6419420242     0.0239432382     -0.1534216642     -0.0750024080     -0.0667531442     38.0019073486     77.1365661621     -73.3763732910
197  48   -3   31     0.0119716191     -9.6419420242     0.0239432382     -0.1534216642     -0.0750024080     -0.0667531442     38.0019073486     77.1365661621     -73.3763732910
198   0   -3   35     0.0598580884     -9.7257432937     0.1340821266     -0.2365135669     -0.1160157203     -0.0481107282     38.0019073486     77.1365661621     -73.3763732910
198 209   -3   38     0.1843629074     -9.7903900146     0.0790126848     -0.2418399572     -0.1112219572     -0.0459801721     38.0019073486     77.1365661621     -73.3763732910
199 162   -3   40     0.1843629074     -9.7903900146     0.0790126848     -0.2418399572     -0.1112219572     -0.0459801721     38.0019073486     77.1365661621     -73.3763732910
200 114   -3   40     0.1460537433     -9.8167276382     0.2107004880     -0.2088162660     -0.0457071971     -0.0798028230     38.0019073486     77.1365661621     -73.3763732910
201  66   -3   40     0.0191545906     -9.7760238647     0.0933786296     -0.2080173015     -0.0193414983     -0.0968473243     36.6009178161     76.7851409912     -75.0631866455
202  19   -4   40     0.0191545906     -9.7760238647     0.0933786296     -0.2080173015     -0.0193414983     -0.0968473243     36.6009178161     76.7851409912     -75.0631866455
202 227   -3   43     0.0215489125     -9.7448978424     0.2178834438     -0.2109468221     -0.0457071971     -0.0867271518     36.6009178161     76.7851409912     -75.0631866455
203 180   -3   45     0.0766183614     -9.8023614883     0.1843629074     -0.2200017213     -0.0715402507     -0.0662204980     36.6009178161     76.7851409912     -75.0631866455
204 132   -3   45     0.0766183614     -9.8023614883     0.1843629074     -0.2200017213     -0.0715402507     -0.0662204980     36.6009178161     76.7851409912     -75.0631866455
205  84   -2   45     0.2107004880     -9.8143329620     0.4237952709     -0.2136100292     -0.0811277770     -0.0371916055     36.6009178161     76.7851409912     -75.0631866455
206  36    0   42     0.3112620830     -9.7784175872     0.1484480619     -0.1939023494     -0.0369186282     0.0016911385     36.6009178161     76.7851409912     -75.0631866455
206 244    0   39     0.3112620830     -9.7784175872     0.1484480619     -0.1939023494     -0.0369186282     0.0016911385     36.6009178161     76.7851409912     -75.0631866455
207 196    0   38     0.1771799468     -9.6946163177     0.2107004880     -0.2029572248     0.0520323038     -0.0007057427     36.6009178161     76.7851409912     -75.0631866455
208 148    1   36     0.1556310415     -9.7161655426     0.1412650966     -0.2381114721     0.0752021551     -0.0015047035     35.9004211425     76.4337234497     -75.7379150390
209 101    0   40     0.1556310415     -9.7161655426     0.1412650966     -0.2381114721     0.0752021551     -0.0015047035     35.9004211425     76.4337234497     -75.7379150390
210  53    0   41     0.2945018005     -9.7712354660     0.4022463798     -0.2610150337     0.0858549594     -0.0031026244     35.9004211425     76.4337234497     -75.7379150390
211   5    0   40     0.1292934894     -9.8430643081     0.1221105098     -0.2455684661     0.1404505968     -0.0039015846     35.9004211425     76.4337234497     -75.7379150390
211 212   -1   40     0.1292934894     -9.8430643081     0.1221105098     -0.2455684661     0.1404505968     -0.0039015846     35.9004211425     76.4337234497     -75.7379150390
212 164   -3   36     -0.0622524166     -9.8286991119     0.1077445626     -0.2197354078     0.1316620230     -0.0228103160     35.9004211425     76.4337234497     -75.7379150390
213 117   -3   36     0.0814070034     -9.7712354660     -0.0311262083     -0.2048214673     0.0477711820     -0.0044342250     35.9004211425     76.4337234497     -75.7379150390
214  69   -2   37     0.0814070034     -9.7712354660     -0.0311262083     -0.2048214673     0.0477711820     -0.0044342250     35.9004211425     76.4337234497     -75.7379150390
215  21   -3   42     0.1388707752     -9.6898279190     0.1005615949     -0.2213333129     0.0214054846     -0.0009720629     35.9004211425     76.4337234497     -75.7379150390
215 229   -3   46     0.1316878080     -9.7832069396     0.3088677406     -0.2599497318     0.0192749233     -0.0076300668     38.1770324707     76.6094360351     -76.5813217163
216 181   -3   50     0.1316878080     -9.7832069396     0.3088677406     -0.2599497318     0.0192749233     -0.0076300668     38.1770324707     76.6094360351     -76.5813217163
217 133   -4   52     0.1292934894     -9.8454589843     0.1484480619     -0.2399757146     0.0307266902     -0.0012383832     38.1770324707     76.6094360351     -76.5813217163
218  85   -3   50     -0.0047886476     -9.7760238647     0.0023943238     -0.2186701059     0.0277971744     -0.0057658262     38.1770324707     76.6094360351     -76.5813217163
219  37   -3   51     -0.0047886476     -9.7760238647     0.0023943238     -0.2186701059     0.0277971744     -0.0057658262     38.1770324707     76.6094360351     -76.5813217163
219 245   -3   54     0.0885899734     -9.7209539413     -0.0933786296     -0.2104141950     -0.0278637409     -0.0164186334     38.1770324707     76.6094360351     -76.5813217163
220 198   -2   56     0.0838013267     -9.7592630386     0.1628140068     -0.2245291471     -0.0291953420     -0.0433169651     38.1770324707     76.6094360351     -76.5813217163
221 150   -2   60     0.0838013267     -9.7592630386     0.1628140068     -0.2245291471     -0.0291953420     -0.0433169651     38.1770324707     76.6094360351     -76.5813217163
222 103   -1   61     0.0646467447     -9.8167276382     0.2585869789     -0.2213333129     -0.0092213306     -0.0603614568     38.1770324707     76.6094360351     -76.5813217163
223  56    0   58     0.1125332117     -9.8215160369     0.1963345432     -0.2000277042     0.0096873970     -0.0611604166     38.1770324707     76.6094360351     -76.5813217163
224   8    0   59     0.1125332117     -9.8215160369     0.1963345432     -0.2000277042     0.0096873970     -0.0611604166     38.1770324707     76.6094360351     -76.5813217163
224 216    0   58     0.0359148550     -9.6922225952     0.0622524166     -0.2021582603     0.0251339697     -0.0598288154     37.4765357971     75.5551757812     -75.2318725585
225 169    0   59     0.0239432382     -9.7209539413     0.1221105098     -0.2237301826     -0.0188088560     -0.0534371376     37.4765357971     75.5551757812     -75.2318725585
226 122    0   60     0.0239432382     -9.7209539413     0.1221105098     -0.2237301826     -0.0188088560     -0.0534371376     37.4765357971     75.5551757812     -75.2318725585
227  74    1   59     0.1532367229     -9.7353200912     0.2083061695     -0.2450358152     -0.0547620773     -0.0334631204     37.4765357971     75.5551757812     -75.2318725585
228  27    2   59     0.2154891252     -9.7664461135     0.4716817855     -0.2636782169     -0.0425113487     -0.0249408769     37.4765357971     75.5551757812     -75.2318725585
228 236    2   57     0.2154891252     -9.7664461135     0.4716817855     -0.2636782169     -0.0425113487     -0.0249408769     37.4765357971     75.5551757812     -75.2318725585
229 189    2   56     0.2154891252     -9.8071498870     0.4692874431     -0.2426389217     0.0059589185     -0.0110922288     37.4765357971     75.5551757812     -75.2318725585
230 142    2   54     0.1316878080     -9.8167276382     0.0885899734     -0.2194690704     0.0448416614     -0.0020373435     37.4765357971     75.5551757812     -75.2318725585
231  94    1   54     0.1316878080     -9.8167276382     0.0885899734     -0.2194690704     0.0448416614     -0.0020373435     37.4765357971     75.5551757812     -75.2318725585
232  46    0   53     0.0861956501     -9.7975721359     0.1388707752     -0.2040225028     0.0421784543     0.0043543395     37.4765357971     75.2037582397     -74.5571441650
232 254    0   52     0.0359148550     -9.7113771438     0.1795742750     -0.2194690704     0.0014314763     0.0213988304     37.4765357971     75.2037582397     -74.5571441650
233 207    0   54     0.0359148550     -9.7113771438     0.1795742750     -0.2194690704     0.0014314763     0.0213988304     37.4765357971     75.2037582397     -74.5571441650
234 159    0   57     0.2561926364     -9.8023614883     0.3639371871     -0.2349156379     -0.0267984604     0.0408402013     37.4765357971     75.2037582397     -74.5571441650
235 111    1   60     0.1484480619     -9.7257432937     0.0263375616     -0.2077509880     0.0333898925     0.0331169128     37.4765357971     75.2037582397     -74.5571441650
236  63    1   62     0.1484480619     -9.7257432937     0.0263375616     -0.2077509880     0.0333898925     0.0331169128     37.4765357971     75.2037582397     -74.5571441650
237  16    0   66     0.0047886476     -9.7951784133     0.1149275422     -0.2370461940     0.0618861484     -0.0028363041     37.4765357971     75.2037582397     -74.5571441650
237 224   -1   68     0.0263375616     -9.8957395553     0.1939402198     -0.2255944252     0.0379173326     -0.0233429551     37.4765357971     75.2037582397     -74.5571441650
238 177   -2   70     0.0263375616     -9.8957395553     0.1939402198     -0.2255944252     0.0379173326     -0.0233429551     37.4765357971     75.2037582397     -74.5571441650
239 130   -2   71     -0.0430978250     -9.7903900146     0.0287318849     -0.1851137733     0.0054262762     -0.0273377561     37.1262893676     76.2580108642     -75.5692291259
240  82   -2   70     0.0790126848     -9.7592630386     0.1436594247     -0.1739283180     -0.0582242441     -0.0286693592     37.1262893676     76.2580108642     -75.5692291259
241  35   -1   69     0.0790126848     -9.7592630386     0.1436594247     -0.1739283180     -0.0582242441     -0.0286693592     37.1262893676     76.2580108642     -75.5692291259
241 243    0   72     -0.0215489125     -9.8023614883     0.5818206787     -0.2093488931     -0.0539631175     -0.0433169651     37.1262893676     76.2580108642     -75.5692291259
242 196    1   74     0.1652083396     -9.8023614883     0.2346437215     -0.1893749046     -0.0507672786     -0.0350610446     37.1262893676     76.2580108642     -75.5692291259
243 148    3   76     0.1652083396     -9.8023614883     0.2346437215     -0.1893749046     -0.0507672786     -0.0350610446     37.1262893676     76.2580108642     -75.5692291259
244 101    6   79     -0.0574637699     -9.7281370162     0.1652083396     -0.1925707340     -0.0299943065     -0.0473117685     37.1262893676     76.2580108642     -75.5692291259
245  54    7   78     0.1771799468     -9.7425031661     0.3375996351     -0.2053541183     -0.0909816169     -0.0262724781     37.1262893676     76.2580108642     -75.5692291259
246   6    5   79     0.1771799468     -9.7425031661     0.3375996351     -0.2053541183     -0.0909816169     -0.0262724781     37.1262893676     76.2580108642     -75.5692291259
246 215    3   75     0.2250664234     -9.7113771438     0.3328109979     -0.2133437156     -0.0398481483     -0.0220113539     36.4257926940     76.6094360351     -75.5692291259
247 167    2   75     0.0742240333     -9.7425031661     0.3854861259     -0.2266597270     0.0187422809     -0.0395884876     36.4257926940     76.6094360351     -75.5692291259
248 120    0   72     0.0742240333     -9.7425031661     0.3854861259     -0.2266597270     0.0187422809     -0.0395884876     36.4257926940     76.6094360351     -75.5692291259
249  72    1   67     0.0909842967     -9.8286991119     0.0454921483     -0.2178711652     -0.0017643682     -0.0342620849     36.4257926940     76.6094360351     -75.5692291259
250  24    1   71     0.0263375616     -9.7353200912     0.4214009761     -0.2399757146     -0.0507672786     -0.0276040792     36.4257926940     76.6094360351     -75.5692291259
250 232    0   69     0.0263375616     -9.7353200912     0.4214009761     -0.2399757146     -0.0507672786     -0.0276040792     36.4257926940     76.6094360351     -75.5692291259
251 184    0   69     0.1556310415     -9.7472915649     0.5770320415     -0.2231975555     -0.0907153034     -0.0116248691     36.4257926940     76.6094360351     -75.5692291259
252 137    1   72     0.0143659424     -9.7185602188     0.3184450626     -0.2383778095     -0.0694096946     -0.0105595886     36.4257926940     76.6094360351     -75.5692291259
253  89    3   70     0.0143659424     -9.7185602188     0.3184450626     -0.2383778095     -0.0694096946     -0.0105595886     36.4257926940     76.6094360351     -75.5692291259
254  41    2   67     0.1580253696     -9.7161655426     0.1173218607     -0.2743310451     -0.0912479400     -0.0100269484     36.6009178161     75.3794631958     -76.4126358032
254 250    2   69     0.0981672668     -9.7927837371     0.3663315296     -0.2828532695     -0.0718065643     -0.0054995055     36.6009178161     75.3794631958     -76.4126358032
255 202    1   69     0.0981672668     -9.7927837371     0.3663315296     -0.2828532695     -0.0718065643     -0.0054995055     36.6009178161     75.3794631958     -76.4126358032
  0 155    2   64     0.0766183614     -9.7927837371     0.3759088277     -0.2519601345     -0.0789972066     0.0064849019     36.6009178161     75.3794631958     -76.4126358032
  1 107    2   63     0.0718297100     -9.7448978424     0.3256280183     -0.2381114721     -0.0896500205     0.0264589118     36.6009178161     75.3794631958     -76.4126358032
  2  59    2   62     0.0718297100     -9.7448978424     0.3256280183     -0.2381114721     -0.0896500205     0.0264589118     36.6009178161     75.3794631958     -76.4126358032
  3  10    2   60     0.0383091812     -9.7353200912     0.3519655704     -0.2567538976     -0.1192115545     0.0371117234     36.6009178161     75.3794631958     -76.4126358032
  3 219    1   62     -0.0023943238     -9.9196834564     0.3663315296     -0.2671403884     -0.1485067749     0.0344485187     36.6009178161     75.3794631958     -76.4126358032
  4 171    2   63     -0.0023943238     -9.9196834564     0.3663315296     -0.2671403884     -0.1485067749     0.0344485187     36.6009178161     75.3794631958     -76.4126358032
  5 123    0   66     -0.0646467447     -9.8263044357     0.1125332117     -0.2168058872     -0.1852589607     0.0264589118     36.6009178161     75.3794631958     -76.4126358032
  6  76    0   66     0.0191545906     -9.6778564453     -0.2083061695     -0.2010929822     -0.2326639413     0.0288557958     34.8496780395     78.1908187866     -76.0752792358
  7  28    1   66     0.0191545906     -9.6778564453     -0.2083061695     -0.2010929822     -0.2326639413     0.0288557958     34.8496780395     78.1908187866     -76.0752792358
  7 236    0   69     0.3184450626     -9.7305316925     0.1364764571     -0.2285239458     -0.2574317216     0.0296547527     34.8496780395     78.1908187866     -76.0752792358
  8 188    2   67     0.1484480619     -9.7712354660     0.6680163383     -0.2146753072     -0.1551647758     0.0086154632     34.8496780395     78.1908187866     -76.0752792358
  9 140    5   65     0.1484480619     -9.7712354660     0.6680163383     -0.2146753072     -0.1551647758     0.0086154632     34.8496780395     78.1908187866     -76.0752792358
 10  92    5   66     -0.0574637699     -9.8286991119     0.3639371871     -0.2048214673     -0.1181462764     0.0126102662     34.8496780395     78.1908187866     -76.0752792358
 11  45    6   65     -0.0957729530     -9.9675693511     0.3088677406     -0.2133437156     -0.1197441940     -0.0001731026     34.8496780395     78.1908187866     -76.0752792358
 11 253    4   66     -0.0957729530     -9.9675693511     0.3088677406     -0.2133437156     -0.1197441940     -0.0001731026     34.8496780395     78.1908187866     -76.0752792358
 12 205    3   70     -0.1053502440     -9.6970109939     0.3064734458     -0.2181374788     -0.1679481410     0.0360464382     34.8496780395     78.1908187866     -76.0752792358
 13 157    3   73     0.0981672668     -9.7472915649     0.3304166793     -0.2780595064     -0.2763404607     0.0693364620     37.1262893676     76.6094360351     -75.9065933227
 14 109    1   75     0.0981672668     -9.7472915649     0.3304166793     -0.2780595064     -0.2763404607     0.0693364620     37.1262893676     76.6094360351     -75.9065933227
 15  61    2   73     -0.0191545906     -9.8095445632     0.7685779571     -0.2919081497     -0.2867269325     0.0339158773     37.1262893676     76.6094360351     -75.9065933227
 16  14    2   70     0.0478864765     -9.8167276382     0.0215489125     -0.2290565967     -0.2875258922     0.0224641108     37.1262893676     76.6094360351     -75.9065933227
 16 222    2   70     0.0478864765     -9.8167276382     0.0215489125     -0.2290565967     -0.2875258922     0.0224641108     37.1262893676     76.6094360351     -75.9065933227
 17 174    2   70     -0.1580253696     -9.7161655426     0.1867572593     -0.2413073062     -0.3130926609     0.0168713865     37.1262893676     76.6094360351     -75.9065933227
 18 127    2   70     -0.2490096569     -9.6012382507     0.0718297100     -0.2959029674     -0.4537096977     0.0451013183     37.1262893676     76.6094360351     -75.9065933227
 19  79    1   74     -0.2490096569     -9.6012382507     0.0718297100     -0.2959029674     -0.4537096977     0.0451013183     37.1262893676     76.6094360351     -75.9065933227
 20  31    1   75     -0.0191545906     -9.7736291885     0.4956250190     -0.3840549278     -0.6148333549     0.0608142137     37.1262893676     76.6094360351     -75.9065933227
 20 239    1   76     -0.0502807998     -9.8215160369     0.3352053165     -0.3893813610     -0.6659667968     0.0562867736     37.1262893676     77.3122711181     -75.9065933227
 21 191    0   75     -0.0502807998     -9.8215160369     0.3352053165     -0.3893813610     -0.6659667968     0.0562867736     37.1262893676     77.3122711181     -75.9065933227
 22 144    0   71     -0.0670410633     -9.7688407897     0.0550694465     -0.3595534801     -0.6835439205     0.0301873946     37.1262893676     77.3122711181     -75.9065933227
 23  96    0   69     -0.0502807998     -9.6610965728     0.2801358699     -0.3912455749     -0.7312152385     0.0261925935     37.1262893676     77.3122711181     -75.9065933227
 24  49    0   67     -0.0502807998     -9.6610965728     0.2801358699     -0.3912455749     -0.7312152385     0.0261925935     37.1262893676     77.3122711181     -75.9065933227
 25   1    0   67     -0.0071829710     -9.8215160369     0.2154891252     -0.4040289402     -0.7549177169     -0.0060321464     37.1262893676     77.3122711181     -75.9065933227
 25 209   -2   67     -0.0550694465     -9.7808122634     0.2298550844     -0.3845875740     -0.7418680667     -0.0102932679     37.1262893676     77.3122711181     -75.9065933227
 26 162   -2   63     -0.0550694465     -9.7808122634     0.2298550844     -0.3845875740     -0.7418680667     -0.0102932679     37.1262893676     77.3122711181     -75.9065933227
 27 115   -3   61     0.0478864765     -9.8933458328     0.5554831027     -0.3768642902     -0.7253561973     0.0054196214     37.1262893676     77.3122711181     -75.9065933227
 28  67   -4   56     0.0502807998     -9.8526420593     0.1268991470     -0.2879133415     -0.6161649227     0.0136755466     33.7989311218     75.3794631958     -73.7137374877
 29  19   -1   48     0.0502807998     -9.8526420593     0.1268991470     -0.2879133415     -0.6161649227     0.0136755466     33.7989311218     75.3794631958     -73.7137374877
 29 228   -1   44     -0.1245048284     -9.7113771438     -0.0430978250     -0.2628792524     -0.5386657714     0.0139418661     33.7989311218     75.3794631958     -73.7137374877
 30 181    0   42     -0.1628140068     -9.7496862411     -0.1460537433     -0.2788584709     -0.5772821903     -0.0188155155     33.7989311218     75.3794631958     -73.7137374877
 31 134    0   43     -0.1628140068     -9.7496862411     -0.1460537433     -0.2788584709     -0.5772821903     -0.0188155155     33.7989311218     75.3794631958     -73.7137374877
 32  87    0   47     -0.1580253696     -9.7784175872     -0.1005615949     -0.3105505704     -0.6286820411     -0.0411864089     33.7989311218     75.3794631958     -73.7137374877
 33  39    1   51     -0.1149275422     -9.8286991119     0.0143659424     -0.3243992328     -0.7091106891     -0.0411864089     33.7989311218     75.3794631958     -73.7137374877
 33 248    0   53     -0.1149275422     -9.8286991119     0.0143659424     -0.3243992328     -0.7091106891     -0.0411864089     33.7989311218     75.3794631958     -73.7137374877
 34 201    0   54     -0.1053502440     -9.7544746398     -0.2705585718     -0.3012293577     -0.7605104923     -0.0108259094     33.7989311218     75.3794631958     -73.7137374877
 35 154    0   54     0.0598580884     -9.8143329620     0.1963345432     -0.3228013038     -0.7828813552     -0.0017710235     33.7989311218     75.3794631958     -73.7137374877
 36 106    0   49     0.0598580884     -9.8143329620     0.1963345432     -0.3228013038     -0.7828813552     -0.0017710235     33.7989311218     75.3794631958     -73.7137374877
 37  59   -1   45     0.1699969768     -9.7592630386     0.1556310415     -0.2812553596     -0.6734237670     -0.0182828731     34.3243064880     78.0151138305     -73.2076950073
 38  11   -1   45     0.0023943238     -9.8526420593     0.1245048284     -0.2743310451     -0.5216212749     -0.0174839124     34.3243064880     78.0151138305     -73.2076950073
 38 219    0   41     0.0023943238     -9.8526420593     0.1245048284     -0.2743310451     -0.5216212749     -0.0174839124     34.3243064880     78.0151138305     -73.2076950073
 39 171    0   40     -0.1316878080     -9.7832069396     -0.2346437215     -0.2200017213     -0.4760805606     -0.0331968021     34.3243064880     78.0151138305     -73.2076950073
 40 123   -1   41     -0.0287318849     -9.7377147674     -0.0502807998     -0.2466337203     -0.5048431396     -0.0233429551     34.3243064880     78.0151138305     -73.2076950073
 41  76   -1   42     -0.0287318849     -9.7377147674     -0.0502807998     -0.2466337203     -0.5048431396     -0.0233429551     34.3243064880     78.0151138305     -73.2076950073
 42  28    0   43     0.0167602658     -9.8119382858     0.0023943238     -0.2516938209     -0.4957882881     0.0040880198     34.3243064880     78.0151138305     -73.2076950073
 42 235    0   44     -0.1149275422     -9.7736291885     0.0383091812     -0.2506285190     -0.4848691463     0.0403075599     34.3243064880     78.0151138305     -73.2076950073
 43 187    0   44     -0.1149275422     -9.7736291885     0.0383091812     -0.2506285190     -0.4848691463     0.0403075599     34.3243064880     78.0151138305     -73.2076950073
 44 139    0   42     -0.1125332117     -9.8598251342     -0.1197161788     -0.2532917261     -0.5381331443     0.0831851100     33.2735595703     77.3122711181     -71.8582458496
 45  93   -2   42     -0.2035175085     -9.7281370162     -0.0670410633     -0.2439705371     -0.5959246158     0.1098171234     33.2735595703     77.3122711181     -71.8582458496
 46  46   -4   42     -0.2035175085     -9.7281370162     -0.0670410633     -0.2439705371     -0.5959246158     0.1098171234     33.2735595703     77.3122711181     -71.8582458496
 46 254   -5   44     -0.2370380401     -9.7065887451     -0.0670410633     -0.2724667787     -0.6941967487     0.1287258625     33.2735595703     77.3122711181     -71.8582458496
 47 207   -6   47     -0.0646467447     -9.7281370162     0.0981672668     -0.3185401439     -0.7884740829     0.1273942589     33.2735595703     77.3122711181     -71.8582458496
 48 160   -6   46     -0.0646467447     -9.7281370162     0.0981672668     -0.3185401439     -0.7884740829     0.1273942589     33.2735595703     77.3122711181     -71.8582458496
 49 113   -7   45     0.0071829710     -9.8071498870     -0.1532367229     -0.3590208292     -0.7551840782     0.1140782475     33.2735595703     77.3122711181     -71.8582458496
 50  65   -9   46     -0.1915459060     -9.7688407897     -0.1652083396     -0.3451721906     -0.6760869503     0.0435034036     33.2735595703     77.3122711181     -71.8582458496
 51  18   -9   45     -0.1915459060     -9.7688407897     -0.1652083396     -0.3451721906     -0.6760869503     0.0435034036     33.2735595703     77.3122711181     -71.8582458496
 51 226  -11   46     -0.3064734458     -9.8478536605     0.0646467447     -0.3236002683     -0.6981915950     0.0570857286     34.8496780395     77.8394012451     -71.0148391723
 52 178  -14   48     -0.4381612300     -9.8406705856     -0.3519655704     -0.3049578428     -0.7631736755     0.0387096405     34.8496780395     77.8394012451     -71.0148391723
 53 131  -15   48     -0.4381612300     -9.8406705856     -0.3519655704     -0.3049578428     -0.7631736755     0.0387096405     34.8496780395     77.8394012451     -71.0148391723
 54  83  -17   48     -0.4597101688     -9.6922225952     -0.2681642532     -0.3105505704     -0.9786266326     0.0011584982     34.8496780395     77.8394012451     -71.0148391723
 55  35  -20   48     -0.3375996351     -9.7137708663     -0.1268991470     -0.3433079481     -1.1410819292     0.0008921783     34.8496780395     77.8394012451     -71.0148391723
 55 244  -21   49     -0.3375996351     -9.7137708663     -0.1268991470     -0.3433079481     -1.1410819292     0.0008921783     34.8496780395     77.8394012451     -71.0148391723
 56 197  -22   52     -0.3016848087     -9.7999668121     -0.1556310415     -0.3678094148     -1.2699809074     0.0086154632     34.8496780395     77.8394012451     -71.0148391723
 57 149  -23   54     -0.1412650966     -9.7592630386     -0.1460537433     -0.3699399471     -1.3221796751     0.0245946741     34.8496780395     77.8394012451     -71.0148391723
 58 102  -26   56     -0.1412650966     -9.7592630386     -0.1460537433     -0.3699399471     -1.3221796751     0.0245946741     34.8496780395     77.8394012451     -71.0148391723
 59  55  -27   56     -0.1316878080     -9.7784175872     -0.1508424043     -0.3433079481     -1.1767688989     -0.0009720629     30.6466999053     76.0823059082     -69.6653900146
 60   7  -25   52     -0.3112620830     -9.7808122634     -0.2394323587     -0.3057568073     -0.8950021743     -0.0491760158     30.6466999053     76.0823059082     -69.6653900146
 60 215  -25   50     -0.3112620830     -9.7808122634     -0.2394323587     -0.3057568073     -0.8950021743     -0.0491760158     30.6466999053     76.0823059082     -69.6653900146
 61 168  -23   49     -0.2777415513     -9.7832069396     -0.0790126848     -0.2945713806     -0.8060511589     -0.0627583408     30.6466999053     76.0823059082     -69.6653900146
 62 120  -19   45     -0.2298550844     -9.7856006622     -0.2178834438     -0.2519601345     -0.6633036136     -0.0766069889     30.6466999053     76.0823059082     -69.6653900146
 63  73  -17   42     -0.2298550844     -9.7856006622     -0.2178834438     -0.2519601345     -0.6633036136     -0.0766069889     30.6466999053     76.0823059082     -69.6653900146
 64  25  -14   39     -0.1963345432     -9.8670082092     0.0095772953     -0.2556886196     -0.5716895103     -0.0680847454     30.6466999053     76.0823059082     -69.6653900146
 64 233  -10   37     -0.2729529142     -9.8406705856     -0.6608333587     -0.1891085815     -0.4901955604     -0.0236092782     30.6466999053     76.0823059082     -69.6653900146
 65 186  -10   38     -0.2729529142     -9.8406705856     -0.6608333587     -0.1891085815     -0.4901955604     -0.0236092782     30.6466999053     76.0823059082     -69.6653900146
 66 138  -10   41     -0.2801358699     -9.7017993927     -0.0957729530     -0.2088162660     -0.5184254646     -0.0020373435     30.8218250274     76.9608535766     -68.8219833374
 67  91  -10   45     -0.2753472328     -9.7137708663     -0.1436594247     -0.2247954845     -0.4760805606     0.0038217000     30.8218250274     76.9608535766     -68.8219833374
 68  43   -9   46     -0.2753472328     -9.7137708663     -0.1436594247     -0.2247954845     -0.4760805606     0.0038217000     30.8218250274     76.9608535766     -68.8219833374
 68 252   -9   46     -0.3926690864     -9.7688407897     -0.1029559254     -0.2716678380     -0.4907281875     0.0160724282     30.8218250274     76.9608535766     -68.8219833374
 69 204   -9   46     -0.2561926364     -9.8263044357     -0.2418267011     -0.2674067020     -0.5796790599     0.0373780441     30.8218250274     76.9608535766     -68.8219833374
 70 157   -9   44     -0.2561926364     -9.8263044357     -0.2418267011     -0.2674067020     -0.5796790599     0.0373780441     30.8218250274     76.9608535766     -68.8219833374
 71 109  -11   44     -0.1029559254     -9.8119382858     -0.0574637699     -0.2586181402     -0.5445248603     0.0730649471     30.8218250274     76.9608535766     -68.8219833374
 72  62  -11   42     -0.2585869789     -9.7377147674     -0.2226721048     -0.2263934135     -0.4379968166     0.1124803304     30.8218250274     76.9608535766     -68.8219833374
 73  15   -9   41     -0.2585869789     -9.7377147674     -0.2226721048     -0.2263934135     -0.4379968166     0.1124803304     30.8218250274     76.9608535766     -68.8219833374
 73 224   -9   42     -0.3735145092     -9.7736291885     -0.1532367229     -0.2580854892     -0.4537096977     0.1324543356     30.8218250274     76.9608535766     -68.8219833374
 74 177  -10   41     -0.4597101688     -9.8119382858     -0.2561926364     -0.2530254125     -0.5032452583     0.1287258625     31.6974449157     77.4879837036     -66.6291198730
 75 131  -11   42     -0.4597101688     -9.8119382858     -0.2561926364     -0.2530254125     -0.5032452583     0.1287258625     31.6974449157     77.4879837036     -66.6291198730
 76  83  -13   42     -0.4740760803     -9.7089824676     -0.2849245071     -0.2253281116     -0.5107021808     0.1111487269     31.6974449157     77.4879837036     -66.6291198730
 77  36  -15   43     -0.6105525493     -9.6156044006     -0.2968961238     -0.2556886196     -0.5597050666     0.0858483123     31.6974449157     77.4879837036     -66.6291198730
 77 244  -16   46     -0.6105525493     -9.6156044006     -0.2968961238     -0.2556886196     -0.5597050666     0.0858483123     31.6974449157     77.4879837036     -66.6291198730
 78 197  -15   46     -0.5315398693     -9.8119382858     -0.2107004880     -0.3236002683     -0.7051158428     0.0528246116     31.6974449157     77.4879837036     -66.6291198730
 79 149  -17   46     -0.5937922477     -9.8047552108     -0.2442210197     -0.2980335235     -0.7530534744     -0.0054995055     31.6974449157     77.4879837036     -66.6291198730
 80 102  -18   47     -0.5937922477     -9.8047552108     -0.2442210197     -0.2980335235     -0.7530534744     -0.0054995055     31.6974449157     77.4879837036     -66.6291198730
 81  55  -17   46     -0.5866093158     -9.7377147674     -0.1867572593     -0.2812553596     -0.7850119590     -0.0550350570     31.6974449157     77.4879837036     -66.6291198730
 82   8  -18   46     -0.5219625949     -9.7999668121     -0.2490096569     -0.2764616012     -0.7711632728     -0.0971136379     29.0705852508     76.6094360351     -65.7857131958
 82 216  -16   48     -0.5219625949     -9.7999668121     -0.2490096569     -0.2764616012     -0.7711632728     -0.0971136379     29.0705852508     76.6094360351     -65.7857131958
 83 169  -15   46     -0.6344957828     -9.7041940689     -0.1867572593     -0.2727330923     -0.7719622135     -0.1226803779     29.0705852508     76.6094360351     -65.7857131958
 84 122  -14   43     -0.6895652294     -9.7712354660     -0.1915459060     -0.3116158485     -0.9003285408     -0.1501113414     29.0705852508     76.6094360351     -65.7857131958
 85  75  -14   44     -0.6895652294     -9.7712354660     -0.1915459060     -0.3116158485     -0.9003285408     -0.1501113414     29.0705852508     76.6094360351     -65.7857131958
 86  28  -15   44     -0.5123852729     -9.7592630386     -0.1580253696     -0.3358509778     -1.0715724229     -0.1818034553     29.0705852508     76.6094360351     -65.7857131958
 86 237  -15   45     -0.3950634002     -9.6970109939     -0.1101388931     -0.3435742616     -1.1333587169     -0.1999132156     29.0705852508     76.6094360351     -65.7857131958
 87 190  -16   44     -0.3950634002     -9.6970109939     -0.1101388931     -0.3435742616     -1.1333587169     -0.1999132156     29.0705852508     76.6094360351     -65.7857131958
 88 143  -17   45     -0.3352053165     -9.6850395202     -0.1699969768     -0.3526291608     -1.1224396228     -0.1983152866     29.0705852508     76.6094360351     -65.7857131958
 89  96  -17   43     -0.2418267011     -9.8095445632     -0.1915459060     -0.3784621953     -1.1320271492     -0.2156260967     26.6188488006     79.0693664550     -64.0988998413
 90  49  -17   42     -0.2418267011     -9.8095445632     -0.1915459060     -0.3784621953     -1.1320271492     -0.2156260967     26.6188488006     79.0693664550     -64.0988998413
 91   2  -16   42     -0.3040791034     -9.8143329620     -0.5722434043     -0.3017619848     -0.9386786460     -0.2742165565     26.6188488006     79.0693664550     -64.0988998413
 91 210  -13   38     -0.3806974601     -9.7137708663     -0.3112620830     -0.2990987777     -0.8683701515     -0.2481171607     26.6188488006     79.0693664550     -64.0988998413
 92 162  -12   40     -0.3806974601     -9.7137708663     -0.3112620830     -0.2990987777     -0.8683701515     -0.2481171607     26.6188488006     79.0693664550     -64.0988998413
 93 115  -11   38     -0.4094293594     -9.7257432937     -0.0957729530     -0.3504985809     -0.9975354194     -0.2609005451     26.6188488006     79.0693664550     -64.0988998413
 94  67  -10   36     -0.1771799468     -9.7951784133     -0.3112620830     -0.3377151966     -1.1136510372     -0.2718196868     26.6188488006     79.0693664550     -64.0988998413
 95  20  -10   34     -0.1771799468     -9.7951784133     -0.3112620830     -0.3377151966     -1.1136510372     -0.2718196868     26.6188488006     79.0693664550     -64.0988998413
 95 229  -10   29     -0.0071829710     -9.7712354660     -0.2466153383     -0.3065557479     -1.1056613922     -0.2273442029     26.6188488006     79.0693664550     -64.0988998413
 96 182  -10   28     0.0814070034     -9.8310928344     -0.5075965881     -0.2831195831     -1.0550606250     -0.1719496154     24.5173606872     76.6094360351     -60.7252769470
 97 135   -9   27     0.0814070034     -9.8310928344     -0.5075965881     -0.2831195831     -1.0550606250     -0.1719496154     24.5173606872     76.6094360351     -60.7252769470
 98  87   -9   28     0.1532367229     -9.8598251342     -0.4692874431     -0.2359809398     -0.9264279365     -0.1298710231     24.5173606872     76.6094360351     -60.7252769470
 99  40   -9   29     -0.1556310415     -9.7616577148     -0.3399939537     -0.2205343484     -0.7293510437     -0.1551714420     24.5173606872     76.6094360351     -60.7252769470
 99 249   -8   31     -0.1556310415     -9.7616577148     -0.3399939537     -0.2205343484     -0.7293510437     -0.1551714420     24.5173606872     76.6094360351     -60.7252769470
100 202   -8   32     -0.2729529142     -9.7808122634     -0.0047886476     -0.2378451585     -0.7685000896     -0.1879288101     24.5173606872     76.6094360351     -60.7252769470
101 154   -8   29     -0.1652083396     -9.8430643081     -0.3352053165     -0.2013592958     -0.9583863258     -0.1591662311     24.5173606872     76.6094360351     -60.7252769470
102 107   -9   25     -0.1652083396     -9.8430643081     -0.3352053165     -0.2013592958     -0.9583863258     -0.1591662311     24.5173606872     76.6094360351     -60.7252769470
103  61   -9   20     -0.0191545906     -9.8167276382     -0.4237952709     -0.1699335336     -1.1123193502     -0.0696826648     24.5173606872     76.6094360351     -60.7252769470
104  14  -10   19     0.0885899734     -9.7329254150     -0.5195682525     -0.1387740612     -1.1908838748     0.0067512216     23.9919891357     77.8394012451     -60.2192306518
104 223  -11   21     0.0885899734     -9.7329254150     -0.5195682525     -0.1387740612     -1.1908838748     0.0067512216     23.9919891357     77.8394012451     -60.2192306518
105 176  -11   23     0.1532367229     -9.6467304229     -0.4668931484     -0.1446331119     -1.1429462432     0.0373780441     23.9919891357     77.8394012451     -60.2192306518
106 129  -11   28     0.2154891252     -9.7353200912     0.0263375616     -0.2090825796     -0.9735666275     0.0136755466     23.9919891357     77.8394012451     -60.2192306518
107  82   -9   31     0.2154891252     -9.7353200912     0.0263375616     -0.2090825796     -0.9735666275     0.0136755466     23.9919891357     77.8394012451     -60.2192306518
108  34   -8   32     -0.0478864765     -9.8861627578     -0.3136564254     -0.1869780063     -0.8364116668     0.0126102662     23.9919891357     77.8394012451     -60.2192306518
108 243   -8   32     -0.0335205316     -9.8334875106     -0.3184450626     -0.1768578433     -0.8420043945     0.0514930152     23.9919891357     77.8394012451     -60.2192306518
109 196   -7   31     -0.0335205316     -9.8334875106     -0.3184450626     -0.1768578433     -0.8420043945     0.0514930152     23.9919891357     77.8394012451     -60.2192306518
110 149   -6   32     -0.1580253696     -9.7999668121     -0.3232336997     -0.1614112854     -0.8950021743     0.0914410400     23.9919891357     77.8394012451     -60.2192306518
111 102   -7   33     -0.0861956501     -9.7209539413     -0.2154891252     -0.1552859306     -0.9418745040     0.1066212773     23.9919891357     77.8394012451     -60.2192306518
112  54   -9   35     -0.0861956501     -9.7209539413     -0.2154891252     -0.1552859306     -0.9418745040     0.1066212773     23.9919891357     77.8394012451     -60.2192306518
113   7  -11   38     -0.1077445626     -9.7305316925     -0.2442210197     -0.1872443199     -0.9059212684     0.1204699277     23.9919891357     77.4879837036     -59.5445060729
113 216  -12   38     -0.1771799468     -9.8622188568     -0.2394323587     -0.1962992191     -0.8579836845     0.1135456085     23.9919891357     77.4879837036     -59.5445060729
114 169  -13   39     -0.1771799468     -9.8622188568     -0.2394323587     -0.1962992191     -0.8579836845     0.1135456085     23.9919891357     77.4879837036     -59.5445060729
115 123  -11   39     -0.1915459060     -9.7999668121     -0.0263375616     -0.1821842384     -0.8332159042     0.1047570466     23.9919891357     77.4879837036     -59.5445060729
116  76  -10   37     -0.3232336997     -9.7209539413     0.0335205316     -0.1915054512     -0.8425371170     0.1004959225     23.9919891357     77.4879837036     -59.5445060729
117  28  -10   36     -0.3232336997     -9.7209539413     0.0335205316     -0.1915054512     -0.8425371170     0.1004959225     23.9919891357     77.4879837036     -59.5445060729
117 237   -9   35     -0.3902747631     -9.7856006622     -0.1125332117     -0.2186701059     -0.9573210716     0.0925063133     23.9919891357     77.4879837036     -59.5445060729
118 190  -11   33     -0.2226721048     -9.8191213607     -0.0383091812     -0.2088162660     -1.0481362342     0.0938379192     23.9919891357     77.4879837036     -59.5445060729
119 143  -11   32     -0.2226721048     -9.8191213607     -0.0383091812     -0.2088162660     -1.0481362342     0.0938379192     23.9919891357     77.4879837036     -59.5445060729
120  96  -11   31     -0.3423882961     -9.8406705856     -0.0814070034     -0.1891085815     -0.9655770301     0.0709343862     25.3929805755     78.5422439575     -57.5203323364
121  49  -11   29     -0.3328109979     -9.6563072204     -0.0622524166     -0.1816516017     -0.8966000556     0.0403075599     25.3929805755     78.5422439575     -57.5203323364
122   1   -9   29     -0.3328109979     -9.6563072204     -0.0622524166     -0.1816516017     -0.8966000556     0.0403075599     25.3929805755     78.5422439575     -57.5203323364
122 210   -9   28     -0.4190066337     -9.6802511215     -0.0981672668     -0.2152079582     -0.8715660095     0.0120776236     25.3929805755     78.5422439575     -57.5203323364
123 162   -9   28     -0.4237952709     -9.7496862411     -0.1053502440     -0.2437041997     -0.9080518722     0.0091481027     25.3929805755     78.5422439575     -57.5203323364
124 115   -9   28     -0.4237952709     -9.7496862411     -0.1053502440     -0.2437041997     -0.9080518722     0.0091481027     25.3929805755     78.5422439575     -57.5203323364
125  67   -9   28     -0.1891515731     -9.7544746398     0.2226721048     -0.2682056665     -0.9386786460     -0.0196144723     25.3929805755     78.5422439575     -57.5203323364
126  20   -8   24     -0.4142179965     -9.8789796829     -0.0838013267     -0.2570202112     -0.8201662063     -0.0896566772     25.3929805755     78.5422439575     -57.5203323364
126 229   -8   23     -0.4142179965     -9.8789796829     -0.0838013267     -0.2570202112     -0.8201662063     -0.0896566772     25.3929805755     78.5422439575     -57.5203323364
127 182   -7   23     -0.4788647174     -9.9101057052     -0.1005615949     -0.2442368507     -0.8497277259     -0.0957820415     24.8676090240     77.6636886596     -57.0142860412
128 135   -7   22     -0.4285839557     -9.7712354660     -0.0646467447     -0.2157405853     -0.9751645088     -0.0515728950     24.8676090240     77.6636886596     -57.0142860412
129  87   -7   21     -0.4285839557     -9.7712354660     -0.0646467447     -0.2157405853     -0.9751645088     -0.0515728950     24.8676090240     77.6636886596     -57.0142860412
130  40   -5   20     -0.3519655704     -9.7712354660     -0.1747856235     -0.1741946458     -0.9836867332     0.0022237784     24.8676090240     77.6636886596     -57.0142860412
130 248   -3   21     -0.2681642532     -9.7401084899     -0.0574637699     -0.1664713621     -0.9682401657     0.0461666059     24.8676090240     77.6636886596     -57.0142860412
131 201   -2   19     -0.2681642532     -9.7401084899     -0.0574637699     -0.1664713621     -0.9682401657     0.0461666059     24.8676090240     77.6636886596     -57.0142860412
132 153   -2   22     -0.4453442096     -9.7233486175     -0.1747856235     -0.1933696937     -1.0063240528     0.0602815723     24.8676090240     77.6636886596     -57.0142860412
133 106   -2   24     -0.2394323587     -9.7616577148     -0.1077445626     -0.2154742717     -1.0840895175     0.0919736766     24.8676090240     77.6636886596     -57.0142860412
134  59   -3   25     -0.2394323587     -9.7616577148     -0.1077445626     -0.2154742717     -1.0840895175     0.0919736766     24.8676090240     77.6636886596     -57.0142860412
135  12   -3   27     -0.3471769332     -9.8526420593     -0.1915459060     -0.1805863380     -0.9530599594     0.0554878139     25.7432289123     77.4879837036     -54.8214302062
135 220   -2   29     -0.4070350170     -9.7257432937     0.0885899734     -0.1688682460     -0.8734302520     0.0480308485     25.7432289123     77.4879837036     -54.8214302062
136 172   -2   30     -0.4070350170     -9.7257432937     0.0885899734     -0.1688682460     -0.8734302520     0.0480308485     25.7432289123     77.4879837036     -54.8214302062
137 124   -2   31     -0.4477385520     -9.7329254150     0.1197161788     -0.2117457866     -0.9317543029     0.0877125549     25.7432289123     77.4879837036     -54.8214302062
138  77   -2   32     -0.4692874431     -9.8239097595     -0.2298550844     -0.2101478576     -0.9996660232     0.1164751291     25.7432289123     77.4879837036     -54.8214302062
139  30   -3   31     -0.4692874431     -9.8239097595     -0.2298550844     -0.2101478576     -0.9996660232     0.1164751291     25.7432289123     77.4879837036     -54.8214302062
139 239   -3   35     -0.1819685935     -9.8670082092     -0.1652083396     -0.1789883995     -1.0020629167     0.1574884414     25.7432289123     77.4879837036     -54.8214302062
140 192   -4   39     -0.4525271415     -9.7784175872     -0.0885899734     -0.1704661607     -0.9005949020     0.1505640983     25.7432289123     77.4879837036     -54.8214302062
141 144   -3   44     -0.4525271415     -9.7784175872     -0.0885899734     -0.1704661607     -0.9005949020     0.1505640983     25.7432289123     77.4879837036     -54.8214302062
142  97   -2   51     -0.6297071456     -9.7664461135     -0.0646467447     -0.1723304033     -0.8902083396     0.1412429094     25.7432289123     77.4879837036     -54.8214302062
143  50   -3   53     -0.6656219959     -9.6778564453     0.0191545906     -0.1475626230     -0.9221668243     0.1335196256     26.7939720153     77.1365661621     -53.8093414306
144   3   -3   55     -0.6656219959     -9.6778564453     0.0191545906     -0.1475626230     -0.9221668243     0.1335196256     26.7939720153     77.1365661621     -53.8093414306
144 211   -4   57     -0.5578774452     -9.7472915649     0.0885899734     -0.1811189651     -0.9820888519     0.1689402008     26.7939720153     77.1365661621     -53.8093414306
145 164   -5   57     -0.5291455268     -9.7065887451     0.3759088277     -0.2000277042     -1.0153789520     0.1937079620     26.7939720153     77.1365661621     -53.8093414306
146 116   -6   54     -0.5291455268     -9.7065887451     0.3759088277     -0.2000277042     -1.0153789520     0.1937079620     26.7939720153     77.1365661621     -53.8093414306
147  69   -7   50     -0.5818206787     -9.7640523910     0.2370380401     -0.2335840463     -1.0819588851     0.1979690933     26.7939720153     77.1365661621     -53.8093414306
148  21   -7   50     -0.7111141681     -9.8478536605     0.2035175085     -0.2160068988     -1.0713061094     0.1564231491     26.7939720153     77.1365661621     -53.8093414306
148 230   -7   50     -0.7111141681     -9.8478536605     0.2035175085     -0.2160068988     -1.0713061094     0.1564231491     26.7939720153     77.1365661621     -53.8093414306
149 182   -7   51     -0.7613949298     -9.7808122634     0.2226721048     -0.1715314388     -1.0073893070     0.0943705558     26.7939720153     77.1365661621     -53.8093414306
150 135   -6   52     -0.8451962471     -9.7137708663     0.3591485500     -0.1795210599     -1.0345540046     0.0919736766     28.5452117919     77.8394012451     -51.7851676940
151  88   -5   50     -0.8451962471     -9.7137708663     0.3591485500     -0.1795210599     -1.0345540046     0.0919736766     28.5452117919     77.8394012451     -51.7851676940
152  40   -4   49     -0.6584390640     -9.7257432937     0.4908363342     -0.1891085815     -1.0337549448     0.0877125549     28.5452117919     77.8394012451     -51.7851676940
152 249   -5   47     -0.6608333587     -9.7137708663     0.4836534023     -0.1933696937     -0.9418745040     0.0522919654     28.5452117919     77.8394012451     -51.7851676940
153 201   -5   44     -0.6608333587     -9.7137708663     0.4836534023     -0.1933696937     -0.9418745040     0.0522919654     28.5452117919     77.8394012451     -51.7851676940
154 154   -3   42     -0.8404075622     -9.7592630386     0.5554831027     -0.2160068988     -0.9301564216     0.0360464382     28.5452117919     77.8394012451     -51.7851676940
155 106   -4   38     -0.9242089271     -9.7161655426     0.4214009761     -0.2208006620     -0.9642454147     0.0411065196     28.5452117919     77.8394012451     -51.7851676940
156  58   -3   36     -0.9242089271     -9.7161655426     0.4214009761     -0.2208006620     -0.9642454147     0.0411065196     28.5452117919     77.8394012451     -51.7851676940
157  11   -2   32     -0.7542119503     -9.7640523910     0.5387228012     -0.2445031642     -1.0161778926     0.0629447746     28.5452117919     77.8394012451     -51.7851676940
157 219   -2   28     -0.9385748863     -9.7041940689     0.6464673995     -0.2423726081     -0.9730340003     0.0413728427     30.2964534759     78.5422439575     -51.1104393005
158 172   -1   27     -0.7182971000     -9.6898279190     0.4501328468     -0.2596834182     -0.9549242019     0.0474982023     30.2964534759     78.5422439575     -51.1104393005
159 124   -1   23     -0.7182971000     -9.6898279190     0.4501328468     -0.2596834182     -0.9549242019     0.0474982023     30.2964534759     78.5422439575     -51.1104393005
160  76    0   20     -0.7135085105     -9.7520809173     0.4094293594     -0.2743310451     -0.9370807647     0.0586836576     30.2964534759     78.5422439575     -51.1104393005
161  28    0   18     -0.7135085105     -9.7520809173     0.4094293594     -0.2743310451     -0.9370807647     0.0586836576     30.2964534759     78.5422439575     -51.1104393005
161 236    0   17     -0.7422403812     -9.7951784133     0.4764704227     -0.2719341516     -0.9155088424     0.0538898944     30.2964534759     78.5422439575     -51.1104393005
162 189   -1   19     -0.7997041225     -9.8047552108     0.3495712518     -0.2578191757     -0.8657069206     0.0371117234     30.2964534759     78.5422439575     -51.1104393005
163 142   -2   18     -0.7901268005     -9.6874332427     0.5028079986     -0.2626129388     -0.8800882339     0.0514930152     30.2964534759     78.5422439575     -51.1104393005
164  94   -1   18     -0.7901268005     -9.6874332427     0.5028079986     -0.2626129388     -0.8800882339     0.0514930152     30.2964534759     78.5422439575     -51.1104393005
165  46   -1   20     -0.7135085105     -9.6587018966     0.3687258243     -0.2817879867     -0.8851482391     0.0813208675     31.3471965789     78.8936614990     -50.4357147216
165 255   -3   19     -0.8499849319     -9.6682786941     0.2130948066     -0.3153443336     -0.8808872222     0.0890441513     31.3471965789     78.8936614990     -50.4357147216
166 207   -3   21     -0.8499849319     -9.6682786941     0.2130948066     -0.3153443336     -0.8808872222     0.0890441513     31.3471965789     78.8936614990     -50.4357147216
167 160   -4   22     -0.8164643287     -9.7089824676     0.2107004880     -0.3568902492     -0.9195035934     0.0749291849     31.3471965789     78.8936614990     -50.4357147216
168 113   -8   26     -0.8068870544     -9.7760238647     0.2490096569     -0.3635482788     -0.9772951126     0.0602815723     31.3471965789     78.8936614990     -50.4357147216
169  65  -11   31     -0.8068870544     -9.7760238647     0.2490096569     -0.3635482788     -0.9772951126     0.0602815723     31.3471965789     78.8936614990     -50.4357147216
170  18  -14   34     -0.9266032218     -9.7712354660     0.1987288665     -0.3422426700     -1.0052586793     0.0253936314     31.3471965789     78.8936614990     -50.4357147216
170 227  -17   41     -0.7566062927     -9.7161655426     0.6632276535     -0.3350520133     -1.0958075523     0.0368454003     31.3471965789     78.8936614990     -50.4357147216
171 180  -17   40     -0.7566062927     -9.7161655426     0.6632276535     -0.3350520133     -1.0958075523     0.0368454003     31.3471965789     78.8936614990     -50.4357147216
172 132  -16   39     -0.9936443328     -9.7927837371     0.4046407222     -0.3262634515     -1.0489352941     0.0408402013     32.5730667114     77.6636886596     -47.9054946899
173  85  -14   36     -1.0032216310     -9.8143329620     0.3064734458     -0.3004304170     -1.1362881660     0.0677385377     32.5730667114     77.6636886596     -47.9054946899
174  38  -14   34     -1.0032216310     -9.8143329620     0.3064734458     -0.3004304170     -1.1362881660     0.0677385377     32.5730667114     77.6636886596     -47.9054946899
174 246  -16   37     -0.8020984649     -9.7137708663     0.2609812974     -0.2860491275     -1.2755736112     0.0893104743     32.5730667114     77.6636886596     -47.9054946899
175 198  -19   41     -0.6656219959     -9.7329254150     0.1963345432     -0.2769942283     -1.3352293968     0.0541562080     32.5730667114     77.6636886596     -47.9054946899
176 151  -22   48     -0.6656219959     -9.7329254150     0.1963345432     -0.2769942283     -1.3352293968     0.0541562080     32.5730667114     77.6636886596     -47.9054946899
177 104  -22   51     -0.6057639122     -9.6682786941     0.3543598890     -0.3049578428     -1.3405557870     0.0091481027     32.5730667114     77.6636886596     -47.9054946899
178  57  -24   52     -0.7757608890     -9.5533514022     0.4692874431     -0.3510312557     -1.3291040658     -0.0326641607     32.5730667114     77.6636886596     -47.9054946899
179   9  -27   54     -0.7757608890     -9.5533514022     0.4692874431     -0.3510312557     -1.3291040658     -0.0326641607     32.5730667114     77.6636886596     -47.9054946899
179 218  -29   57     -0.8739281654     -9.7185602188     0.6536503314     -0.4077574253     -1.2870254516     -0.0446485710     32.5730667114     77.6636886596     -47.9054946899
180 171  -29   57     -1.0032216310     -9.8502473831     0.6488616943     -0.4064258575     -1.2281687259     -0.0462464904     34.4994277954     78.5422439575     -46.3873634338
181 124  -28   56     -1.0032216310     -9.8502473831     0.6488616943     -0.4064258575     -1.2281687259     -0.0462464904     34.4994277954     78.5422439575     -46.3873634338
182  77  -27   52     -0.9337862968     -9.8334875106     0.3902747631     -0.3222686767     -1.1597243547     -0.0313325595     34.4994277954     78.5422439575     -46.3873634338
183  31  -22   46     -0.9816726684     -9.8358821868     0.2849245071     -0.2815216827     -1.1922154426     0.0048869805     34.4994277954     78.5422439575     -46.3873634338
183 239  -19   43     -0.9816726684     -9.8358821868     0.2849245071     -0.2815216827     -1.1922154426     0.0048869805     34.4994277954     78.5422439575     -46.3873634338
184 192  -18   39     -0.6656219959     -9.7233486175     0.5219625949     -0.2530254125     -1.2553333044     0.0203335499     34.4994277954     78.5422439575     -46.3873634338
185 146  -15   38     -0.8308303833     -9.7329254150     0.4716817855     -0.2511611461     -1.1775678396     -0.0012383832     34.4994277954     78.5422439575     -46.3873634338
186  99  -15   41     -0.8308303833     -9.7329254150     0.4716817855     -0.2511611461     -1.1775678396     -0.0012383832     34.4994277954     78.5422439575     -46.3873634338
187  52  -14   42     -0.8811111450     -9.7377147674     0.6464673995     -0.2620803117     -1.2007377147     0.0363127589     34.4994277954     78.5422439575     -46.3873634338
188   5  -14   41     -0.7805495262     -9.7041940689     0.7159028053     -0.2737983703     -1.1663824319     0.0469655704     36.4257926940     78.7179489135     -44.8692321777
188 213  -14   40     -0.7805495262     -9.7041940689     0.7159028053     -0.2737983703     -1.1663824319     0.0469655704     36.4257926940     78.7179489135     -44.8692321777
189 166  -11   35     -0.8451962471     -9.7448978424     0.6560447216     -0.2532917261     -1.0601207017     0.0435034036     36.4257926940     78.7179489135     -44.8692321777
190 119  -10   31     -0.8499849319     -9.7520809173     0.5147795677     -0.2327850818     -0.9695718765     0.0365790796     36.4257926940     78.7179489135     -44.8692321777
191  72   -7   29     -0.8499849319     -9.7520809173     0.5147795677     -0.2327850818     -0.9695718765     0.0365790796     36.4257926940     78.7179489135     -44.8692321777
192  24   -6   27     -0.8188587188     -9.8694019317     0.6009752750     -0.2399757146     -0.9916764259     0.0570857286     36.4257926940     78.7179489135     -44.8692321777
192 232   -6   28     -0.6704106330     -9.7161655426     0.6392844200     -0.2021582603     -0.9418745040     0.0506940460     36.4257926940     78.7179489135     -44.8692321777
193 185   -5   27     -0.6704106330     -9.7161655426     0.6392844200     -0.2021582603     -0.9418745040     0.0506940460     36.4257926940     78.7179489135     -44.8692321777
194 137   -6   26     -0.7278743743     -9.7329254150     0.6392844200     -0.2061530590     -0.8705006599     0.0541562080     36.4257926940     78.7179489135     -44.8692321777
195  89   -6   26     -0.9074486732     -9.6467304229     0.6057639122     -0.2018919467     -0.8233620643     0.0466992473     38.7024040222     78.5422439575     -44.3631896972
196  41   -7   25     -0.9074486732     -9.6467304229     0.6057639122     -0.2018919467     -0.8233620643     0.0466992473     38.7024040222     78.5422439575     -44.3631896972
196 250   -7   26     -0.6105525493     -9.7257432937     0.6536503314     -0.2306545257     -0.8782239913     0.1023601531     38.7024040222     78.5422439575     -44.3631896972
197 202   -7   27     -0.9026599884     -9.6898279190     0.4621044635     -0.2434378862     -0.8558530807     0.0304537177     38.7024040222     78.5422439575     -44.3631896972
198 155  -10   28     -0.9026599884     -9.6898279190     0.4621044635     -0.2434378862     -0.8558530807     0.0304537177     38.7024040222     78.5422439575     -44.3631896972
199 107  -11   30     -0.7135085105     -9.7233486175     0.7302687168     -0.2351819515     -0.8486624717     0.0115449833     38.7024040222     78.5422439575     -44.3631896972
200  60  -11   30     -0.9146316528     -9.7472915649     0.7422403812     -0.2612813472     -0.8188345909     0.0267252349     38.7024040222     78.5422439575     -44.3631896972
201  13  -13   31     -0.9146316528     -9.7472915649     0.7422403812     -0.2612813472     -0.8188345909     0.0267252349     38.7024040222     78.5422439575     -44.3631896972
201 222  -12   32     -0.7853381633     -9.6179981231     0.4740760803     -0.2788584709     -0.8505267143     0.0269915556     38.7024040222     78.5422439575     -44.3631896972
202 175  -13   35     -0.8906884193     -9.6682786941     0.6344957828     -0.3102842569     -0.8880778312     0.0059522619     39.5780258178     77.6636886596     -44.1945075988
203 127  -16   40     -0.8906884193     -9.6682786941     0.6344957828     -0.3102842569     -0.8880778312     0.0059522619     39.5780258178     77.6636886596     -44.1945075988
204  80  -17   44     -0.7302687168     -9.6156044006     0.6440730571     -0.3462374687     -0.8526572227     -0.0273377561     39.5780258178     77.6636886596     -44.1945075988
205  32  -20   45     -0.8523792266     -9.7329254150     0.9816726684     -0.3696736335     -0.7669021606     -0.0587635326     39.5780258178     77.6636886596     -44.1945075988
205 241  -21   42     -0.8523792266     -9.7329254150     0.9816726684     -0.3696736335     -0.7669021606     -0.0587635326     39.5780258178     77.6636886596     -44.1945075988
206 194  -21   40     -0.8044927597     -9.7089824676     0.6081582069     -0.3680757284     -0.6987242221     -0.0371916055     39.5780258178     77.6636886596     -44.1945075988
207 147  -21   37     -0.9505464553     -9.7903900146     0.3280223608     -0.4112195968     -0.7716958999     -0.0217450356     39.5780258178     77.6636886596     -44.1945075988
208  99  -21   40     -0.9505464553     -9.7903900146     0.3280223608     -0.4112195968     -0.7716958999     -0.0217450356     39.5780258178     77.6636886596     -44.1945075988
209  52  -20   45     -0.9122373580     -9.7664461135     0.6775936126     -0.4034963130     -0.9717023849     -0.0284030418     39.5780258178     77.6636886596     -44.1945075988
210   4  -20   46     -0.6297071456     -9.6898279190     0.8667451858     -0.3773969411     -0.9799583435     -0.0310662412     40.9790153503     77.6636886596     -43.1824188232
210 213  -21   48     -0.6297071456     -9.6898279190     0.8667451858     -0.3773969411     -0.9799583435     -0.0310662412     40.9790153503     77.6636886596     -43.1824188232
211 166  -18   45     -0.9649125099     -9.8167276382     0.7446346759     -0.3526291608     -0.8318842887     -0.0518392086     40.9790153503     77.6636886596     -43.1824188232
212 119  -16   40     -0.7637892246     -9.7760238647     0.5411171436     -0.3076210498     -0.7796854972     -0.0379905652     40.9790153503     77.6636886596     -43.1824188232
213  72  -15   36     -0.7637892246     -9.7760238647     0.5411171436     -0.3076210498     -0.7796854972     -0.0379905652     40.9790153503     77.6636886596     -43.1824188232
214  24  -14   36     -0.8428019523     -9.7903900146     0.4142179965     -0.2612813472     -0.7610431194     -0.0707479429     40.9790153503     77.6636886596     -43.1824188232
214 233  -14   35     -0.7111141681     -9.7879953384     0.5578774452     -0.2282576322     -0.8164377212     -0.0712805843     40.9790153503     77.6636886596     -43.1824188232
215 187  -13   34     -0.7111141681     -9.7879953384     0.5578774452     -0.2282576322     -0.8164377212     -0.0712805843     40.9790153503     77.6636886596     -43.1824188232
216 140  -11   34     -0.7518176555     -9.7305316925     0.5339341640     -0.2210669994     -0.8667722702     -0.0433169651     40.9790153503     77.6636886596     -43.1824188232
217  93   -9   32     -0.7063254833     -9.7113771438     0.5004136562     -0.2373125314     -0.9426734924     -0.0315988802     40.9790153503     77.6636886596     -43.1824188232
218  46  -10   32     -0.7063254833     -9.7113771438     0.5004136562     -0.2373125314     -0.9426734924     -0.0315988802     40.9790153503     77.6636886596     -43.1824188232
218 255  -10   35     -0.7446346759     -9.7161655426     0.5794263362     -0.2578191757     -0.9831541061     -0.0600951385     42.5551338195     79.5964965820     -42.6763763427
219 208   -9   38     -0.2753472328     -9.6682786941     0.7542119503     -0.2668740749     -0.9685065269     -0.0744764280     42.5551338195     79.5964965820     -42.6763763427
220 161  -10   40     -0.2753472328     -9.6682786941     0.7542119503     -0.2668740749     -0.9685065269     -0.0744764280     42.5551338195     79.5964965820     -42.6763763427
221 114  -11   42     -0.5459058284     -9.7209539413     0.6512560367     -0.2698035717     -0.7463955402     -0.1280067920     42.5551338195     79.5964965820     -42.6763763427
222  67  -12   42     -0.4549215316     -9.7640523910     0.5770320415     -0.2809890270     -0.6318778514     -0.1429207086     42.5551338195     79.5964965820     -42.6763763427
223  19  -11   42     -0.4549215316     -9.7640523910     0.5770320415     -0.2809890270     -0.6318778514     -0.1429207086     42.5551338195     79.5964965820     -42.6763763427
223 228  -11   43     -0.6225241661     -9.7856006622     0.6919595718     -0.2775268554     -0.5442585468     -0.1402575016     42.5551338195     79.5964965820     -42.6763763427
224 181  -11   42     -0.7182971000     -9.7784175872     0.6991425037     -0.2596834182     -0.5495849132     -0.1210824489     42.5551338195     79.5964965820     -42.6763763427
225 134  -10   41     -0.7182971000     -9.7784175872     0.6991425037     -0.2596834182     -0.5495849132     -0.1210824489     42.5551338195     79.5964965820     -42.6763763427
226  87   -9   42     -0.4309782505     -9.7472915649     0.6871709346     -0.2370461940     -0.6129691123     -0.0832649993     42.5551338195     77.4879837036     -42.0016479492
227  40  -10   41     -0.3663315296     -9.7257432937     0.6871709346     -0.2506285190     -0.5546450138     -0.0752753829     42.5551338195     77.4879837036     -42.0016479492
227 248   -9   41     -0.3663315296     -9.7257432937     0.6871709346     -0.2506285190     -0.5546450138     -0.0752753829     42.5551338195     77.4879837036     -42.0016479492
228 201   -9   40     -0.4453442096     -9.8023614883     0.8212530136     -0.2634119033     -0.5099031925     -0.0603614568     42.5551338195     77.4879837036     -42.0016479492
229 153   -9   40     -0.3783031463     -9.7808122634     0.5937922477     -0.2311871528     -0.4832712173     -0.0571656179     42.5551338195     77.4879837036     -42.0016479492
230 106   -6   41     -0.3783031463     -9.7808122634     0.5937922477     -0.2311871528     -0.4832712173     -0.0571656179     42.5551338195     77.4879837036     -42.0016479492
231  59   -7   41     -0.5219625949     -9.7712354660     0.5530887603     -0.2327850818     -0.4627645492     -0.0630246639     42.5551338195     77.4879837036     -42.0016479492
232  12   -9   43     -0.6512560367     -9.7927837371     0.6704106330     -0.2194690704     -0.4909945011     -0.0736774682     42.5551338195     77.4879837036     -42.0016479492
232 220  -10   47     -0.6512560367     -9.7927837371     0.6704106330     -0.2194690704     -0.4909945011     -0.0736774682     42.5551338195     77.4879837036     -42.0016479492
233 173  -10   49     -0.2921074867     -9.7329254150     0.8044927597     -0.2181374788     -0.5232192039     -0.0515728950     44.1312484741     78.0151138305     -44.1945075988
234 126   -9   47     -0.3759088277     -9.7520809173     0.6847765922     -0.1994950675     -0.4273439884     -0.0475780916     44.1312484741     78.0151138305     -44.1945075988
235  78   -8   48     -0.3759088277     -9.7520809173     0.6847765922     -0.1994950675     -0.4273439884     -0.0475780916     44.1312484741     78.0151138305     -44.1945075988
236  31   -8   47     -0.3447826147     -9.7544746398     0.5291455268     -0.1981634616     -0.3897928237     -0.0393221664     44.1312484741     78.0151138305     -44.1945075988
236 240   -7   46     -0.2035175085     -9.6922225952     0.5985808849     -0.2189364194     -0.3788737058     -0.0345284032     44.1312484741     78.0151138305     -44.1945075988
237 193   -7   47     -0.2035175085     -9.6922225952     0.5985808849     -0.2189364194     -0.3788737058     -0.0345284032     44.1312484741     78.0151138305     -44.1945075988
238 145   -7   49     -0.5195682525     -9.7879953384     0.7278743743     -0.2250617980     -0.2891238021     -0.0481107282     44.1312484741     78.0151138305     -44.1945075988
239  98   -6   52     -0.2968961238     -9.6994056701     0.7494233131     -0.2335840463     -0.2784710168     -0.0523718547     44.1312484741     78.0151138305     -44.1945075988
240  51   -7   54     -0.2968961238     -9.6994056701     0.7494233131     -0.2335840463     -0.2784710168     -0.0523718547     44.1312484741     78.0151138305     -44.1945075988
241   3   -8   56     -0.4357668876     -9.7041940689     0.8284359931     -0.2373125314     -0.2385229825     -0.0331968021     44.1312484741     77.3122711181     -41.8329696655
241 213   -7   53     -0.4716817855     -9.7616577148     0.7997041225     -0.2431715726     -0.2214785099     -0.0012383832     44.1312484741     77.3122711181     -41.8329696655
242 166   -7   50     -0.4716817855     -9.7616577148     0.7997041225     -0.2431715726     -0.2214785099     -0.0012383832     44.1312484741     77.3122711181     -41.8329696655
243 119   -8   49     -0.4644988059     -9.8310928344     0.7685779571     -0.2176048278     -0.2257396221     -0.0012383832     44.1312484741     77.3122711181     -41.8329696655
244  72   -7   45     -0.3399939537     -9.7832069396     0.8858997344     -0.2002940177     -0.2678182125     0.0288557958     44.1312484741     77.3122711181     -41.8329696655
245  24   -6   42     -0.3399939537     -9.7832069396     0.8858997344     -0.2002940177     -0.2678182125     0.0288557958     44.1312484741     77.3122711181     -41.8329696655
245 233   -7   40     -0.3519655704     -9.8095445632     0.5866093158     -0.1733956909     -0.2507736921     0.0325842809     44.1312484741     77.3122711181     -41.8329696655
246 186   -7   40     -0.4333725929     -9.7879953384     0.7542119503     -0.1638081645     -0.2824658203     0.0104797029     44.1312484741     77.3122711181     -41.8329696655
247 138   -8   42     -0.4333725929     -9.7879953384     0.7542119503     -0.1638081645     -0.2824658203     0.0104797029     44.1312484741     77.3122711181     -41.8329696655
248  91   -9   42     -0.3304166793     -9.7017993927     0.9361805915     -0.1579491138     -0.2790036439     0.0118113052     44.1312484741     77.3122711181     -41.8329696655
249  44   -7   44     -0.3830918121     -9.6970109939     0.7518176555     -0.1686019325     -0.2406535625     0.0253936314     44.6566200256     77.1365661621     -42.6763763427
249 253   -7   44     -0.3830918121     -9.6970109939     0.7518176555     -0.1686019325     -0.2406535625     0.0253936314     44.6566200256     77.1365661621     -42.6763763427
250 206   -8   42     -0.4261896133     -9.7592630386     0.8356189727     -0.1816516017     -0.2401209115     0.0280568361     44.6566200256     77.1365661621     -42.6763763427
251 158   -9   42     -0.3854861259     -9.7353200912     0.7637892246     -0.1808526515     -0.2390556335     0.0056859407     44.6566200256     77.1365661621     -42.6763763427
252 111  -10   41     -0.3854861259     -9.7353200912     0.7637892246     -0.1808526515     -0.2390556335     0.0056859407     44.6566200256     77.1365661621     -42.6763763427
253  64  -10   43     -0.2753472328     -9.6922225952     0.6440730571     -0.1917717742     -0.2289354562     0.0134092259     44.6566200256     77.1365661621     -42.6763763427
254  17  -10   46     -0.4261896133     -9.7209539413     1.1708242893     -0.2495632410     -0.2044340133     0.0110123443     44.6566200256     77.1365661621     -42.6763763427
254 226  -10   48     -0.4261896133     -9.7209539413     1.1708242893     -0.2495632410     -0.2044340133     0.0110123443     44.6566200256     77.1365661621     -42.6763763427
255 179   -9   49     -0.5243568897     -9.7592630386     0.3902747631     -0.2370461940     -0.1517026185     0.0392422819     44.6566200256     77.1365661621     -42.6763763427
  0 131  -10   56     -0.3040791034     -9.5246200561     0.3806974601     -0.3518301963     -0.1812641525     0.0496287631     46.0576133728     79.2450790405     -42.6763763427
  1  83  -11   66     -0.3040791034     -9.5246200561     0.3806974601     -0.3518301963     -0.1812641525     0.0496287631     46.0576133728     79.2450790405     -42.6763763427
  2  35  -12   79     -0.2945018005     -9.4719448089     0.7111141681     -0.3928434848     -0.1261358857     -0.0576982545     46.0576133728     79.2450790405     -42.6763763427
  2 244  -13   92     -0.5746376991     -9.7448978424     1.0918116569     -0.4642172813     -0.1176136374     -0.0920535564     46.0576133728     79.2450790405     -42.6763763427
  3 197  -15   95     -0.5746376991     -9.7448978424     1.0918116569     -0.4642172813     -0.1176136374     -0.0920535564     46.0576133728     79.2450790405     -42.6763763427
  4 150  -14   92     -0.7757608890     -9.8598251342     1.3934963989     -0.4684784412     -0.1351907730     -0.0555676937     46.0576133728     79.2450790405     -42.6763763427
  5 102  -11   83     -0.4405555725     -9.9053173065     0.7805495262     -0.3909792709     -0.1205431580     -0.0023036637     46.0576133728     79.2450790405     -42.6763763427
  6  55  -10   73     -0.4405555725     -9.9053173065     0.7805495262     -0.3909792709     -0.1205431580     -0.0023036637     46.0576133728     79.2450790405     -42.6763763427
  7   6   -6   67     -0.2514039993     -9.8526420593     0.8475905418     -0.3547597169     -0.1032323479     0.0221977901     46.0576133728     79.2450790405     -42.6763763427
  7 214   -6   62     -0.4764704227     -9.8622188568     0.7805495262     -0.2977671813     -0.0377175855     0.0312526750     43.9561233520     79.5964965820     -42.3390121459
  8 166   -6   58     -0.4764704227     -9.8622188568     0.7805495262     -0.2977671813     -0.0377175855     0.0312526750     43.9561233520     79.5964965820     -42.3390121459
  9 119   -4   56     -0.4405555725     -9.7616577148     0.4908363342     -0.2546233177     -0.0563600015     0.0474982023     43.9561233520     79.5964965820     -42.3390121459
 10  71   -5   54     -0.2585869789     -9.6898279190     0.7685779571     -0.2610150337     -0.0608874416     0.0464329290     43.9561233520     79.5964965820     -42.3390121459
 11  23   -5   51     -0.2585869789     -9.6898279190     0.7685779571     -0.2610150337     -0.0608874416     0.0464329290     43.9561233520     79.5964965820     -42.3390121459
 11 231   -5   50     -0.0861956501     -9.7425031661     0.8763224601     -0.2836522579     0.0288624496     0.0514930152     43.9561233520     79.5964965820     -42.3390121459
 12 183   -7   48     -0.5483001708     -9.8119382858     0.3328109979     -0.2996314525     0.1441790819     0.0658743000     43.9561233520     79.5964965820     -42.3390121459
 13 135   -8   45     -0.5483001708     -9.8119382858     0.3328109979     -0.2996314525     0.1441790819     0.0658743000     43.9561233520     79.5964965820     -42.3390121459
 14  87   -9   45     -0.4980193138     -9.8430643081     0.2514039993     -0.2828532695     0.0975730419     0.0501614093     43.9561233520     79.5964965820     -42.3390121459
 15  38  -12   48     -0.5626660346     -9.7808122634     0.5004136562     -0.2599497318     0.0267318916     0.0277905130     44.6566200256     77.4879837036     -42.6763763427
 15 246  -12   51     -0.5626660346     -9.7808122634     0.5004136562     -0.2599497318     0.0267318916     0.0277905130     44.6566200256     77.4879837036     -42.6763763427
 16 198  -13   54     -0.5052022933     -9.7353200912     0.6680163383     -0.2634119033     0.0208728504     0.0296547527     44.6566200256     77.4879837036     -42.6763763427
 17 150  -14   56     -0.5363285064     -9.8334875106     0.6009752750     -0.2223985910     0.0488364648     0.0360464382     44.6566200256     77.4879837036     -42.6763763427
 18 102  -14   50     -0.5363285064     -9.8334875106     0.6009752750     -0.2223985910     0.0488364648     0.0360464382     44.6566200256     77.4879837036     -42.6763763427
 19  54  -14   48     -0.5890036106     -9.7520809173     0.1891515731     -0.2050877809     0.0206065297     0.0328505992     44.6566200256     77.4879837036     -42.6763763427
 20   5  -14   48     -0.6177354812     -9.6970109939     0.3998520660     -0.2231975555     -0.0742034435     0.0091481027     44.6566200256     77.4879837036     -42.6763763427
 20 213  -14   50     -0.6177354812     -9.6970109939     0.3998520660     -0.2231975555     -0.0742034435     0.0091481027     44.6566200256     77.4879837036     -42.6763763427
 21 165  -12   56     -0.5818206787     -9.6251811981     0.4214009761     -0.2580854892     -0.1144177913     -0.0076300668     44.6566200256     77.4879837036     -42.6763763427
 22 118  -11   57     -0.5818206787     -9.6347589492     0.4644988059     -0.3225349903     -0.1128198742     0.0014248182     45.3571166992     77.8394012451     -42.0016479492
 23  70   -9   60     -0.5818206787     -9.6347589492     0.4644988059     -0.3225349903     -0.1128198742     0.0014248182     45.3571166992     77.8394012451     -42.0016479492
 24  22   -8   59     -0.5890036106     -9.7233486175     0.7829438209     -0.3672767639     -0.0752687358     -0.0028363041     45.3571166992     77.8394012451     -42.0016479492
 24 231   -8   55     -0.6033696174     -9.7089824676     0.5219625949     -0.3739347696     -0.0534304809     -0.0041679053     45.3571166992     77.8394012451     -42.0016479492
 25 183   -8   55     -0.6033696174     -9.7089824676     0.5219625949     -0.3739347696     -0.0534304809     -0.0041679053     45.3571166992     77.8394012451     -42.0016479492
 26 135   -8   54     -0.6967482089     -9.8119382858     0.5506944656     -0.3803264617     -0.0784645748     0.0008921783     45.3571166992     77.8394012451     -42.0016479492
 27  87   -9   55     -0.6799879074     -9.8454589843     0.4309782505     -0.3696736335     -0.0939111423     -0.0094943084     45.3571166992     77.8394012451     -42.0016479492
 28  40   -9   55     -0.6799879074     -9.8454589843     0.4309782505     -0.3696736335     -0.0939111423     -0.0094943084     45.3571166992     77.8394012451     -42.0016479492
 28 248   -7   57     -0.7757608890     -9.8526420593     0.3328109979     -0.3145453691     -0.0747360897     -0.0401211214     45.3571166992     77.8394012451     -42.0016479492
 29 200   -5   56     -0.4644988059     -9.6419420242     0.3136564254     -0.2684719800     -0.0283963823     -0.0691500234     45.3571166992     77.8394012451     -42.0016479492
 30 152   -5   57     -0.4644988059     -9.6419420242     0.3136564254     -0.2684719800     -0.0283963823     -0.0691500234     45.3571166992     77.8394012451     -42.0016479492
 31 105   -3   59     -0.3160507440     -9.6682786941     0.4214009761     -0.3038925647     0.0919803237     -0.0584972190     45.3571166992     79.5964965820     -41.6642875671
 32  57    0   58     -0.5483001708     -9.7856006622     0.4884420394     -0.3656788349     0.1721426963     -0.0204134345     45.3571166992     79.5964965820     -41.6642875671
 33   9    0   59     -0.5483001708     -9.7856006622     0.4884420394     -0.3656788349     0.1721426963     -0.0204134345     45.3571166992     79.5964965820     -41.6642875671
 33 217    1   57     -0.5506944656     -9.8095445632     0.7254800796     -0.3646135568     0.1982420730     0.0040880198     45.3571166992     79.5964965820     -41.6642875671
 34 169    1   52     -0.7494233131     -9.9412317276     0.4764704227     -0.3182738304     0.1716100597     0.0443023681     45.3571166992     79.5964965820     -41.6642875671
 35 121    0   47     -0.7494233131     -9.9412317276     0.4764704227     -0.3182738304     0.1716100597     0.0443023681     45.3571166992     79.5964965820     -41.6642875671
 36  73    0   45     -0.6895652294     -9.8646135330     0.2178834438     -0.2266597270     0.0706747150     0.0546888446     45.3571166992     79.5964965820     -41.6642875671
 37  26   -1   40     -0.6177354812     -9.7305316925     0.2968961238     -0.1915054512     -0.0196078157     0.0648090171     45.3571166992     79.5964965820     -41.6642875671
 37 234   -2   37     -0.6177354812     -9.7305316925     0.2968961238     -0.1915054512     -0.0196078157     0.0648090171     45.3571166992     79.5964965820     -41.6642875671
 38 187   -2   38     -0.3639371871     -9.6730680465     0.2226721048     -0.1819179344     -0.0044275670     0.0640100574     45.7073669433     77.4879837036     -39.6401100158
 39 139   -2   36     -0.5698490142     -9.7065887451     0.3280223608     -0.2301218748     0.0491027879     0.0674722194     45.7073669433     77.4879837036     -39.6401100158
 40  91   -2   36     -0.5698490142     -9.7065887451     0.3280223608     -0.2301218748     0.0491027879     0.0674722194     45.7073669433     77.4879837036     -39.6401100158
 41  42   -4   37     -0.5578774452     -9.7688407897     0.2322494029     -0.2445031642     0.0536302280     0.0727986240     45.7073669433     77.4879837036     -39.6401100158
 41 250   -5   38     -0.6392844200     -9.8143329620     0.2466153383     -0.2338503599     0.0459069442     0.0517593288     45.7073669433     77.4879837036     -39.6401100158
 42 202   -6   40     -0.6392844200     -9.8143329620     0.2466153383     -0.2338503599     0.0459069442     0.0517593288     45.7073669433     77.4879837036     -39.6401100158
 43 154   -7   41     -0.7518176555     -9.7329254150     0.3280223608     -0.2197354078     0.0115516448     0.0363127589     45.7073669433     77.4879837036     -39.6401100158
 44 106   -5   42     -0.8020984649     -9.6634902954     -0.0742240333     -0.2045551300     -0.0108192527     0.0118113052     45.7073669433     77.4879837036     -39.6401100158
 45  58   -5   45     -0.8020984649     -9.6634902954     -0.0742240333     -0.2045551300     -0.0108192527     0.0118113052     45.7073669433     77.4879837036     -39.6401100158
 46  10   -5   47     -0.7063254833     -9.6634902954     0.0598580884     -0.2535580396     -0.0944437885     -0.0025699834     45.8824882507     77.3122711181     -42.1703300476
 46 218   -7   51     -0.6680163383     -9.6898279190     0.0694353866     -0.2975008773     -0.1232063651     -0.0129564702     45.8824882507     77.3122711181     -42.1703300476
 47 171  -10   55     -0.6680163383     -9.6898279190     0.0694353866     -0.2975008773     -0.1232063651     -0.0129564702     45.8824882507     77.3122711181     -42.1703300476
 48 123  -12   59     -0.9026599884     -9.7640523910     0.0957729530     -0.3212033748     -0.1045639514     -0.0566329717     45.8824882507     77.3122711181     -42.1703300476
 49  76  -14   64     -0.6847765922     -9.6970109939     0.1747856235     -0.3230676174     -0.1205431580     -0.0861945152     45.8824882507     77.3122711181     -42.1703300476
 50  29  -13   66     -0.6847765922     -9.6970109939     0.1747856235     -0.3230676174     -0.1205431580     -0.0861945152     45.8824882507     77.3122711181     -42.1703300476
 50 238  -10   69     -0.5818206787     -9.7496862411     0.4046407222     -0.3355846643     -0.0630179977     -0.0885913944     45.8824882507     77.3122711181     -42.1703300476
 51 190   -9   70     -0.6823822021     -9.8478536605     0.4405555725     -0.3182738304     0.0126169204     -0.0707479429     45.8824882507     77.3122711181     -42.1703300476
 52 143   -8   65     -0.6823822021     -9.8478536605     0.4405555725     -0.3182738304     0.0126169204     -0.0707479429     45.8824882507     77.3122711181     -42.1703300476
 53  95   -8   60     -0.7805495262     -9.9005289077     0.4405555725     -0.2767279148     -0.0060254898     -0.0507739305     44.8317451477     77.6636886596     -41.1582412719
 54  47   -9   57     -0.7997041225     -9.7664461135     0.2178834438     -0.2005603551     -0.0124171745     -0.0683510589     44.8317451477     77.6636886596     -41.1582412719
 55   0   -7   52     -0.7997041225     -9.7664461135     0.2178834438     -0.2005603551     -0.0124171745     -0.0683510589     44.8317451477     77.6636886596     -41.1582412719
 55 208   -7   50     -0.5147795677     -9.6970109939     0.3304166793     -0.1978971385     -0.0188088560     -0.0481107282     44.8317451477     77.6636886596     -41.1582412719
 56 161   -6   47     -0.5626660346     -9.6802511215     0.3208393812     -0.2176048278     0.0664135932     -0.0409200859     44.8317451477     77.6636886596     -41.1582412719
 57 114   -5   45     -0.5626660346     -9.6802511215     0.3208393812     -0.2176048278     0.0664135932     -0.0409200859     44.8317451477     77.6636886596     -41.1582412719
 58  66   -3   44     -0.5315398693     -9.7448978424     0.3687258243     -0.2402420520     0.1375210762     -0.0326641607     44.8317451477     77.6636886596     -41.1582412719
 59  19   -2   40     -0.6033696174     -9.8646135330     0.3184450626     -0.2479653358     0.1977094459     -0.0313325595     44.8317451477     77.6636886596     -41.1582412719
 59 227   -3   38     -0.6033696174     -9.8646135330     0.3184450626     -0.2479653358     0.1977094459     -0.0313325595     44.8317451477     77.6636886596     -41.1582412719
 60 180   -2   36     -0.5794263362     -9.7448978424     0.1819685935     -0.2210669994     0.2299341678     -0.0563666582     44.6566200256     77.4879837036     -39.9774742126
 61 133   -2   33     -0.5722434043     -9.7616577148     0.2011231899     -0.2130774021     0.2360595464     -0.0457138490     44.6566200256     77.4879837036     -39.9774742126
 62  85   -2   33     -0.5722434043     -9.7616577148     0.2011231899     -0.2130774021     0.2360595464     -0.0457138490     44.6566200256     77.4879837036     -39.9774742126
 63  37   -2   33     -0.5937922477     -9.7496862411     0.4453442096     -0.2394430875     0.2531040191     -0.0300009608     44.6566200256     77.4879837036     -39.9774742126
 63 245   -3   31     -0.7254800796     -9.7760238647     0.4285839557     -0.2271923542     0.2648221015     -0.0233429551     44.6566200256     77.4879837036     -39.9774742126
 64 197   -3   28     -0.7254800796     -9.7760238647     0.4285839557     -0.2271923542     0.2648221015     -0.0233429551     44.6566200256     77.4879837036     -39.9774742126
 65 150   -3   24     -0.4836534023     -9.7185602188     0.0430978250     -0.2106805086     0.2507071495     -0.0134891104     44.6566200256     77.4879837036     -39.9774742126
 66 101   -3   23     -0.5506944656     -9.7568693161     0.1652083396     -0.2255944252     0.2738770008     -0.0148207116     44.6566200256     77.4879837036     -39.9774742126
 67  54   -4   24     -0.5506944656     -9.7568693161     0.1652083396     -0.2255944252     0.2738770008     -0.0148207116     44.6566200256     77.4879837036     -39.9774742126
 68   6   -4   28     -0.5698490142     -9.7185602188     0.1268991470     -0.2306545257     0.3063680648     -0.0329304814     44.6566200256     77.4879837036     -39.9774742126
 68 214   -4   29     -0.6225241661     -9.7401084899     0.1604196929     -0.2455684661     0.3785408020     -0.0608941030     43.7810020446     78.0151138305     -38.7967033386
 69 166   -4   29     -0.6225241661     -9.7401084899     0.1604196929     -0.2455684661     0.3785408020     -0.0608941030     43.7810020446     78.0151138305     -38.7967033386
 70 117   -3   30     -0.7015368461     -9.8382759094     0.3878804397     -0.2410409927     0.3796061038     -0.0369252872     43.7810020446     78.0151138305     -38.7967033386
 71  69   -3   28     -0.4668931484     -9.7688407897     0.1364764571     -0.2346493244     0.3159555912     0.0112786650     43.7810020446     78.0151138305     -38.7967033386
 72  21   -2   26     -0.4668931484     -9.7688407897     0.1364764571     -0.2346493244     0.3159555912     0.0112786650     43.7810020446     78.0151138305     -38.7967033386
 72 229   -2   24     -0.4285839557     -9.7353200912     0.0646467447     -0.2386441230     0.3609636783     0.0086154632     43.7810020446     78.0151138305     -38.7967033386
 73 181   -2   24     -0.7063254833     -9.7472915649     0.1532367229     -0.2455684661     0.4365985870     -0.0145543909     43.7810020446     78.0151138305     -38.7967033386
 74 133   -2   25     -0.7063254833     -9.7472915649     0.1532367229     -0.2455684661     0.4365985870     -0.0145543909     43.7810020446     78.0151138305     -38.7967033386
 75  85   -1   26     -0.6081582069     -9.7353200912     0.2250664234     -0.2556886196     0.3809376907     0.0339158773     43.7810020446     78.0151138305     -38.7967033386
 76  37   -1   27     -0.5626660346     -9.7879953384     0.1795742750     -0.2807227134     0.4025096416     0.0493624496     43.2556304931     77.4879837036     -40.3148345947
 76 245   -2   28     -0.5626660346     -9.7879953384     0.1795742750     -0.2807227134     0.4025096416     0.0493624496     43.2556304931     77.4879837036     -40.3148345947
 77 197   -2   27     -0.6751992702     -9.8191213607     -0.0119716191     -0.2373125314     0.4603011131     0.0099470624     43.2556304931     77.4879837036     -40.3148345947
 78 149   -2   27     -0.4932306766     -9.7472915649     -0.0598580884     -0.2085499525     0.4192877769     0.0083491430     43.2556304931     77.4879837036     -40.3148345947
 79 102   -2   27     -0.4932306766     -9.7472915649     -0.0598580884     -0.2085499525     0.4192877769     0.0083491430     43.2556304931     77.4879837036     -40.3148345947
 80  54   -2   28     -0.6871709346     -9.7640523910     0.0550694465     -0.2399757146     0.4682907104     0.0291221160     43.2556304931     77.4879837036     -40.3148345947
 81   5   -2   29     -0.5961865901     -9.7401084899     -0.0598580884     -0.2218659400     0.5053092002     0.0080828218     43.2556304931     77.4879837036     -40.3148345947
 81 213   -2   28     -0.5961865901     -9.7401084899     -0.0598580884     -0.2218659400     0.5053092002     0.0080828218     43.2556304931     77.4879837036     -40.3148345947
 82 164   -2   28     -0.6512560367     -9.7856006622     0.2561926364     -0.2213333129     0.5300770282     0.0211325120     43.2556304931     77.4879837036     -40.3148345947
 83 116   -1   27     -0.7757608890     -9.7760238647     0.2107004880     -0.2591507673     0.4523114681     0.1018275141     41.5043907165     76.0823059082     -38.6280212402
 84  68    0   25     -0.7757608890     -9.7760238647     0.2107004880     -0.2591507673     0.4523114681     0.1018275141     41.5043907165     76.0823059082     -38.6280212402
 85  19    0   21     -0.8571679115     -9.7568693161     0.1580253696     -0.2596834182     0.3487129449     0.1657443618     41.5043907165     76.0823059082     -38.6280212402
 85 228    0   18     -0.6512560367     -9.7640523910     -0.0598580884     -0.2263934135     0.3851988315     0.1300574541     41.5043907165     76.0823059082     -38.6280212402
 86 179    0   16     -0.6512560367     -9.7640523910     -0.0598580884     -0.2263934135     0.3851988315     0.1300574541     41.5043907165     76.0823059082     -38.6280212402
 87 131    0   15     -0.6728049278     -9.6802511215     -0.0454921483     -0.1880432987     0.5300770282     0.0565530967     41.5043907165     76.0823059082     -38.6280212402
 88  83    0   18     -0.8044927597     -9.7448978424     0.2226721048     -0.2378451585     0.5444583415     0.0994306373     41.5043907165     76.0823059082     -38.6280212402
 89  35    0   19     -0.8044927597     -9.7448978424     0.2226721048     -0.2378451585     0.5444583415     0.0994306373     41.5043907165     76.0823059082     -38.6280212402
 89 243    0   20     -0.8811111450     -9.8598251342     -0.0191545906     -0.2469000577     0.4925258636     0.1239320993     41.5043907165     76.0823059082     -38.6280212402
 90 195    0   20     -0.8571679115     -9.8023614883     -0.1915459060     -0.1622102355     0.4954553604     0.0269915556     40.9790153503     77.3122711181     -41.1582412719
 91 148   -1   18     -0.8571679115     -9.8023614883     -0.1915459060     -0.1622102355     0.4954553604     0.0269915556     40.9790153503     77.3122711181     -41.1582412719
 92 100   -2   18     -0.7685779571     -9.6610965728     -0.0694353866     -0.1334476590     0.5159620761     -0.0449148845     40.9790153503     77.3122711181     -41.1582412719
 93  53   -3   19     -0.7398460388     -9.6395473480     0.0143659424     -0.1558185577     0.5825420379     -0.0968473243     40.9790153503     77.3122711181     -41.1582412719
 94   6   -2   21     -0.7398460388     -9.6395473480     0.0143659424     -0.1558185577     0.5825420379     -0.0968473243     40.9790153503     77.3122711181     -41.1582412719
 94 214    0   20     -0.9553351402     -9.7784175872     0.1197161788     -0.2066857099     0.5995865821     -0.0989778709     40.9790153503     77.3122711181     -41.1582412719
 95 166   -1   20     -0.7566062927     -9.8478536605     0.0670410633     -0.1936360168     0.5207558155     -0.0869934654     40.9790153503     77.3122711181     -41.1582412719
 96 119   -1   20     -0.7566062927     -9.8478536605     0.0670410633     -0.1936360168     0.5207558155     -0.0869934654     40.9790153503     77.3122711181     -41.1582412719
 97  71    0   18     -0.7805495262     -9.7999668121     -0.1771799468     -0.1347792625     0.4978522300     -0.1399911766     40.9790153503     77.3122711181     -41.1582412719
 98  24    0   18     -0.6680163383     -9.7209539413     -0.0430978250     -0.1054840326     0.5306096553     -0.2233493804     40.9790153503     77.3122711181     -41.1582412719
 98 233    0   19     -0.6680163383     -9.7209539413     -0.0430978250     -0.1054840326     0.5306096553     -0.2233493804     40.9790153503     77.3122711181     -41.1582412719
 99 185    1   22     -0.5554831027     -9.6730680465     0.0407035017     -0.1158705353     0.6070435523     -0.2561068058     40.6287689208     77.3122711181     -41.4956054687
100 137    4   25     -0.4860476970     -9.6850395202     0.1891515731     -0.1552859306     0.7119736671     -0.2212188482     40.6287689208     77.3122711181     -41.4956054687
101  90    6   28     -0.4860476970     -9.6850395202     0.1891515731     -0.1552859306     0.7119736671     -0.2212188482     40.6287689208     77.3122711181     -41.4956054687
102  42    7   28     -0.5937922477     -9.8478536605     0.2346437215     -0.2058867454     0.7479269027     -0.1482471084     40.6287689208     77.3122711181     -41.4956054687
102 251    7   26     -0.7997041225     -9.8286991119     0.2490096569     -0.1970981788     0.6946628570     -0.1040379643     40.6287689208     77.3122711181     -41.4956054687
103 203    6   25     -0.7997041225     -9.8286991119     0.2490096569     -0.1970981788     0.6946628570     -0.1040379643     40.6287689208     77.3122711181     -41.4956054687
104 155    5   22     -0.5530887603     -9.8143329620     0.1005615949     -0.1827168941     0.5228863716     -0.0164186334     40.6287689208     77.3122711181     -41.4956054687
105 108    4   21     -0.4118237018     -9.7616577148     -0.0119716191     -0.1670040035     0.5066408634     -0.0310662412     40.6287689208     77.3122711181     -41.4956054687
106  61    3   20     -0.4118237018     -9.7616577148     -0.0119716191     -0.1670040035     0.5066408634     -0.0310662412     40.6287689208     77.3122711181     -41.4956054687
107  13    1   19     -0.6321014881     -9.7640523910     0.0335205316     -0.1560848712     0.5607038021     -0.0670194625     37.3014144897     77.8394012451     -40.6521987915
107 222    1   20     -0.6321014881     -9.7425031661     0.0550694465     -0.1536879777     0.5231527328     -0.0784712314     37.3014144897     77.8394012451     -40.6521987915
108 175    2   22     -0.6321014881     -9.7425031661     0.0550694465     -0.1536879777     0.5231527328     -0.0784712314     37.3014144897     77.8394012451     -40.6521987915
109 128    1   24     -0.5363285064     -9.7281370162     0.1221105098     -0.1680692672     0.4895963191     -0.0835313129     37.3014144897     77.8394012451     -40.6521987915
110  80    1   23     -0.5794263362     -9.7472915649     0.2107004880     -0.1928370571     0.4871994495     -0.0925861930     37.3014144897     77.8394012451     -40.6521987915
111  33    2   24     -0.5794263362     -9.7472915649     0.2107004880     -0.1928370571     0.4871994495     -0.0925861930     37.3014144897     77.8394012451     -40.6521987915
111 241    2   25     -0.5219625949     -9.7951784133     0.0215489125     -0.1944349765     0.5172936439     -0.1032389998     37.3014144897     77.8394012451     -40.6521987915
112 194    2   25     -0.5459058284     -9.7640523910     0.0646467447     -0.1808526515     0.5204895019     -0.1226803779     37.3014144897     77.8394012451     -40.6521987915
113 146    2   26     -0.5459058284     -9.7640523910     0.0646467447     -0.1808526515     0.5204895019     -0.1226803779     37.3014144897     77.8394012451     -40.6521987915
114  99    2   27     -0.3639371871     -9.7185602188     -0.0502807998     -0.1827168941     0.4704212665     -0.0971136379     36.0755462646     79.0693664550     -41.8329696655
115  51    3   28     -0.3878804397     -9.7927837371     0.0047886476     -0.1936360168     0.4978522300     -0.0720795440     36.0755462646     79.0693664550     -41.8329696655
116   3    4   29     -0.3878804397     -9.7927837371     0.0047886476     -0.1936360168     0.4978522300     -0.0720795440     36.0755462646     79.0693664550     -41.8329696655
116 211    4   31     -0.5363285064     -9.7305316925     0.2178834438     -0.2090825796     0.5263485431     -0.0803354644     36.0755462646     79.0693664550     -41.8329696655
117 163    5   30     -0.2968961238     -9.7353200912     0.1221105098     -0.2237301826     0.4808077335     -0.0608941030     36.0755462646     79.0693664550     -41.8329696655
118 115    4   30     -0.2968961238     -9.7353200912     0.1221105098     -0.2237301826     0.4808077335     -0.0608941030     36.0755462646     79.0693664550     -41.8329696655
119  67    3   30     -0.5147795677     -9.7808122634     0.0574637699     -0.2445031642     0.5175599575     -0.0630246639     36.0755462646     79.0693664550     -41.8329696655
120  20    4   29     -0.4453442096     -9.8406705856     0.1245048284     -0.2490306138     0.5172936439     -0.0409200859     36.0755462646     79.0693664550     -41.8329696655
120 228    4   31     -0.4453442096     -9.8406705856     0.1245048284     -0.2490306138     0.5172936439     -0.0409200859     36.0755462646     79.0693664550     -41.8329696655
121 179    5   29     -0.3998520660     -9.7688407897     0.0622524166     -0.2223985910     0.5431266784     -0.0513065767     34.6745529174     75.9065933227     -41.1582412719
122 132    6   30     -0.3112620830     -9.6922225952     0.0670410633     -0.2200017213     0.5915969848     -0.0494423294     34.6745529174     75.9065933227     -41.1582412719
123  84    7   30     -0.3112620830     -9.6922225952     0.0670410633     -0.2200017213     0.5915969848     -0.0494423294     34.6745529174     75.9065933227     -41.1582412719
124  37    7   29     -0.2681642532     -9.7185602188     0.0167602658     -0.2429052352     0.6475241661     -0.0369252872     34.6745529174     75.9065933227     -41.1582412719
124 246    7   31     -0.4956250190     -9.8286991119     0.1173218607     -0.2695372581     0.6927986145     -0.0286693592     34.6745529174     75.9065933227     -41.1582412719
125 198    7   32     -0.4956250190     -9.8286991119     0.1173218607     -0.2695372581     0.6927986145     -0.0286693592     34.6745529174     75.9065933227     -41.1582412719
126 151    8   33     -0.4908363342     -9.8191213607     0.1292934894     -0.2421062946     0.7087778568     -0.0425180053     34.6745529174     75.9065933227     -41.1582412719
127 104    8   33     -0.6009752750     -9.7448978424     0.3232336997     -0.2234638690     0.6856079578     -0.0465128135     34.6745529174     75.9065933227     -41.1582412719
128  56    7   31     -0.6009752750     -9.7448978424     0.3232336997     -0.2234638690     0.6856079578     -0.0465128135     34.6745529174     75.9065933227     -41.1582412719
129   8    7   27     -0.4357668876     -9.7592630386     0.2729529142     -0.2397094011     0.5476541519     -0.0222776746     31.6974449157     76.7851409912     -41.3269233703
129 217    6   24     -0.2035175085     -9.7568693161     -0.1556310415     -0.2223985910     0.5194242000     0.0032890594     31.6974449157     76.7851409912     -41.3269233703
130 169    6   21     -0.2035175085     -9.7568693161     -0.1556310415     -0.2223985910     0.5194242000     0.0032890594     31.6974449157     76.7851409912     -41.3269233703
131 121    7   20     -0.3759088277     -9.8047552108     -0.0023943238     -0.2184037923     0.6544485092     0.0086154632     31.6974449157     76.7851409912     -41.3269233703
132  74    7   22     -0.4549215316     -9.7879953384     0.1891515731     -0.2221322536     0.7082452297     -0.0190818328     31.6974449157     76.7851409912     -41.3269233703
133  26    6   23     -0.4549215316     -9.7879953384     0.1891515731     -0.2221322536     0.7082452297     -0.0190818328     31.6974449157     76.7851409912     -41.3269233703
133 235    7   23     -0.4980193138     -9.7640523910     0.1029559254     -0.2208006620     0.6459262847     -0.0193481540     31.6974449157     76.7851409912     -41.3269233703
134 187    8   21     -0.4740760803     -9.8191213607     0.0383091812     -0.2064193725     0.5623017311     -0.0044342250     31.6974449157     76.7851409912     -41.3269233703
135 139    8   20     -0.4740760803     -9.8191213607     0.0383091812     -0.2064193725     0.5623017311     -0.0044342250     31.6974449157     76.7851409912     -41.3269233703
136  92    6   20     -0.3519655704     -9.7401084899     0.0814070034     -0.1896412086     0.5407298088     -0.0265387988     31.6974449157     76.7851409912     -41.3269233703
137  43    6   20     -0.3902747631     -9.7808122634     0.0622524166     -0.2082836389     0.5974560260     -0.0294683218     32.3979415893     77.4879837036     -42.3390121459
137 252    7   21     -0.3902747631     -9.7808122634     0.0622524166     -0.2082836389     0.5974560260     -0.0294683218     32.3979415893     77.4879837036     -42.3390121459
138 204    6   20     -0.5411171436     -9.8454589843     0.0957729530     -0.2101478576     0.5697587013     -0.0198807945     32.3979415893     77.4879837036     -42.3390121459
139 157    7   19     -0.4740760803     -9.8071498870     0.0454921483     -0.1717977619     0.4773456096     -0.0379905652     32.3979415893     77.4879837036     -42.3390121459
140 109    7   18     -0.4740760803     -9.8071498870     0.0454921483     -0.1717977619     0.4773456096     -0.0379905652     32.3979415893     77.4879837036     -42.3390121459
141  61    6   19     -0.3591485500     -9.7616577148     -0.1077445626     -0.1552859306     0.4283427238     -0.0592961788     32.3979415893     77.4879837036     -42.3390121459
142  14    6   20     -0.3232336997     -9.6970109939     -0.0454921483     -0.1733956909     0.5247506141     -0.0904556369     32.3979415893     77.4879837036     -42.3390121459
142 223    8   22     -0.3232336997     -9.6970109939     -0.0454921483     -0.1733956909     0.5247506141     -0.0904556369     32.3979415893     77.4879837036     -42.3390121459
143 175    9   23     -0.5075965881     -9.7616577148     0.1795742750     -0.2098815441     0.5963907241     -0.0920535564     32.3979415893     77.4879837036     -42.3390121459
144 128   10   23     -0.3304166793     -9.8430643081     -0.1747856235     -0.1912391281     0.4794761657     -0.0768733072     32.0476913452     77.8394012451     -43.3511009216
145  81   11   24     -0.3304166793     -9.8430643081     -0.1747856235     -0.1912391281     0.4794761657     -0.0768733072     32.0476913452     77.8394012451     -43.3511009216
146  34   11   25     -0.1652083396     -9.7209539413     -0.1484480619     -0.1832495307     0.5378003120     -0.0608941030     32.0476913452     77.8394012451     -43.3511009216
146 243   12   27     -0.2992904472     -9.7281370162     0.1125332117     -0.2261270761     0.7394046783     -0.0539697742     32.0476913452     77.8394012451     -43.3511009216
147 195   13   29     -0.2992904472     -9.7281370162     0.1125332117     -0.2261270761     0.7394046783     -0.0539697742     32.0476913452     77.8394012451     -43.3511009216
148 148   15   31     -0.2825301933     -9.8119382858     0.0742240333     -0.2333177089     0.7833475112     -0.0350610446     32.0476913452     77.8394012451     -43.3511009216
149 101   16   32     -0.2849245071     -9.8286991119     -0.1843629074     -0.2042888164     0.8296872138     -0.0214787149     32.0476913452     77.8394012451     -43.3511009216
150  54   16   32     -0.2849245071     -9.8286991119     -0.1843629074     -0.2042888164     0.8296872138     -0.0214787149     32.0476913452     77.8394012451     -43.3511009216
151   7   17   35     -0.4429498672     -9.6730680465     0.2418267011     -0.2005603551     0.9564556121     -0.0438496112     32.0476913452     77.8394012451     -43.3511009216
151 215   16   36     -0.3304166793     -9.8215160369     0.2753472328     -0.2354482889     0.8422042846     0.0131429064     31.5223217010     77.3122711181     -44.5318679809
152 168   15   32     -0.3304166793     -9.8215160369     0.2753472328     -0.2354482889     0.8422042846     0.0131429064     31.5223217010     77.3122711181     -44.5318679809
153 121   15   31     -0.2873188495     -9.9029226303     0.0023943238     -0.2154742717     0.7362088203     0.0312526750     31.5223217010     77.3122711181     -44.5318679809
154  73   13   28     -0.5052022933     -9.7760238647     0.0885899734     -0.1733956909     0.7460627079     -0.0254735183     31.5223217010     77.3122711181     -44.5318679809
155  25   12   27     -0.5052022933     -9.7760238647     0.0885899734     -0.1733956909     0.7460627079     -0.0254735183     31.5223217010     77.3122711181     -44.5318679809
155 234   12   27     -0.4094293594     -9.6634902954     0.2992904472     -0.1891085815     0.6435294151     -0.0614267349     31.5223217010     77.3122711181     -44.5318679809
156 187   11   24     -0.2418267011     -9.7808122634     -0.0335205316     -0.2229312419     0.5247506141     -0.0206797552     31.5223217010     77.3122711181     -44.5318679809
157 140    9   23     -0.2418267011     -9.7808122634     -0.0335205316     -0.2229312419     0.5247506141     -0.0206797552     31.5223217010     77.3122711181     -44.5318679809
158  93   10   20     -0.4022463798     -9.8382759094     0.0718297100     -0.2290565967     0.5617691040     -0.0201471138     31.5223217010     77.3122711181     -44.5318679809
159  46   11   18     -0.4046407222     -9.8167276382     0.0047886476     -0.2021582603     0.4800087928     -0.0270714402     29.4208335876     77.6636886596     -44.8692321777
159 254   10   17     -0.4046407222     -9.8167276382     0.0047886476     -0.2021582603     0.4800087928     -0.0270714402     29.4208335876     77.6636886596     -44.8692321777
160 206    9   15     -0.3950634002     -9.7760238647     -0.0574637699     -0.1526227092     0.3601647377     -0.0254735183     29.4208335876     77.6636886596     -44.8692321777
161 159    9   15     -0.3136564254     -9.7640523910     0.0430978250     -0.1571501493     0.3037048578     -0.0089616689     29.4208335876     77.6636886596     -44.8692321777
162 111    8   16     -0.3136564254     -9.7640523910     0.0430978250     -0.1571501493     0.3037048578     -0.0089616689     29.4208335876     77.6636886596     -44.8692321777
163  64    8   16     -0.2609812974     -9.7353200912     0.2035175085     -0.1686019325     0.3298042297     -0.0347947239     29.4208335876     77.6636886596     -44.8692321777
164  16    9   17     -0.0670410633     -9.7472915649     -0.1340821266     -0.1672703170     0.3758776187     -0.0377242445     29.4208335876     77.6636886596     -44.8692321777
164 225    9   19     -0.0670410633     -9.7472915649     -0.1340821266     -0.1672703170     0.3758776187     -0.0377242445     29.4208335876     77.6636886596     -44.8692321777
165 178   11   19     -0.2466153383     -9.7760238647     0.0766183614     -0.2024245738     0.5998529434     -0.0435832881     29.4208335876     77.6636886596     -44.8692321777
166 131   12   22     -0.4046407222     -9.7808122634     0.1580253696     -0.1949676132     0.6792163372     -0.0614267349     27.4944686889     76.0823059082     -48.0741767883
167  84   12   26     -0.4046407222     -9.7808122634     0.1580253696     -0.1949676132     0.6792163372     -0.0614267349     27.4944686889     76.0823059082     -48.0741767883
168  36   12   25     -0.1867572593     -9.8358821868     -0.0574637699     -0.1821842384     0.6006518363     -0.0497086477     27.4944686889     76.0823059082     -48.0741767883
168 245   13   26     -0.3783031463     -9.7472915649     0.1268991470     -0.1813852787     0.6834774017     -0.0470454454     27.4944686889     76.0823059082     -48.0741767883
169 197   13   27     -0.3783031463     -9.7472915649     0.1268991470     -0.1813852787     0.6834774017     -0.0470454454     27.4944686889     76.0823059082     -48.0741767883
170 150   13   27     -0.2945018005     -9.7377147674     0.1699969768     -0.2002940177     0.6507200717     -0.0222776746     27.4944686889     76.0823059082     -48.0741767883
171 102   14   27     -0.1245048284     -9.8430643081     -0.0359148550     -0.1965655326     0.6451273441     0.0062185816     27.4944686889     76.0823059082     -48.0741767883
172  54   14   27     -0.1245048284     -9.8430643081     -0.0359148550     -0.1965655326     0.6451273441     0.0062185816     27.4944686889     76.0823059082     -48.0741767883
173   7   16   28     -0.2753472328     -9.7472915649     0.0454921483     -0.1728630304     0.8358125686     -0.0374579238     27.4944686889     76.0823059082     -48.0741767883
173 215   17   28     -0.3926690864     -9.6563072204     0.2298550844     -0.1819179344     0.8808206558     -0.0563666582     27.4944686889     76.0823059082     -48.0741767883
174 167   16   28     -0.3926690864     -9.6563072204     0.2298550844     -0.1819179344     0.8808206558     -0.0563666582     27.4944686889     76.0823059082     -48.0741767883
175 120   15   28     -0.0718297100     -9.7640523910     0.1268991470     -0.2192027568     0.7388720512     -0.0007057427     27.3193454742     78.0151138305     -49.5923080444
176  72   15   27     -0.1891515731     -9.8047552108     -0.0718297100     -0.2271923542     0.8147732734     0.0264589118     27.3193454742     78.0151138305     -49.5923080444
177  24   16   26     -0.1891515731     -9.8047552108     -0.0718297100     -0.2271923542     0.8147732734     0.0264589118     27.3193454742     78.0151138305     -49.5923080444
177 233   16   26     -0.4501328468     -9.7688407897     0.3663315296     -0.2407746791     1.0099859237     -0.0057658262     27.3193454742     78.0151138305     -49.5923080444
178 185   16   23     -0.5339341640     -9.8167276382     0.3280223608     -0.2144089937     0.8206323623     0.0285894756     27.3193454742     78.0151138305     -49.5923080444
179 138   15   21     -0.5339341640     -9.8167276382     0.3280223608     -0.2144089937     0.8206323623     0.0285894756     27.3193454742     78.0151138305     -49.5923080444
180  90   12   19     -0.5075965881     -9.8861627578     0.0838013267     -0.1827168941     0.5130325317     0.0379106760     27.3193454742     78.0151138305     -49.5923080444
181  42    9   17     -0.3375996351     -9.7832069396     0.3136564254     -0.1345129251     0.3583004713     0.0158061075     27.3193454742     78.0151138305     -49.5923080444
181 250    7   15     -0.3375996351     -9.7832069396     0.3136564254     -0.1345129251     0.3583004713     0.0158061075     27.3193454742     78.0151138305     -49.5923080444
182 203    6   16     -0.3711201906     -9.7137708663     0.0861956501     -0.1393066883     0.2762738704     -0.0073637475     27.8447170257     76.7851409912     -50.7730789184
183 155    6   18     -0.1053502440     -9.7616577148     0.0574637699     -0.2000277042     0.3092975616     -0.0201471138     27.8447170257     76.7851409912     -50.7730789184
184 108    5   20     -0.1053502440     -9.7616577148     0.0574637699     -0.2000277042     0.3092975616     -0.0201471138     27.8447170257     76.7851409912     -50.7730789184
185  60    5   23     -0.2585869789     -9.8334875106     0.0047886476     -0.2013592958     0.5183589458     -0.0331968021     27.8447170257     76.7851409912     -50.7730789184
186  12    7   24     -0.2873188495     -9.7808122634     0.0454921483     -0.1800536918     0.6608402252     -0.0795365047     27.8447170257     76.7851409912     -50.7730789184
186 220    9   27     -0.2873188495     -9.7808122634     0.0454921483     -0.1800536918     0.6608402252     -0.0795365047     27.8447170257     76.7851409912     -50.7730789184
187 173   11   29     -0.4118237018     -9.6251811981     0.2490096569     -0.1981634616     0.7338119029     -0.1027063608     27.8447170257     76.7851409912     -50.7730789184
188 125   14   31     -0.3136564254     -9.7401084899     0.2154891252     -0.2413073062     0.5354034423     0.0112786650     27.8447170257     76.7851409912     -50.7730789184
189  78   15   31     -0.3136564254     -9.7401084899     0.2154891252     -0.2413073062     0.5354034423     0.0112786650     27.8447170257     76.7851409912     -50.7730789184
190  30   13   30     -0.4309782505     -9.8430643081     0.1628140068     -0.2514275074     0.4216846942     0.0301873946     26.2686004638     76.9608535766     -53.3032989501
190 238   12   29     -0.4668931484     -9.8263044357     0.2107004880     -0.2269260406     0.3279399871     -0.0001731026     26.2686004638     76.9608535766     -53.3032989501
191 190    8   25     -0.4668931484     -9.8263044357     0.2107004880     -0.2269260406     0.3279399871     -0.0001731026     26.2686004638     76.9608535766     -53.3032989501
192 142    7   24     -0.2609812974     -9.8239097595     -0.0071829710     -0.1989624214     0.2531040191     -0.0385232019     26.2686004638     76.9608535766     -53.3032989501
193  94    8   24     -0.1652083396     -9.7472915649     0.0239432382     -0.1901738548     0.3164882183     -0.0462464904     26.2686004638     76.9608535766     -53.3032989501
194  47    8   25     -0.1652083396     -9.7472915649     0.0239432382     -0.1901738548     0.3164882183     -0.0462464904     26.2686004638     76.9608535766     -53.3032989501
194 255   10   28     -0.1843629074     -9.7448978424     0.1268991470     -0.2040225028     0.4749487400     -0.0803354644     26.2686004638     76.9608535766     -53.3032989501
195 207   11   30     -0.1652083396     -9.7377147674     0.0239432382     -0.2391767740     0.6379366874     -0.0992442035     26.2686004638     76.9608535766     -53.3032989501
196 160   13   32     -0.1652083396     -9.7377147674     0.0239432382     -0.2391767740     0.6379366874     -0.0992442035     26.2686004638     76.9608535766     -53.3032989501
197 113   14   32     -0.2945018005     -9.8286991119     0.2226721048     -0.2516938209     0.7473942756     -0.0718132257     25.7432289123     77.4879837036     -53.4719810485
198  66   14   31     -0.3064734458     -9.8478536605     0.0502807998     -0.2160068988     0.6611065387     -0.0465128135     25.7432289123     77.4879837036     -53.4719810485
199  18   14   31     -0.3064734458     -9.8478536605     0.0502807998     -0.2160068988     0.6611065387     -0.0465128135     25.7432289123     77.4879837036     -53.4719810485
199 226   14   30     -0.3016848087     -9.7305316925     0.2729529142     -0.2170722007     0.6182289600     -0.0374579238     25.7432289123     77.4879837036     -53.4719810485
200 179   14   30     -0.2130948066     -9.7113771438     0.2466153383     -0.2239965200     0.5409961223     -0.0023036637     25.7432289123     77.4879837036     -53.4719810485
201 131   12   29     -0.2130948066     -9.7113771438     0.2466153383     -0.2239965200     0.5409961223     -0.0023036637     25.7432289123     77.4879837036     -53.4719810485
202  84   11   29     -0.1508424043     -9.8430643081     0.0263375616     -0.2434378862     0.5638997077     -0.0220113539     25.7432289123     77.4879837036     -53.4719810485
203  37   13   29     -0.2250664234     -9.8071498870     -0.1101388931     -0.2122784137     0.6826784610     -0.0715469074     25.7432289123     77.4879837036     -53.4719810485
203 245   13   30     -0.2250664234     -9.8071498870     -0.1101388931     -0.2122784137     0.6826784610     -0.0715469074     25.7432289123     77.4879837036     -53.4719810485
204 198   15   33     -0.2729529142     -9.7305316925     0.3735145092     -0.2242628335     0.7921360969     -0.1186855792     25.7432289123     77.4879837036     -53.4719810485
205 151   16   32     -0.2418267011     -9.7496862411     0.0239432382     -0.2170722007     0.7806842803     -0.0955157184     23.2914924621     78.1908187866     -54.8214302062
206 104   16   33     -0.2418267011     -9.7496862411     0.0239432382     -0.2170722007     0.7806842803     -0.0955157184     23.2914924621     78.1908187866     -54.8214302062
207  57   18   33     -0.1819685935     -9.7640523910     -0.1125332117     -0.2221322536     0.7937339782     -0.0837976360     23.2914924621     78.1908187866     -54.8214302062
208  10   18   34     -0.3878804397     -9.8071498870     0.1699969768     -0.2391767740     0.8621782302     -0.0853955459     23.2914924621     78.1908187866     -54.8214302062
208 218   18   36     -0.3878804397     -9.8071498870     0.1699969768     -0.2391767740     0.8621782302     -0.0853955459     23.2914924621     78.1908187866     -54.8214302062
209 171   19   37     -0.2370380401     -9.8095445632     0.0407035017     -0.2215996265     0.7886738777     -0.0869934654     23.2914924621     78.1908187866     -54.8214302062
210 123   19   36     -0.0933786296     -9.8215160369     0.2250664234     -0.2098815441     0.8001256942     -0.0931188392     23.2914924621     78.1908187866     -54.8214302062
211  76   19   32     -0.0933786296     -9.8215160369     0.2250664234     -0.2098815441     0.8001256942     -0.0931188392     23.2914924621     78.1908187866     -54.8214302062
212  29   20   33     -0.0335205316     -9.7879953384     -0.1053502440     -0.1984297752     0.8848154067     -0.1208161354     23.2914924621     78.1908187866     -54.8214302062
212 238   20   35     -0.1652083396     -9.7760238647     -0.2202777862     -0.2154742717     1.0589888095     -0.1551714420     23.8168640136     79.0693664550     -55.6648368835
213 191   23   38     -0.1652083396     -9.7760238647     -0.2202777862     -0.2154742717     1.0589888095     -0.1551714420     23.8168640136     79.0693664550     -55.6648368835
214 144   26   45     -0.1268991470     -9.6946163177     -0.0933786296     -0.2024245738     1.1247699260     -0.1130928516     23.8168640136     79.0693664550     -55.6648368835
215  97   27   48     -0.2011231899     -9.6682786941     -0.0071829710     -0.2253281116     1.1388849020     -0.0734111404     23.8168640136     79.0693664550     -55.6648368835
216  50   30   50     -0.2011231899     -9.6682786941     -0.0071829710     -0.2253281116     1.1388849020     -0.0734111404     23.8168640136     79.0693664550     -55.6648368835
217   3   30   51     -0.3112620830     -9.7616577148     0.4668931484     -0.2724667787     1.0217040777     -0.0305335998     23.8168640136     79.0693664550     -55.6648368835
217 211   27   46     -0.1939402198     -9.9053173065     0.1388707752     -0.2458347797     0.6437957286     0.0584173297     23.8168640136     79.0693664550     -55.6648368835
218 164   24   42     -0.1939402198     -9.9053173065     0.1388707752     -0.2458347797     0.6437957286     0.0584173297     23.8168640136     79.0693664550     -55.6648368835
219 116   21   41     -0.0047886476     -9.8574304580     -0.0095772953     -0.2066857099     0.4991838455     0.1047570466     23.8168640136     79.0693664550     -55.6648368835
220  69   18   40     0.0598580884     -9.7329254150     0.2226721048     -0.1936360168     0.6027824401     0.0704017400     25.2178573608     77.6636886596     -58.3637390136
221  20   18   42     0.0598580884     -9.7329254150     0.2226721048     -0.1936360168     0.6027824401     0.0704017400     25.2178573608     77.6636886596     -58.3637390136
221 228   18   42     -0.1077445626     -9.7472915649     0.2202777862     -0.2122784137     0.7631072044     -0.0020373435     25.2178573608     77.6636886596     -58.3637390136
222 181   17   37     -0.2490096569     -9.7496862411     0.1532367229     -0.2144089937     0.8224965095     -0.0379905652     25.2178573608     77.6636886596     -58.3637390136
223 134   18   34     -0.2490096569     -9.7496862411     0.1532367229     -0.2144089937     0.8224965095     -0.0379905652     25.2178573608     77.6636886596     -58.3637390136
224  86   18   35     -0.0766183614     -9.8167276382     0.0790126848     -0.2192027568     0.8009245872     -0.0654215431     25.2178573608     77.6636886596     -58.3637390136
225  39   18   36     -0.0071829710     -9.8047552108     0.0215489125     -0.2229312419     0.8736300468     -0.0595624971     25.2178573608     77.6636886596     -58.3637390136
225 247   19   39     -0.0071829710     -9.8047552108     0.0215489125     -0.2229312419     0.8736300468     -0.0595624971     25.2178573608     77.6636886596     -58.3637390136
226 200   21   41     -0.1723913097     -9.7257432937     0.4525271415     -0.2333177089     1.0246335268     -0.0859281921     25.2178573608     77.6636886596     -58.3637390136
227 153   21   39     -0.2322494029     -9.7616577148     0.3543598890     -0.2341166734     0.9170402526     -0.0582309007     23.6417407989     77.4879837036     -58.8697814941
228 106   22   35     -0.2322494029     -9.7616577148     0.3543598890     -0.2341166734     0.9170402526     -0.0582309007     23.6417407989     77.4879837036     -58.8697814941
229  58   21   32     -0.0526751232     -9.8550367355     -0.0838013267     -0.2184037923     0.7601776123     -0.0118911897     23.6417407989     77.4879837036     -58.8697814941
230  11   19   30     -0.1340821266     -9.7736291885     0.2346437215     -0.2239965200     0.8816196441     -0.0414527320     23.6417407989     77.4879837036     -58.8697814941
230 220   18   28     -0.1340821266     -9.7736291885     0.2346437215     -0.2239965200     0.8816196441     -0.0414527320     23.6417407989     77.4879837036     -58.8697814941
231 173   17   29     -0.1268991470     -9.7425031661     0.2921074867     -0.2309208393     0.8701678276     -0.0385232019     23.6417407989     77.4879837036     -58.8697814941
232 125   17   28     -0.0766183614     -9.8263044357     0.0383091812     -0.2338503599     0.7932013511     -0.0124238300     23.6417407989     77.4879837036     -58.8697814941
233  78   16   26     -0.0766183614     -9.8263044357     0.0383091812     -0.2338503599     0.7932013511     -0.0124238300     23.6417407989     77.4879837036     -58.8697814941
234  30   17   25     -0.2514039993     -9.8167276382     0.2705585718     -0.2322524309     0.8344809532     -0.0406537628     23.6417407989     77.4879837036     -58.8697814941
234 239   16   23     -0.2178834438     -9.7879953384     0.1101388931     -0.2173385143     0.7543186187     -0.0481107282     25.5681037902     77.6636886596     -62.0747261047
235 192   15   21     -0.2178834438     -9.7879953384     0.1101388931     -0.2173385143     0.7543186187     -0.0481107282     25.5681037902     77.6636886596     -62.0747261047
236 145   15   21     -0.0981672668     -9.7832069396     0.0957729530     -0.2066857099     0.6014508247     -0.0369252872     25.5681037902     77.6636886596     -62.0747261047
237  97   13   20     0.0287318849     -9.8263044357     -0.0478864765     -0.2109468221     0.5740198612     -0.0438496112     25.5681037902     77.6636886596     -62.0747261047
238  50   13   18     0.0287318849     -9.8263044357     -0.0478864765     -0.2109468221     0.5740198612     -0.0438496112     25.5681037902     77.6636886596     -62.0747261047
239   3   14   20     -0.0957729530     -9.7664461135     -0.0047886476     -0.1864453697     0.6872058868     -0.0814007568     25.5681037902     77.6636886596     -62.0747261047
239 211   15   21     -0.0957729530     -9.7281370162     0.0000000000     -0.1853800964     0.7170337677     -0.1125602006     25.5681037902     77.6636886596     -62.0747261047
240 162   15   22     -0.0957729530     -9.7281370162     0.0000000000     -0.1853800964     0.7170337677     -0.1125602006     25.5681037902     77.6636886596     -62.0747261047
241 114   16   24     -0.0191545906     -9.8095445632     0.0311262083     -0.2002940177     0.7045166969     -0.0989778709     25.5681037902     77.6636886596     -62.0747261047
242  66   17   25     -0.0766183614     -9.7879953384     -0.0071829710     -0.1912391281     0.7101094722     -0.0875261116     25.5681037902     77.6636886596     -62.0747261047
243  19   17   27     -0.0766183614     -9.7879953384     -0.0071829710     -0.1912391281     0.7101094722     -0.0875261116     25.5681037902     77.6636886596     -62.0747261047
243 228   18   27     -0.0838013267     -9.7736291885     0.0838013267     -0.1803200149     0.6864069938     -0.0766069889     25.3929805755     77.4879837036     -62.2434082031
244 180   18   26     0.0071829710     -9.7520809173     0.2418267011     -0.1872443199     0.6459262847     -0.0550350570     25.3929805755     77.4879837036     -62.2434082031
245 132   19   27     0.0071829710     -9.7520809173     0.2418267011     -0.1872443199     0.6459262847     -0.0550350570     25.3929805755     77.4879837036     -62.2434082031
246  84   21   28     0.1173218607     -9.8263044357     -0.1077445626     -0.2074846744     0.7034514427     -0.0776722669     25.3929805755     77.4879837036     -62.2434082031
247  37   23   33     0.0646467447     -9.7832069396     0.1292934894     -0.2466337203     0.9852181434     -0.1391922235     25.3929805755     77.4879837036     -62.2434082031
247 245   26   36     0.0646467447     -9.7832069396     0.1292934894     -0.2466337203     0.9852181434     -0.1391922235     25.3929805755     77.4879837036     -62.2434082031
248 198   31   40     0.0430978250     -9.6946163177     0.2322494029     -0.2426389217     1.0770986080     -0.1461165523     25.3929805755     77.4879837036     -62.2434082031
249 150   31   41     0.0550694465     -9.7999668121     0.0311262083     -0.2559549331     1.0374169349     -0.1322679042     25.3929805755     77.4879837036     -62.2434082031
250 103   29   38     0.0550694465     -9.7999668121     0.0311262083     -0.2559549331     1.0374169349     -0.1322679042     25.3929805755     77.4879837036     -62.2434082031
251  55   28   39     0.0287318849     -9.8526420593     0.0814070034     -0.2341166734     1.0153123140     -0.1317352652     26.4437255859     78.5422439575     -64.2675857543
252   8   26   38     -0.0167602658     -9.7664461135     0.4908363342     -0.2317197799     0.9095832824     -0.0907219600     26.4437255859     78.5422439575     -64.2675857543
252 217   25   36     -0.0167602658     -9.7664461135     0.4908363342     -0.2317197799     0.9095832824     -0.0907219600     26.4437255859     78.5422439575     -64.2675857543
253 169   21   32     0.1915459060     -9.7041940689     0.2154891252     -0.2120121002     0.6214248657     0.0030227396     26.4437255859     78.5422439575     -64.2675857543
254 121   18   29     0.1987288665     -9.8502473831     -0.2705585718     -0.2141426563     0.5769493579     0.0126102662     26.4437255859     78.5422439575     -64.2675857543
255  74   17   28     0.1987288665     -9.8502473831     -0.2705585718     -0.2141426563     0.5769493579     0.0126102662     26.4437255859     78.5422439575     -64.2675857543
  0  27   16   31     -0.0287318849     -9.7712354660     -0.2537982940     -0.2197354078     0.7575144290     -0.0608941030     26.4437255859     78.5422439575     -64.2675857543
  0 235   20   39     0.1412650966     -9.6347589492     0.2059118509     -0.2857827949     0.8105121612     -0.0315988802     26.4437255859     78.5422439575     -64.2675857543
  1 187   25   43     0.1412650966     -9.6347589492     0.2059118509     -0.2857827949     0.8105121612     -0.0315988802     26.4437255859     78.5422439575     -64.2675857543
  2 140   28   45     0.3088677406     -9.7664461135     0.4884420394     -0.3395794630     0.8177027702     0.0070175414     26.6188488006     78.7179489135     -65.4483566284
  3  91   27   43     0.0838013267     -9.8430643081     0.4429498672     -0.3180075168     0.8099795341     0.0198009090     26.6188488006     78.7179489135     -65.4483566284
  4  42   25   37     0.0838013267     -9.8430643081     0.4429498672     -0.3180075168     0.8099795341     0.0198009090     26.6188488006     78.7179489135     -65.4483566284
  4 249   21   34     0.0023943238     -9.8694019317     0.0646467447     -0.2564875841     0.6400671958     0.0738638973     26.6188488006     78.7179489135     -65.4483566284
  5 201   17   30     -0.0239432382     -9.7903900146     0.1460537433     -0.2106805086     0.5266148567     0.1079528808     26.6188488006     78.7179489135     -65.4483566284
  6 153   17   28     -0.0239432382     -9.7903900146     0.1460537433     -0.2106805086     0.5266148567     0.1079528808     26.6188488006     78.7179489135     -65.4483566284
  7 105   15   26     0.0095772953     -9.7568693161     0.3567542552     -0.2154742717     0.4211520671     0.0975663948     26.6188488006     78.7179489135     -65.4483566284
  8  57   14   23     0.1340821266     -9.9029226303     -0.0909842967     -0.2024245738     0.3535067081     0.0773260641     26.6188488006     78.7179489135     -65.4483566284
  9   9   12   22     0.1340821266     -9.9029226303     -0.0909842967     -0.2024245738     0.3535067081     0.0773260641     26.6188488006     78.7179489135     -65.4483566284
  9 217   10   21     -0.0095772953     -9.7736291885     0.0407035017     -0.1731293678     0.4315385341     0.0419054889     26.6188488006     77.6636886596     -67.1351699829
 10 169    9   22     -0.1101388931     -9.6778564453     0.2250664234     -0.1803200149     0.4445882320     0.0019574584     26.6188488006     77.6636886596     -67.1351699829
 11 121   10   24     -0.1101388931     -9.6778564453     0.2250664234     -0.1803200149     0.4445882320     0.0019574584     26.6188488006     77.6636886596     -67.1351699829
 12  73   11   24     -0.0407035017     -9.7592630386     0.3735145092     -0.2215996265     0.3958516311     -0.0132227897     26.6188488006     77.6636886596     -67.1351699829
 13  25   11   23     0.0502807998     -9.8981342315     0.1747856235     -0.2165395498     0.3489792585     -0.0036352646     26.6188488006     77.6636886596     -67.1351699829
 13 233   10   21     0.0502807998     -9.8981342315     0.1747856235     -0.2165395498     0.3489792585     -0.0036352646     26.6188488006     77.6636886596     -67.1351699829
 14 186    9   20     -0.0167602658     -9.8406705856     0.0239432382     -0.1600796937     0.3804050636     -0.0193481540     26.6188488006     77.6636886596     -67.1351699829
 15 138   10   20     -0.1364764571     -9.7161655426     0.0981672668     -0.1496931934     0.3756113052     -0.0553013753     26.6188488006     77.6636886596     -67.1351699829
 16  90    9   21     -0.1364764571     -9.7161655426     0.0981672668     -0.1496931934     0.3756113052     -0.0553013753     26.6188488006     77.6636886596     -67.1351699829
 17  43   10   24     0.1125332117     -9.7592630386     0.0861956501     -0.1928370571     0.3572351932     -0.0915209102     27.3193454742     77.6636886596     -68.1472549438
 17 252   10   25     0.2250664234     -9.8622188568     0.1125332117     -0.1986961174     0.4597684383     -0.1181529283     27.3193454742     77.6636886596     -68.1472549438
 18 205    9   26     0.2250664234     -9.8622188568     0.1125332117     -0.1986961174     0.4597684383     -0.1181529283     27.3193454742     77.6636886596     -68.1472549438
 19 158   11   29     0.2394323587     -9.7951784133     0.0574637699     -0.1680692672     0.6198268890     -0.1599652051     27.3193454742     77.6636886596     -68.1472549438
 20 111   11   31     0.0742240333     -9.6994056701     0.0622524166     -0.1933696937     0.7330129623     -0.2377306938     27.3193454742     77.6636886596     -68.1472549438
 21  64   11   33     0.0742240333     -9.6994056701     0.0622524166     -0.1933696937     0.7330129623     -0.2377306938     27.3193454742     77.6636886596     -68.1472549438
 22  16   12   35     0.0502807998     -9.8598251342     0.3447826147     -0.2239965200     0.8850817680     -0.3434598207     27.3193454742     77.6636886596     -68.1472549438
 22 224   11   34     -0.0143659424     -9.7496862411     0.2346437215     -0.1411709547     0.7266212463     -0.2017774581     27.3193454742     77.6636886596     -68.1472549438
 23 178   10   33     -0.0143659424     -9.7496862411     0.2346437215     -0.1411709547     0.7266212463     -0.2017774581     27.3193454742     77.6636886596     -68.1472549438
 24 131   11   32     0.1532367229     -9.6730680465     0.1388707752     -0.1499595069     0.4334027767     -0.0395884876     27.3193454742     77.6636886596     -68.1472549438
 25  83   10   29     0.2514039993     -9.7496862411     0.4764704227     -0.1891085815     0.3556372880     -0.0350610446     28.3700885772     77.3122711181     -69.4967041015
 26  35   10   29     0.2514039993     -9.7496862411     0.4764704227     -0.1891085815     0.3556372880     -0.0350610446     28.3700885772     77.3122711181     -69.4967041015
 26 243   11   29     0.1963345432     -9.7353200912     0.3064734458     -0.1789883995     0.3130260705     -0.0062984657     28.3700885772     77.3122711181     -69.4967041015
 27 195    9   27     0.1484480619     -9.7041940689     0.0981672668     -0.1981634616     0.2789370775     0.0315189957     28.3700885772     77.3122711181     -69.4967041015
 28 147    8   26     0.1484480619     -9.7041940689     0.0981672668     -0.1981634616     0.2789370775     0.0315189957     28.3700885772     77.3122711181     -69.4967041015
 29  99    8   26     0.1364764571     -9.7568693161     0.2107004880     -0.2429052352     0.2661537170     0.0269915556     28.3700885772     77.3122711181     -69.4967041015
 30  51    8   27     0.2657699346     -9.8526420593     0.2561926364     -0.2527590990     0.2570988178     0.0427044391     28.3700885772     77.3122711181     -69.4967041015
 31   2    8   29     0.2657699346     -9.8526420593     0.2561926364     -0.2527590990     0.2570988178     0.0427044391     28.3700885772     77.3122711181     -69.4967041015
 31 210    8   29     0.2585869789     -9.8717966079     0.2849245071     -0.2208006620     0.3050364494     0.0459002876     28.3700885772     77.3122711181     -69.4967041015
 32 161    8   29     0.2968961238     -9.8071498870     0.3447826147     -0.1832495307     0.3401906967     0.0520256471     30.1213283538     76.6094360351     -70.1714324951
 33 113    7   29     0.2968961238     -9.8071498870     0.3447826147     -0.1832495307     0.3401906967     0.0520256471     30.1213283538     76.6094360351     -70.1714324951
 34  65    6   28     0.0838013267     -9.7329254150     0.1676026582     -0.1536879777     0.3577678442     0.0448350000     30.1213283538     76.6094360351     -70.1714324951
 35  17    6   28     -0.0071829710     -9.7401084899     0.1149275422     -0.1598133563     0.3148902893     0.0498950862     30.1213283538     76.6094360351     -70.1714324951
 35 225    6   28     -0.0071829710     -9.7401084899     0.1149275422     -0.1598133563     0.3148902893     0.0498950862     30.1213283538     76.6094360351     -70.1714324951
 36 178    5   29     -0.0287318849     -9.7137708663     0.4022463798     -0.1936360168     0.2959815502     0.0325842809     30.1213283538     76.6094360351     -70.1714324951
 37 130    5   31     0.1173218607     -9.8478536605     0.2370380401     -0.2050877809     0.2379237651     0.0379106760     30.1213283538     76.6094360351     -70.1714324951
 38  82    7   37     0.1173218607     -9.8478536605     0.2370380401     -0.2050877809     0.2379237651     0.0379106760     30.1213283538     76.6094360351     -70.1714324951
 39  34    8   40     0.1292934894     -9.8263044357     0.1316878080     -0.1883096122     0.2621588945     0.0312526750     30.1213283538     76.6094360351     -70.1714324951
 39 242    8   44     0.0885899734     -9.7856006622     0.3687258243     -0.1688682460     0.3140913248     0.0016911385     30.9969482421     77.8394012451     -72.3642883300
 40 194    8   47     0.0885899734     -9.7856006622     0.3687258243     -0.1688682460     0.3140913248     0.0016911385     30.9969482421     77.8394012451     -72.3642883300
 41 145    8   45     0.1340821266     -9.7951784133     0.5339341640     -0.1414372682     0.3473813533     -0.0353273630     30.9969482421     77.8394012451     -72.3642883300
 42  98    7   43     0.1268991470     -9.7688407897     0.2346437215     -0.1299854993     0.3889273166     -0.0425180053     30.9969482421     77.8394012451     -72.3642883300
 43  50    7   41     0.1268991470     -9.7688407897     0.2346437215     -0.1299854993     0.3889273166     -0.0425180053     30.9969482421     77.8394012451     -72.3642883300
 44   2    7   43     -0.0790126848     -9.7472915649     0.4190066337     -0.1518237590     0.4086349964     -0.0470454454     30.9969482421     77.8394012451     -72.3642883300
 44 210    6   45     0.0574637699     -9.7688407897     0.5626660346     -0.1622102355     0.3553709745     -0.0489096927     30.9969482421     77.8394012451     -72.3642883300
 45 162    6   46     0.0574637699     -9.7688407897     0.5626660346     -0.1622102355     0.3553709745     -0.0489096927     30.9969482421     77.8394012451     -72.3642883300
 46 114    5   46     0.1436594247     -9.8143329620     0.6177354812     -0.1563511943     0.3236788511     -0.0382568836     30.9969482421     77.8394012451     -72.3642883300
 47  67    3   44     0.0885899734     -9.7784175872     0.2825301933     -0.1433015108     0.3183524608     -0.0206797552     31.6974449157     77.1365661621     -73.0390167236
 48  19    2   43     0.0885899734     -9.7784175872     0.2825301933     -0.1433015108     0.3183524608     -0.0206797552     31.6974449157     77.1365661621     -73.0390167236
 48 227    2   43     0.1699969768     -9.7760238647     0.6033696174     -0.1345129251     0.3404570102     -0.0228103160     31.6974449157     77.1365661621     -73.0390167236
 49 179    2   42     0.1005615949     -9.7329254150     0.5339341640     -0.1347792625     0.3721491336     0.0035553798     31.6974449157     77.1365661621     -73.0390167236
 50 131    3   42     0.1005615949     -9.7329254150     0.5339341640     -0.1347792625     0.3721491336     0.0035553798     31.6974449157     77.1365661621     -73.0390167236
 51  83    3   39     0.0191545906     -9.7592630386     0.6512560367     -0.1659387207     0.3977158546     0.0035553798     31.6974449157     77.1365661621     -73.0390167236
 52  35    3   38     0.0119716191     -9.7784175872     0.5075965881     -0.1574164772     0.3817366600     -0.0001731026     31.6974449157     77.1365661621     -73.0390167236
 52 243    2   40     0.0119716191     -9.7784175872     0.5075965881     -0.1574164772     0.3817366600     -0.0001731026     31.6974449157     77.1365661621     -73.0390167236
 53 196    1   38     -0.0263375616     -9.7425031661     0.5123852729     -0.1608786344     0.3620289564     0.0072838616     31.6974449157     77.1365661621     -73.0390167236
 54 148    2   38     0.0622524166     -9.7496862411     0.6321014881     -0.1768578433     0.3170208692     0.0296547527     31.6974449157     77.1365661621     -73.0390167236
 55 100    2   38     0.0622524166     -9.7496862411     0.6321014881     -0.1768578433     0.3170208692     0.0296547527     31.6974449157     77.1365661621     -73.0390167236
 56  53    3   39     0.0574637699     -9.8047552108     0.5411171436     -0.1680692672     0.3199503660     0.0352474808     33.4486846923     76.0823059082     -74.3884658813
 57   4    3   39     0.0407035017     -9.7736291885     0.6129468917     -0.1574164772     0.3793397903     -0.0062984657     33.4486846923     76.0823059082     -74.3884658813
 57 212    3   37     0.0407035017     -9.7736291885     0.6129468917     -0.1574164772     0.3793397903     -0.0062984657     33.4486846923     76.0823059082     -74.3884658813
 58 164    4   37     -0.2394323587     -9.7209539413     0.5650603771     -0.1765915155     0.4214183807     -0.0491760158     33.4486846923     76.0823059082     -74.3884658813
 59 117    4   36     -0.0143659424     -9.8310928344     0.7015368461     -0.1773904800     0.3532403945     -0.0225439977     33.4486846923     76.0823059082     -74.3884658813
 60  69    4   36     -0.0143659424     -9.8310928344     0.7015368461     -0.1773904800     0.3532403945     -0.0225439977     33.4486846923     76.0823059082     -74.3884658813
 61  21    4   36     0.0191545906     -9.8047552108     0.5075965881     -0.1313171148     0.3226135969     0.0094144229     33.4486846923     76.0823059082     -74.3884658813
 61 228    2   35     -0.0239432382     -9.7544746398     0.6512560367     -0.1211969375     0.3215483188     0.0139418661     33.4486846923     76.0823059082     -74.3884658813
 62 181    2   33     -0.0239432382     -9.7544746398     0.6512560367     -0.1211969375     0.3215483188     0.0139418661     33.4486846923     76.0823059082     -74.3884658813
 63 133    3   32     -0.0047886476     -9.7305316925     0.6632276535     -0.1145389199     0.2693495512     0.0349811601     33.9740562438     75.9065933227     -75.9065933227
 64  85    3   31     -0.1125332117     -9.7185602188     0.7542119503     -0.1265233516     0.2379237651     0.0432370853     33.9740562438     75.9065933227     -75.9065933227
 65  38    4   30     -0.1125332117     -9.7185602188     0.7542119503     -0.1265233516     0.2379237651     0.0432370853     33.9740562438     75.9065933227     -75.9065933227
 65 247    5   33     -0.1628140068     -9.7305316925     0.2921074867     -0.1499595069     0.2238087892     0.0333832359     33.9740562438     75.9065933227     -75.9065933227
 66 198    4   37     -0.2011231899     -9.7017993927     0.7637892246     -0.2061530590     0.2286025524     0.0078165016     33.9740562438     75.9065933227     -75.9065933227
 67 151    4   40     -0.2011231899     -9.7017993927     0.7637892246     -0.2061530590     0.2286025524     0.0078165016     33.9740562438     75.9065933227     -75.9065933227
 68 102    5   42     -0.0167602658     -9.8526420593     0.8811111450     -0.2098815441     0.1329936265     0.0376443576     33.9740562438     75.9065933227     -75.9065933227
 69  55    5   43     0.0143659424     -9.8478536605     0.9457578659     -0.1723304033     0.1460433101     0.0115449833     33.9740562438     75.9065933227     -75.9065933227
 70   6    6   41     0.0143659424     -9.8478536605     0.9457578659     -0.1723304033     0.1460433101     0.0115449833     33.9740562438     75.9065933227     -75.9065933227
 70 214    5   39     -0.1843629074     -9.6898279190     0.7302687168     -0.1406383037     0.1532339572     0.0107460248     34.3243064880     76.9608535766     -75.5692291259
 71 166    4   38     -0.1628140068     -9.5796890258     0.7278743743     -0.1843148231     0.1084921836     0.0208661913     34.3243064880     76.9608535766     -75.5692291259
 72 118    3   37     -0.1628140068     -9.5796890258     0.7278743743     -0.1843148231     0.1084921836     0.0208661913     34.3243064880     76.9608535766     -75.5692291259
 73  70    2   35     -0.1628140068     -9.7185602188     0.8547736167     -0.2226649284     0.0965077781     -0.0044342250     34.3243064880     76.9608535766     -75.5692291259
 74  22    2   34     -0.1077445626     -9.7951784133     0.6799879074     -0.2375788450     0.1180797100     -0.0292019987     34.3243064880     76.9608535766     -75.5692291259
 74 230    2   34     -0.1077445626     -9.7951784133     0.6799879074     -0.2375788450     0.1180797100     -0.0292019987     34.3243064880     76.9608535766     -75.5692291259
 75 183    3   33     -0.1628140068     -9.7640523910     0.4477385520     -0.2346493244     0.1481738805     -0.0497086477     34.3243064880     76.9608535766     -75.5692291259
 76 135    4   33     -0.0526751232     -9.7233486175     0.8332246780     -0.2506285190     0.1028994441     -0.0294683218     34.3243064880     76.9608535766     -75.5692291259
 77  87    5   35     -0.0526751232     -9.7233486175     0.8332246780     -0.2506285190     0.1028994441     -0.0294683218     34.3243064880     76.9608535766     -75.5692291259
 78  40    6   35     0.0742240333     -9.7760238647     0.7374516487     -0.2176048278     0.0805285549     -0.0347947239     36.0755462646     77.3122711181     -76.2439575195
 78 248    5   34     -0.3160507440     -9.6108150482     0.8164643287     -0.2527590990     0.0994372940     -0.0382568836     36.0755462646     77.3122711181     -76.2439575195
 79 200    4   35     -0.3160507440     -9.6108150482     0.8164643287     -0.2527590990     0.0994372940     -0.0382568836     36.0755462646     77.3122711181     -76.2439575195
 80 152    5   33     0.0861956501     -9.7975721359     0.9433635711     -0.2975008773     0.0232697296     -0.0118911897     36.0755462646     77.3122711181     -76.2439575195
 81 105    4   32     0.0957729530     -9.7951784133     0.5913979530     -0.2559549331     0.0773327255     -0.0023036637     36.0755462646     77.3122711181     -76.2439575195
 82  57    4   31     0.0957729530     -9.7951784133     0.5913979530     -0.2559549331     0.0773327255     -0.0023036637     36.0755462646     77.3122711181     -76.2439575195
 83  10    4   33     -0.4716817855     -9.6634902954     0.3136564254     -0.2631455659     0.1481738805     -0.0398548107     36.0755462646     77.3122711181     -76.2439575195
 83 218    4   39     -0.1221105098     -9.8047552108     0.9170259475     -0.3310572147     0.0448416614     -0.0374579238     36.0755462646     77.3122711181     -76.2439575195
 84 171    6   42     -0.1221105098     -9.8047552108     0.9170259475     -0.3310572147     0.0448416614     -0.0374579238     36.0755462646     77.3122711181     -76.2439575195
 85 123    7   46     0.1101388931     -9.7568693161     0.7590005874     -0.2967019081     0.0813275146     -0.0382568836     35.7252960205     75.5551757812     -75.2318725585
 86  75    8   45     -0.0718297100     -9.6898279190     1.0032216310     -0.2775268554     0.1423148393     -0.0483770513     35.7252960205     75.5551757812     -75.2318725585
 87  28    8   40     -0.0718297100     -9.6898279190     1.0032216310     -0.2775268554     0.1423148393     -0.0483770513     35.7252960205     75.5551757812     -75.2318725585
 87 236    6   38     0.0335205316     -9.8550367355     0.8978713989     -0.2828532695     0.1028994441     -0.0140217518     35.7252960205     75.5551757812     -75.2318725585
 88 188    4   36     -0.1676026582     -9.8215160369     0.3495712518     -0.2367798805     0.1433801174     -0.0078963871     35.7252960205     75.5551757812     -75.2318725585
 89 141    3   38     -0.1676026582     -9.8215160369     0.3495712518     -0.2367798805     0.1433801174     -0.0078963871     35.7252960205     75.5551757812     -75.2318725585
 90  94    3   40     -0.3040791034     -9.7185602188     0.2514039993     -0.2391767740     0.1777354240     -0.0284030418     35.7252960205     75.5551757812     -75.2318725585
 91  46    5   46     -0.1987288665     -9.7185602188     0.7877325057     -0.2881796646     0.1329936265     -0.0329304814     35.7252960205     75.5551757812     -75.2318725585
 91 254    9   51     -0.1987288665     -9.7185602188     0.7877325057     -0.2881796646     0.1329936265     -0.0329304814     35.7252960205     75.5551757812     -75.2318725585
 92 207   10   51     0.0718297100     -9.8047552108     0.9433635711     -0.3004304170     0.0794632720     0.0000932175     35.7252960205     75.5551757812     -75.2318725585
 93 159    8   49     -0.0574637699     -9.8119382858     0.5674547195     -0.2335840463     0.1393853187     0.0046206598     34.6745529174     77.3122711181     -76.2439575195
 94 111    7   46     -0.0574637699     -9.8119382858     0.5674547195     -0.2335840463     0.1393853187     0.0046206598     34.6745529174     77.3122711181     -76.2439575195
 95  64    4   41     -0.1245048284     -9.7520809173     0.3423882961     -0.2106805086     0.1764038181     0.0096807441     34.6745529174     77.3122711181     -76.2439575195
 96  16    4   39     -0.3016848087     -9.7137708663     0.4884420394     -0.2274586677     0.1628214836     0.0184693098     34.6745529174     77.3122711181     -76.2439575195
 96 224    5   41     -0.3016848087     -9.7137708663     0.4884420394     -0.2274586677     0.1628214836     0.0184693098     34.6745529174     77.3122711181     -76.2439575195
 97 177    5   40     -0.1676026582     -9.7760238647     0.6775936126     -0.2303881883     0.1218081831     0.0000932175     34.6745529174     77.3122711181     -76.2439575195
 98 129    5   41     -0.1676026582     -9.7377147674     0.4764704227     -0.2269260406     0.1199439525     0.0072838616     34.6745529174     77.3122711181     -76.2439575195
 99  82    4   40     -0.1676026582     -9.7377147674     0.4764704227     -0.2269260406     0.1199439525     0.0072838616     34.6745529174     77.3122711181     -76.2439575195
100  34    4   39     -0.2298550844     -9.7113771438     0.4501328468     -0.2447694778     0.1005025625     0.0139418661     34.6745529174     77.3122711181     -76.2439575195
100 243    4   38     -0.0311262083     -9.7736291885     0.5746376991     -0.2461010932     0.0799959182     0.0040880198     36.2506675720     77.1365661621     -76.7500000000
101 194    5   38     -0.0311262083     -9.7736291885     0.5746376991     -0.2461010932     0.0799959182     0.0040880198     36.2506675720     77.1365661621     -76.7500000000
102 145    4   38     -0.1891515731     -9.7305316925     0.5435114860     -0.2429052352     0.1007688999     0.0006258582     36.2506675720     77.1365661621     -76.7500000000
103  96    3   38     -0.1939402198     -9.7616577148     0.5243568897     -0.2524927854     0.0698757457     -0.0193481540     36.2506675720     77.1365661621     -76.7500000000
104  47    2   41     -0.1939402198     -9.7616577148     0.5243568897     -0.2524927854     0.0698757457     -0.0193481540     36.2506675720     77.1365661621     -76.7500000000
104 254    1   43     -0.1364764571     -9.8454589843     0.8404075622     -0.2801900863     0.0448416614     -0.0323978424     36.2506675720     77.1365661621     -76.7500000000
105 206    2   46     -0.2370380401     -9.6922225952     0.7494233131     -0.2506285190     0.0701420783     -0.0342620849     36.2506675720     77.1365661621     -76.7500000000
106 156    2   50     -0.2370380401     -9.6922225952     0.7494233131     -0.2506285190     0.0701420783     -0.0342620849     36.2506675720     77.1365661621     -76.7500000000
107 108    2   50     -0.1747856235     -9.7281370162     0.8978713989     -0.2615476608     0.0504343891     -0.0483770513     36.2506675720     77.1365661621     -76.7500000000
108  59    2   47     -0.0239432382     -9.7568693161     0.6871709346     -0.2359809398     0.0514996719     -0.0566329717     36.0755462646     78.0151138305     -74.5571441650
109  11    2   46     -0.0239432382     -9.7568693161     0.6871709346     -0.2359809398     0.0514996719     -0.0566329717     36.0755462646     78.0151138305     -74.5571441650
109 220    2   43     -0.3016848087     -9.7257432937     -0.0263375616     -0.2325187683     0.1303304314     -0.0928525161     36.0755462646     78.0151138305     -74.5571441650
110 173    2   45     -0.0023943238     -9.7832069396     0.5722434043     -0.3046915292     0.1596256494     -0.1245446085     36.0755462646     78.0151138305     -74.5571441650
111 125    3   49     -0.0023943238     -9.7832069396     0.5722434043     -0.3046915292     0.1596256494     -0.1245446085     36.0755462646     78.0151138305     -74.5571441650
112  78    4   49     -0.1077445626     -9.6946163177     0.5411171436     -0.2932397842     0.1372547626     -0.0744764280     36.0755462646     78.0151138305     -74.5571441650
113  31    5   48     0.1173218607     -9.7425031661     0.5363285064     -0.2804563999     0.0823927974     -0.0174839124     36.0755462646     78.0151138305     -74.5571441650
113 239    7   46     0.1173218607     -9.7425031661     0.5363285064     -0.2804563999     0.0823927974     -0.0174839124     36.0755462646     78.0151138305     -74.5571441650
114 191    6   42     -0.1029559254     -9.7472915649     0.2298550844     -0.2551559925     0.0978393650     -0.0177502336     36.0755462646     78.0151138305     -74.5571441650
115 144    6   42     -0.2394323587     -9.7185602188     0.2825301933     -0.2911091995     0.0752021551     -0.0158859920     37.4765357971     76.9608535766     -76.5813217163
116  97    6   45     -0.2394323587     -9.7185602188     0.2825301933     -0.2911091995     0.0752021551     -0.0158859920     37.4765357971     76.9608535766     -76.5813217163
117  49    4   46     -0.1508424043     -9.7712354660     0.6560447216     -0.3302582502     0.0155464434     0.0040880198     37.4765357971     76.9608535766     -76.5813217163
118   2    5   48     0.0550694465     -9.8454589843     0.6512560367     -0.3060231208     -0.0100202929     0.0219314718     37.4765357971     76.9608535766     -76.5813217163
118 209    3   50     0.0550694465     -9.8454589843     0.6512560367     -0.3060231208     -0.0100202929     0.0219314718     37.4765357971     76.9608535766     -76.5813217163
119 161    3   45     -0.1268991470     -9.8646135330     0.9816726684     -0.2474326848     0.0227370882     0.0088817834     37.4765357971     76.9608535766     -76.5813217163
120 114    3   41     -0.3974577426     -9.7353200912     0.3735145092     -0.2109468221     0.0416458225     0.0051533002     37.4765357971     76.9608535766     -76.5813217163
121  66    1   42     -0.3974577426     -9.7353200912     0.3735145092     -0.2109468221     0.0416458225     0.0051533002     37.4765357971     76.9608535766     -76.5813217163
122  19    2   42     -0.2011231899     -9.7425031661     0.2873188495     -0.2487643003     -0.0491693544     0.0051533002     37.4765357971     76.9608535766     -76.5813217163
122 227    1   47     -0.1388707752     -9.8047552108     0.4453442096     -0.2935060977     -0.0803288173     -0.0015047035     36.6009178161     76.4337234497     -76.4126358032
123 179    0   50     -0.1388707752     -9.8047552108     0.4453442096     -0.2935060977     -0.0803288173     -0.0015047035     36.6009178161     76.4337234497     -76.4126358032
124 131    0   50     -0.0670410633     -9.7903900146     0.4644988059     -0.2703361988     -0.0425113487     -0.0113585484     36.6009178161     76.4337234497     -76.4126358032
125  84    0   49     -0.1005615949     -9.7448978424     0.2801358699     -0.2532917261     -0.0518325567     -0.0236092782     36.6009178161     76.4337234497     -76.4126358032
126  37    1   47     -0.1005615949     -9.7448978424     0.2801358699     -0.2532917261     -0.0518325567     -0.0236092782     36.6009178161     76.4337234497     -76.4126358032
126 245    1   44     -0.0742240333     -9.8071498870     0.5267512321     -0.2476989984     -0.0656812095     -0.0214787149     36.6009178161     76.4337234497     -76.4126358032
127 198    1   42     -0.0383091812     -9.8670082092     0.5722434043     -0.2088162660     -0.0686107254     -0.0150870313     36.6009178161     76.4337234497     -76.4126358032
128 150    0   39     -0.0383091812     -9.8670082092     0.5722434043     -0.2088162660     -0.0686107254     -0.0150870313     36.6009178161     76.4337234497     -76.4126358032
129 103    0   39     -0.3088677406     -9.7209539413     0.4621044635     -0.2018919467     -0.0310595870     -0.0108259094     36.6009178161     76.4337234497     -76.4126358032
130  55    0   43     -0.1197161788     -9.6850395202     0.4166123390     -0.2410409927     -0.0465061521     -0.0270714402     36.6009178161     76.4337234497     -76.4126358032
131   7   -1   45     -0.1197161788     -9.6850395202     0.4166123390     -0.2410409927     -0.0465061521     -0.0270714402     36.6009178161     76.4337234497     -76.4126358032
131 216    0   47     0.0478864765     -9.7736291885     0.3878804397     -0.2362472534     -0.0387828683     -0.0345284032     36.6009178161     77.4879837036     -76.4126358032
132 168    0   48     -0.1795742750     -9.7305316925     0.6201298236     -0.2559549331     0.0016977972     -0.0313325595     36.6009178161     77.4879837036     -76.4126358032
133 121    0   45     -0.1795742750     -9.7305316925     0.6201298236     -0.2559549331     0.0016977972     -0.0313325595     36.6009178161     77.4879837036     -76.4126358032
134  73    1   43     -0.1939402198     -9.7305316925     0.6536503314     -0.2527590990     -0.0220046973     -0.0244082355     36.6009178161     77.4879837036     -76.4126358032
135  26    1   45     -0.2968961238     -9.7113771438     0.3735145092     -0.2982998371     -0.0592895221     -0.0180165538     36.6009178161     77.4879837036     -76.4126358032
135 234    1   46     -0.2968961238     -9.7113771438     0.3735145092     -0.2982998371     -0.0592895221     -0.0180165538     36.6009178161     77.4879837036     -76.4126358032
136 187    2   52     0.0383091812     -9.8430643081     0.3256280183     -0.3057568073     -0.0963080215     -0.0068311066     36.6009178161     77.4879837036     -76.4126358032
137 139    3   57     -0.1221105098     -9.7927837371     0.5530887603     -0.2844511985     -0.0427776718     -0.0169512724     36.6009178161     77.4879837036     -76.4126358032
138  92    3   55     -0.1221105098     -9.7927837371     0.5530887603     -0.2844511985     -0.0427776718     -0.0169512724     36.6009178161     77.4879837036     -76.4126358032
139  44    2   54     -0.0718297100     -9.7927837371     0.5435114860     -0.2455684661     -0.0350543856     -0.0129564702     36.6009178161     77.1365661621     -74.7258300781
139 253    1   52     -0.1077445626     -9.8071498870     0.7135085105     -0.2330513954     -0.0188088560     -0.0222776746     36.6009178161     77.1365661621     -74.7258300781
140 206    0   49     -0.1077445626     -9.8071498870     0.7135085105     -0.2330513954     -0.0188088560     -0.0222776746     36.6009178161     77.1365661621     -74.7258300781
141 158    0   49     -0.3088677406     -9.8095445632     0.7422403812     -0.2178711652     -0.0262658238     -0.0084290275     36.6009178161     77.1365661621     -74.7258300781
142 111    0   47     -0.1891515731     -9.8239097595     0.6344957828     -0.1832495307     -0.0449082326     -0.0047005453     36.6009178161     77.1365661621     -74.7258300781
143  63    0   44     -0.1891515731     -9.8239097595     0.6344957828     -0.1832495307     -0.0449082326     -0.0047005453     36.6009178161     77.1365661621     -74.7258300781
144  16    0   43     -0.1604196929     -9.7448978424     0.3687258243     -0.1744609594     -0.0220046973     -0.0118911897     36.6009178161     77.1365661621     -74.7258300781
144 225    0   41     -0.2561926364     -9.7113771438     0.5650603771     -0.2184037923     -0.0459735107     -0.0140217518     36.6009178161     77.1365661621     -74.7258300781
145 177    1   41     -0.2561926364     -9.7113771438     0.5650603771     -0.2184037923     -0.0459735107     -0.0140217518     36.6009178161     77.1365661621     -74.7258300781
146 130    2   42     -0.1125332117     -9.7281370162     0.4214009761     -0.2303881883     -0.0502346420     -0.0033689441     36.4257926940     76.9608535766     -74.5571441650
147  83    2   42     -0.1316878080     -9.6994056701     0.4740760803     -0.2410409927     -0.0457071971     0.0078165016     36.4257926940     76.9608535766     -74.5571441650
148  34    2   43     -0.1316878080     -9.6994056701     0.4740760803     -0.2410409927     -0.0457071971     0.0078165016     36.4257926940     76.9608535766     -74.5571441650
148 242    2   43     -0.2011231899     -9.7879953384     0.5411171436     -0.2572865486     -0.0395818281     0.0043543395     36.4257926940     76.9608535766     -74.5571441650
149 195    1   46     -0.0718297100     -9.7305316925     0.2394323587     -0.2543570041     -0.0286627054     0.0062185816     36.4257926940     76.9608535766     -74.5571441650
150 147    1   49     -0.0718297100     -9.7305316925     0.2394323587     -0.2543570041     -0.0286627054     0.0062185816     36.4257926940     76.9608535766     -74.5571441650
151 100    2   47     0.0430978250     -9.7353200912     -0.0287318849     -0.2596834182     -0.0433103132     -0.0105595886     36.4257926940     76.9608535766     -74.5571441650
152  52    2   48     -0.1221105098     -9.7353200912     0.5506944656     -0.3060231208     -0.0465061521     -0.0172175908     36.4257926940     76.9608535766     -74.5571441650
153   4    3   47     -0.1221105098     -9.7353200912     0.5506944656     -0.3060231208     -0.0465061521     -0.0172175908     36.4257926940     76.9608535766     -74.5571441650
153 212    3   44     0.0047886476     -9.8670082092     0.5387228012     -0.2828532695     -0.0638169670     -0.0012383832     37.6516609191     77.8394012451     -76.0752792358
154 164    2   42     -0.2130948066     -9.8143329620     0.4237952709     -0.2341166734     -0.0286627054     -0.0108259094     37.6516609191     77.8394012451     -76.0752792358
155 117    1   40     -0.2130948066     -9.8143329620     0.4237952709     -0.2341166734     -0.0286627054     -0.0108259094     37.6516609191     77.8394012451     -76.0752792358
156  69    1   38     -0.2609812974     -9.7089824676     0.4142179965     -0.2386441230     -0.0539631175     -0.0110922288     37.6516609191     77.8394012451     -76.0752792358
157  22    3   38     -0.0957729530     -9.7161655426     0.5243568897     -0.2724667787     -0.0923132228     -0.0054995055     37.6516609191     77.8394012451     -76.0752792358
157 230    4   38     -0.0957729530     -9.7161655426     0.5243568897     -0.2724667787     -0.0923132228     -0.0054995055     37.6516609191     77.8394012451     -76.0752792358
158 183    4   38     -0.2609812974     -9.6874332427     0.3543598890     -0.2988324642     -0.0731381702     -0.0020373435     37.6516609191     77.8394012451     -76.0752792358
159 135    4   39     -0.1245048284     -9.7688407897     0.4836534023     -0.3222686767     -0.0704749679     -0.0140217518     37.6516609191     77.8394012451     -76.0752792358
160  88    3   41     -0.1245048284     -9.7688407897     0.4836534023     -0.3222686767     -0.0704749679     -0.0140217518     37.6516609191     77.8394012451     -76.0752792358
161  41    4   43     -0.2418267011     -9.8215160369     0.5554831027     -0.2921744823     -0.0363859868     -0.0174839124     37.6516609191     77.8394012451     -76.0752792358
161 249    4   42     -0.3352053165     -9.8382759094     0.4237952709     -0.2756626367     -0.0283963823     -0.0132227897     35.9004211425     77.1365661621     -76.0752792358
162 202    4   42     -0.3352053165     -9.8382759094     0.4237952709     -0.2756626367     -0.0283963823     -0.0132227897     35.9004211425     77.1365661621     -76.0752792358
163 155    6   42     -0.2418267011     -9.8239097595     0.7015368461     -0.2865817546     -0.0659475278     0.0123439443     35.9004211425     77.1365661621     -76.0752792358
164 107    5   41     -0.1197161788     -9.7616577148     0.3160507440     -0.2506285190     -0.0885847282     0.0280568361     35.9004211425     77.1365661621     -76.0752792358
165  60    6   39     -0.1197161788     -9.7616577148     0.3160507440     -0.2506285190     -0.0885847282     0.0280568361     35.9004211425     77.1365661621     -76.0752792358
166  12    6   34     -0.0861956501     -9.7448978424     0.3375996351     -0.2261270761     -0.0680780887     0.0221977901     35.9004211425     77.1365661621     -76.0752792358
166 221    4   32     -0.1939402198     -9.7425031661     0.0287318849     -0.2176048278     -0.0489030313     0.0213988304     35.9004211425     77.1365661621     -76.0752792358
167 173    3   32     -0.1939402198     -9.7425031661     0.0287318849     -0.2176048278     -0.0489030313     0.0213988304     35.9004211425     77.1365661621     -76.0752792358
168 126    2   33     -0.3208393812     -9.7401084899     0.4046407222     -0.2740647315     -0.0800624942     0.0320516371     35.9004211425     77.1365661621     -76.0752792358
169  78    2   36     -0.1532367229     -9.8023614883     0.2992904472     -0.2780595064     -0.1208094835     0.0448350000     35.9004211425     77.4879837036     -75.0631866455
170  30    1   36     -0.1532367229     -9.8023614883     0.2992904472     -0.2780595064     -0.1208094835     0.0448350000     35.9004211425     77.4879837036     -75.0631866455
170 238    1   35     -0.2035175085     -9.7736291885     0.1723913097     -0.2586181402     -0.1048302650     0.0373780441     35.9004211425     77.4879837036     -75.0631866455
171 190    1   34     -0.2657699346     -9.7233486175     0.4860476970     -0.2610150337     -0.1000365018     0.0211325120     35.9004211425     77.4879837036     -75.0631866455
172 142    1   33     -0.2657699346     -9.7233486175     0.4860476970     -0.2610150337     -0.1000365018     0.0211325120     35.9004211425     77.4879837036     -75.0631866455
173  94    2   32     -0.3136564254     -9.7856006622     0.4022463798     -0.2626129388     -0.1303970098     0.0014248182     35.9004211425     77.4879837036     -75.0631866455
174  46    1   32     -0.1915459060     -9.8310928344     0.4118237018     -0.2700698852     -0.1735408782     0.0064849019     35.9004211425     77.4879837036     -75.0631866455
174 254    1   32     -0.1915459060     -9.8310928344     0.4118237018     -0.2700698852     -0.1735408782     0.0064849019     35.9004211425     77.4879837036     -75.0631866455
175 206    2   31     -0.3088677406     -9.7760238647     0.3399939537     -0.2498295783     -0.1543658256     -0.0004394227     35.9004211425     77.4879837036     -75.0631866455
176 159    3   29     -0.5147795677     -9.6515188217     0.2681642532     -0.2841848850     -0.1900527191     -0.0031026244     36.4257926940     76.9608535766     -73.2076950073
177 111    3   29     -0.5147795677     -9.6515188217     0.2681642532     -0.2841848850     -0.1900527191     -0.0031026244     36.4257926940     76.9608535766     -73.2076950073
178  64    3   32     -0.2609812974     -9.7281370162     0.4261896133     -0.3449058532     -0.3013745546     0.0075501813     36.4257926940     76.9608535766     -73.2076950073
179  16    4   32     0.0167602658     -9.8813743591     0.2945018005     -0.3451721906     -0.2829984474     0.0064849019     36.4257926940     76.9608535766     -73.2076950073
179 224    4   32     0.0167602658     -9.8813743591     0.2945018005     -0.3451721906     -0.2829984474     0.0064849019     36.4257926940     76.9608535766     -73.2076950073
180 176    4   31     -0.2442210197     -9.7568693161     0.0502807998     -0.2977671813     -0.1714103126     -0.0060321464     36.4257926940     76.9608535766     -73.2076950073
181 128    2   31     -0.3352053165     -9.7472915649     0.3902747631     -0.3315898895     -0.1969770431     -0.0012383832     36.4257926940     76.9608535766     -73.2076950073
182  81    2   31     -0.3352053165     -9.7472915649     0.3902747631     -0.3315898895     -0.1969770431     -0.0012383832     36.4257926940     76.9608535766     -73.2076950073
183  33    2   30     -0.0311262083     -9.8646135330     0.2849245071     -0.3124147891     -0.2020371198     0.0096807441     36.4257926940     76.9608535766     -73.2076950073
183 241    2   30     -0.3783031463     -9.7784175872     -0.0550694465     -0.2817879867     -0.1293317203     -0.0062984657     36.2506675720     77.8394012451     -74.3884658813
184 194    3   30     -0.3783031463     -9.7784175872     -0.0550694465     -0.2817879867     -0.1293317203     -0.0062984657     36.2506675720     77.8394012451     -74.3884658813
185 147    2   32     -0.2490096569     -9.8191213607     0.3184450626     -0.2753963232     -0.1692797565     0.0075501813     36.2506675720     77.8394012451     -74.3884658813
186  99    1   34     -0.2992904472     -9.7879953384     0.3447826147     -0.2668740749     -0.1778019905     0.0150071454     36.2506675720     77.8394012451     -74.3884658813
187  51    2   34     -0.2992904472     -9.7879953384     0.3447826147     -0.2668740749     -0.1778019905     0.0150071454     36.2506675720     77.8394012451     -74.3884658813
188   4    2   33     -0.2370380401     -9.7784175872     0.1340821266     -0.2567538976     -0.1873895168     0.0200672292     36.2506675720     77.8394012451     -74.3884658813
188 212    1   30     -0.3687258243     -9.7951784133     0.2370380401     -0.2583518028     -0.2065645694     0.0261925935     36.2506675720     77.8394012451     -74.3884658813
189 164    2   27     -0.3687258243     -9.7951784133     0.2370380401     -0.2583518028     -0.2065645694     0.0261925935     36.2506675720     77.8394012451     -74.3884658813
190 117    2   29     -0.3711201906     -9.7329254150     0.1245048284     -0.2735320568     -0.2523716449     0.0384433221     36.2506675720     77.8394012451     -74.3884658813
191  69    1   31     -0.5195682525     -9.7041940689     0.2897131729     -0.3030936241     -0.3328003406     0.0320516371     36.4257926940     78.0151138305     -74.8945083618
192  21    0   31     -0.5195682525     -9.7041940689     0.2897131729     -0.3030936241     -0.3328003406     0.0320516371     36.4257926940     78.0151138305     -74.8945083618
192 229    0   31     -0.3471769332     -9.7879953384     0.1484480619     -0.3166759252     -0.4329367160     0.0427044391     36.4257926940     78.0151138305     -74.8945083618
193 182    0   30     -0.3735145092     -9.8526420593     0.2873188495     -0.3243992328     -0.5013809680     0.0637437391     36.4257926940     78.0151138305     -74.8945083618
194 134    0   27     -0.3735145092     -9.8526420593     0.2873188495     -0.3243992328     -0.5013809680     0.0637437391     36.4257926940     78.0151138305     -74.8945083618
195  86    0   25     -0.3878804397     -9.8071498870     0.0885899734     -0.2865817546     -0.5575745105     0.0863809490     36.4257926940     78.0151138305     -74.8945083618
196  38    0   24     -0.3806974601     -9.8095445632     0.0814070034     -0.2727330923     -0.6081753253     0.0874462318     36.4257926940     78.0151138305     -74.8945083618
196 246    0   23     -0.3806974601     -9.8095445632     0.0814070034     -0.2727330923     -0.6081753253     0.0874462318     36.4257926940     78.0151138305     -74.8945083618
197 199   -1   23     -0.3567542552     -9.7401084899     0.1723913097     -0.2626129388     -0.6292146682     0.0757281494     36.4257926940     78.0151138305     -74.8945083618
198 151   -1   23     -0.3759088277     -9.7712354660     0.2514039993     -0.2647435188     -0.6079090118     0.0368454003     36.4257926940     78.0151138305     -74.8945083618
199 103   -1   22     -0.3759088277     -9.7712354660     0.2514039993     -0.2647435188     -0.6079090118     0.0368454003     36.4257926940     78.0151138305     -74.8945083618
200  55   -2   22     -0.3878804397     -9.7305316925     -0.0430978250     -0.2394430875     -0.5791464328     0.0200672292     35.9004211425     77.4879837036     -73.3763732910
201   7   -2   21     -0.3974577426     -9.7089824676     -0.0885899734     -0.2652761459     -0.6087079524     0.0086154632     35.9004211425     77.4879837036     -73.3763732910
201 216   -2   22     -0.3974577426     -9.7089824676     -0.0885899734     -0.2652761459     -0.6087079524     0.0086154632     35.9004211425     77.4879837036     -73.3763732910
202 168   -2   25     -0.1963345432     -9.7999668121     0.1388707752     -0.2911091995     -0.6079090118     -0.0086953468     35.9004211425     77.4879837036     -73.3763732910
203 121   -2   25     -0.3543598890     -9.7233486175     0.2777415513     -0.2722004652     -0.4941903114     -0.0284030418     35.9004211425     77.4879837036     -73.3763732910
204  73   -1   25     -0.3543598890     -9.7233486175     0.2777415513     -0.2722004652     -0.4941903114     -0.0284030418     35.9004211425     77.4879837036     -73.3763732910
205  25    0   24     -0.2921074867     -9.7616577148     0.1340821266     -0.2908428955     -0.4244144439     -0.0470454454     35.9004211425     77.4879837036     -73.3763732910
205 234    0   22     -0.2921074867     -9.7520809173     0.1125332117     -0.2998977661     -0.3759441852     -0.0371916055     35.9004211425     77.4879837036     -73.3763732910
206 187    0   21     -0.2921074867     -9.7520809173     0.1125332117     -0.2998977661     -0.3759441852     -0.0371916055     35.9004211425     77.4879837036     -73.3763732910
207 140    0   22     -0.3328109979     -9.7592630386     0.0311262083     -0.3073547124     -0.3232128143     -0.0265387988     34.6745529174     77.6636886596     -73.8824234008
208  93    0   22     -0.3352053165     -9.7736291885     0.2011231899     -0.3164096117     -0.3024398088     -0.0092279872     34.6745529174     77.6636886596     -73.8824234008
209  45    0   20     -0.3352053165     -9.7736291885     0.2011231899     -0.3164096117     -0.3024398088     -0.0092279872     34.6745529174     77.6636886596     -73.8824234008
209 253    0   19     -0.3088677406     -9.8717966079     0.1580253696     -0.3052241802     -0.2904554367     0.0158061075     34.6745529174     77.6636886596     -73.8824234008
210 206    0   17     -0.4573158264     -9.7592630386     -0.0838013267     -0.2626129388     -0.2715466976     0.0416391658     34.6745529174     77.6636886596     -73.8824234008
211 159    0   17     -0.4573158264     -9.7592630386     -0.0838013267     -0.2626129388     -0.2715466976     0.0416391658     34.6745529174     77.6636886596     -73.8824234008
212 112   -1   17     -0.3950634002     -9.7592630386     -0.0215489125     -0.2639445304     -0.3152231931     0.0554878139     34.6745529174     77.6636886596     -73.8824234008
213  64   -2   18     -0.4692874431     -9.7377147674     -0.0047886476     -0.2748636722     -0.3399909734     0.0562867736     34.6745529174     77.6636886596     -73.8824234008
214  17   -3   20     -0.4692874431     -9.7377147674     -0.0047886476     -0.2748636722     -0.3399909734     0.0562867736     34.6745529174     77.6636886596     -73.8824234008
214 226   -5   20     -0.4621044635     -9.8023614883     -0.0502807998     -0.2919081497     -0.4031088829     0.0488298082     34.1491813659     77.4879837036     -73.0390167236
215 178   -5   21     -0.4788647174     -9.8286991119     0.0670410633     -0.2871143817     -0.4614329814     0.0485634851     34.1491813659     77.4879837036     -73.0390167236
216 131   -5   20     -0.4788647174     -9.8286991119     0.0670410633     -0.2871143817     -0.4614329814     0.0485634851     34.1491813659     77.4879837036     -73.0390167236
217  83   -6   19     -0.6560447216     -9.6970109939     0.1795742750     -0.2775268554     -0.5107021808     0.0448350000     34.1491813659     77.4879837036     -73.0390167236
218  35   -6   19     -0.5004136562     -9.7592630386     -0.0574637699     -0.2836522579     -0.6004520416     0.0291221160     34.1491813659     77.4879837036     -73.0390167236
218 243   -6   20     -0.5004136562     -9.7592630386     -0.0574637699     -0.2836522579     -0.6004520416     0.0291221160     34.1491813659     77.4879837036     -73.0390167236
219 196   -5   20     -0.5147795677     -9.8095445632     0.0359148550     -0.2868480682     -0.6350736618     0.0453676414     34.1491813659     77.4879837036     -73.0390167236
220 148   -5   20     -0.5195682525     -9.7712354660     0.1292934894     -0.2791247844     -0.6356063365     0.0469655704     34.1491813659     77.4879837036     -73.0390167236
221 101   -6   21     -0.5195682525     -9.7712354660     0.1292934894     -0.2791247844     -0.6356063365     0.0469655704     34.1491813659     77.4879837036     -73.0390167236
222  54   -7   20     -0.5578774452     -9.7113771438     -0.0718297100     -0.2727330923     -0.6318778514     0.0482971668     33.7989311218     77.8394012451     -70.6774749755
223   6   -7   20     -0.5291455268     -9.7496862411     -0.1029559254     -0.2839185714     -0.6337420940     0.0392422819     33.7989311218     77.8394012451     -70.6774749755
223 215   -8   20     -0.5291455268     -9.7496862411     -0.1029559254     -0.2839185714     -0.6337420940     0.0392422819     33.7989311218     77.8394012451     -70.6774749755
224 168   -9   20     -0.6105525493     -9.7041940689     -0.0981672668     -0.2791247844     -0.6518518447     0.0307200336     33.7989311218     77.8394012451     -70.6774749755
225 121   -8   21     -0.5890036106     -9.7209539413     0.1149275422     -0.3086863040     -0.6973925590     0.0221977901     33.7989311218     77.8394012451     -70.6774749755
226  73   -8   21     -0.5890036106     -9.7209539413     0.1149275422     -0.3086863040     -0.6973925590     0.0221977901     33.7989311218     77.8394012451     -70.6774749755
227  25   -8   22     -0.5243568897     -9.7353200912     -0.1340821266     -0.3270624160     -0.7088443756     0.0110123443     33.7989311218     77.8394012451     -70.6774749755
227 234   -8   22     -0.4214009761     -9.8023614883     0.2107004880     -0.3161432743     -0.6891366958     -0.0116248691     33.7989311218     77.8394012451     -70.6774749755
228 186   -8   22     -0.4214009761     -9.8023614883     0.2107004880     -0.3161432743     -0.6891366958     -0.0116248691     33.7989311218     77.8394012451     -70.6774749755
229 139   -7   22     -0.5866093158     -9.7281370162     -0.1340821266     -0.2602160453     -0.4997830867     -0.0278703975     33.6238098144     79.4207916259     -70.1714324951
230  92   -7   20     -0.6823822021     -9.7425031661     -0.1316878080     -0.2791247844     -0.5101695537     -0.0228103160     33.6238098144     79.4207916259     -70.1714324951
231  45   -7   21     -0.6823822021     -9.7425031661     -0.1316878080     -0.2791247844     -0.5101695537     -0.0228103160     33.6238098144     79.4207916259     -70.1714324951
231 254   -7   22     -0.5722434043     -9.8358821868     -0.1149275422     -0.3038925647     -0.6129691123     0.0118113052     33.6238098144     79.4207916259     -70.1714324951
232 207   -7   21     -0.5626660346     -9.7233486175     -0.0430978250     -0.2929734230     -0.6587761878     0.0451013183     33.6238098144     79.4207916259     -70.1714324951
233 160   -8   22     -0.5530887603     -9.7448978424     -0.0071829710     -0.3073547124     -0.6731574535     0.0698690986     33.6238098144     79.4207916259     -70.1714324951
234 113   -9   21     -0.5530887603     -9.7448978424     -0.0071829710     -0.3073547124     -0.6731574535     0.0698690986     33.6238098144     79.4207916259     -70.1714324951
235  65   -7   20     -0.5866093158     -9.7712354660     -0.1005615949     -0.3060231208     -0.6662331104     0.0490961313     33.6238098144     79.4207916259     -70.1714324951
236  18   -8   23     -0.5435114860     -9.7448978424     -0.1316878080     -0.3089526176     -0.6875387191     0.0349811601     33.6238098144     79.4207916259     -70.1714324951
236 226  -10   23     -0.5435114860     -9.7448978424     -0.1316878080     -0.3089526176     -0.6875387191     0.0349811601     33.6238098144     79.4207916259     -70.1714324951
237 179  -11   25     -0.6392844200     -9.7975721359     -0.1723913097     -0.3044252157     -0.6712932109     0.0187356290     34.4994277954     78.1908187866     -69.6653900146
238 132  -11   27     -0.6560447216     -9.7017993927     0.0359148550     -0.3052241802     -0.6995231628     0.0110123443     34.4994277954     78.1908187866     -69.6653900146
239  85  -12   26     -0.6560447216     -9.7017993927     0.0359148550     -0.3052241802     -0.6995231628     0.0110123443     34.4994277954     78.1908187866     -69.6653900146
240  37  -13   25     -0.5171739578     -9.7760238647     -0.0598580884     -0.3086863040     -0.6928651332     -0.0081627073     34.4994277954     78.1908187866     -69.6653900146
240 246  -10   24     -0.7063254833     -9.7185602188     -0.1843629074     -0.3041588783     -0.6193608283     -0.0150870313     34.4994277954     78.1908187866     -69.6653900146
241 199  -10   24     -0.7063254833     -9.7185602188     -0.1843629074     -0.3041588783     -0.6193608283     -0.0150870313     34.4994277954     78.1908187866     -69.6653900146
242 151  -10   25     -0.6416787624     -9.8143329620     -0.0454921483     -0.3174748897     -0.6843429088     -0.0097606287     34.4994277954     78.1908187866     -69.6653900146
243 104  -10   27     -0.7015368461     -9.7472915649     -0.1292934894     -0.2932397842     -0.7112412452     -0.0023036637     34.4994277954     78.1908187866     -69.6653900146
244  57  -11   27     -0.7015368461     -9.7472915649     -0.1292934894     -0.2932397842     -0.7112412452     -0.0023036637     34.4994277954     78.1908187866     -69.6653900146
245  11  -11   27     -0.6201298236     -9.7592630386     -0.0263375616     -0.2998977661     -0.7349437713     -0.0009720629     31.5223217010     78.3665313720     -68.4846191406
245 219  -12   27     -0.6273128509     -9.7808122634     -0.2011231899     -0.2732657432     -0.6824786663     -0.0001731026     31.5223217010     78.3665313720     -68.4846191406
246 173  -11   26     -0.6273128509     -9.7808122634     -0.2011231899     -0.2732657432     -0.6824786663     -0.0001731026     31.5223217010     78.3665313720     -68.4846191406
247 126  -11   28     -0.7015368461     -9.7233486175     -0.0239432382     -0.2876470375     -0.7080454349     0.0003595380     31.5223217010     78.3665313720     -68.4846191406
248  79  -11   27     -0.6057639122     -9.7712354660     -0.1173218607     -0.2881796646     -0.6976589202     -0.0068311066     31.5223217010     78.3665313720     -68.4846191406
249  32  -11   27     -0.6057639122     -9.7712354660     -0.1173218607     -0.2881796646     -0.6976589202     -0.0068311066     31.5223217010     78.3665313720     -68.4846191406
249 241  -11   27     -0.6847765922     -9.7592630386     -0.0981672668     -0.2919081497     -0.6654341697     -0.0025699834     31.5223217010     78.3665313720     -68.4846191406
250 194  -10   24     -0.6536503314     -9.7927837371     -0.0646467447     -0.2551559925     -0.6595751762     -0.0054995055     31.5223217010     78.3665313720     -68.4846191406
251 147  -10   24     -0.6536503314     -9.7927837371     -0.0646467447     -0.2551559925     -0.6595751762     -0.0054995055     31.5223217010     78.3665313720     -68.4846191406
252 100   -9   25     -0.7039311408     -9.7544746398     -0.3328109979     -0.2471663713     -0.6545150279     0.0131429064     31.6974449157     77.8394012451     -66.9664840698
253  53   -9   26     -0.7757608890     -9.7041940689     -0.0119716191     -0.2809890270     -0.7466618537     0.0043543395     31.6974449157     77.8394012451     -66.9664840698
254   5  -10   27     -0.7757608890     -9.7041940689     -0.0119716191     -0.2809890270     -0.7466618537     0.0043543395     31.6974449157     77.8394012451     -66.9664840698
254 213   -9   28     -0.6273128509     -9.7975721359     -0.0670410633     -0.2857827949     -0.7607768058     0.0110123443     31.6974449157     77.8394012451     -66.9664840698
255 166  -10   27     -0.7159028053     -9.7065887451     -0.1628140068     -0.2775268554     -0.7413354396     0.0333832359     31.6974449157     77.8394012451     -66.9664840698
  0 119  -11   26     -0.7159028053     -9.7065887451     -0.1628140068     -0.2775268554     -0.7413354396     0.0333832359     31.6974449157     77.8394012451     -66.9664840698
  1  71   -8   24     -0.7566062927     -9.7305316925     -0.1987288665     -0.2895112514     -0.7892730236     0.0384433221     31.6974449157     77.8394012451     -66.9664840698
  2  24   -9   25     -0.7470290184     -9.8143329620     -0.0215489125     -0.2921744823     -0.8475972175     0.0373780441     31.6974449157     77.8394012451     -66.9664840698
  2 232  -12   25     -0.7470290184     -9.8143329620     -0.0215489125     -0.2921744823     -0.8475972175     0.0373780441     31.6974449157     77.8394012451     -66.9664840698
  3 185  -12   27     -0.8140700340     -9.6946163177     -0.3639371871     -0.2690046072     -0.8886104583     0.0355137944     30.4715766906     79.0693664550     -67.1351699829
  4 137  -13   31     -0.6728049278     -9.7257432937     0.0790126848     -0.3060231208     -0.9693054199     0.0408402013     30.4715766906     79.0693664550     -67.1351699829
  5  89  -14   30     -0.6728049278     -9.7257432937     0.0790126848     -0.3060231208     -0.9693054199     0.0408402013     30.4715766906     79.0693664550     -67.1351699829
  6  41  -12   30     -0.6392844200     -9.7903900146     -0.0143659424     -0.2753963232     -0.8289547920     0.0184693098     30.4715766906     79.0693664550     -67.1351699829
  6 249  -11   28     -0.8236474037     -9.7640523910     -0.1412650966     -0.2463674068     -0.6984579086     -0.0118911897     30.4715766906     79.0693664550     -67.1351699829
  7 202  -11   25     -0.8236474037     -9.7640523910     -0.1412650966     -0.2463674068     -0.6984579086     -0.0118911897     30.4715766906     79.0693664550     -67.1351699829
  8 154   -9   25     -0.9218146324     -9.7616577148     -0.2298550844     -0.2562212705     -0.7653042793     -0.0031026244     30.4715766906     79.0693664550     -67.1351699829
  9 107   -9   26     -0.8691394805     -9.7041940689     0.0119716191     -0.2554223060     -0.8622447967     -0.0036352646     30.4715766906     79.0693664550     -67.1351699829
 10  59   -8   28     -0.8691394805     -9.7041940689     0.0119716191     -0.2554223060     -0.8622447967     -0.0036352646     30.4715766906     79.0693664550     -67.1351699829
 11  11   -8   27     -0.6823822021     -9.6826448440     -0.1005615949     -0.2642108440     -0.8587825775     0.0104797029     30.4715766906     79.0693664550     -67.1351699829
 11 219   -9   27     -0.6680163383     -9.7209539413     0.1149275422     -0.3041588783     -0.8369443893     0.0251273131     28.8954601287     78.5422439575     -65.6170349121
 12 172   -8   29     -0.6680163383     -9.7209539413     0.1149275422     -0.3041588783     -0.8369443893     0.0251273131     28.8954601287     78.5422439575     -65.6170349121
 13 125   -9   27     -0.8260416984     -9.7472915649     -0.2298550844     -0.2783258199     -0.7815497398     0.0120776236     28.8954601287     78.5422439575     -65.6170349121
 14  77   -9   29     -0.8044927597     -9.7425031661     0.0095772953     -0.2945713806     -0.7876751422     0.0030227396     28.8954601287     78.5422439575     -65.6170349121
 15  30   -8   29     -0.8044927597     -9.7425031661     0.0095772953     -0.2945713806     -0.7876751422     0.0030227396     28.8954601287     78.5422439575     -65.6170349121
 15 238   -8   28     -0.8547736167     -9.7903900146     -0.0287318849     -0.2823206138     -0.7637063026     0.0019574584     28.8954601287     78.5422439575     -65.6170349121
 16 190   -7   28     -0.8212530136     -9.8071498870     -0.2897131729     -0.2522264480     -0.7999258518     0.0166050672     28.8954601287     78.5422439575     -65.6170349121
 17 143   -6   28     -0.8212530136     -9.8071498870     -0.2897131729     -0.2522264480     -0.7999258518     0.0166050672     28.8954601287     78.5422439575     -65.6170349121
 18  96   -6   31     -0.8140700340     -9.6682786941     0.0335205316     -0.2511611461     -0.8625110626     0.0403075599     28.8954601287     78.5422439575     -65.6170349121
 19  48   -5   33     -0.8308303833     -9.6778564453     -0.1364764571     -0.2801900863     -0.8611794471     0.0174040269     28.3700885772     79.7722091674     -62.7494506835
 20   0   -4   34     -0.8308303833     -9.6778564453     -0.1364764571     -0.2801900863     -0.8611794471     0.0174040269     28.3700885772     79.7722091674     -62.7494506835
 20 208   -5   35     -0.8523792266     -9.6730680465     0.0933786296     -0.3118821620     -0.8659732818     0.0003595380     28.3700885772     79.7722091674     -62.7494506835
 21 160   -5   37     -0.8380132675     -9.6850395202     0.1292934894     -0.3438405990     -0.8513256072     -0.0220113539     28.3700885772     79.7722091674     -62.7494506835
 22 113   -6   37     -0.8380132675     -9.6850395202     0.1292934894     -0.3438405990     -0.8513256072     -0.0220113539     28.3700885772     79.7722091674     -62.7494506835
 23  65   -7   37     -0.8547736167     -9.7951784133     -0.0957729530     -0.3339867591     -0.7892730236     -0.0555676937     28.3700885772     79.7722091674     -62.7494506835
 24  18   -7   39     -0.9170259475     -9.8382759094     -0.0454921483     -0.3414437294     -0.8886104583     -0.0443822479     28.3700885772     79.7722091674     -62.7494506835
 24 226   -7   39     -0.9170259475     -9.8382759094     -0.0454921483     -0.3414437294     -0.8886104583     -0.0443822479     28.3700885772     79.7722091674     -62.7494506835
 25 179   -6   38     -0.8164643287     -9.7544746398     0.0191545906     -0.3236002683     -0.9906110763     -0.0342620849     28.3700885772     79.7722091674     -62.7494506835
 26 131   -6   36     -0.8499849319     -9.7425031661     0.0311262083     -0.3206707239     -1.0199062824     0.0022237784     28.5452117919     79.9479141235     -62.9181327819
 27  84   -7   34     -0.8499849319     -9.7425031661     0.0311262083     -0.3206707239     -1.0199062824     0.0022237784     28.5452117919     79.9479141235     -62.9181327819
 28  36   -7   32     -0.8571679115     -9.8334875106     -0.1460537433     -0.3102842569     -1.0790294408     0.0421718072     28.5452117919     79.9479141235     -62.9181327819
 28 245   -9   31     -0.9218146324     -9.7951784133     -0.2777415513     -0.2796574115     -1.1621212959     0.0696027803     28.5452117919     79.9479141235     -62.9181327819
 29 198  -10   32     -0.9218146324     -9.7951784133     -0.2777415513     -0.2796574115     -1.1621212959     0.0696027803     28.5452117919     79.9479141235     -62.9181327819
 30 152  -10   33     -0.8595622062     -9.6898279190     0.0885899734     -0.2990987777     -1.2598607540     0.0719996643     28.5452117919     79.9479141235     -62.9181327819
 31 104  -11   35     -0.7398460388     -9.6802511215     0.0885899734     -0.3196054697     -1.2406857013     0.0562867736     28.5452117919     79.9479141235     -62.9181327819
 32  57  -12   36     -0.7398460388     -9.6802511215     0.0885899734     -0.3196054697     -1.2406857013     0.0562867736     28.5452117919     79.9479141235     -62.9181327819
 33  10  -12   35     -0.8595622062     -9.6994056701     -0.0215489125     -0.3289266586     -1.1594580411     0.0288557958     28.5452117919     79.9479141235     -62.9181327819
 33 219   -9   33     -0.8164643287     -9.7353200912     -0.0981672668     -0.3496996164     -1.1120530366     -0.0105595886     30.1213283538     79.4207916259     -60.0505523681
 34 172  -11   33     -0.8164643287     -9.7353200912     -0.0981672668     -0.3496996164     -1.1120530366     -0.0105595886     30.1213283538     79.4207916259     -60.0505523681
 35 125  -11   32     -0.9553351402     -9.7472915649     -0.1604196929     -0.3321225166     -1.0460057258     -0.0726121807     30.1213283538     79.4207916259     -60.0505523681
 36  78  -10   32     -1.0151932239     -9.7448978424     -0.1628140068     -0.3278613567     -1.0555932521     -0.0723458576     30.1213283538     79.4207916259     -60.0505523681
 37  31  -13   33     -1.0151932239     -9.7448978424     -0.1628140068     -0.3278613567     -1.0555932521     -0.0723458576     30.1213283538     79.4207916259     -60.0505523681
 37 241  -14   35     -0.8906884193     -9.6970109939     0.0646467447     -0.3534281253     -1.2753072977     -0.0387895250     30.1213283538     79.4207916259     -60.0505523681
 38 194  -15   36     -0.7877325057     -9.7257432937     0.0550694465     -0.3616840362     -1.3578666448     -0.0502412891     30.1213283538     79.4207916259     -60.0505523681
 39 146  -17   36     -0.7877325057     -9.7257432937     0.0550694465     -0.3616840362     -1.3578666448     -0.0502412891     30.1213283538     79.4207916259     -60.0505523681
 40  99  -18   36     -0.7302687168     -9.7305316925     0.0143659424     -0.3512975692     -1.2422837018     -0.0715469074     30.1213283538     79.4207916259     -60.0505523681
 41  52  -18   34     -0.8140700340     -9.7832069396     -0.2490096569     -0.3243992328     -1.1251027584     -0.1165550112     27.3193454742     79.0693664550     -58.0263748168
 42   5  -17   34     -0.8140700340     -9.7832069396     -0.2490096569     -0.3243992328     -1.1251027584     -0.1165550112     27.3193454742     79.0693664550     -58.0263748168
 42 214  -16   36     -0.7566062927     -9.6634902954     -0.0526751232     -0.3326551437     -1.0513321161     -0.1402575016     27.3193454742     79.0693664550     -58.0263748168
 43 167  -15   37     -0.7470290184     -9.6706733703     0.3232336997     -0.3731358051     -0.9970027923     -0.1248109340     27.3193454742     79.0693664550     -58.0263748168
 44 120  -13   36     -0.7470290184     -9.6706733703     0.3232336997     -0.3731358051     -0.9970027923     -0.1248109340     27.3193454742     79.0693664550     -58.0263748168
 45  72  -13   35     -0.8571679115     -9.8406705856     0.0239432382     -0.3710052490     -0.9565220832     -0.1229466915     27.3193454742     79.0693664550     -58.0263748168
 46  25  -12   31     -0.7206914424     -9.8478536605     -0.1771799468     -0.3262634515     -1.0244337320     -0.1077664375     27.3193454742     79.0693664550     -58.0263748168
 46 234  -12   27     -0.7206914424     -9.8478536605     -0.1771799468     -0.3262634515     -1.0244337320     -0.1077664375     27.3193454742     79.0693664550     -58.0263748168
 47 187  -12   28     -0.5937922477     -9.8023614883     -0.0359148550     -0.2799237251     -0.9988670349     -0.0704816246     27.3193454742     79.0693664550     -58.0263748168
 48 140  -12   28     -0.8020984649     -9.6946163177     -0.0407035017     -0.2642108440     -0.8550540924     -0.0814007568     27.3193454742     79.0693664550     -58.0263748168
 49  92  -12   30     -0.8020984649     -9.6946163177     -0.0407035017     -0.2642108440     -0.8550540924     -0.0814007568     27.3193454742     79.0693664550     -58.0263748168
 50  45  -11   32     -0.8380132675     -9.7137708663     0.0718297100     -0.3057568073     -0.9469346046     -0.0747427415     25.2178573608     78.0151138305     -54.6527481079
 50 253  -11   29     -0.6584390640     -9.8095445632     0.0885899734     -0.3033599376     -1.0747683048     -0.0507739305     25.2178573608     78.0151138305     -54.6527481079
 51 205  -12   28     -0.6584390640     -9.8095445632     0.0885899734     -0.3033599376     -1.0747683048     -0.0507739305     25.2178573608     78.0151138305     -54.6527481079
 52 158  -14   26     -0.7350573539     -9.8334875106     -0.2107004880     -0.2639445304     -0.9882142066     -0.0592961788     25.2178573608     78.0151138305     -54.6527481079
 53 111  -13   26     -0.8691394805     -9.7832069396     -0.0598580884     -0.2362472534     -1.0151125192     -0.0648889017     25.2178573608     78.0151138305     -54.6527481079
 54  64  -14   26     -0.8691394805     -9.7832069396     -0.0598580884     -0.2362472534     -1.0151125192     -0.0648889017     25.2178573608     78.0151138305     -54.6527481079
 55  16  -14   27     -0.7661836147     -9.7664461135     0.0047886476     -0.2314534664     -1.1280323266     -0.0337294387     25.2178573608     78.0151138305     -54.6527481079
 55 226  -13   27     -0.6584390640     -9.7257432937     0.0550694465     -0.2349156379     -1.1349565982     -0.0057658262     25.2178573608     78.0151138305     -54.6527481079
 56 178  -12   26     -0.6584390640     -9.7257432937     0.0550694465     -0.2349156379     -1.1349565982     -0.0057658262     25.2178573608     78.0151138305     -54.6527481079
 57 131   -8   28     -0.6560447216     -9.7209539413     -0.0287318849     -0.2322524309     -1.0278959274     -0.0385232019     27.4944686889     77.4879837036     -53.4719810485
 58  84   -6   27     -0.6536503314     -9.7832069396     -0.0718297100     -0.2202680349     -0.9408092498     -0.0441159296     27.4944686889     77.4879837036     -53.4719810485
 59  36   -5   27     -0.6536503314     -9.7832069396     -0.0718297100     -0.2202680349     -0.9408092498     -0.0441159296     27.4944686889     77.4879837036     -53.4719810485
 59 244   -6   29     -0.6943538665     -9.7281370162     0.0239432382     -0.2309208393     -0.9117802619     -0.0286693592     27.4944686889     77.4879837036     -53.4719810485
 60 197   -7   30     -0.7973098278     -9.7496862411     0.0526751232     -0.2319861173     -0.9658432960     -0.0036352646     27.4944686889     77.4879837036     -53.4719810485
 61 150   -7   33     -0.7973098278     -9.7496862411     0.0526751232     -0.2319861173     -0.9658432960     -0.0036352646     27.4944686889     77.4879837036     -53.4719810485
 62 102   -9   35     -0.5626660346     -9.6970109939     0.0574637699     -0.2202680349     -0.9858173370     0.0150071454     27.4944686889     77.4879837036     -53.4719810485
 63  54   -9   35     -0.7446346759     -9.7712354660     0.1412650966     -0.2330513954     -0.9069865226     0.0000932175     27.4944686889     77.4879837036     -53.4719810485
 64   6   -9   34     -0.7446346759     -9.7712354660     0.1412650966     -0.2330513954     -0.9069865226     0.0000932175     27.4944686889     77.4879837036     -53.4719810485
 64 214   -9   34     -0.7206914424     -9.7592630386     -0.0191545906     -0.2221322536     -0.8944694519     -0.0028363041     28.1949653625     78.1908187866     -53.4719810485
 65 167   -8   36     -0.5985808849     -9.7808122634     0.0311262083     -0.2176048278     -0.9109813690     0.0272578716     28.1949653625     78.1908187866     -53.4719810485
 66 119   -8   35     -0.5985808849     -9.7808122634     0.0311262083     -0.2176048278     -0.9109813690     0.0272578716     28.1949653625     78.1908187866     -53.4719810485
 67  71   -7   35     -0.7613949298     -9.7544746398     0.2442210197     -0.2037561893     -0.8143071174     -0.0052331852     28.1949653625     78.1908187866     -53.4719810485
 68  24   -6   36     -0.8044927597     -9.6898279190     0.3711201906     -0.2173385143     -0.7887403964     -0.0150870313     28.1949653625     78.1908187866     -53.4719810485
 68 232   -5   34     -0.8044927597     -9.6898279190     0.3711201906     -0.2173385143     -0.7887403964     -0.0150870313     28.1949653625     78.1908187866     -53.4719810485
 69 185   -4   34     -0.7781552314     -9.7233486175     0.1604196929     -0.2362472534     -0.8481298446     0.0280568361     28.1949653625     78.1908187866     -53.4719810485
 70 137   -4   35     -0.5339341640     -9.8047552108     0.1771799468     -0.2652761459     -0.9261615753     0.0704017400     28.1949653625     78.1908187866     -53.4719810485
 71  90   -4   35     -0.5339341640     -9.8047552108     0.1771799468     -0.2652761459     -0.9261615753     0.0704017400     28.1949653625     78.1908187866     -53.4719810485
 72  42   -5   32     -0.5866093158     -9.8286991119     0.3399939537     -0.2397094011     -0.8571846961     0.0528246116     28.3700885772     79.0693664550     -49.9296722412
 72 250   -7   31     -0.9385748863     -9.8310928344     0.1245048284     -0.1819179344     -0.6965936660     -0.0166849517     28.3700885772     79.0693664550     -49.9296722412
 73 202   -8   32     -0.9385748863     -9.8310928344     0.1245048284     -0.1819179344     -0.6965936660     -0.0166849517     28.3700885772     79.0693664550     -49.9296722412
 74 155   -9   29     -0.9816726684     -9.7137708663     0.1891515731     -0.1443667888     -0.7453302383     -0.0347947239     28.3700885772     79.0693664550     -49.9296722412
 75 108   -8   29     -0.8428019523     -9.6898279190     0.2633756160     -0.1717977619     -0.8739628791     0.0112786650     28.3700885772     79.0693664550     -49.9296722412
 76  60   -6   31     -0.8428019523     -9.6898279190     0.2633756160     -0.1717977619     -0.8739628791     0.0112786650     28.3700885772     79.0693664550     -49.9296722412
 77  13   -4   30     -0.7206914424     -9.6802511215     0.2681642532     -0.1986961174     -0.9743656158     0.0562867736     28.3700885772     79.0693664550     -49.9296722412
 77 221   -3   31     -0.6009752750     -9.6610965728     0.2657699346     -0.2471663713     -1.0529299974     0.0999632740     28.3700885772     79.0693664550     -49.9296722412
 78 173   -5   33     -0.6009752750     -9.6610965728     0.2657699346     -0.2471663713     -1.0529299974     0.0999632740     28.3700885772     79.0693664550     -49.9296722412
 79 126   -5   33     -0.7302687168     -9.6682786941     0.3447826147     -0.2892449378     -1.0001986026     0.0783913421     29.4208335876     79.4207916259     -49.9296722412
 80  78   -7   35     -0.7230857849     -9.7592630386     0.4453442096     -0.3249318599     -0.9927416801     0.0656079769     29.4208335876     79.4207916259     -49.9296722412
 81  31   -8   34     -0.7230857849     -9.7592630386     0.4453442096     -0.3249318599     -0.9927416801     0.0656079769     29.4208335876     79.4207916259     -49.9296722412
 81 239   -8   32     -0.9194203376     -9.7544746398     0.2585869789     -0.3116158485     -0.9293574333     0.0256599545     29.4208335876     79.4207916259     -49.9296722412
 82 192   -9   31     -0.7925210952     -9.7951784133     0.3280223608     -0.2993651390     -0.9610495567     0.0293884372     29.4208335876     79.4207916259     -49.9296722412
 83 144   -7   28     -0.7925210952     -9.7951784133     0.3280223608     -0.2993651390     -0.9610495567     0.0293884372     29.4208335876     79.4207916259     -49.9296722412
 84  97   -7   29     -0.7446346759     -9.7161655426     0.3711201906     -0.2857827949     -0.9898120880     0.0363127589     29.4208335876     79.4207916259     -49.9296722412
 85  49   -8   30     -0.8140700340     -9.7472915649     0.3040791034     -0.3006967306     -1.0452067852     0.0773260641     29.4208335876     79.4207916259     -49.9296722412
 86   1   -8   30     -0.8140700340     -9.7472915649     0.3040791034     -0.3006967306     -1.0452067852     0.0773260641     29.4208335876     79.4207916259     -49.9296722412
 86 209  -10   32     -0.6536503314     -9.7065887451     0.2274607658     -0.3140127420     -1.1107214689     0.0954358291     29.4208335876     79.4207916259     -49.9296722412
 87 162  -12   33     -0.7997041225     -9.7353200912     0.1652083396     -0.3315898895     -1.1282986402     0.0727986240     32.0476913452     79.5964965820     -48.4115409851
 88 114  -14   35     -0.7997041225     -9.7353200912     0.1652083396     -0.3315898895     -1.1282986402     0.0727986240     32.0476913452     79.5964965820     -48.4115409851
 89  67  -16   38     -0.7039311408     -9.7401084899     0.1963345432     -0.3377151966     -1.1061940193     0.0408402013     32.0476913452     79.5964965820     -48.4115409851
 90  19  -15   40     -0.8811111450     -9.7089824676     0.3256280183     -0.3608850955     -1.0848884582     0.0256599545     32.0476913452     79.5964965820     -48.4115409851
 90 227  -14   41     -0.8811111450     -9.7089824676     0.3256280183     -0.3608850955     -1.0848884582     0.0256599545     32.0476913452     79.5964965820     -48.4115409851
 91 180  -15   42     -0.8332246780     -9.7185602188     0.5075965881     -0.4074911117     -1.1626539230     0.0498950862     32.0476913452     79.5964965820     -48.4115409851
 92 132  -15   43     -0.9577294349     -9.7951784133     0.3304166793     -0.3595534801     -1.0904811668     0.0323179602     32.0476913452     79.5964965820     -48.4115409851
 93  85  -14   41     -0.9577294349     -9.7951784133     0.3304166793     -0.3595534801     -1.0904811668     0.0323179602     32.0476913452     79.5964965820     -48.4115409851
 94  37  -15   38     -0.8140700340     -9.7712354660     0.2921074867     -0.3667441368     -1.0952749252     0.0261925935     32.0476913452     79.5964965820     -48.4115409851
 94 245  -15   38     -0.9744897842     -9.7736291885     0.4261896133     -0.3654125213     -1.0966064929     0.0027564194     33.4486846923     78.8936614990     -46.3873634338
 95 198  -14   35     -0.9744897842     -9.7736291885     0.4261896133     -0.3654125213     -1.0966064929     0.0027564194     33.4486846923     78.8936614990     -46.3873634338
 96 151  -15   32     -0.9673068046     -9.7281370162     0.2968961238     -0.3278613567     -1.0537290573     -0.0403874444     33.4486846923     78.8936614990     -46.3873634338
 97 103  -14   32     -0.8763224601     -9.7568693161     0.1795742750     -0.3457048177     -1.1450767517     0.0067512216     33.4486846923     78.8936614990     -46.3873634338
 98  56  -14   31     -0.8763224601     -9.7568693161     0.1795742750     -0.3457048177     -1.1450767517     0.0067512216     33.4486846923     78.8936614990     -46.3873634338
 99   9  -15   30     -0.7829438209     -9.7425031661     0.1364764571     -0.3419763565     -1.2295002937     0.0493624496     33.4486846923     78.8936614990     -46.3873634338
 99 217  -15   33     -0.8116757392     -9.7688407897     0.4214009761     -0.3334541082     -1.2148526906     0.0291221160     33.4486846923     78.8936614990     -46.3873634338
100 170  -15   33     -0.8116757392     -9.7688407897     0.4214009761     -0.3334541082     -1.2148526906     0.0291221160     33.4486846923     78.8936614990     -46.3873634338
101 123  -14   31     -0.8571679115     -9.7329254150     0.3519655704     -0.2988324642     -1.0803610038     -0.0339957618     33.4486846923     78.8936614990     -46.3873634338
102  76  -12   28     -0.8499849319     -9.8047552108     0.2585869789     -0.3068220853     -1.0910137939     -0.0228103160     35.7252960205     79.0693664550     -44.5318679809
103  28  -10   24     -0.8499849319     -9.8047552108     0.2585869789     -0.3068220853     -1.0910137939     -0.0228103160     35.7252960205     79.0693664550     -44.5318679809
103 236  -10   25     -0.9122373580     -9.7568693161     -0.0071829710     -0.2594170808     -1.1163141727     -0.0172175908     35.7252960205     79.0693664550     -44.5318679809
104 189  -12   28     -0.6895652294     -9.7832069396     0.3519655704     -0.2671403884     -1.1892858695     0.0080828218     35.7252960205     79.0693664550     -44.5318679809
105 141  -15   31     -0.6895652294     -9.7832069396     0.3519655704     -0.2671403884     -1.1892858695     0.0080828218     35.7252960205     79.0693664550     -44.5318679809
106  94  -17   34     -0.6057639122     -9.7353200912     0.3854861259     -0.2381114721     -1.0505331754     -0.0323978424     35.7252960205     79.0693664550     -44.5318679809
107  47  -17   36     -0.7901268005     -9.6946163177     0.4405555725     -0.2375788450     -0.9083181381     -0.0837976360     35.7252960205     79.0693664550     -44.5318679809
107 255  -17   40     -0.7901268005     -9.6946163177     0.4405555725     -0.2375788450     -0.9083181381     -0.0837976360     35.7252960205     79.0693664550     -44.5318679809
108 208  -16   41     -0.7877325057     -9.7401084899     0.4166123390     -0.2514275074     -0.8776913642     -0.0640899419     35.7252960205     79.0693664550     -44.5318679809
109 160  -16   40     -0.8619565010     -9.7401084899     0.3663315296     -0.2729994297     -0.9234983444     -0.0430506467     38.1770324707     79.7722091674     -44.5318679809
110 113  -17   41     -0.8619565010     -9.7401084899     0.3663315296     -0.2729994297     -0.9234983444     -0.0430506467     38.1770324707     79.7722091674     -44.5318679809
111  66  -16   41     -0.7949154853     -9.7808122634     0.2154891252     -0.2953703117     -1.0417445898     -0.0169512724     38.1770324707     79.7722091674     -44.5318679809
112  19  -19   44     -0.6823822021     -9.7736291885     0.4644988059     -0.3030936241     -1.1669150590     -0.0142880702     38.1770324707     79.7722091674     -44.5318679809
112 227  -20   45     -0.6823822021     -9.7736291885     0.4644988059     -0.3030936241     -1.1669150590     -0.0142880702     38.1770324707     79.7722091674     -44.5318679809
113 180  -21   43     -0.5722434043     -9.7137708663     0.3663315296     -0.2514275074     -1.0843558311     -0.0616930580     38.1770324707     79.7722091674     -44.5318679809
114 133  -20   40     -0.9242089271     -9.7808122634     0.3950634002     -0.2202680349     -0.9735666275     -0.0925861930     38.1770324707     79.7722091674     -44.5318679809
115  85  -17   37     -0.9242089271     -9.7808122634     0.3950634002     -0.2202680349     -0.9735666275     -0.0925861930     38.1770324707     79.7722091674     -44.5318679809
116  38  -15   37     -0.5315398693     -9.7616577148     0.2514039993     -0.2231975555     -1.0116504430     -0.0553013753     38.1770324707     79.7722091674     -44.5318679809
116 246  -11   37     -0.8523792266     -9.8095445632     0.3543598890     -0.2125447273     -0.9693054199     -0.0670194625     38.1770324707     79.7722091674     -44.5318679809
117 199  -12   40     -0.8523792266     -9.8095445632     0.3543598890     -0.2125447273     -0.9693054199     -0.0670194625     38.1770324707     79.7722091674     -44.5318679809
118 152  -11   43     -0.5913979530     -9.7161655426     0.5554831027     -0.2154742717     -1.0009976625     -0.0502412891     38.0019073486     77.8394012451     -43.6884613037
119 105  -11   43     -0.5195682525     -9.6467304229     0.8643508911     -0.2186701059     -0.9000622749     -0.0499749708     38.0019073486     77.8394012451     -43.6884613037
120  57  -12   43     -0.5195682525     -9.6467304229     0.8643508911     -0.2186701059     -0.9000622749     -0.0499749708     38.0019073486     77.8394012451     -43.6884613037
121  10   -9   39     -0.5147795677     -9.7257432937     0.4980193138     -0.2463674068     -0.7836803436     -0.0094943084     38.0019073486     77.8394012451     -43.6884613037
121 218   -9   35     -0.7637892246     -9.8598251342     0.5052022933     -0.2761952638     -0.7645052909     0.0048869805     38.0019073486     77.8394012451     -43.6884613037
122 170   -8   34     -0.7637892246     -9.8598251342     0.5052022933     -0.2761952638     -0.7645052909     0.0048869805     38.0019073486     77.8394012451     -43.6884613037
123 122   -7   34     -0.5674547195     -9.7784175872     0.5483001708     -0.2269260406     -0.7450638771     -0.0292019987     38.0019073486     77.8394012451     -43.6884613037
124  74   -9   35     -0.6799879074     -9.7137708663     0.6871709346     -0.2189364194     -0.6385358810     -0.0531708145     38.0019073486     77.8394012451     -43.6884613037
125  27   -9   35     -0.6799879074     -9.7137708663     0.6871709346     -0.2189364194     -0.6385358810     -0.0531708145     38.0019073486     77.8394012451     -43.6884613037
125 235   -8   34     -0.6536503314     -9.7161655426     0.5195682525     -0.2192027568     -0.6041805267     -0.0323978424     38.5272827148     79.7722091674     -44.1945075988
126 188   -8   36     -0.3783031463     -9.6491241455     0.4285839557     -0.2309208393     -0.5991204261     -0.0108259094     38.5272827148     79.7722091674     -44.1945075988
127 141   -7   37     -0.3783031463     -9.6491241455     0.4285839557     -0.2309208393     -0.5991204261     -0.0108259094     38.5272827148     79.7722091674     -44.1945075988
128  93   -7   36     -0.7063254833     -9.7185602188     0.5099909305     -0.2743310451     -0.5149633407     -0.0284030418     38.5272827148     79.7722091674     -44.1945075988
129  46   -8   36     -0.7398460388     -9.8358821868     0.6249184608     -0.2908428955     -0.5445248603     -0.0028363041     38.5272827148     79.7722091674     -44.1945075988
129 254   -8   35     -0.7398460388     -9.8358821868     0.6249184608     -0.2908428955     -0.5445248603     -0.0028363041     38.5272827148     79.7722091674     -44.1945075988
130 207  -10   33     -0.4668931484     -9.8598251342     0.5243568897     -0.2338503599     -0.5450574874     0.0123439443     38.5272827148     79.7722091674     -44.1945075988
131 159  -10   32     -0.6488616943     -9.8239097595     0.3806974601     -0.1808526515     -0.4425242424     -0.0172175908     38.5272827148     79.7722091674     -44.1945075988
132 113   -9   33     -0.6488616943     -9.8239097595     0.3806974601     -0.1808526515     -0.4425242424     -0.0172175908     38.5272827148     79.7722091674     -44.1945075988
133  65  -11   35     -0.7063254833     -9.7065887451     0.4333725929     -0.1709988117     -0.4409263134     -0.0065647864     39.5780258178     78.0151138305     -43.1824188232
134  18  -11   43     -0.5866093158     -9.7257432937     0.5506944656     -0.1936360168     -0.5466554164     0.0333832359     39.5780258178     78.0151138305     -43.1824188232
134 227  -11   47     -0.5866093158     -9.7257432937     0.5506944656     -0.1936360168     -0.5466554164     0.0333832359     39.5780258178     78.0151138305     -43.1824188232
135 180  -13   49     -0.5842149734     -9.7401084899     0.6177354812     -0.2032235383     -0.6166975975     0.0411065196     39.5780258178     78.0151138305     -43.1824188232
136 132  -13   52     -0.5171739578     -9.7472915649     0.5411171436     -0.1952339363     -0.6103058815     -0.0004394227     39.5780258178     78.0151138305     -43.1824188232
137  86  -14   50     -0.5171739578     -9.7472915649     0.5411171436     -0.1952339363     -0.6103058815     -0.0004394227     39.5780258178     78.0151138305     -43.1824188232
138  39  -15   49     -0.5890036106     -9.7353200912     0.7422403812     -0.2066857099     -0.5727547645     -0.0212123966     39.5780258178     78.0151138305     -43.1824188232
138 247  -13   50     -0.7374516487     -9.7568693161     0.5554831027     -0.1901738548     -0.5498512268     -0.0220113539     39.5780258178     78.0151138305     -43.1824188232
139 200  -12   50     -0.7374516487     -9.7568693161     0.5554831027     -0.1901738548     -0.5498512268     -0.0220113539     39.5780258178     78.0151138305     -43.1824188232
140 154  -11   51     -0.6368901252     -9.7879953384     0.4668931484     -0.1691345596     -0.5748853206     -0.0252071976     41.3292655944     78.7179489135     -44.1945075988
141 107  -10   50     -0.5698490142     -9.7448978424     0.4453442096     -0.1417035818     -0.5850054740     -0.0177502336     41.3292655944     78.7179489135     -44.1945075988
142  59   -9   52     -0.5698490142     -9.7448978424     0.4453442096     -0.1417035818     -0.5850054740     -0.0177502336     41.3292655944     78.7179489135     -44.1945075988
143  12   -9   55     -0.3854861259     -9.6323642730     0.5052022933     -0.2112131357     -0.5913971900     -0.0252071976     41.3292655944     78.7179489135     -44.1945075988
143 220  -11   58     -0.4932306766     -9.5844774246     0.7685779571     -0.2767279148     -0.5437259197     -0.0489096927     41.3292655944     78.7179489135     -44.1945075988
144 174  -11   62     -0.4932306766     -9.5844774246     0.7685779571     -0.2767279148     -0.5437259197     -0.0489096927     41.3292655944     78.7179489135     -44.1945075988
145 127  -10   61     -0.6512560367     -9.7161655426     0.8140700340     -0.3212033748     -0.5101695537     -0.0286693592     41.3292655944     78.7179489135     -44.1945075988
146  80  -10   61     -0.7470290184     -9.8717966079     0.8954771041     -0.3158769607     -0.5370678901     -0.0193481540     41.3292655944     78.7179489135     -44.1945075988
147  32  -10   57     -0.7470290184     -9.8717966079     0.8954771041     -0.3158769607     -0.5370678901     -0.0193481540     41.3292655944     78.7179489135     -44.1945075988
147 241  -10   53     -0.5506944656     -9.8478536605     0.7949154853     -0.2487643003     -0.5437259197     -0.0132227897     40.9790153503     78.7179489135     -42.1703300476
148 193  -10   51     -0.5123852729     -9.7568693161     0.6560447216     -0.2253281116     -0.5133653640     -0.0217450356     40.9790153503     78.7179489135     -42.1703300476
149 146  -10   49     -0.5123852729     -9.7568693161     0.6560447216     -0.2253281116     -0.5133653640     -0.0217450356     40.9790153503     78.7179489135     -42.1703300476
150 100   -8   48     -0.6201298236     -9.7161655426     0.6416787624     -0.2077509880     -0.4744826316     -0.0345284032     40.9790153503     78.7179489135     -42.1703300476
151  52   -7   49     -0.3830918121     -9.6874332427     0.4214009761     -0.2160068988     -0.4952556133     -0.0081627073     40.9790153503     78.7179489135     -42.1703300476
152   5   -7   49     -0.3830918121     -9.6874332427     0.4214009761     -0.2160068988     -0.4952556133     -0.0081627073     40.9790153503     78.7179489135     -42.1703300476
152 213   -7   51     -0.5411171436     -9.6946163177     0.5722434043     -0.2732657432     -0.4997830867     0.0147408256     40.9790153503     78.7179489135     -42.1703300476
153 165  -10   56     -0.6009752750     -9.8023614883     0.7350573539     -0.3076210498     -0.5242844581     -0.0004394227     40.9790153503     78.7179489135     -42.1703300476
154 117  -11   59     -0.6009752750     -9.8023614883     0.7350573539     -0.3076210498     -0.5242844581     -0.0004394227     40.9790153503     78.7179489135     -42.1703300476
155  70  -11   59     -0.6584390640     -9.7999668121     0.9074486732     -0.2900439262     -0.5165612220     -0.0318652033     40.9790153503     78.7179489135     -42.1703300476
156  22  -11   59     -0.3136564254     -9.7281370162     0.4836534023     -0.2538243770     -0.4901955604     -0.0196144723     42.9053802490     77.8394012451     -42.6763763427
156 230   -8   55     -0.3136564254     -9.7281370162     0.4836534023     -0.2538243770     -0.4901955604     -0.0196144723     42.9053802490     77.8394012451     -42.6763763427
157 183   -5   53     -0.3806974601     -9.6539134979     0.3352053165     -0.2895112514     -0.4473179817     -0.0012383832     42.9053802490     77.8394012451     -42.6763763427
158 136   -6   61     -0.5411171436     -9.7065887451     0.3495712518     -0.3707389354     -0.4238818168     0.0000932175     42.9053802490     77.8394012451     -42.6763763427
159  88   -7   67     -0.5411171436     -9.7065887451     0.3495712518     -0.3707389354     -0.4238818168     0.0000932175     42.9053802490     77.8394012451     -42.6763763427
160  40   -6   74     -0.7733665466     -9.8047552108     0.7949154853     -0.3949740409     -0.4483832836     -0.0078963871     42.9053802490     77.8394012451     -42.6763763427
160 248   -4   78     -0.3064734458     -9.7472915649     0.9313919067     -0.3635482788     -0.4702215194     0.0237957096     42.9053802490     77.8394012451     -42.6763763427
161 201   -2   74     -0.3064734458     -9.7472915649     0.9313919067     -0.3635482788     -0.4702215194     0.0237957096     42.9053802490     77.8394012451     -42.6763763427
162 153   -1   67     -0.2418267011     -9.7401084899     0.6656219959     -0.3435742616     -0.3618292331     0.0573520565     42.9053802490     77.8394012451     -42.6763763427
163 106   -3   64     -0.5818206787     -9.9172887802     0.7135085105     -0.3369162559     -0.2795362710     0.0746628665     44.1312484741     79.0693664550     -42.1703300476
164  58   -6   63     -0.5818206787     -9.9172887802     0.7135085105     -0.3369162559     -0.2795362710     0.0746628665     44.1312484741     79.0693664550     -42.1703300476
165  10   -6   60     -0.7087197780     -9.8789796829     0.5722434043     -0.2612813472     -0.2664866209     0.0400412368     44.1312484741     79.0693664550     -42.1703300476
165 218   -7   61     -0.4453442096     -9.7065887451     0.4716817855     -0.2205343484     -0.2675518751     0.0440360450     44.1312484741     79.0693664550     -42.1703300476
166 170   -6   58     -0.4453442096     -9.7065887451     0.4716817855     -0.2205343484     -0.2675518751     0.0440360450     44.1312484741     79.0693664550     -42.1703300476
167 123   -5   58     -0.3088677406     -9.6610965728     0.5123852729     -0.2516938209     -0.2041676998     0.0592162990     44.1312484741     79.0693664550     -42.1703300476
168  75   -6   59     -0.4692874431     -9.7496862411     0.6632276535     -0.2881796646     -0.1152167558     0.0453676414     44.1312484741     79.0693664550     -42.1703300476
169  27   -7   60     -0.4692874431     -9.7496862411     0.6632276535     -0.2881796646     -0.1152167558     0.0453676414     44.1312484741     79.0693664550     -42.1703300476
169 236   -8   61     -0.6009752750     -9.7927837371     0.5578774452     -0.3036262512     -0.0837909698     0.0283231525     44.1312484741     79.0693664550     -42.1703300476
170 188  -11   59     -0.6584390640     -9.7999668121     0.4836534023     -0.2881796646     -0.1341254830     0.0160724282     42.5551338195     80.6507568359     -42.3390121459
171 141  -12   56     -0.6584390640     -9.7999668121     0.4836534023     -0.2881796646     -0.1341254830     0.0160724282     42.5551338195     80.6507568359     -42.3390121459
172  94  -13   59     -0.5530887603     -9.7520809173     0.4836534023     -0.2716678380     -0.1647523021     0.0216651487     42.5551338195     80.6507568359     -42.3390121459
173  46  -12   62     -0.7805495262     -9.7233486175     0.4597101688     -0.2801900863     -0.1738071918     0.0032890594     42.5551338195     80.6507568359     -42.3390121459
173 255  -10   62     -0.7805495262     -9.7233486175     0.4597101688     -0.2801900863     -0.1738071918     0.0032890594     42.5551338195     80.6507568359     -42.3390121459
174 207  -10   63     -0.7494233131     -9.7592630386     0.6895652294     -0.2868480682     -0.2174837112     -0.0054995055     42.5551338195     80.6507568359     -42.3390121459
175 160  -10   65     -0.7446346759     -9.7951784133     0.4022463798     -0.2399757146     -0.2145541667     -0.0132227897     42.5551338195     80.6507568359     -42.3390121459
176 114  -10   61     -0.7446346759     -9.7951784133     0.4022463798     -0.2399757146     -0.2145541667     -0.0132227897     42.5551338195     80.6507568359     -42.3390121459
177  67  -12   66     -0.6608333587     -9.6706733703     0.3352053165     -0.2466337203     -0.2715466976     0.0070175414     42.5551338195     80.6507568359     -42.3390121459
178  19  -14   71     -0.4453442096     -9.6754617691     0.5219625949     -0.2871143817     -0.3048367023     0.0128765845     43.7810020446     79.4207916259     -41.4956054687
178 227  -13   70     -0.4453442096     -9.6754617691     0.5219625949     -0.2871143817     -0.3048367023     0.0128765845     43.7810020446     79.4207916259     -41.4956054687
179 180   -9   69     -0.5818206787     -9.7712354660     0.5411171436     -0.3174748897     -0.2904554367     -0.0097606287     43.7810020446     79.4207916259     -41.4956054687
180 132   -6   53     -0.6680163383     -9.7736291885     0.3567542552     -0.2951040077     -0.3170874357     -0.0142880702     43.7810020446     79.4207916259     -41.4956054687
181  85   -4   58     -0.6680163383     -9.7736291885     0.3567542552     -0.2951040077     -0.3170874357     -0.0142880702     43.7810020446     79.4207916259     -41.4956054687
182  37   -3   53     -0.6680163383     -9.7401084899     0.2873188495     -0.3068220853     -0.3535732984     -0.0052331852     43.7810020446     79.4207916259     -41.4956054687
182 245   -6   60     -0.4860476970     -9.7209539413     0.3735145092     -0.3166759252     -0.3700851440     0.0051533002     43.7810020446     79.4207916259     -41.4956054687
183 196   -8   74     -0.4860476970     -9.7209539413     0.3735145092     -0.3166759252     -0.3700851440     0.0051533002     43.7810020446     79.4207916259     -41.4956054687
184 148   -8   70     -0.6847765922     -9.8406705856     0.5075965881     -0.3212033748     -0.3296044826     -0.0198807945     43.7810020446     79.4207916259     -41.4956054687
185 100   -7   76     -0.6153411865     -9.7712354660     0.2059118509     -0.3012293577     -0.3375940799     -0.0363926434     45.7073669433     78.1908187866     -41.3269233703
186  53   -8   74     -0.6153411865     -9.7712354660     0.2059118509     -0.3012293577     -0.3375940799     -0.0363926434     45.7073669433     78.1908187866     -41.3269233703
187   5   -7   75     -0.4908363342     -9.7233486175     0.3399939537     -0.3014956712     -0.3264086484     -0.0417190504     45.7073669433     78.1908187866     -41.3269233703
187 214   -7   74     -0.6895652294     -9.7832069396     0.3854861259     -0.3046915292     -0.2856616783     -0.0374579238     45.7073669433     78.1908187866     -41.3269233703
188 167   -7   74     -0.6895652294     -9.7832069396     0.3854861259     -0.3046915292     -0.2856616783     -0.0374579238     45.7073669433     78.1908187866     -41.3269233703
189 119   -5   73     -0.7422403812     -9.7808122634     0.4525271415     -0.3124147891     -0.2875258922     -0.0294683218     45.7073669433     78.1908187866     -41.3269233703
190  72   -3   73     -0.4046407222     -9.7736291885     0.8954771041     -0.3046915292     -0.2568990945     -0.0294683218     45.7073669433     78.1908187866     -41.3269233703
191  25   -2   71     -0.4046407222     -9.7736291885     0.8954771041     -0.3046915292     -0.2568990945     -0.0294683218     45.7073669433     78.1908187866     -41.3269233703
191 233   -4   67     -0.4309782505     -9.8215160369     0.6512560367     -0.2724667787     -0.2201468944     -0.0132227897     45.7073669433     78.1908187866     -41.3269233703
192 186   -4   63     -0.6009752750     -9.8454589843     0.4764704227     -0.2410409927     -0.1993739318     -0.0094943084     45.7073669433     78.1908187866     -41.3269233703
193 138   -5   58     -0.6009752750     -9.8454589843     0.4764704227     -0.2410409927     -0.1993739318     -0.0094943084     45.7073669433     78.1908187866     -41.3269233703
194  91   -4   55     -0.4788647174     -9.7856006622     0.3399939537     -0.2133437156     -0.2004392147     0.0056859407     45.1819915771     79.7722091674     -41.4956054687
195  43   -1   56     -0.5626660346     -9.7065887451     0.3950634002     -0.2106805086     -0.1682144641     -0.0052331852     45.1819915771     79.7722091674     -41.4956054687
195 251   -1   55     -0.5626660346     -9.7065887451     0.3950634002     -0.2106805086     -0.1682144641     -0.0052331852     45.1819915771     79.7722091674     -41.4956054687
196 204    0   54     -0.6297071456     -9.6634902954     0.2609812974     -0.2290565967     -0.1620891094     0.0104797029     45.1819915771     79.7722091674     -41.4956054687
197 156   -1   58     -0.6488616943     -9.7041940689     0.1628140068     -0.2761952638     -0.1594259023     0.0229967522     45.1819915771     79.7722091674     -41.4956054687
198 108    0   59     -0.6488616943     -9.7041940689     0.1628140068     -0.2761952638     -0.1594259023     0.0229967522     45.1819915771     79.7722091674     -41.4956054687
199  61    0   62     -0.4860476970     -9.7520809173     0.2825301933     -0.3113495111     -0.1732745409     0.0240620326     45.1819915771     79.7722091674     -41.4956054687
200  13    0   64     -0.6009752750     -9.7305316925     0.4309782505     -0.3355846643     -0.1724755859     0.0283231525     45.1819915771     79.7722091674     -41.4956054687
200 222    1   65     -0.6009752750     -9.7305316925     0.4309782505     -0.3355846643     -0.1724755859     0.0283231525     45.1819915771     79.7722091674     -41.4956054687
201 174    0   65     -0.6991425037     -9.7496862411     0.4932306766     -0.3198717832     -0.1303970098     0.0024900994     46.4078598022     79.9479141235     -42.3390121459
202 126   -3   63     -0.7111141681     -9.7664461135     0.3711201906     -0.3086863040     -0.1176136374     0.0000932175     46.4078598022     79.9479141235     -42.3390121459
203  79   -5   60     -0.7111141681     -9.7664461135     0.3711201906     -0.3086863040     -0.1176136374     0.0000932175     46.4078598022     79.9479141235     -42.3390121459
204  31   -5   59     -0.5291455268     -9.6754617691     0.1029559254     -0.3017619848     -0.1434466934     0.0059522619     46.4078598022     79.9479141235     -42.3390121459
204 240   -5   57     -0.7326630592     -9.7448978424     0.2849245071     -0.3318562030     -0.1570290184     0.0048869805     46.4078598022     79.9479141235     -42.3390121459
205 192   -4   59     -0.7326630592     -9.7448978424     0.2849245071     -0.3318562030     -0.1570290184     0.0048869805     46.4078598022     79.9479141235     -42.3390121459
206 144   -5   62     -0.4333725929     -9.8095445632     0.3399939537     -0.3339867591     -0.2140215396     0.0064849019     46.4078598022     79.9479141235     -42.3390121459
207  97   -5   63     -0.5435114860     -9.8239097595     0.4166123390     -0.2990987777     -0.2076298713     -0.0209460735     46.4078598022     79.9479141235     -42.3390121459
208  49   -5   60     -0.5435114860     -9.8239097595     0.4166123390     -0.2990987777     -0.2076298713     -0.0209460735     46.4078598022     79.9479141235     -42.3390121459
209   2   -6   58     -0.6871709346     -9.8143329620     0.4644988059     -0.2663414239     -0.2007055282     -0.0190818328     45.5322418212     77.3122711181     -41.1582412719
209 210   -6   56     -0.6057639122     -9.7209539413     0.0933786296     -0.2261270761     -0.2031023979     -0.0113585484     45.5322418212     77.3122711181     -41.1582412719
210 164   -6   55     -0.6057639122     -9.7209539413     0.0933786296     -0.2261270761     -0.2031023979     -0.0113585484     45.5322418212     77.3122711181     -41.1582412719
211 117   -6   59     -0.7590005874     -9.7496862411     0.1077445626     -0.2469000577     -0.1831284046     -0.0118911897     45.5322418212     77.3122711181     -41.1582412719
212  70   -6   60     -0.7446346759     -9.7161655426     0.2250664234     -0.2628792524     -0.1932485675     -0.0294683218     45.5322418212     77.3122711181     -41.1582412719
213  23   -6   62     -0.7446346759     -9.7161655426     0.2250664234     -0.2628792524     -0.1932485675     -0.0294683218     45.5322418212     77.3122711181     -41.1582412719
213 233   -5   64     -0.7350573539     -9.6994056701     0.3471769332     -0.2610150337     -0.2007055282     -0.0294683218     45.5322418212     77.3122711181     -41.1582412719
214 186   -4   63     -0.4549215316     -9.7041940689     0.1029559254     -0.2671403884     -0.2110920190     -0.0140217518     45.5322418212     77.3122711181     -41.1582412719
215 138   -2   62     -0.4549215316     -9.7041940689     0.1029559254     -0.2671403884     -0.2110920190     -0.0140217518     45.5322418212     77.3122711181     -41.1582412719
216  91    0   62     -0.5411171436     -9.7496862411     -0.0430978250     -0.2964355945     -0.1700787067     -0.0116248691     45.3571166992     78.1908187866     -40.9895629882
217  44   -1   63     -0.7518176555     -9.7951784133     0.2011231899     -0.3353183269     -0.1218747615     -0.0254735183     45.3571166992     78.1908187866     -40.9895629882
217 254   -1   63     -0.7518176555     -9.7951784133     0.2011231899     -0.3353183269     -0.1218747615     -0.0254735183     45.3571166992     78.1908187866     -40.9895629882
218 207    0   62     -0.8140700340     -9.8622188568     0.5506944656     -0.3150780200     -0.1743398284     -0.0140217518     45.3571166992     78.1908187866     -40.9895629882
219 160    0   59     -0.5650603771     -9.7903900146     0.3208393812     -0.2538243770     -0.2153531312     -0.0204134345     45.3571166992     78.1908187866     -40.9895629882
220 112    0   56     -0.5650603771     -9.7903900146     0.3208393812     -0.2538243770     -0.2153531312     -0.0204134345     45.3571166992     78.1908187866     -40.9895629882
221  65    1   54     -0.5075965881     -9.7233486175     0.1125332117     -0.2333177089     -0.1913843250     -0.0220113539     45.3571166992     78.1908187866     -40.9895629882
222  18    3   54     -0.5698490142     -9.6970109939     -0.1149275422     -0.2455684661     -0.1580943012     -0.0172175908     45.3571166992     78.1908187866     -40.9895629882
222 227    3   59     -0.5698490142     -9.6970109939     -0.1149275422     -0.2455684661     -0.1580943012     -0.0172175908     45.3571166992     78.1908187866     -40.9895629882
223 180    2   62     -0.5578774452     -9.7401084899     0.3328109979     -0.3134800910     -0.1756714344     0.0024900994     45.3571166992     78.1908187866     -40.9895629882
224 132    1   64     -0.6249184608     -9.8095445632     0.3112620830     -0.3153443336     -0.2108257055     0.0035553798     46.4078598022     78.1908187866     -39.3027496337
225  84    0   66     -0.6249184608     -9.8095445632     0.3112620830     -0.3153443336     -0.2108257055     0.0035553798     46.4078598022     78.1908187866     -39.3027496337
226  36    0   63     -0.6321014881     -9.8358821868     0.2346437215     -0.2801900863     -0.1961780929     -0.0102932679     46.4078598022     78.1908187866     -39.3027496337
226 245    0   60     -0.6033696174     -9.7592630386     0.1221105098     -0.2482316493     -0.1732745409     -0.0044342250     46.4078598022     78.1908187866     -39.3027496337
227 197    0   58     -0.6033696174     -9.7592630386     0.1221105098     -0.2482316493     -0.1732745409     -0.0044342250     46.4078598022     78.1908187866     -39.3027496337
228 150    1   57     -0.7494233131     -9.7712354660     0.0359148550     -0.2437041997     -0.1482404613     0.0003595380     46.4078598022     78.1908187866     -39.3027496337
229 102    1   57     -0.6847765922     -9.7017993927     0.1915459060     -0.2471663713     -0.2023034572     0.0032890594     46.4078598022     78.1908187866     -39.3027496337
230  54    0   56     -0.6847765922     -9.7017993927     0.1915459060     -0.2471663713     -0.2023034572     0.0032890594     46.4078598022     78.1908187866     -39.3027496337
231   7    1   56     -0.4956250190     -9.6898279190     0.2921074867     -0.2594170808     -0.1999065780     0.0155397882     46.4078598022     78.1908187866     -39.3027496337
231 214    2   54     -0.6967482089     -9.8023614883     0.3663315296     -0.2817879867     -0.1482404613     0.0280568361     47.6337280273     77.6636886596     -40.1461563110
232 167    2   52     -0.6967482089     -9.8023614883     0.3663315296     -0.2817879867     -0.1482404613     0.0280568361     47.6337280273     77.6636886596     -40.1461563110
233 120    3   49     -0.5794263362     -9.8023614883     0.2801358699     -0.2591507673     -0.1322612524     0.0243283534     47.6337280273     77.6636886596     -40.1461563110
234  72    2   45     -0.7063254833     -9.8143329620     0.1652083396     -0.2399757146     -0.1274674892     0.0179366683     47.6337280273     77.6636886596     -40.1461563110
235  25    0   42     -0.6895652294     -9.6946163177     0.0670410633     -0.2202680349     -0.1599585437     0.0200672292     47.6337280273     77.6636886596     -40.1461563110
235 234    0   40     -0.6895652294     -9.6946163177     0.0670410633     -0.2202680349     -0.1599585437     0.0200672292     47.6337280273     77.6636886596     -40.1461563110
236 186    0   40     -0.6943538665     -9.7425031661     0.3830918121     -0.2604823589     -0.1967107200     0.0355137944     47.6337280273     77.6636886596     -40.1461563110
237 139    0   39     -0.5961865901     -9.7089824676     0.3184450626     -0.2551559925     -0.1676818275     0.0309863567     47.6337280273     77.6636886596     -40.1461563110
238  91    0   37     -0.5961865901     -9.7089824676     0.3184450626     -0.2551559925     -0.1676818275     0.0309863567     47.6337280273     77.6636886596     -40.1461563110
239  44   -1   34     -0.6991425037     -9.7975721359     0.3639371871     -0.2650098323     -0.1080261116     0.0341821956     47.8088531494     77.8394012451     -39.9774742126
239 252   -1   32     -0.7494233131     -9.7832069396     0.2897131729     -0.2556886196     -0.0867204952     0.0213988304     47.8088531494     77.8394012451     -39.9774742126
240 205   -1   30     -0.7494233131     -9.7832069396     0.2897131729     -0.2556886196     -0.0867204952     0.0213988304     47.8088531494     77.8394012451     -39.9774742126
241 158   -2   26     -0.7949154853     -9.7832069396     0.2466153383     -0.2309208393     -0.0864541816     0.0024900994     47.8088531494     77.8394012451     -39.9774742126
242 110   -3   23     -0.6392844200     -9.6970109939     0.0718297100     -0.2223985910     -0.1184126014     0.0040880198     47.8088531494     77.8394012451     -39.9774742126
243  62   -2   23     -0.6392844200     -9.6970109939     0.0718297100     -0.2223985910     -0.1184126014     0.0040880198     47.8088531494     77.8394012451     -39.9774742126
244  14   -2   24     -0.6225241661     -9.6634902954     0.1460537433     -0.2516938209     -0.1085587501     0.0142081856     47.8088531494     77.8394012451     -39.9774742126
244 223   -3   25     -0.8140700340     -9.7592630386     0.1245048284     -0.2668740749     -0.0662138462     0.0072838616     47.8088531494     77.8394012451     -39.9774742126
245 175   -2   26     -0.8140700340     -9.7592630386     0.1245048284     -0.2668740749     -0.0662138462     0.0072838616     47.8088531494     77.8394012451     -39.9774742126
246 128   -2   25     -0.6704106330     -9.7377147674     0.1556310415     -0.2642108440     -0.0707412910     -0.0068311066     46.5829849243     77.6636886596     -39.8087921142
247  80   -2   25     -0.7757608890     -9.7879953384     0.0742240333     -0.2602160453     -0.0491693544     -0.0113585484     46.5829849243     77.6636886596     -39.8087921142
248  33   -2   26     -0.7757608890     -9.7879953384     0.0742240333     -0.2602160453     -0.0491693544     -0.0113585484     46.5829849243     77.6636886596     -39.8087921142
248 241   -2   25     -0.8212530136     -9.7784175872     0.1747856235     -0.2620803117     -0.0880520915     -0.0140217518     46.5829849243     77.6636886596     -39.8087921142
249 194   -3   25     -0.6847765922     -9.6706733703     0.1412650966     -0.2471663713     -0.1240053176     -0.0086953468     46.5829849243     77.6636886596     -39.8087921142
250 147   -2   26     -0.6847765922     -9.6706733703     0.1412650966     -0.2471663713     -0.1240053176     -0.0086953468     46.5829849243     77.6636886596     -39.8087921142
251 100   -1   24     -0.7733665466     -9.7305316925     0.1843629074     -0.2751299858     -0.1354570865     0.0110123443     46.5829849243     77.6636886596     -39.8087921142
252  53   -1   25     -0.7015368461     -9.7664461135     -0.0071829710     -0.2562212705     -0.1333265304     -0.0049668655     46.5829849243     77.6636886596     -39.8087921142
253   6   -1   24     -0.7015368461     -9.7664461135     -0.0071829710     -0.2562212705     -0.1333265304     -0.0049668655     46.5829849243     77.6636886596     -39.8087921142
253 215   -1   23     -0.8308303833     -9.8143329620     0.0838013267     -0.2594170808     -0.1053629040     -0.0292019987     47.8088531494     78.5422439575     -39.6401100158
254 167    0   24     -0.6799879074     -9.7017993927     0.1843629074     -0.2410409927     -0.1040313124     -0.0406537628     47.8088531494     78.5422439575     -39.6401100158
255 119    0   23     -0.6799879074     -9.7017993927     0.1843629074     -0.2410409927     -0.1040313124     -0.0406537628     47.8088531494     78.5422439575     -39.6401100158
  0  72    0   23     -0.7087197780     -9.7640523910     0.2681642532     -0.2564875841     -0.0781982517     -0.0265387988     47.8088531494     78.5422439575     -39.6401100158
  1  24    0   21     -0.8499849319     -9.8239097595     0.0766183614     -0.2487643003     -0.0821930503     -0.0161523103     47.8088531494     78.5422439575     -39.6401100158
  1 232    1   19     -0.8499849319     -9.8239097595     0.0766183614     -0.2487643003     -0.0821930503     -0.0161523103     47.8088531494     78.5422439575     -39.6401100158
  2 184    0   17     -0.8020984649     -9.7496862411     0.1580253696     -0.2423726081     -0.1202768325     -0.0270714402     47.8088531494     78.5422439575     -39.6401100158
  3 137    0   16     -0.6799879074     -9.7520809173     0.0239432382     -0.2303881883     -0.1375876545     -0.0228103160     47.8088531494     78.5422439575     -39.6401100158
  4  89    0   18     -0.6799879074     -9.7520809173     0.0239432382     -0.2303881883     -0.1375876545     -0.0228103160     47.8088531494     78.5422439575     -39.6401100158
  5  41   -1   18     -0.7350573539     -9.7329254150     -0.1149275422     -0.2266597270     -0.1077597856     -0.0246745562     47.8088531494     78.5422439575     -39.6401100158
  5 249    0   20     -0.7781552314     -9.7161655426     0.3232336997     -0.2442368507     -0.0949764251     -0.0350610446     46.7581100463     78.5422439575     -39.6401100158
  6 202    0   20     -0.7781552314     -9.7161655426     0.3232336997     -0.2442368507     -0.0949764251     -0.0350610446     46.7581100463     78.5422439575     -39.6401100158
  7 154    0   20     -0.7470290184     -9.7496862411     0.0861956501     -0.2530254125     -0.1034986734     -0.0260061597     46.7581100463     78.5422439575     -39.6401100158
  8 107    0   21     -0.7925210952     -9.7640523910     0.0622524166     -0.2482316493     -0.1157493948     -0.0257398366     46.7581100463     78.5422439575     -39.6401100158
  9  59    0   18     -0.7925210952     -9.7640523910     0.0622524166     -0.2482316493     -0.1157493948     -0.0257398366     46.7581100463     78.5422439575     -39.6401100158
 10  12    1   19     -0.7398460388     -9.7137708663     0.1268991470     -0.2317197799     -0.1170809984     -0.0310662412     46.7581100463     78.5422439575     -39.6401100158
 10 220    1   18     -0.6751992702     -9.7041940689     -0.0095772953     -0.2543570041     -0.1066945075     -0.0148207116     46.7581100463     78.5422439575     -39.6401100158
 11 172    1   18     -0.6751992702     -9.7041940689     -0.0095772953     -0.2543570041     -0.1066945075     -0.0148207116     46.7581100463     78.5422439575     -39.6401100158
 12 125    1   19     -0.7518176555     -9.7688407897     0.2633756160     -0.2708688735     -0.0896500205     -0.0142880702     46.7581100463     78.5422439575     -39.6401100158
 13  77    1   19     -0.7278743743     -9.7520809173     0.1221105098     -0.2660751104     -0.0773992919     -0.0270714402     46.4078598022     77.8394012451     -38.2906608581
 14  29    2   19     -0.7278743743     -9.7520809173     0.1221105098     -0.2660751104     -0.0773992919     -0.0270714402     46.4078598022     77.8394012451     -38.2906608581
 14 237    1   17     -0.6823822021     -9.6850395202     0.0502807998     -0.2660751104     -0.0672791242     -0.0374579238     46.4078598022     77.8394012451     -38.2906608581
 15 189    0   16     -0.7135085105     -9.7664461135     0.2202777862     -0.2924407958     -0.0651485633     -0.0161523103     46.4078598022     77.8394012451     -38.2906608581
 16 141    0   15     -0.7135085105     -9.7664461135     0.2202777862     -0.2924407958     -0.0651485633     -0.0161523103     46.4078598022     77.8394012451     -38.2906608581
 17  94    0   13     -0.7877325057     -9.8502473831     0.1939402198     -0.2796574115     -0.0539631175     -0.0137554299     46.4078598022     77.8394012451     -38.2906608581
 18  46    0   11     -0.7925210952     -9.7592630386     0.0430978250     -0.2381114721     -0.0779319334     -0.0278703975     46.4078598022     77.8394012451     -38.2906608581
 18 255    0   12     -0.7925210952     -9.7592630386     0.0430978250     -0.2381114721     -0.0779319334     -0.0278703975     46.4078598022     77.8394012451     -38.2906608581
 19 207    0   10     -0.6512560367     -9.6658849716     0.0023943238     -0.2261270761     -0.1085587501     -0.0252071976     46.4078598022     77.8394012451     -38.2906608581
 20 159    0    9     -0.7206914424     -9.7520809173     -0.0909842967     -0.2463674068     -0.0899163436     -0.0140217518     47.6337280273     76.2580108642     -39.8087921142
 21 112    0   10     -0.7206914424     -9.7520809173     -0.0909842967     -0.2463674068     -0.0899163436     -0.0140217518     47.6337280273     76.2580108642     -39.8087921142
 22  64    0    9     -0.7039311408     -9.7472915649     -0.0071829710     -0.2631455659     -0.0971069908     -0.0196144723     47.6337280273     76.2580108642     -39.8087921142
 23  17    0   12     -0.7111141681     -9.7448978424     0.0957729530     -0.2727330923     -0.1016344308     -0.0180165538     47.6337280273     76.2580108642     -39.8087921142
 23 225    1   12     -0.7111141681     -9.7448978424     0.0957729530     -0.2727330923     -0.1016344308     -0.0180165538     47.6337280273     76.2580108642     -39.8087921142
 24 178    1   11     -0.7063254833     -9.7664461135     0.0407035017     -0.2737983703     -0.0984385871     -0.0180165538     47.6337280273     76.2580108642     -39.8087921142
 25 130    0   10     -0.6967482089     -9.7113771438     0.0430978250     -0.2764616012     -0.0981722640     -0.0262724781     47.6337280273     76.2580108642     -39.8087921142
 26  83    0    8     -0.6967482089     -9.7113771438     0.0430978250     -0.2764616012     -0.0981722640     -0.0262724781     47.6337280273     76.2580108642     -39.8087921142
 27  35    0    8     -0.7518176555     -9.7999668121     0.1771799468     -0.2791247844     -0.0885847282     -0.0262724781     47.6337280273     76.2580108642     -39.8087921142
 27 243    0    5     -0.7230857849     -9.6970109939     0.0191545906     -0.2620803117     -0.0784645748     -0.0523718547     46.4078598022     76.4337234497     -39.6401100158
 28 195    0    3     -0.7230857849     -9.6970109939     0.0191545906     -0.2620803117     -0.0784645748     -0.0523718547     46.4078598022     76.4337234497     -39.6401100158
 29 147    0    2     -0.7063254833     -9.7017993927     -0.0071829710     -0.2719341516     -0.0763340091     -0.0534371376     46.4078598022     76.4337234497     -39.6401100158
 30 100    0    0     -0.6823822021     -9.7353200912     -0.0526751232     -0.2945713806     -0.0726055240     -0.0529044914     46.4078598022     76.4337234497     -39.6401100158
 31  52    0    0     -0.6823822021     -9.7353200912     -0.0526751232     -0.2945713806     -0.0726055240     -0.0529044914     46.4078598022     76.4337234497     -39.6401100158
 32   5    0    0     -0.6799879074     -9.7903900146     -0.0742240333     -0.2748636722     -0.0662138462     -0.0539697742     46.4078598022     76.4337234497     -39.6401100158
 32 213    0    0     -0.6201298236     -9.7592630386     -0.0191545906     -0.2556886196     -0.0619527244     -0.0430506467     46.4078598022     76.4337234497     -39.6401100158
 33 165    0    0     -0.6201298236     -9.7592630386     -0.0191545906     -0.2556886196     -0.0619527244     -0.0430506467     46.4078598022     76.4337234497     -39.6401100158
 34 117    0    0     -0.6536503314     -9.7185602188     0.0000000000     -0.2817879867     -0.0632843255     -0.0196144723     46.4078598022     76.4337234497     -39.6401100158
 35  69    0    0     -0.6799879074     -9.7664461135     -0.1005615949     -0.3089526176     -0.0635506439     -0.0015047035     47.4586067199     77.4879837036     -39.3027496337
 36  21    0    0     -0.6799879074     -9.7664461135     -0.1005615949     -0.3089526176     -0.0635506439     -0.0015047035     47.4586067199     77.4879837036     -39.3027496337
 36 229    0    0     -0.7111141681     -9.7401084899     -0.1029559254     -0.2839185714     -0.0654148817     -0.0041679053     47.4586067199     77.4879837036     -39.3027496337
 37 182    0    0     -0.7685779571     -9.7568693161     -0.1125332117     -0.2578191757     -0.0771329689     -0.0284030418     47.4586067199     77.4879837036     -39.3027496337
 38 135    0    0     -0.7685779571     -9.7568693161     -0.1125332117     -0.2578191757     -0.0771329689     -0.0284030418     47.4586067199     77.4879837036     -39.3027496337
 39  88    0    0     -0.6249184608     -9.7257432937     -0.0861956501     -0.2418399572     -0.0824593734     -0.0270714402     47.4586067199     77.4879837036     -39.3027496337
 40  40    0    0     -0.6464673995     -9.7951784133     -0.0550694465     -0.2498295783     -0.0654148817     -0.0009720629     47.4586067199     77.4879837036     -39.3027496337
 40 249    0    0     -0.6464673995     -9.7951784133     -0.0550694465     -0.2498295783     -0.0654148817     -0.0009720629     47.4586067199     77.4879837036     -39.3027496337
 41 201    0    0     -0.6871709346     -9.7496862411     -0.0885899734     -0.2740647315     -0.0630179977     0.0086154632     47.4586067199     77.4879837036     -39.3027496337
 42 153    0    0     -0.6488616943     -9.6970109939     -0.1125332117     -0.2988324642     -0.0598221588     0.0131429064     47.4586067199     77.4879837036     -39.3027496337
 43 106    0    0     -0.6488616943     -9.6970109939     -0.1125332117     -0.2988324642     -0.0598221588     0.0131429064     47.4586067199     77.4879837036     -39.3027496337
 44  58    0    0     -0.6943538665     -9.6826448440     -0.1292934894     -0.3140127420     -0.0563600015     0.0371117234     45.8824882507     76.9608535766     -39.8087921142
 45  11    0    0     -0.7230857849     -9.7616577148     -0.1484480619     -0.3254644870     -0.0659475278     0.0445686864     45.8824882507     76.9608535766     -39.8087921142
 45 219    0    0     -0.7230857849     -9.7616577148     -0.1484480619     -0.3254644870     -0.0659475278     0.0445686864     45.8824882507     76.9608535766     -39.8087921142
 46 171    0    0     -0.7230857849     -9.8215160369     -0.2107004880     -0.3052241802     -0.0683444070     0.0261925935     45.8824882507     76.9608535766     -39.8087921142
 47 123    0    0     -0.7063254833     -9.7520809173     -0.1676026582     -0.2410409927     -0.0614200830     0.0171377077     45.8824882507     76.9608535766     -39.8087921142
 48  75    0    0     -0.7063254833     -9.7520809173     -0.1676026582     -0.2410409927     -0.0614200830     0.0171377077     45.8824882507     76.9608535766     -39.8087921142
 49  27    0    0     -0.7590005874     -9.7377147674     -0.1364764571     -0.2223985910     -0.0555610418     0.0261925935     45.8824882507     76.9608535766     -39.8087921142
 49 235    0    0     -0.7685779571     -9.6946163177     -0.1053502440     -0.2511611461     -0.0587568807     0.0131429064     45.8824882507     76.9608535766     -39.8087921142
 50 188    0    0     -0.7685779571     -9.6946163177     -0.1053502440     -0.2511611461     -0.0587568807     0.0131429064     45.8824882507     76.9608535766     -39.8087921142
 51 140    0    0     -0.7542119503     -9.7113771438     -0.2059118509     -0.2820543098     -0.0608874416     -0.0081627073     47.2834815979     77.6636886596     -38.4593429565
 52  93    0    0     -0.7542119503     -9.7688407897     -0.1723913097     -0.2753963232     -0.0611537647     -0.0305335998     47.2834815979     77.6636886596     -38.4593429565
 53  46    0    0     -0.7542119503     -9.7688407897     -0.1723913097     -0.2753963232     -0.0611537647     -0.0305335998     47.2834815979     77.6636886596     -38.4593429565
 53 254    0    0     -0.7302687168     -9.7544746398     -0.1987288665     -0.2631455659     -0.0646159267     -0.0513065767     47.2834815979     77.6636886596     -38.4593429565
 54 208    0    0     -0.7326630592     -9.6970109939     -0.1867572593     -0.2522264480     -0.0704749679     -0.0561003398     47.2834815979     77.6636886596     -38.4593429565
 55 160    0    0     -0.7326630592     -9.6970109939     -0.1867572593     -0.2522264480     -0.0704749679     -0.0561003398     47.2834815979     77.6636886596     -38.4593429565
 56 113    0    0     -0.7182971000     -9.7879953384     -0.1915459060     -0.2439705371     -0.0699423265     -0.0473117685     47.2834815979     77.6636886596     -38.4593429565
 57  66    0    0     -0.7206914424     -9.7425031661     -0.1915459060     -0.2445031642     -0.0683444070     -0.0430506467     47.2834815979     77.6636886596     -38.4593429565
 58  18    0    0     -0.7206914424     -9.7425031661     -0.1915459060     -0.2445031642     -0.0683444070     -0.0430506467     47.2834815979     77.6636886596     -38.4593429565
 58 227    0    0     -0.6943538665     -9.7377147674     -0.2537982940     -0.2391767740     -0.0691433668     -0.0398548107     47.9839782714     78.0151138305     -38.1219787597
 59 180    0    0     -0.7111141681     -9.7760238647     -0.2418267011     -0.2149416208     -0.0656812095     -0.0297346382     47.9839782714     78.0151138305     -38.1219787597
 60 132    0    0     -0.7111141681     -9.7760238647     -0.2418267011     -0.2149416208     -0.0656812095     -0.0297346382     47.9839782714     78.0151138305     -38.1219787597
 61  85    0    0     -0.7015368461     -9.7472915649     -0.2059118509     -0.1957665824     -0.0640832853     -0.0294683218     47.9839782714     78.0151138305     -38.1219787597
 62  38    0    0     -0.7039311408     -9.7568693161     -0.1699969768     -0.1962992191     -0.0643496036     -0.0233429551     47.9839782714     78.0151138305     -38.1219787597
 62 247    0    0     -0.7039311408     -9.7568693161     -0.1699969768     -0.1962992191     -0.0643496036     -0.0233429551     47.9839782714     78.0151138305     -38.1219787597
 63 200    0    0     -0.6919595718     -9.7496862411     -0.1484480619     -0.2032235383     -0.0640832853     -0.0166849517     47.9839782714     78.0151138305     -38.1219787597
 64 153    0    0     -0.6823822021     -9.7329254150     -0.1604196929     -0.2165395498     -0.0630179977     -0.0124238300     47.9839782714     78.0151138305     -38.1219787597
 65 105    0    0     -0.6823822021     -9.7329254150     -0.1604196929     -0.2165395498     -0.0630179977     -0.0124238300     47.9839782714     78.0151138305     -38.1219787597
 66  58    0    0     -0.7111141681     -9.7257432937     -0.1867572593     -0.2463674068     -0.0651485633     -0.0039015846     47.8088531494     78.5422439575     -40.3148345947
 67  11    0    0     -0.7254800796     -9.7927837371     -0.2226721048     -0.2447694778     -0.0646159267     -0.0007057427     47.8088531494     78.5422439575     -40.3148345947
 67 220    0    0     -0.7254800796     -9.7927837371     -0.2226721048     -0.2447694778     -0.0646159267     -0.0007057427     47.8088531494     78.5422439575     -40.3148345947
 68 172    0    0     -0.7087197780     -9.7640523910     -0.1891515731     -0.2125447273     -0.0619527244     -0.0150870313     47.8088531494     78.5422439575     -40.3148345947
 69 125    0    0     -0.6943538665     -9.7257432937     -0.1604196929     -0.1933696937     -0.0582242441     -0.0174839124     47.8088531494     78.5422439575     -40.3148345947
 70  78    0    0     -0.6943538665     -9.7257432937     -0.1604196929     -0.1933696937     -0.0582242441     -0.0174839124     47.8088531494     78.5422439575     -40.3148345947
 71  31    0    0     -0.6967482089     -9.7089824676     -0.1532367229     -0.1962992191     -0.0563600015     -0.0089616689     47.8088531494     78.5422439575     -40.3148345947
 71 240    0    0     -0.7159028053     -9.7353200912     -0.1676026582     -0.2247954845     -0.0600884819     0.0046206598     47.8088531494     78.5422439575     -40.3148345947
 72 192    0    0     -0.7159028053     -9.7353200912     -0.1676026582     -0.2247954845     -0.0600884819     0.0046206598     47.8088531494     78.5422439575     -40.3148345947
 73 144    0    0     -0.7350573539     -9.7520809173     -0.1460537433     -0.2391767740     -0.0662138462     0.0056859407     47.8088531494     78.5422439575     -40.3148345947
 74  97    0    0     -0.6847765922     -9.7856006622     -0.1676026582     -0.2570202112     -0.0688770484     0.0054196214     46.0576133728     76.0823059082     -39.3027496337
 75  49    0    0     -0.6847765922     -9.7856006622     -0.1676026582     -0.2570202112     -0.0688770484     0.0054196214     46.0576133728     76.0823059082     -39.3027496337
 76   1    0    0     -0.7374516487     -9.7808122634     -0.1987288665     -0.2572865486     -0.0651485633     0.0248609924     46.0576133728     76.0823059082     -39.3027496337
 76 209    0    0     -0.7398460388     -9.7472915649     -0.1819685935     -0.2330513954     -0.0576915979     0.0285894756     46.0576133728     76.0823059082     -39.3027496337
 77 162    0    0     -0.7398460388     -9.7472915649     -0.1819685935     -0.2330513954     -0.0576915979     0.0285894756     46.0576133728     76.0823059082     -39.3027496337
 78 114    0    0     -0.7590005874     -9.7448978424     -0.1699969768     -0.2319861173     -0.0598221588     0.0272578716     46.0576133728     76.0823059082     -39.3027496337
 79  67    0    0     -0.7374516487     -9.7185602188     -0.1867572593     -0.2439705371     -0.0614200830     0.0190019493     46.0576133728     76.0823059082     -39.3027496337
 80  19    0    0     -0.7374516487     -9.7185602188     -0.1867572593     -0.2439705371     -0.0614200830     0.0190019493     46.0576133728     76.0823059082     -39.3027496337
 80 227    0    0     -0.7374516487     -9.7425031661     -0.1867572593     -0.2458347797     -0.0603548049     0.0267252349     46.0576133728     76.0823059082     -39.3027496337
 81 179    0    0     -0.8020984649     -9.7856006622     -0.2107004880     -0.2282576322     -0.0563600015     0.0443023681     48.3342247009     78.0151138305     -39.4714279174
 82 131    0    0     -0.8020984649     -9.7856006622     -0.2107004880     -0.2282576322     -0.0563600015     0.0443023681     48.3342247009     78.0151138305     -39.4714279174
 83  83    0    0     -0.7997041225     -9.7281370162     -0.1819685935     -0.2034898757     -0.0558273601     0.0269915556     48.3342247009     78.0151138305     -39.4714279174
 84  35    0    0     -0.8140700340     -9.7233486175     -0.1676026582     -0.2024245738     -0.0608874416     0.0158061075     48.3342247009     78.0151138305     -39.4714279174
 84 243    0    0     -0.8140700340     -9.7233486175     -0.1676026582     -0.2024245738     -0.0608874416     0.0158061075     48.3342247009     78.0151138305     -39.4714279174
 85 195    0    0     -0.7829438209     -9.6778564453     -0.1484480619     -0.2072183609     -0.0603548049     0.0118113052     48.3342247009     78.0151138305     -39.4714279174
 86 148    0    0     -0.7805495262     -9.6946163177     -0.1388707752     -0.2418399572     -0.0576915979     0.0277905130     48.3342247009     78.0151138305     -39.4714279174
 87 100    0    0     -0.7805495262     -9.6946163177     -0.1388707752     -0.2418399572     -0.0576915979     0.0277905130     48.3342247009     78.0151138305     -39.4714279174
 88  53    0    0     -0.8260416984     -9.7017993927     -0.0335205316     -0.3286603450     -0.0534304809     0.0586836576     48.3342247009     78.0151138305     -39.4714279174
 89   5    0    1     -0.8595622062     -9.7472915649     -0.2035175085     -0.3499659538     -0.0566263198     0.0749291849     47.4586067199     76.7851409912     -37.9532966613
 89 213    0    1     -0.8595622062     -9.7472915649     -0.2035175085     -0.3499659538     -0.0566263198     0.0749291849     47.4586067199     76.7851409912     -37.9532966613
 90 165    0    2     -0.9098430633     -9.7520809173     -0.2537982940     -0.3414437294     -0.0664801645     0.0482971668     47.4586067199     76.7851409912     -37.9532966613
 91 118    0    2     -0.8595622062     -9.7161655426     -0.2801358699     -0.3164096117     -0.0686107254     -0.0068311066     47.4586067199     76.7851409912     -37.9532966613
 92  70    1    1     -0.8595622062     -9.7161655426     -0.2801358699     -0.3164096117     -0.0686107254     -0.0068311066     47.4586067199     76.7851409912     -37.9532966613
 93  23    1    1     -0.8428019523     -9.7233486175     -0.2681642532     -0.2932397842     -0.0656812095     -0.0292019987     47.4586067199     76.7851409912     -37.9532966613
 93 231    0    0     -0.8643508911     -9.7975721359     -0.2729529142     -0.2740647315     -0.0611537647     -0.0249408769     47.4586067199     76.7851409912     -37.9532966613
 94 184    0    0     -0.8643508911     -9.7975721359     -0.2729529142     -0.2740647315     -0.0611537647     -0.0249408769     47.4586067199     76.7851409912     -37.9532966613
 95 137    0    0     -0.8475905418     -9.7544746398     -0.2897131729     -0.2524927854     -0.0659475278     -0.0454475307     47.4586067199     76.7851409912     -37.9532966613
 96  90    0    0     -0.8523792266     -9.7329254150     -0.3184450626     -0.2370461940     -0.0688770484     -0.0710142612     48.5093498229     77.1365661621     -38.2906608581
 97  42    0    0     -0.8523792266     -9.7329254150     -0.3184450626     -0.2370461940     -0.0688770484     -0.0710142612     48.5093498229     77.1365661621     -38.2906608581
 97 251    0    0     -0.8188587188     -9.7927837371     -0.3064734458     -0.1960328960     -0.0702086448     -0.0877924346     48.5093498229     77.1365661621     -38.2906608581
 98 203    0    0     -0.7446346759     -9.7640523910     -0.2514039993     -0.1592807197     -0.0691433668     -0.0931188392     48.5093498229     77.1365661621     -38.2906608581
 99 156    1   -1     -0.7446346759     -9.7640523910     -0.2514039993     -0.1592807197     -0.0691433668     -0.0931188392     48.5093498229     77.1365661621     -38.2906608581
100 109    1   -2     -0.7757608890     -9.7496862411     -0.2226721048     -0.1683356046     -0.0600884819     -0.0486433744     48.5093498229     77.1365661621     -38.2906608581
101  61    0   -1     -0.7997041225     -9.6826448440     -0.1843629074     -0.1771241664     -0.0552947139     -0.0315988802     48.5093498229     77.1365661621     -38.2906608581
102  14    0    0     -0.7997041225     -9.6826448440     -0.1843629074     -0.1771241664     -0.0552947139     -0.0315988802     48.5093498229     77.1365661621     -38.2906608581
102 223    0    0     -0.7661836147     -9.6515188217     -0.1891515731     -0.2120121002     -0.0630179977     -0.0204134345     48.5093498229     77.1365661621     -38.2906608581
103 176    1    0     -0.7446346759     -9.6491241455     -0.4501328468     -0.3116158485     -0.0880520915     0.0261925935     46.7581100463     76.4337234497     -38.6280212402
104 129    1    2     -0.7446346759     -9.6491241455     -0.4501328468     -0.3116158485     -0.0880520915     0.0261925935     46.7581100463     76.4337234497     -38.6280212402
105  82    0    4     -0.9146316528     -9.7736291885     -0.1268991470     -0.3635482788     -0.1189452409     0.0408402013     46.7581100463     76.4337234497     -38.6280212402
106  34    0    5     -0.9266032218     -9.8239097595     -0.2514039993     -0.3259971380     -0.1024333834     -0.0502412891     46.7581100463     76.4337234497     -38.6280212402
106 243    0    4     -0.9266032218     -9.8239097595     -0.2514039993     -0.3259971380     -0.1024333834     -0.0502412891     46.7581100463     76.4337234497     -38.6280212402
107 195    0    2     -0.8116757392     -9.6515188217     -0.3232336997     -0.2809890270     -0.1096240282     -0.1386595840     46.7581100463     76.4337234497     -38.6280212402
108 148    0    1     -0.6081582069     -9.7209539413     -0.3064734458     -0.2287902832     -0.1149504303     -0.1160223722     46.7581100463     76.4337234497     -38.6280212402
109 101    0    0     -0.6081582069     -9.7209539413     -0.3064734458     -0.2287902832     -0.1149504303     -0.1160223722     46.7581100463     76.4337234497     -38.6280212402
110  54   -1    2     -0.6919595718     -9.8406705856     -0.2992904472     -0.2951040077     -0.2100267410     -0.0459801721     46.7581100463     76.4337234497     -38.6280212402
111   6   -1    3     -0.6536503314     -9.7568693161     -0.1891515731     -0.2849838447     -0.2310660362     -0.0377242445     46.7581100463     76.4337234497     -38.6280212402
111 215   -2    5     -0.6536503314     -9.7568693161     -0.1891515731     -0.2849838447     -0.2310660362     -0.0377242445     46.7581100463     76.4337234497     -38.6280212402
112 168   -3    5     -0.6991425037     -9.7903900146     -0.1484480619     -0.2959029674     -0.1471751785     -0.0025699834     47.9839782714     76.6094360351     -38.4593429565
113 120   -2    3     -0.7925210952     -9.7927837371     -0.3423882961     -0.2828532695     -0.0795298528     0.0283231525     47.9839782714     76.6094360351     -38.4593429565
114  73   -1    3     -0.7925210952     -9.7927837371     -0.3423882961     -0.2828532695     -0.0795298528     0.0283231525     47.9839782714     76.6094360351     -38.4593429565
115  26    0    1     -0.7733665466     -9.7185602188     -0.3328109979     -0.2519601345     -0.0763340091     0.0176703476     47.9839782714     76.6094360351     -38.4593429565
115 234    0    0     -0.7733665466     -9.7041940689     -0.3519655704     -0.2455684661     -0.0664801645     0.0123439443     47.9839782714     76.6094360351     -38.4593429565
116 187    0    0     -0.7733665466     -9.7041940689     -0.3519655704     -0.2455684661     -0.0664801645     0.0123439443     47.9839782714     76.6094360351     -38.4593429565
117 139    0    0     -0.7398460388     -9.7329254150     -0.3208393812     -0.2583518028     -0.0579579257     0.0312526750     47.9839782714     76.6094360351     -38.4593429565
118  92    0    0     -0.8020984649     -9.8119382858     -0.3806974601     -0.2623466253     -0.0574252796     0.0749291849     47.9839782714     76.6094360351     -38.4593429565
119  44    0    0     -0.8020984649     -9.8119382858     -0.3806974601     -0.2623466253     -0.0574252796     0.0749291849     47.9839782714     76.6094360351     -38.4593429565
119 253    0    0     -0.8404075622     -9.7257432937     -0.3830918121     -0.2591507673     -0.0630179977     0.0927726364     47.9839782714     76.6094360351     -38.7967033386
120 206    0    0     -0.9170259475     -9.7137708663     -0.3759088277     -0.2610150337     -0.0646159267     0.0762607812     47.9839782714     76.6094360351     -38.7967033386
121 158    0    0     -0.9170259475     -9.7137708663     -0.3759088277     -0.2610150337     -0.0646159267     0.0762607812     47.9839782714     76.6094360351     -38.7967033386
122 111    0    0     -0.9026599884     -9.6874332427     -0.4070350170     -0.2647435188     -0.0704749679     0.0205998706     47.9839782714     76.6094360351     -38.7967033386
123  63    0    0     -0.8763224601     -9.7472915649     -0.3974577426     -0.2399757146     -0.0686107254     -0.0252071976     47.9839782714     76.6094360351     -38.7967033386
124  16    0    0     -0.8763224601     -9.7472915649     -0.3974577426     -0.2399757146     -0.0686107254     -0.0252071976     47.9839782714     76.6094360351     -38.7967033386
124 225    0    0     -0.8715337753     -9.7736291885     -0.4166123390     -0.2149416208     -0.0691433668     -0.0531708145     47.9839782714     76.6094360351     -38.7967033386
125 178    0    0     -0.8739281654     -9.7257432937     -0.3328109979     -0.1763252019     -0.0699423265     -0.0901893138     47.9839782714     76.6094360351     -38.7967033386
126 131    0    0     -0.8739281654     -9.7257432937     -0.3328109979     -0.1763252019     -0.0699423265     -0.0901893138     47.9839782714     76.6094360351     -38.7967033386
127  84    0    0     -0.8260416984     -9.6922225952     -0.3328109979     -0.1656723976     -0.0744697666     -0.1320015788     49.0347213745     78.3665313720     -38.4593429565
128  37    0    0     -0.7709722518     -9.6970109939     -0.3304166793     -0.1829832172     -0.0965743446     -0.1450512647     49.0347213745     78.3665313720     -38.4593429565
128 245    0    0     -0.7709722518     -9.6970109939     -0.3304166793     -0.1829832172     -0.0965743446     -0.1450512647     49.0347213745     78.3665313720     -38.4593429565
129 199    0    0     -0.6895652294     -9.7089824676     -0.2298550844     -0.2804563999     -0.2489094734     -0.0832649993     49.0347213745     78.3665313720     -38.4593429565
130 151    0    0     -0.7901268005     -9.7664461135     -0.4405555725     -0.2570202112     -0.2526379585     -0.0880587577     49.0347213745     78.3665313720     -38.4593429565
131 104    0    0     -0.7901268005     -9.7664461135     -0.4405555725     -0.2570202112     -0.2526379585     -0.0880587577     49.0347213745     78.3665313720     -38.4593429565
132  57    0    0     -0.7590005874     -9.7209539413     -0.4549215316     -0.2354482889     -0.2819331645     -0.0845965862     49.0347213745     78.3665313720     -38.4593429565
133  10    0    0     -0.7398460388     -9.7305316925     -0.5243568897     -0.2375788450     -0.2957818222     -0.0728785037     49.0347213745     78.3665313720     -38.4593429565
133 219    0    0     -0.7398460388     -9.7305316925     -0.5243568897     -0.2375788450     -0.2957818222     -0.0728785037     49.0347213745     78.3665313720     -38.4593429565
134 172   -1    2     -0.6728049278     -9.7520809173     -0.2466153383     -0.2599497318     -0.3077662229     -0.0608941030     47.9839782714     77.3122711181     -38.7967033386
135 124   -1    3     -0.7063254833     -9.7329254150     -0.4261896133     -0.2458347797     -0.2606275558     -0.0696826648     47.9839782714     77.3122711181     -38.7967033386
136  78    0    5     -0.7063254833     -9.7329254150     -0.4261896133     -0.2458347797     -0.2606275558     -0.0696826648     47.9839782714     77.3122711181     -38.7967033386
137  31    0    6     -0.7135085105     -9.7353200912     -0.3447826147     -0.2522264480     -0.2419851541     -0.0579645729     47.9839782714     77.3122711181     -38.7967033386
137 240    0    3     -0.6728049278     -9.7784175872     -0.1556310415     -0.2508948326     -0.2126899242     -0.0465128135     47.9839782714     77.3122711181     -38.7967033386
138 193    1    3     -0.6728049278     -9.7784175872     -0.1556310415     -0.2508948326     -0.2126899242     -0.0465128135     47.9839782714     77.3122711181     -38.7967033386
139 146    1    3     -0.6799879074     -9.7425031661     -0.2873188495     -0.2399757146     -0.1477078199     -0.0465128135     47.9839782714     77.3122711181     -38.7967033386
140 100    0    2     -0.7015368461     -9.7832069396     -0.2561926364     -0.2378451585     -0.1301306724     -0.0379905652     47.9839782714     77.3122711181     -38.7967033386
141  53    0    2     -0.7015368461     -9.7832069396     -0.2561926364     -0.2378451585     -0.1301306724     -0.0379905652     47.9839782714     77.3122711181     -38.7967033386
142   5    0    1     -0.6704106330     -9.7664461135     -0.2992904472     -0.2080173015     -0.0933784961     -0.0390558481     46.9332313537     77.3122711181     -37.7846145629
142 214    0    1     -0.6919595718     -9.7616577148     -0.3375996351     -0.1891085815     -0.0675454425     -0.0129564702     46.9332313537     77.3122711181     -37.7846145629
143 167    0    1     -0.6919595718     -9.7616577148     -0.3375996351     -0.1891085815     -0.0675454425     -0.0129564702     46.9332313537     77.3122711181     -37.7846145629
144 121    0    0     -0.6847765922     -9.7137708663     -0.3088677406     -0.1784557723     -0.0624853610     0.0048869805     46.9332313537     77.3122711181     -37.7846145629
145  73    0    0     -0.6943538665     -9.6778564453     -0.2681642532     -0.2056204319     -0.0624853610     0.0256599545     46.9332313537     77.3122711181     -37.7846145629
146  26    0    0     -0.6943538665     -9.6778564453     -0.2681642532     -0.2056204319     -0.0624853610     0.0256599545     46.9332313537     77.3122711181     -37.7846145629
146 235    0    0     -0.7159028053     -9.7305316925     -0.2657699346     -0.2642108440     -0.0584905624     0.0477645254     46.9332313537     77.3122711181     -37.7846145629
147 188    0    0     -0.7446346759     -9.6946163177     -0.3423882961     -0.3068220853     -0.0536967992     0.0522919654     46.9332313537     77.3122711181     -37.7846145629
148 141    0    0     -0.7446346759     -9.6946163177     -0.3423882961     -0.3068220853     -0.0536967992     0.0522919654     46.9332313537     77.3122711181     -37.7846145629
149  94    0    0     -0.8044927597     -9.7951784133     -0.3830918121     -0.3049578428     -0.0534304809     0.0453676414     46.9332313537     77.3122711181     -37.7846145629
150  47    0    0     -0.8092814445     -9.7568693161     -0.3783031463     -0.2484979629     -0.0630179977     -0.0028363041     47.1083564758     76.7851409912     -37.9532966613
150 255    0    0     -0.8092814445     -9.7568693161     -0.3783031463     -0.2484979629     -0.0630179977     -0.0028363041     47.1083564758     76.7851409912     -37.9532966613
151 208    0    0     -0.7997041225     -9.7113771438     -0.3495712518     -0.2072183609     -0.0678117656     -0.0600951385     47.1083564758     76.7851409912     -37.9532966613
