# Supplementary material for: A localization method for wireless capsule endoscopy using side wall cameras and IMU sensor
Source: Sci Rep. 2021 May 27;11:11204. doi: 10.1038/s41598-021-90523-w (PMC8160358; doi:10.1038/s41598-021-90523-w)
Supplement: Supplementary file 1 — Supplementary Information. [file 41598_2021_90523_MOESM1_ESM.zip › data/U_1]

197 155    0    0     -0.6847765922     -9.7425031661     0.0239432382     -0.0140270733     0.0000665801     0.0066233816     28.5452117919     79.5964965820     -50.4357147216
198 107    0    0     -0.6751992702     -9.7616577148     0.0167602658     -0.0145597147     -0.0001997401     -0.0021651835     28.5452117919     79.5964965820     -50.4357147216
199  59    0    0     -0.6751992702     -9.7616577148     0.0167602658     -0.0145597147     -0.0001997401     -0.0021651835     28.5452117919     79.5964965820     -50.4357147216
200  12    0    0     -0.6704106330     -9.7520809173     0.0119716191     -0.0073690705     -0.0004660603     -0.0152148723     28.5452117919     79.5964965820     -50.4357147216
200 220    0    0     -0.6728049278     -9.7472915649     0.0407035017     -0.0001784265     0.0000665801     -0.0210739159     28.5452117919     79.5964965820     -50.4357147216
201 172    0    0     -0.6728049278     -9.7472915649     0.0407035017     -0.0001784265     0.0000665801     -0.0210739159     28.5452117919     79.5964965820     -50.4357147216
202 123    0    0     -0.6680163383     -9.7832069396     0.0263375616     0.0027510952     0.0000665801     -0.0189433526     28.5452117919     79.5964965820     -50.4357147216
203  75    0    0     -0.6656219959     -9.7736291885     0.0407035017     0.0048816556     -0.0020639812     -0.0133506298     28.5452117919     79.5964965820     -50.4357147216
204  28    0    0     -0.6656219959     -9.7736291885     0.0407035017     0.0048816556     -0.0020639812     -0.0133506298     28.5452117919     79.5964965820     -50.4357147216
204 236    0    0     -0.6656219959     -9.7808122634     0.0047886476     0.0059469375     -0.0020639812     -0.0069589462     28.5452117919     79.5964965820     -50.4357147216
205 188    0    0     -0.6728049278     -9.7353200912     -0.0023943238     -0.0001784265     -0.0036619021     0.0047591404     28.7203369140     80.1236267089     -50.9417610168
206 140    0    0     -0.6728049278     -9.7353200912     -0.0023943238     -0.0001784265     -0.0036619021     0.0047591404     28.7203369140     80.1236267089     -50.9417610168
207  92    0    0     -0.6799879074     -9.7161655426     0.0742240333     -0.0089669914     0.0013981809     0.0098192234     28.7203369140     80.1236267089     -50.9417610168
208  43    0    0     -0.6751992702     -9.7712354660     0.0407035017     -0.0230819606     -0.0028629417     0.0172761893     28.7203369140     80.1236267089     -50.9417610168
208 251    0    0     -0.6751992702     -9.7712354660     0.0407035017     -0.0230819606     -0.0028629417     0.0172761893     28.7203369140     80.1236267089     -50.9417610168
209 203    0    0     -0.6656219959     -9.7784175872     0.0311262083     -0.0262778043     -0.0007323804     0.0170098676     28.7203369140     80.1236267089     -50.9417610168
210 155    0    0     -0.6704106330     -9.7401084899     0.0454921483     -0.0313378858     0.0008655405     0.0191404294     28.7203369140     80.1236267089     -50.9417610168
211 107    0    0     -0.6704106330     -9.7401084899     0.0454921483     -0.0313378858     0.0008655405     0.0191404294     28.7203369140     80.1236267089     -50.9417610168
212  58    0    0     -0.6895652294     -9.7496862411     0.0047886476     -0.0369306063     0.0045940227     0.0220699524     28.7203369140     80.1236267089     -50.9417610168
213  10    0    0     -0.6967482089     -9.7496862411     -0.0143659424     -0.0270767641     0.0056593036     0.0196730709     27.3193454742     80.1236267089     -51.2791213989
213 218    0    0     -0.6967482089     -9.7496862411     -0.0143659424     -0.0270767641     0.0056593036     0.0196730709     27.3193454742     80.1236267089     -51.2791213989
214 170    0    0     -0.6967482089     -9.7616577148     0.0000000000     -0.0100322723     0.0045940227     0.0135477054     27.3193454742     80.1236267089     -51.2791213989
215 121    0    0     -0.6704106330     -9.7568693161     0.0095772953     0.0043490157     0.0064582638     0.0191404294     27.3193454742     80.1236267089     -51.2791213989
216  73    0    0     -0.6704106330     -9.7568693161     0.0095772953     0.0043490157     0.0064582638     0.0191404294     27.3193454742     80.1236267089     -51.2791213989
217  24    0    0     -0.6847765922     -9.7544746398     0.0167602658     0.0094090995     0.0051266627     0.0385818004     27.3193454742     80.1236267089     -51.2791213989
217 232    0    0     -0.7278743743     -9.7688407897     0.0119716191     0.0184639854     0.0043277029     0.0481693267     27.3193454742     80.1236267089     -51.2791213989
218 184    0    0     -0.7278743743     -9.7688407897     0.0119716191     0.0184639854     0.0043277029     0.0481693267     27.3193454742     80.1236267089     -51.2791213989
219 136    0    0     -0.7350573539     -9.7568693161     0.0119716191     0.0309810304     0.0029961018     0.0489682865     27.3193454742     80.1236267089     -51.2791213989
220  88    0    0     -0.7350573539     -9.7257432937     0.0191545906     0.0333779144     -0.0001997401     0.0415113258     30.1213283538     80.4750442504     -51.6164855957
221  40    0    0     -0.7350573539     -9.7257432937     0.0191545906     0.0333779144     -0.0001997401     0.0415113258     30.1213283538     80.4750442504     -51.6164855957
221 248    0    0     -0.7206914424     -9.7233486175     0.0694353866     0.0158007836     -0.0001997401     0.0388481187     30.1213283538     80.4750442504     -51.6164855957
222 200    0    0     -0.7206914424     -9.7257432937     0.0478864765     -0.0236145997     0.0011318606     0.0548273324     30.1213283538     80.4750442504     -51.6164855957
223 152    0    0     -0.7206914424     -9.7257432937     0.0478864765     -0.0236145997     0.0011318606     0.0548273324     30.1213283538     80.4750442504     -51.6164855957
224 104    0    0     -0.7326630592     -9.7425031661     0.0167602658     -0.0590351819     0.0024634613     0.0771982192     30.1213283538     80.4750442504     -51.6164855957
225  56    0    0     -0.7853381633     -9.7305316925     -0.0023943238     -0.0758133506     0.0056593036     0.0945090389     30.1213283538     80.4750442504     -51.6164855957
226   8    0    0     -0.7853381633     -9.7305316925     -0.0023943238     -0.0758133506     0.0056593036     0.0945090389     30.1213283538     80.4750442504     -51.6164855957
226 216    0    0     -0.8308303833     -9.7137708663     -0.0191545906     -0.0752807140     0.0109857058     0.0950416755     30.1213283538     80.4750442504     -51.6164855957
227 168    0    0     -0.8595622062     -9.7448978424     -0.0790126848     -0.0523771762     0.0147141885     0.0657464551     26.9690971374     77.6636886596     -50.9417610168
228 121    0    0     -0.8595622062     -9.7448978424     -0.0790126848     -0.0523771762     0.0147141885     0.0657464551     26.9690971374     77.6636886596     -50.9417610168
229  73    0    0     -0.8595622062     -9.7616577148     -0.0790126848     -0.0198861179     0.0061919441     0.0249994730     26.9690971374     77.6636886596     -50.9417610168
230  25    0    0     -0.8451962471     -9.7425031661     -0.0430978250     0.0072785377     0.0008655405     -0.0162801513     26.9690971374     77.6636886596     -50.9417610168
230 233    0    0     -0.8451962471     -9.7425031661     -0.0430978250     0.0072785377     0.0008655405     -0.0162801513     26.9690971374     77.6636886596     -50.9417610168
231 185    0    0     -0.8236474037     -9.7496862411     -0.0263375616     0.0288504714     0.0008655405     -0.0442437696     26.9690971374     77.6636886596     -50.9417610168
232 137    0    0     -0.8140700340     -9.7640523910     -0.0430978250     0.0416338396     0.0013981809     -0.0551628971     26.9690971374     77.6636886596     -50.9417610168
233  89    0    0     -0.8140700340     -9.7640523910     -0.0430978250     0.0416338396     0.0013981809     -0.0551628971     26.9690971374     77.6636886596     -50.9417610168
234  40    0    0     -0.7613949298     -9.7305316925     0.0335205316     0.0520203208     0.0000665801     -0.0493038558     26.9690971374     77.6636886596     -50.9417610168
234 248    0    0     -0.7733665466     -9.7425031661     0.0239432382     0.0392369556     0.0003329002     -0.0226718354     29.2457084655     80.2993392944     -50.7730789184
235 200    0    0     -0.7733665466     -9.7425031661     0.0239432382     0.0392369556     0.0003329002     -0.0226718354     29.2457084655     80.2993392944     -50.7730789184
236 152    0    0     -0.7949154853     -9.7520809173     0.0000000000     0.0240567088     -0.0023303012     -0.0013662228     29.2457084655     80.2993392944     -50.7730789184
237 102    0    0     -0.7877325057     -9.6874332427     0.0359148550     0.0083438196     -0.0065914239     0.0042265000     29.2457084655     80.2993392944     -50.7730789184
238  54    0    0     -0.7877325057     -9.6874332427     0.0359148550     0.0083438196     -0.0065914239     0.0042265000     29.2457084655     80.2993392944     -50.7730789184
239   6    0    0     -0.7925210952     -9.7281370162     0.0263375616     -0.0225493192     -0.0052598233     -0.0003009425     29.2457084655     80.2993392944     -50.7730789184
239 214    0    0     -0.7925210952     -9.7377147674     0.0023943238     -0.0486486911     -0.0052598233     -0.0080242271     29.2457084655     80.2993392944     -50.7730789184
240 166    0    0     -0.7925210952     -9.7377147674     0.0023943238     -0.0486486911     -0.0052598233     -0.0080242271     29.2457084655     80.2993392944     -50.7730789184
241 118    0    0     -0.7973098278     -9.7281370162     -0.0263375616     -0.0619647026     -0.0055261430     -0.0152148723     29.2457084655     80.2993392944     -50.7730789184
242  71    0    0     -0.7877325057     -9.7257432937     -0.0311262083     -0.0606330966     -0.0044608621     -0.0173454308     29.2457084655     80.2993392944     -50.7730789184
243  23    0    0     -0.7877325057     -9.7257432937     -0.0311262083     -0.0606330966     -0.0044608621     -0.0173454308     29.2457084655     80.2993392944     -50.7730789184
243 231    0    0     -0.7829438209     -9.7425031661     -0.0574637699     -0.0595678234     -0.0036619021     -0.0162801513     28.7203369140     80.4750442504     -50.6043968200
244 184    0    0     -0.7853381633     -9.7592630386     -0.0694353866     -0.0491813373     -0.0025966215     -0.0165464711     28.7203369140     80.4750442504     -50.6043968200
245 136    0    0     -0.7853381633     -9.7592630386     -0.0694353866     -0.0491813373     -0.0025966215     -0.0165464711     28.7203369140     80.4750442504     -50.6043968200
246  89    0    0     -0.7733665466     -9.7664461135     -0.1029559254     -0.0214840388     -0.0031292617     -0.0184107122     28.7203369140     80.4750442504     -50.6043968200
247  41    0    0     -0.7661836147     -9.7233486175     -0.0550694465     0.0107406985     -0.0031292617     -0.0178780722     28.7203369140     80.4750442504     -50.6043968200
247 249    0    0     -0.7661836147     -9.7233486175     -0.0550694465     0.0107406985     -0.0031292617     -0.0178780722     28.7203369140     80.4750442504     -50.6043968200
248 201    0    0     -0.7685779571     -9.7760238647     -0.0622524166     0.0181976652     -0.0031292617     -0.0122853505     28.7203369140     80.4750442504     -50.6043968200
249 153    0    0     -0.7613949298     -9.7353200912     -0.0670410633     0.0325789499     -0.0025966215     -0.0090895071     28.7203369140     80.4750442504     -50.6043968200
250 105    0    0     -0.7613949298     -9.7353200912     -0.0670410633     0.0325789499     -0.0025966215     -0.0090895071     28.7203369140     80.4750442504     -50.6043968200
251  57    0    0     -0.7661836147     -9.7185602188     -0.0311262083     0.0424327993     0.0008655405     -0.0082905473     28.8954601287     78.8936614990     -49.7609901428
252   8    0    0     -0.7518176555     -9.7472915649     -0.0383091812     0.0331115961     0.0019308210     -0.0026978235     28.8954601287     78.8936614990     -49.7609901428
252 216    0    0     -0.7518176555     -9.7472915649     -0.0383091812     0.0331115961     0.0019308210     -0.0026978235     28.8954601287     78.8936614990     -49.7609901428
253 168    0    0     -0.7542119503     -9.7640523910     -0.0694353866     0.0341768717     0.0027297818     0.0095529031     28.8954601287     78.8936614990     -49.7609901428
254 120    0    0     -0.7590005874     -9.7616577148     -0.0598580884     0.0552161693     0.0067245841     0.0239341926     28.8954601287     78.8936614990     -49.7609901428
255  71    0    0     -0.7590005874     -9.7616577148     -0.0598580884     0.0552161693     0.0067245841     0.0239341926     28.8954601287     78.8936614990     -49.7609901428
  0  23    0    0     -0.7709722518     -9.7616577148     -0.0430978250     0.0802502632     0.0093877849     0.0388481187     28.8954601287     78.8936614990     -49.7609901428
  0 230    0    0     -0.7685779571     -9.7616577148     -0.0143659424     0.1140729188     0.0077898645     0.0449734878     28.8954601287     78.8936614990     -49.7609901428
  1 182    0    0     -0.7685779571     -9.7616577148     -0.0143659424     0.1140729188     0.0077898645     0.0449734878     28.8954601287     78.8936614990     -49.7609901428
  2 134    0    0     -0.7949154853     -9.7760238647     0.0143659424     0.1396396636     0.0056593036     0.0521641302     27.6695919036     79.0693664550     -51.9538459777
  3  85    0    0     -0.7015368461     -9.5940551757     -0.4716817855     0.1260573267     0.0152468299     0.0303258776     27.6695919036     79.0693664550     -51.9538459777
  4  37    0    0     -0.7015368461     -9.5940551757     -0.4716817855     0.1260573267     0.0152468299     0.0303258776     27.6695919036     79.0693664550     -51.9538459777
  4 244    0    0     -0.7781552314     -9.7185602188     -0.0502807998     0.0128712594     -0.0012650206     -0.0764685058     27.6695919036     79.0693664550     -51.9538459777
  5 196    0    1     -0.7446346759     -9.7305316925     -0.0239432382     -0.0073690705     -0.0614533805     -0.0572934579     27.6695919036     79.0693664550     -51.9538459777
  6 148   -3    8     -0.7446346759     -9.7305316925     -0.0239432382     -0.0073690705     -0.0614533805     -0.0572934579     27.6695919036     79.0693664550     -51.9538459777
  7 100   -6   14     -0.7901268005     -9.7736291885     0.0383091812     -0.0265441203     -0.1067278027     -0.0652830600     27.6695919036     79.0693664550     -51.9538459777
  8  52   -7   20     -0.7973098278     -9.7784175872     0.0502807998     -0.0047058687     -0.1400178194     -0.0732726669     27.6695919036     79.0693664550     -51.9538459777
  9   4   -8   24     -0.7973098278     -9.7784175872     0.0502807998     -0.0047058687     -0.1400178194     -0.0732726669     27.6695919036     79.0693664550     -51.9538459777
  9 212   -7   23     -0.7494233131     -9.6874332427     -0.1077445626     0.0227251076     -0.1336261272     -0.0778001070     27.3193454742     77.6636886596     -52.6285743713
 10 165   -7   25     -0.7398460388     -9.7640523910     0.1292934894     0.0059469375     -0.1277670979     -0.0999046802     27.3193454742     77.6636886596     -52.6285743713
 11 117   -7   26     -0.7398460388     -9.7640523910     0.1292934894     0.0059469375     -0.1277670979     -0.0999046802     27.3193454742     77.6636886596     -52.6285743713
 12  70   -7   26     -0.6991425037     -9.7353200912     -0.0550694465     0.0253883099     -0.1048635601     -0.0895181941     27.3193454742     77.6636886596     -52.6285743713
 13  22   -7   28     -0.6105525493     -9.7209539413     0.0287318849     0.0115396618     -0.0995371627     -0.0817949104     27.3193454742     77.6636886596     -52.6285743713
 13 230   -6   28     -0.6105525493     -9.7209539413     0.0287318849     0.0115396618     -0.0995371627     -0.0817949104     27.3193454742     77.6636886596     -52.6285743713
 14 183   -5   28     -0.6081582069     -9.7472915649     0.1173218607     0.0059469375     -0.0705082654     -0.0610219383     27.3193454742     77.6636886596     -52.6285743713
 15 135   -5   30     -0.6632276535     -9.7808122634     0.1436594247     -0.0049721899     -0.0398814411     -0.0367867994     27.3193454742     77.6636886596     -52.6285743713
 16  88   -5   30     -0.6632276535     -9.7808122634     0.1436594247     -0.0049721899     -0.0398814411     -0.0367867994     27.3193454742     77.6636886596     -52.6285743713
 17  41   -3   31     -0.6297071456     -9.7185602188     -0.0383091812     -0.0036405885     -0.0172442317     -0.0112200677     26.6188488006     79.0693664550     -50.9417610168
 17 249   -2   30     -0.6632276535     -9.7832069396     0.1628140068     -0.0108312332     0.0000665801     0.0026285793     26.6188488006     79.0693664550     -50.9417610168
 18 201   -3   28     -0.6632276535     -9.7832069396     0.1628140068     -0.0108312332     0.0000665801     0.0026285793     26.6188488006     79.0693664550     -50.9417610168
 19 152   -3   28     -0.6775936126     -9.7832069396     0.1484480619     -0.0113638734     -0.0017976610     0.0148793077     26.6188488006     79.0693664550     -50.9417610168
 20 104   -2   26     -0.7374516487     -9.7616577148     0.0191545906     0.0075448584     -0.0148473501     0.0044928207     26.6188488006     79.0693664550     -50.9417610168
 21  56   -1   29     -0.7374516487     -9.7616577148     0.0191545906     0.0075448584     -0.0148473501     0.0044928207     26.6188488006     79.0693664550     -50.9417610168
 22   7   -1   31     -0.7518176555     -9.7305316925     -0.0287318849     0.0203282260     -0.0270980787     -0.0314604020     26.6188488006     79.0693664550     -50.9417610168
 22 215   -2   32     -0.6823822021     -9.7760238647     0.2466153383     0.0107406985     -0.0492026472     -0.0519670534     26.6188488006     79.0693664550     -50.9417610168
 23 167   -2   33     -0.6823822021     -9.7760238647     0.2466153383     0.0107406985     -0.0492026472     -0.0519670534     26.6188488006     79.0693664550     -50.9417610168
 24 119   -3   30     -0.6775936126     -9.7209539413     0.1077445626     0.0110070204     -0.0398814411     -0.0535649728     26.6188488006     79.0693664550     -50.9417610168
 25  71   -1   29     -0.6608333587     -9.7592630386     0.1628140068     -0.0017763469     -0.0414793634     -0.0485048866     26.6188488006     80.4750442504     -51.9538459777
 26  23    0   27     -0.6608333587     -9.7592630386     0.1628140068     -0.0017763469     -0.0414793634     -0.0485048866     26.6188488006     80.4750442504     -51.9538459777
 26 231    0   27     -0.6464673995     -9.7496862411     0.1077445626     0.0096754188     -0.0460068035     -0.0389173650     26.6188488006     80.4750442504     -51.9538459777
 27 183    0   27     -0.6536503314     -9.7209539413     0.0885899734     0.0115396618     -0.0297612781     -0.0466406488     26.6188488006     80.4750442504     -51.9538459777
 28 135    0   27     -0.6536503314     -9.7209539413     0.0885899734     0.0115396618     -0.0297612781     -0.0466406488     26.6188488006     80.4750442504     -51.9538459777
 29  87    1   27     -0.5770320415     -9.7377147674     0.1987288665     0.0000878945     -0.0247011947     -0.0325256824     26.6188488006     80.4750442504     -51.9538459777
 30  38    1   28     -0.5961865901     -9.7664461135     0.0071829710     0.0120723009     -0.0031292617     -0.0144159102     26.6188488006     80.4750442504     -51.9538459777
 30 246    1   28     -0.5961865901     -9.7664461135     0.0071829710     0.0120723009     -0.0031292617     -0.0144159102     26.6188488006     80.4750442504     -51.9538459777
 31 198    1   28     -0.5794263362     -9.7520809173     0.0095772953     0.0104743802     0.0045940227     -0.0080242271     26.6188488006     80.4750442504     -51.9538459777
 32 149    2   29     -0.5818206787     -9.7736291885     0.1221105098     0.0043490157     0.0189753112     0.0079549837     27.4944686889     77.4879837036     -51.1104393005
 33 101    2   31     -0.5818206787     -9.7736291885     0.1221105098     0.0043490157     0.0189753112     0.0079549837     27.4944686889     77.4879837036     -51.1104393005
 34  52    2   32     -0.5985808849     -9.7544746398     -0.0239432382     0.0213935065     0.0362861204     0.0345869994     27.4944686889     77.4879837036     -51.1104393005
 35   4    2   32     -0.5913979530     -9.7185602188     -0.0478864765     0.0269862294     0.0501347732     0.0412450027     27.4944686889     77.4879837036     -51.1104393005
 35 211    1   35     -0.5913979530     -9.7185602188     -0.0478864765     0.0269862294     0.0501347732     0.0412450027     27.4944686889     77.4879837036     -51.1104393005
 36 163    0   37     -0.6009752750     -9.7568693161     0.1316878080     -0.0132281160     0.0645160627     0.0441745233     27.4944686889     77.4879837036     -51.1104393005
 37 115    1   39     -0.6440730571     -9.7544746398     0.2059118509     0.0003542136     0.0919470310     0.0542946910     27.4944686889     77.4879837036     -51.1104393005
 38  66    1   40     -0.6440730571     -9.7544746398     0.2059118509     0.0003542136     0.0919470310     0.0542946910     27.4944686889     77.4879837036     -51.1104393005
 39  18    1   39     -0.6392844200     -9.7472915649     0.2035175085     0.0016858148     0.0927459907     0.0652138137     27.4944686889     77.4879837036     -51.1104393005
 39 225    1   38     -0.7015368461     -9.7592630386     0.0933786296     -0.0097659521     0.0687771797     0.0524304485     26.9690971374     79.7722091674     -51.2791213989
 40 177    0   38     -0.7015368461     -9.7592630386     0.0933786296     -0.0097659521     0.0687771797     0.0524304485     26.9690971374     79.7722091674     -51.2791213989
 41 129   -1   37     -0.7302687168     -9.7664461135     0.0694353866     -0.0065701098     0.0349545216     0.0180751504     26.9690971374     79.7722091674     -51.2791213989
 42  81   -2   35     -0.7230857849     -9.7640523910     0.1676026582     0.0080774984     0.0261659574     -0.0301288008     26.9690971374     79.7722091674     -51.2791213989
 43  32   -3   35     -0.7230857849     -9.7640523910     0.1676026582     0.0080774984     0.0261659574     -0.0301288008     26.9690971374     79.7722091674     -51.2791213989
 43 240   -4   35     -0.7518176555     -9.7041940689     0.1221105098     0.0163334250     0.0490694904     -0.0535649728     26.9690971374     79.7722091674     -51.2791213989
 44 192   -3   37     -0.6033696174     -9.7640523910     0.3208393812     -0.0158913145     0.0469389295     -0.0101547873     26.9690971374     79.7722091674     -51.2791213989
 45 144   -2   36     -0.6033696174     -9.7640523910     0.3208393812     -0.0158913145     0.0469389295     -0.0101547873     26.9690971374     79.7722091674     -51.2791213989
 46  96    0   34     -0.6608333587     -9.7496862411     0.3160507440     -0.0249462008     0.0831584739     0.0130150651     26.9690971374     79.7722091674     -51.2791213989
 47  48    0   32     -0.6704106330     -9.7496862411     0.0861956501     -0.0174892368     0.1047304034     0.0074223423     28.0198402404     78.7179489135     -51.6164855957
 48   0    0   26     -0.6704106330     -9.7496862411     0.0861956501     -0.0174892368     0.1047304034     0.0074223423     28.0198402404     78.7179489135     -51.6164855957
 48 208    1   26     -0.6799879074     -9.7616577148     0.1771799468     -0.0079017114     0.1092578411     -0.0093558282     28.0198402404     78.7179489135     -51.6164855957
 49 160    0   24     -0.7015368461     -9.7640523910     0.0574637699     0.0075448584     0.1007356047     -0.0122853505     28.0198402404     78.7179489135     -51.6164855957
 50 112    0   22     -0.7015368461     -9.7640523910     0.0574637699     0.0075448584     0.1007356047     -0.0122853505     28.0198402404     78.7179489135     -51.6164855957
 51  64    0   23     -0.7374516487     -9.7592630386     -0.0502807998     0.0155344619     0.0842237567     -0.0394500045     28.0198402404     78.7179489135     -51.6164855957
 52  16    0   22     -0.6799879074     -9.7592630386     0.0885899734     0.0115396618     0.0488031673     -0.0522333717     28.0198402404     78.7179489135     -51.6164855957
 52 223    0   24     -0.6799879074     -9.7592630386     0.0885899734     0.0115396618     0.0488031673     -0.0522333717     28.0198402404     78.7179489135     -51.6164855957
 53 175    1   26     -0.6632276535     -9.7065887451     0.1077445626     0.0203282260     0.0213721919     -0.0399826478     28.0198402404     78.7179489135     -51.6164855957
 54 128    1   25     -0.6512560367     -9.7736291885     0.0598580884     0.0051479768     0.0011318606     -0.0277319192     28.0198402404     79.0693664550     -50.9417610168
 55  79    0   26     -0.6512560367     -9.7736291885     0.0598580884     0.0051479768     0.0011318606     -0.0277319192     28.0198402404     79.0693664550     -50.9417610168
 56  31    0   25     -0.6680163383     -9.7425031661     0.0119716191     0.0006205346     -0.0207063937     -0.0306614398     28.0198402404     79.0693664550     -50.9417610168
 56 238    0   25     -0.6560447216     -9.7305316925     0.0359148550     -0.0015100277     -0.0513332080     -0.0330583214     28.0198402404     79.0693664550     -50.9417610168
 57 190    0   27     -0.6560447216     -9.7305316925     0.0359148550     -0.0015100277     -0.0513332080     -0.0330583214     28.0198402404     79.0693664550     -50.9417610168
 58 142    1   26     -0.6153411865     -9.7640523910     0.1532367229     0.0038163755     -0.0555943298     -0.0405152845     28.0198402404     79.0693664550     -50.9417610168
 59  95    1   25     -0.6201298236     -9.7520809173     0.1556310415     0.0144691824     -0.0449415254     -0.0397163276     28.0198402404     79.0693664550     -50.9417610168
 60  47    2   26     -0.6201298236     -9.7520809173     0.1556310415     0.0144691824     -0.0449415254     -0.0397163276     28.0198402404     79.0693664550     -50.9417610168
 60 255    2   25     -0.5937922477     -9.7496862411     0.1460537433     0.0046153364     -0.0478710460     -0.0383847236     28.0198402404     79.0693664550     -50.9417610168
 61 207    1   24     -0.6177354812     -9.8047552108     0.2466153383     0.0054142975     -0.0404140853     -0.0442437696     28.0198402404     79.0693664550     -50.9417610168
 62 159    1   27     -0.6177354812     -9.8047552108     0.2466153383     0.0054142975     -0.0404140853     -0.0442437696     28.0198402404     79.0693664550     -50.9417610168
 63 111    1   26     -0.6464673995     -9.7616577148     0.1747856235     0.0142028617     -0.0436099243     -0.0578260946     27.4944686889     79.5964965820     -51.1104393005
 64  63    1   25     -0.6033696174     -9.7568693161     0.1221105098     0.0264535903     -0.0654481792     -0.0823275470     27.4944686889     79.5964965820     -51.1104393005
 65  15    2   24     -0.6033696174     -9.7568693161     0.1221105098     0.0264535903     -0.0654481792     -0.0823275470     27.4944686889     79.5964965820     -51.1104393005
 65 223    4   25     -0.5554831027     -9.7736291885     0.0359148550     0.0235240674     -0.0771662664     -0.0985730838     27.4944686889     79.5964965820     -51.1104393005
 66 175    4   25     -0.5866093158     -9.7736291885     0.0550694465     0.0245893454     -0.1101899623     -0.0884529113     27.4944686889     79.5964965820     -51.1104393005
 67 127    5   27     -0.5866093158     -9.7736291885     0.0550694465     0.0245893454     -0.1101899623     -0.0884529113     27.4944686889     79.5964965820     -51.1104393005
 68  80    6   29     -0.6225241661     -9.7209539413     -0.0981672668     0.0075448584     -0.1477411031     -0.0610219383     27.4944686889     79.5964965820     -51.1104393005
 69  32    6   31     -0.4549215316     -9.7832069396     0.0694353866     -0.0137607550     -0.1538664722     -0.0343899202     27.4944686889     79.5964965820     -51.1104393005
 69 240    7   35     -0.4549215316     -9.7832069396     0.0694353866     -0.0137607550     -0.1538664722     -0.0343899202     27.4944686889     79.5964965820     -51.1104393005
 70 192    8   36     -0.4453442096     -9.8119382858     0.1915459060     0.0131375801     -0.1059288382     -0.0189433526     26.7939720153     78.8936614990     -51.4478034973
 71 145    9   37     -0.5411171436     -9.7544746398     -0.0095772953     0.0277851915     -0.0766336250     0.0031612200     26.7939720153     78.8936614990     -51.4478034973
 72  97   10   39     -0.5411171436     -9.7544746398     -0.0095772953     0.0277851915     -0.0766336250     0.0031612200     26.7939720153     78.8936614990     -51.4478034973
 73  49   11   41     -0.4525271415     -9.7784175872     0.1173218607     0.0126049423     -0.0582575321     0.0231352305     26.7939720153     78.8936614990     -51.4478034973
 74   1   13   44     -0.5195682525     -9.6874332427     -0.0263375616     0.0197955875     -0.0159126291     0.0281953144     26.7939720153     78.8936614990     -51.4478034973
 74 210   14   47     -0.5195682525     -9.6874332427     -0.0263375616     0.0197955875     -0.0159126291     0.0281953144     26.7939720153     78.8936614990     -51.4478034973
 75 162   13   47     -0.4166123390     -9.7760238647     0.1843629074     -0.0089669914     0.0115183460     0.0383154821     26.7939720153     78.8936614990     -51.4478034973
 76 115   13   48     -0.4429498672     -9.7496862411     0.0622524166     0.0091427793     0.0549285364     0.0425766038     26.7939720153     78.8936614990     -51.4478034973
 77  67   13   49     -0.4429498672     -9.7496862411     0.0622524166     0.0091427793     0.0549285364     0.0425766038     26.7939720153     78.8936614990     -51.4478034973
 78  19   12   50     -0.4980193138     -9.7592630386     -0.0502807998     0.0096754188     0.0581243753     0.0412450027     28.1949653625     79.5964965820     -52.7972526550
 78 226   10   52     -0.5602717399     -9.7808122634     0.0814070034     -0.0057711496     0.0663803005     0.0199393892     28.1949653625     79.5964965820     -52.7972526550
 79 178    9   53     -0.5602717399     -9.7808122634     0.0814070034     -0.0057711496     0.0663803005     0.0199393892     28.1949653625     79.5964965820     -52.7972526550
 80 130    7   56     -0.5890036106     -9.7448978424     0.0742240333     -0.0063037900     0.0597222995     0.0140803456     28.1949653625     79.5964965820     -52.7972526550
 81  81    5   58     -0.5459058284     -9.7281370162     0.1484480619     -0.0063037900     0.0663803005     0.0076886625     28.1949653625     79.5964965820     -52.7972526550
 82  32    7   58     -0.5459058284     -9.7281370162     0.1484480619     -0.0063037900     0.0663803005     0.0076886625     28.1949653625     79.5964965820     -52.7972526550
 82 239    7   60     -0.5363285064     -9.7377147674     0.1484480619     -0.0241472411     0.0658476591     0.0170098676     28.1949653625     79.5964965820     -52.7972526550
 83 192    7   60     -0.5411171436     -9.7760238647     0.2202777862     -0.0129617929     0.0778320693     0.0244668340     28.1949653625     79.5964965820     -52.7972526550
 84 144    6   59     -0.5411171436     -9.7760238647     0.2202777862     -0.0129617929     0.0778320693     0.0244668340     28.1949653625     79.5964965820     -52.7972526550
 85  96    5   58     -0.5459058284     -9.7879953384     0.2059118509     -0.0321368455     0.0599886178     0.0348533153     27.6695919036     80.8264694213     -52.6285743713
 86  48    3   56     -0.5937922477     -9.7664461135     0.1316878080     -0.0007110667     0.0679782295     0.0194067487     27.6695919036     80.8264694213     -52.6285743713
 87   0    4   56     -0.5937922477     -9.7664461135     0.1316878080     -0.0007110667     0.0679782295     0.0194067487     27.6695919036     80.8264694213     -52.6285743713
 87 208    5   54     -0.6273128509     -9.7808122634     0.1628140068     0.0088764591     0.0477378892     0.0044928207     27.6695919036     80.8264694213     -52.6285743713
 88 159    3   54     -0.6201298236     -9.6970109939     -0.0191545906     0.0059469375     0.0173773899     0.0023622589     27.6695919036     80.8264694213     -52.6285743713
 89 111    5   55     -0.6201298236     -9.6970109939     -0.0191545906     0.0059469375     0.0173773899     0.0023622589     27.6695919036     80.8264694213     -52.6285743713
 90  63    6   55     -0.5506944656     -9.7927837371     0.1843629074     -0.0236145997     -0.0031292617     0.0050254607     27.6695919036     80.8264694213     -52.6285743713
 91  15    6   59     -0.5913979530     -9.7568693161     0.1029559254     -0.0108312332     0.0008655405     0.0039601802     27.6695919036     80.8264694213     -52.6285743713
 91 223    5   59     -0.5913979530     -9.7568693161     0.1029559254     -0.0108312332     0.0008655405     0.0039601802     27.6695919036     80.8264694213     -52.6285743713
 92 175    3   59     -0.6009752750     -9.7113771438     -0.0454921483     -0.0180218791     -0.0036619021     0.0018296189     26.7939720153     78.8936614990     -50.7730789184
 93 127    4   54     -0.6201298236     -9.7688407897     0.0119716191     -0.0305389213     -0.0172442317     -0.0008335827     26.7939720153     78.8936614990     -50.7730789184
 94  79    4   52     -0.6201298236     -9.7688407897     0.0119716191     -0.0305389213     -0.0172442317     -0.0008335827     26.7939720153     78.8936614990     -50.7730789184
 95  32    3   56     -0.5842149734     -9.7736291885     0.0143659424     -0.0244135618     -0.0425446462     -0.0066926264     26.7939720153     78.8936614990     -50.7730789184
 95 240    3   58     -0.6728049278     -9.7233486175     -0.0359148550     -0.0294736433     -0.0470720863     -0.0261339950     26.7939720153     78.8936614990     -50.7730789184
 96 193    1   66     -0.6728049278     -9.7233486175     -0.0359148550     -0.0294736433     -0.0470720863     -0.0261339950     26.7939720153     78.8936614990     -50.7730789184
 97 145    4   69     -0.5483001708     -9.7760238647     0.1699969768     -0.0425233316     -0.0523984909     -0.0264003157     26.7939720153     78.8936614990     -50.7730789184
 98  98    7   65     -0.5291455268     -9.7496862411     0.0909842967     -0.0254788422     -0.0052598233     -0.0282645587     26.7939720153     78.8936614990     -50.7730789184
 99  50    9   65     -0.5291455268     -9.7496862411     0.0909842967     -0.0254788422     -0.0052598233     -0.0282645587     26.7939720153     78.8936614990     -50.7730789184
100   2   12   62     -0.5339341640     -9.7736291885     0.2202777862     -0.0430559730     0.0248343563     -0.0335909605     26.7939720153     78.8936614990     -50.7730789184
100 210   10   61     -0.5411171436     -9.7401084899     0.0143659424     -0.0150923547     0.0232364320     -0.0232044744     28.8954601287     80.2993392944     -50.7730789184
101 163    7   62     -0.5411171436     -9.7401084899     0.0143659424     -0.0150923547     0.0232364320     -0.0232044744     28.8954601287     80.2993392944     -50.7730789184
102 115    5   63     -0.5674547195     -9.7616577148     0.0909842967     -0.0345337271     0.0085888242     -0.0237371158     28.8954601287     80.2993392944     -50.7730789184
103  67    2   65     -0.5363285064     -9.7879953384     0.1460537433     -0.0451865339     0.0117846667     -0.0138832700     28.8954601287     80.2993392944     -50.7730789184
104  19    2   65     -0.5363285064     -9.7879953384     0.1460537433     -0.0451865339     0.0117846667     -0.0138832700     28.8954601287     80.2993392944     -50.7730789184
104 228    5   65     -0.5506944656     -9.7592630386     0.0047886476     -0.0401264476     0.0075235452     -0.0029641442     28.8954601287     80.2993392944     -50.7730789184
105 180    7   63     -0.5818206787     -9.7592630386     0.0359148550     -0.0454528570     -0.0100535857     -0.0003009425     28.8954601287     80.2993392944     -50.7730789184
106 132    8   63     -0.5818206787     -9.7592630386     0.0359148550     -0.0454528570     -0.0100535857     -0.0003009425     28.8954601287     80.2993392944     -50.7730789184
107  84    8   65     -0.6368901252     -9.7448978424     -0.0023943238     -0.0585025405     -0.0023303012     -0.0064263057     28.8954601287     80.2993392944     -50.7730789184
108  36    9   66     -0.5459058284     -9.7879953384     0.0861956501     -0.0715522289     -0.0231032752     -0.0024315035     27.8447170257     79.5964965820     -50.7730789184
108 244    7   67     -0.5459058284     -9.7879953384     0.0861956501     -0.0715522289     -0.0231032752     -0.0024315035     27.8447170257     79.5964965820     -50.7730789184
109 197    6   70     -0.5602717399     -9.7544746398     0.0478864765     -0.0574372673     -0.0119178283     0.0076886625     27.8447170257     79.5964965820     -50.7730789184
110 149    8   69     -0.5794263362     -9.7041940689     -0.0215489125     -0.0382622127     -0.0180431900     0.0132813870     27.8447170257     79.5964965820     -50.7730789184
111 101    7   70     -0.5794263362     -9.7041940689     -0.0215489125     -0.0382622127     -0.0180431900     0.0132813870     27.8447170257     79.5964965820     -50.7730789184
112  54    6   71     -0.5554831027     -9.7975721359     0.0766183614     -0.0662258243     -0.0332234382     0.0071560215     27.8447170257     79.5964965820     -50.7730789184
113   6    6   68     -0.6368901252     -9.7640523910     -0.1077445626     -0.0403927707     -0.0460068035     0.0023622589     27.8447170257     79.5964965820     -50.7730789184
113 214    7   72     -0.6368901252     -9.7640523910     -0.1077445626     -0.0403927707     -0.0460068035     0.0023622589     27.8447170257     79.5964965820     -50.7730789184
114 166    6   72     -0.6728049278     -9.6563072204     -0.2753472328     -0.0553067016     -0.0574585723     -0.0000346224     27.8447170257     79.5964965820     -50.7730789184
115 119    8   76     -0.4429498672     -9.7879953384     0.1412650966     -0.0936568069     -0.0635839414     0.0026285793     28.5452117919     78.8936614990     -49.4236259460
116  71   11   80     -0.4429498672     -9.7879953384     0.1412650966     -0.0936568069     -0.0635839414     0.0026285793     28.5452117919     78.8936614990     -49.4236259460
117  24   11   77     -0.5506944656     -9.7736291885     0.0981672668     -0.0619647026     -0.0207063937     -0.0013662228     28.5452117919     78.8936614990     -49.4236259460
117 232   13   76     -0.5028079986     -9.7233486175     -0.1795742750     -0.0313378858     -0.0132494282     0.0140803456     28.5452117919     78.8936614990     -49.4236259460
118 185   11   72     -0.5028079986     -9.7233486175     -0.1795742750     -0.0313378858     -0.0132494282     0.0140803456     28.5452117919     78.8936614990     -49.4236259460
119 138    8   69     -0.5842149734     -9.7520809173     -0.1867572593     -0.0441212511     -0.0044608621     0.0159445867     28.5452117919     78.8936614990     -49.4236259460
120  90    8   69     -0.5602717399     -9.7856006622     -0.1149275422     -0.0465181303     -0.0159126291     0.0156782684     28.5452117919     78.8936614990     -49.4236259460
121  43    7   69     -0.5602717399     -9.7856006622     -0.1149275422     -0.0465181303     -0.0159126291     0.0156782684     28.5452117919     78.8936614990     -49.4236259460
121 252    7   69     -0.5530887603     -9.7401084899     -0.0814070034     -0.0348000478     -0.0092546262     0.0031612200     28.5452117919     78.8936614990     -49.4236259460
122 204    5   70     -0.5195682525     -9.8071498870     0.0095772953     -0.0313378858     0.0144478678     -0.0114863884     26.7939720153     79.5964965820     -48.7489013671
123 157    4   70     -0.5195682525     -9.8071498870     0.0095772953     -0.0313378858     0.0144478678     -0.0114863884     26.7939720153     79.5964965820     -48.7489013671
124 109    5   70     -0.5913979530     -9.7544746398     -0.0646467447     -0.0238809204     0.0171110701     -0.0074915862     26.7939720153     79.5964965820     -48.7489013671
125  61    6   71     -0.6321014881     -9.7017993927     -0.1364764571     -0.0308052444     0.0274975562     -0.0016325431     26.7939720153     79.5964965820     -48.7489013671
126  14    8   72     -0.6321014881     -9.7017993927     -0.1364764571     -0.0308052444     0.0274975562     -0.0016325431     26.7939720153     79.5964965820     -48.7489013671
126 222    8   69     -0.5794263362     -9.7568693161     -0.1532367229     -0.0260114812     0.0203069114     0.0044928207     26.7939720153     79.5964965820     -48.7489013671
127 175    8   69     -0.5674547195     -9.7496862411     -0.1173218607     -0.0422570133     0.0187089910     -0.0082905473     26.7939720153     79.5964965820     -48.7489013671
128 127    7   70     -0.5674547195     -9.7496862411     -0.1173218607     -0.0422570133     0.0187089910     -0.0082905473     26.7939720153     79.5964965820     -48.7489013671
129  80    6   70     -0.5315398693     -9.7305316925     0.0023943238     -0.0595678234     0.0165784301     -0.0098884687     26.7939720153     79.5964965820     -48.7489013671
130  32    7   73     -0.5459058284     -9.7927837371     -0.0071829710     -0.0313378858     0.0389493255     -0.0229381537     28.7203369140     79.7722091674     -49.2549476623
130 240    9   72     -0.5459058284     -9.7927837371     -0.0071829710     -0.0313378858     0.0389493255     -0.0229381537     28.7203369140     79.7722091674     -49.2549476623
131 193    9   72     -0.6368901252     -9.7520809173     -0.0335205316     0.0072785377     0.0309597206     -0.0181443929     28.7203369140     79.7722091674     -49.2549476623
132 145    9   71     -0.5674547195     -9.6922225952     -0.2322494029     0.0064795780     0.0197742710     -0.0034967842     28.7203369140     79.7722091674     -49.2549476623
133  98    7   69     -0.5674547195     -9.6922225952     -0.2322494029     0.0064795780     0.0197742710     -0.0034967842     28.7203369140     79.7722091674     -49.2549476623
134  50    5   70     -0.5052022933     -9.8023614883     -0.1508424043     -0.0164239549     0.0197742710     0.0042265000     28.7203369140     79.7722091674     -49.2549476623
135   1    5   69     -0.5075965881     -9.7951784133     -0.0143659424     0.0024847760     0.0607875776     0.0116834652     28.7203369140     79.7722091674     -49.2549476623
135 209    4   66     -0.5075965881     -9.7951784133     -0.0143659424     0.0024847760     0.0607875776     0.0116834652     28.7203369140     79.7722091674     -49.2549476623
136 161    3   66     -0.5506944656     -9.6970109939     -0.1436594247     0.0179313430     0.0900827980     0.0252657938     28.7203369140     79.7722091674     -49.2549476623
137 113    3   65     -0.4621044635     -9.8047552108     -0.0191545906     0.0115396618     0.1031324863     0.0423102807     28.7203369140     79.7722091674     -49.2549476623
138  66    4   65     -0.4621044635     -9.8047552108     -0.0191545906     0.0115396618     0.1031324863     0.0423102807     28.7203369140     79.7722091674     -49.2549476623
139  18    3   66     -0.5818206787     -9.7879953384     -0.0502807998     0.0142028617     0.1273676156     0.0391144418     26.9690971374     80.1236267089     -48.9175834655
139 226    3   64     -0.5770320415     -9.7329254150     -0.1388707752     0.0136702227     0.0930123233     0.0393807621     26.9690971374     80.1236267089     -48.9175834655
140 178    1   63     -0.5770320415     -9.7329254150     -0.1388707752     0.0136702227     0.0930123233     0.0393807621     26.9690971374     80.1236267089     -48.9175834655
141 130    0   63     -0.5530887603     -9.7496862411     -0.0981672668     -0.0113638734     0.0754351854     0.0260647535     26.9690971374     80.1236267089     -48.9175834655
142  83    3   61     -0.5937922477     -9.7401084899     -0.1939402198     -0.0057711496     0.0741035890     0.0159445867     26.9690971374     80.1236267089     -48.9175834655
143  35    3   59     -0.5937922477     -9.7401084899     -0.1939402198     -0.0057711496     0.0741035890     0.0159445867     26.9690971374     80.1236267089     -48.9175834655
143 243    3   58     -0.6560447216     -9.7568693161     -0.0670410633     -0.0209513998     0.0693098258     -0.0085568666     26.9690971374     80.1236267089     -48.9175834655
144 195    1   61     -0.7087197780     -9.7425031661     -0.1747856235     -0.0060374698     0.0397482852     -0.0205412721     26.9690971374     80.1236267089     -48.9175834655
145 148   -2   61     -0.7087197780     -9.7425031661     -0.1747856235     -0.0060374698     0.0397482852     -0.0205412721     26.9690971374     80.1236267089     -48.9175834655
146 101   -2   59     -0.6656219959     -9.7425031661     -0.1676026582     -0.0025753080     0.0176437115     -0.0407816028     27.3193454742     79.0693664550     -48.5802230834
147  53   -2   60     -0.5866093158     -9.7712354660     0.0359148550     -0.0145597147     -0.0044608621     -0.0485048866     27.3193454742     79.0693664550     -48.5802230834
148   5    0   57     -0.5866093158     -9.7712354660     0.0359148550     -0.0145597147     -0.0044608621     -0.0485048866     27.3193454742     79.0693664550     -48.5802230834
148 213    3   56     -0.6177354812     -9.7448978424     -0.1268991470     0.0099417400     0.0019308210     -0.0455753707     27.3193454742     79.0693664550     -48.5802230834
149 165    4   57     -0.5961865901     -9.7472915649     -0.1125332117     0.0102080595     0.0045940227     -0.0445100879     27.3193454742     79.0693664550     -48.5802230834
150 117    4   55     -0.5961865901     -9.7472915649     -0.1125332117     0.0102080595     0.0045940227     -0.0445100879     27.3193454742     79.0693664550     -48.5802230834
151  69    4   54     -0.5722434043     -9.7879953384     -0.1580253696     0.0181976652     -0.0111188662     -0.0399826478     27.3193454742     79.0693664550     -48.5802230834
152  22    3   52     -0.5890036106     -9.7185602188     -0.2537982940     0.0307147121     -0.0260327959     -0.0423795270     27.3193454742     79.0693664550     -48.5802230834
152 230    3   53     -0.5890036106     -9.7185602188     -0.2537982940     0.0307147121     -0.0260327959     -0.0423795270     27.3193454742     79.0693664550     -48.5802230834
153 182    4   57     -0.5195682525     -9.7472915649     -0.1508424043     0.0291167926     -0.0145810294     -0.0445100879     27.4944686889     79.2450790405     -47.3994522094
154 134    4   58     -0.4764704227     -9.7425031661     -0.0598580884     0.0120723009     0.0131162667     -0.0322593593     27.4944686889     79.2450790405     -47.3994522094
155  86    5   61     -0.4764704227     -9.7425031661     -0.0598580884     0.0120723009     0.0131162667     -0.0322593593     27.4944686889     79.2450790405     -47.3994522094
156  38    6   58     -0.4285839557     -9.7927837371     -0.0311262083     0.0277851915     0.0362861204     -0.0144159102     27.4944686889     79.2450790405     -47.3994522094
156 246    6   56     -0.4716817855     -9.7520809173     -0.0598580884     0.0440307188     0.0559938144     0.0090202627     27.4944686889     79.2450790405     -47.3994522094
157 197    6   55     -0.4716817855     -9.7520809173     -0.0598580884     0.0440307188     0.0559938144     0.0090202627     27.4944686889     79.2450790405     -47.3994522094
158 149    6   51     -0.4956250190     -9.7712354660     -0.0646467447     0.0277851915     0.0448083686     0.0281953144     27.4944686889     79.2450790405     -47.3994522094
159 101    6   54     -0.5052022933     -9.7401084899     -0.0670410633     0.0461612892     0.0573254156     0.0204720282     27.4944686889     79.2450790405     -47.3994522094
160  52    6   52     -0.5052022933     -9.7401084899     -0.0670410633     0.0461612892     0.0573254156     0.0204720282     27.4944686889     79.2450790405     -47.3994522094
161   4    7   51     -0.5171739578     -9.7209539413     -0.0861956501     0.0429654407     0.0693098258     0.0034275398     27.3193454742     78.7179489135     -49.9296722412
161 212    6   51     -0.5075965881     -9.7712354660     -0.0095772953     0.0171323847     0.0421451663     -0.0018988633     27.3193454742     78.7179489135     -49.9296722412
162 165    5   49     -0.5075965881     -9.7712354660     -0.0095772953     0.0171323847     0.0421451663     -0.0018988633     27.3193454742     78.7179489135     -49.9296722412
163 118    5   49     -0.5339341640     -9.7496862411     -0.0598580884     0.0397695970     0.0392156486     0.0050254607     27.3193454742     78.7179489135     -49.9296722412
164  70    3   46     -0.5818206787     -9.7281370162     -0.0335205316     0.0237903881     0.0440094041     -0.0146822309     27.3193454742     78.7179489135     -49.9296722412
165  22    2   48     -0.5818206787     -9.7281370162     -0.0335205316     0.0237903881     0.0440094041     -0.0146822309     27.3193454742     78.7179489135     -49.9296722412
165 230    3   46     -0.5602717399     -9.7879953384     0.0430978250     0.0078111796     0.0059256238     -0.0218728756     27.3193454742     78.7179489135     -49.9296722412
166 182    2   46     -0.5866093158     -9.7712354660     -0.0335205316     0.0219261479     -0.0244348764     -0.0413142490     27.3193454742     78.7179489135     -49.9296722412
167 135    2   47     -0.5866093158     -9.7712354660     -0.0335205316     0.0219261479     -0.0244348764     -0.0413142490     27.3193454742     78.7179489135     -49.9296722412
168  88    3   43     -0.5913979530     -9.7089824676     0.0095772953     0.0126049423     -0.0462731266     -0.0671473026     27.3193454742     78.3665313720     -49.2549476623
169  41    2   43     -0.5004136562     -9.7664461135     0.0814070034     -0.0007110667     -0.0579912137     -0.0580924129     27.3193454742     78.3665313720     -49.2549476623
169 249    6   41     -0.5004136562     -9.7664461135     0.0814070034     -0.0007110667     -0.0579912137     -0.0580924129     27.3193454742     78.3665313720     -49.2549476623
170 202    5   37     -0.4597101688     -9.7448978424     0.0933786296     0.0181976652     -0.0268317556     -0.0482385730     27.3193454742     78.3665313720     -49.2549476623
171 154    5   32     -0.4597101688     -9.7927837371     0.0885899734     0.0059469375     -0.0103199064     -0.0359878420     27.3193454742     78.3665313720     -49.2549476623
172 107    6   29     -0.4597101688     -9.7927837371     0.0885899734     0.0059469375     -0.0103199064     -0.0359878420     27.3193454742     78.3665313720     -49.2549476623
173  59    3   29     -0.5147795677     -9.7472915649     0.0215489125     -0.0092333116     -0.0145810294     -0.0253350377     27.3193454742     78.3665313720     -49.2549476623
174  12    4   29     -0.4285839557     -9.7568693161     0.1843629074     -0.0105649125     -0.0247011947     -0.0109537482     27.3193454742     78.3665313720     -49.2549476623
174 221    4   27     -0.4285839557     -9.7568693161     0.1843629074     -0.0105649125     -0.0247011947     -0.0109537482     27.3193454742     78.3665313720     -49.2549476623
175 174    3   23     -0.4309782505     -9.7448978424     0.1245048284     0.0032837355     -0.0060587830     0.0047591404     27.3193454742     78.3665313720     -49.2549476623
176 126    2   20     -0.4405555725     -9.8023614883     0.1723913097     -0.0121628332     0.0093877849     0.0090202627     26.4437255859     77.1365661621     -49.4236259460
177  78    2   15     -0.4405555725     -9.8023614883     0.1723913097     -0.0121628332     0.0093877849     0.0090202627     26.4437255859     77.1365661621     -49.4236259460
178  30    2   11     -0.5028079986     -9.7568693161     0.0359148550     -0.0110975527     0.0173773899     0.0127487444     26.4437255859     77.1365661621     -49.4236259460
178 239    1   10     -0.4836534023     -9.7568693161     0.0742240333     -0.0262778043     0.0168447494     0.0052917809     26.4437255859     77.1365661621     -49.4236259460
179 191    1    7     -0.4836534023     -9.7568693161     0.0742240333     -0.0262778043     0.0168447494     0.0052917809     26.4437255859     77.1365661621     -49.4236259460
180 143    1    3     -0.4836534023     -9.7544746398     0.0430978250     -0.0318705272     0.0115183460     0.0050254607     26.4437255859     77.1365661621     -49.4236259460
181  95    0    3     -0.4908363342     -9.7305316925     -0.0335205316     -0.0441212511     0.0061919441     0.0044928207     26.4437255859     77.1365661621     -49.4236259460
182  47    0    2     -0.4908363342     -9.7305316925     -0.0335205316     -0.0441212511     0.0061919441     0.0044928207     26.4437255859     77.1365661621     -49.4236259460
183   0    0    1     -0.4836534023     -9.7496862411     -0.0718297100     -0.0672911071     0.0016645011     0.0007643383     26.4437255859     77.1365661621     -49.4236259460
183 207    0    1     -0.4836534023     -9.7640523910     -0.1101388931     -0.0955210399     0.0035287423     -0.0010999026     27.6695919036     78.3665313720     -47.5681343078
184 159    0    0     -0.4836534023     -9.7640523910     -0.1101388931     -0.0955210399     0.0035287423     -0.0010999026     27.6695919036     78.3665313720     -47.5681343078
185 112    0    0     -0.4812590599     -9.7975721359     -0.1221105098     -0.1122992157     0.0064582638     -0.0050947055     27.6695919036     78.3665313720     -47.5681343078
186  64    0    0     -0.4668931484     -9.7808122634     -0.1628140068     -0.1043096065     0.0080561847     -0.0096221475     27.6695919036     78.3665313720     -47.5681343078
187  16    0    0     -0.4668931484     -9.7808122634     -0.1628140068     -0.1043096065     0.0080561847     -0.0096221475     27.6695919036     78.3665313720     -47.5681343078
187 224    0    0     -0.4621044635     -9.7808122634     -0.1963345432     -0.0787428760     0.0112520265     -0.0053610258     27.6695919036     78.3665313720     -47.5681343078
188 176    0    0     -0.4764704227     -9.7808122634     -0.2130948066     -0.0321368455     0.0152468299     0.0095529031     27.6695919036     78.3665313720     -47.5681343078
189 128    0    0     -0.4764704227     -9.7808122634     -0.2130948066     -0.0321368455     0.0152468299     0.0095529031     27.6695919036     78.3665313720     -47.5681343078
190  80    0    0     -0.4788647174     -9.7856006622     -0.1963345432     0.0070122184     0.0235027527     0.0303258776     27.6695919036     78.3665313720     -47.5681343078
191  32    0    0     -0.4046407222     -9.8047552108     -0.3112620830     0.0285841484     0.0408135652     0.0449734878     26.9690971374     78.7179489135     -48.5802230834
191 239    0    0     -0.4046407222     -9.8047552108     -0.3112620830     0.0285841484     0.0408135652     0.0449734878     26.9690971374     78.7179489135     -48.5802230834
192 191    0    0     -0.4860476970     -9.7903900146     -0.1508424043     0.0395032768     0.2014046192     -0.0024315035     26.9690971374     78.7179489135     -48.5802230834
193 143    0    0     -0.4621044635     -9.7520809173     -0.1699969768     0.0541508865     0.2069973468     0.0082213020     26.9690971374     78.7179489135     -48.5802230834
194  95    1    1     -0.4621044635     -9.7520809173     -0.1699969768     0.0541508865     0.2069973468     0.0082213020     26.9690971374     78.7179489135     -48.5802230834
195  46    3    2     -0.4692874431     -9.7856006622     -0.1723913097     0.0650700187     0.2304335117     0.0188741092     26.9690971374     78.7179489135     -48.5802230834
195 254    5    2     -0.4309782505     -9.7616577148     -0.1628140068     0.0730596160     0.2698489189     0.0257984352     26.9690971374     78.7179489135     -48.5802230834
196 206    6    3     -0.4309782505     -9.7616577148     -0.1628140068     0.0730596160     0.2698489189     0.0257984352     26.9690971374     78.7179489135     -48.5802230834
197 158    6    4     -0.4716817855     -9.7448978424     -0.1149275422     0.0616078472     0.3255098104     0.0287279558     26.9690971374     78.7179489135     -48.5802230834
198 111    7    3     -0.4788647174     -9.7353200912     -0.1604196929     0.0474928855     0.3297709465     0.0447071647     25.9183521270     78.3665313720     -49.5923080444
199  63    7    2     -0.4788647174     -9.7353200912     -0.1604196929     0.0474928855     0.3297709465     0.0447071647     25.9183521270     78.3665313720     -49.5923080444
200  14    5    3     -0.5171739578     -9.7640523910     -0.1580253696     0.0376390361     0.3414890289     0.0340543556     25.9183521270     78.3665313720     -49.5923080444
200 222    6    4     -0.5650603771     -9.7999668121     -0.1723913097     0.0488244819     0.3694526672     -0.0050947055     25.9183521270     78.3665313720     -49.5923080444
201 175    6    4     -0.5650603771     -9.7999668121     -0.1723913097     0.0488244819     0.3694526672     -0.0050947055     25.9183521270     78.3665313720     -49.5923080444
202 127    6    5     -0.5770320415     -9.7616577148     -0.0885899734     0.0730596160     0.3920898437     -0.0578260946     25.9183521270     78.3665313720     -49.5923080444
203  79    7    5     -0.5339341640     -9.7784175872     -0.0454921483     0.0703964185     0.4086017131     -0.1036331653     25.9183521270     78.3665313720     -49.5923080444
204  31    7    5     -0.5339341640     -9.7784175872     -0.0454921483     0.0703964185     0.4086017131     -0.1036331653     25.9183521270     78.3665313720     -49.5923080444
204 239    8    5     -0.5123852729     -9.7927837371     -0.0742240333     0.0597436141     0.4059385299     -0.1230745315     25.9183521270     78.3665313720     -49.5923080444
205 192    7    5     -0.4237952709     -9.6970109939     -0.0239432382     0.0626731395     0.4043406009     -0.1355915784     25.3929805755     79.2450790405     -49.7609901428
206 144    7    5     -0.4237952709     -9.6970109939     -0.0239432382     0.0626731395     0.4043406009     -0.1355915784     25.3929805755     79.2450790405     -49.7609901428
207  96    6    5     -0.3304166793     -9.7496862411     -0.0478864765     0.0304483890     0.4123301982     -0.1012362837     25.3929805755     79.2450790405     -49.7609901428
208  47    8    5     -0.3088677406     -9.7568693161     -0.0454921483     -0.0031079483     0.4629310131     -0.0453090476     25.3929805755     79.2450790405     -49.7609901428
208 255    9    5     -0.3088677406     -9.7568693161     -0.0454921483     -0.0031079483     0.4629310131     -0.0453090476     25.3929805755     79.2450790405     -49.7609901428
209 207    8    6     -0.2777415513     -9.7257432937     -0.0478864765     -0.0169565963     0.5185918807     0.0191404294     25.3929805755     79.2450790405     -49.7609901428
210 159    8    5     -0.2633756160     -9.6970109939     -0.0239432382     -0.0502466201     0.5753180980     0.0950416755     25.3929805755     79.2450790405     -49.7609901428
211 111    7    4     -0.2633756160     -9.6970109939     -0.0239432382     -0.0502466201     0.5753180980     0.0950416755     25.3929805755     79.2450790405     -49.7609901428
212  63    8    6     -0.3184450626     -9.8095445632     -0.1340821266     -0.0875314426     0.6554804325     0.1592248439     25.3929805755     79.2450790405     -49.7609901428
213  15   10    7     -0.3759088277     -9.8310928344     -0.1628140068     -0.0686227083     0.7095434665     0.1970422935     25.3929805755     79.2450790405     -49.7609901428
213 223   11    5     -0.3759088277     -9.8310928344     -0.1628140068     -0.0686227083     0.7095434665     0.1970422935     25.3929805755     79.2450790405     -49.7609901428
214 175    8    4     -0.5004136562     -9.8239097595     -0.2442210197     0.0038163755     0.7596116542     0.1850578880     25.7432289123     77.8394012451     -52.4598922729
215 127    9    3     -0.5219625949     -9.7927837371     -0.2729529142     0.0850440216     0.7734602928     0.1291306495     25.7432289123     77.8394012451     -52.4598922729
216  79    9    1     -0.5219625949     -9.7927837371     -0.2729529142     0.0850440216     0.7734602928     0.1291306495     25.7432289123     77.8394012451     -52.4598922729
217  32    8    3     -0.5052022933     -9.8095445632     -0.3160507440     0.1641411209     0.7548179149     0.0433755636     25.7432289123     77.8394012451     -52.4598922729
217 240    8    4     -0.5243568897     -9.7448978424     -0.1388707752     0.2123450756     0.7646717548     -0.0652830600     25.7432289123     77.8394012451     -52.4598922729
218 192    4    6     -0.5243568897     -9.7448978424     -0.1388707752     0.2123450756     0.7646717548     -0.0652830600     25.7432289123     77.8394012451     -52.4598922729
219 145    1    7     -0.5291455268     -9.7401084899     -0.0191545906     0.1761255264     0.7670686244     -0.0999046802     25.7432289123     77.8394012451     -52.4598922729
220  97    0    9     -0.4980193138     -9.7065887451     -0.0430978250     0.1143392443     0.7332459449     -0.0690115451     25.7432289123     77.8394012451     -52.4598922729
221  49    0   10     -0.4980193138     -9.7065887451     -0.0430978250     0.1143392443     0.7332459449     -0.0690115451     25.7432289123     77.8394012451     -52.4598922729
222   2    0    9     -0.4884420394     -9.7233486175     -0.0167602658     0.0775870609     0.7311153888     -0.0583587360     24.8676090240     77.6636886596     -53.6406593322
222 210    0   11     -0.4980193138     -9.7233486175     -0.0646467447     0.0485581684     0.7446976661     -0.0405152845     24.8676090240     77.6636886596     -53.6406593322
223 162    0    9     -0.4980193138     -9.7233486175     -0.0646467447     0.0485581684     0.7446976661     -0.0405152845     24.8676090240     77.6636886596     -53.6406593322
224 114    0    8     -0.4812590599     -9.7688407897     -0.0550694465     0.0389706344     0.7702644348     -0.0341236019     24.8676090240     77.6636886596     -53.6406593322
225  66    0    9     -0.4836534023     -9.7856006622     -0.0167602658     0.0309810304     0.8331159591     -0.0471732902     24.8676090240     77.6636886596     -53.6406593322
226  18    1    9     -0.4836534023     -9.7856006622     -0.0167602658     0.0309810304     0.8331159591     -0.0471732902     24.8676090240     77.6636886596     -53.6406593322
226 225    4    9     -0.4357668876     -9.7975721359     -0.0885899734     0.0168660640     0.8927717208     -0.0474396085     24.8676090240     77.6636886596     -53.6406593322
227 177    7    9     -0.4477385520     -9.8286991119     -0.2059118509     0.0429654407     0.9918428421     -0.0687452268     24.8676090240     77.6636886596     -53.6406593322
228 129    9    9     -0.4477385520     -9.8286991119     -0.2059118509     0.0429654407     0.9918428421     -0.0687452268     24.8676090240     77.6636886596     -53.6406593322
229  82   11    8     -0.4501328468     -9.7856006622     -0.0790126848     0.0773207426     1.1106215715     -0.1070953249     25.5681037902     78.7179489135     -55.6648368835
230  34   15   10     -0.3878804397     -9.7233486175     -0.0454921483     0.0706627368     1.1561623811     -0.0849907493     25.5681037902     78.7179489135     -55.6648368835
230 243   17   10     -0.3878804397     -9.7233486175     -0.0454921483     0.0706627368     1.1561623811     -0.0849907493     25.5681037902     78.7179489135     -55.6648368835
231 195   17    9     -0.2897131729     -9.7520809173     -0.0814070034     0.0642710590     1.2030347585     -0.0543639278     25.5681037902     78.7179489135     -55.6648368835
232 148   20   11     -0.3926690864     -9.7496862411     0.0047886476     0.0501560878     1.1998388767     -0.0285308790     25.5681037902     78.7179489135     -55.6648368835
233 100   19    9     -0.3926690864     -9.7496862411     0.0047886476     0.0501560878     1.1998388767     -0.0285308790     25.5681037902     78.7179489135     -55.6648368835
234  52   17    9     -0.3543598890     -9.7616577148     -0.0790126848     0.0333779144     1.1122195720     -0.0077579069     25.5681037902     78.7179489135     -55.6648368835
235   4   19   10     -0.3878804397     -9.7712354660     -0.0311262083     0.0213935065     1.1638855934     -0.0474396085     25.5681037902     78.7179489135     -55.6648368835
235 212   19   10     -0.3878804397     -9.7712354660     -0.0311262083     0.0213935065     1.1638855934     -0.0474396085     25.5681037902     78.7179489135     -55.6648368835
236 165   22    9     -0.3950634002     -9.7377147674     -0.0478864765     -0.0025753080     1.2800012779     -0.0692778587     24.8676090240     78.3665313720     -59.3758239746
237 117   25   10     -0.3998520660     -9.7640523910     -0.0383091812     -0.0265441203     1.3833334445     -0.0570271396     24.8676090240     78.3665313720     -59.3758239746
238  70   26    8     -0.3998520660     -9.7640523910     -0.0383091812     -0.0265441203     1.3833334445     -0.0570271396     24.8676090240     78.3665313720     -59.3758239746
239  22   27    6     -0.3088677406     -9.7927837371     -0.1436594247     -0.0047058687     1.3841323852     -0.0343899202     24.8676090240     78.3665313720     -59.3758239746
239 231   27    8     -0.2825301933     -9.7568693161     -0.1101388931     0.0293831110     1.3923883438     -0.0213402342     24.8676090240     78.3665313720     -59.3758239746
240 184   25    7     -0.2825301933     -9.7568693161     -0.1101388931     0.0293831110     1.3923883438     -0.0213402342     24.8676090240     78.3665313720     -59.3758239746
241 137   25    7     -0.2753472328     -9.7137708663     -0.0526751232     0.0232577490     1.3998453617     0.0010306583     24.8676090240     78.3665313720     -59.3758239746
242  89   25    8     -0.2107004880     -9.8310928344     -0.1149275422     -0.0028416273     1.3596309423     0.0537620544     24.8676090240     78.3665313720     -59.3758239746
243  41   25    7     -0.2107004880     -9.8310928344     -0.1149275422     -0.0028416273     1.3596309423     0.0537620544     24.8676090240     78.3665313720     -59.3758239746
243 249   28    6     -0.2801358699     -9.8286991119     -0.1963345432     0.0208608675     1.4342006683     0.0428429222     25.5681037902     79.0693664550     -61.0626373291
244 202   29    6     -0.2609812974     -9.7329254150     -0.0742240333     0.0530856132     1.4871983528     0.0287279558     25.5681037902     79.0693664550     -61.0626373291
245 154   29    5     -0.2609812974     -9.7329254150     -0.0742240333     0.0530856132     1.4871983528     0.0287279558     25.5681037902     79.0693664550     -61.0626373291
246 106   28    5     -0.3280223608     -9.7927837371     0.0071829710     0.0333779144     1.5444571971     0.0596210956     25.5681037902     79.0693664550     -61.0626373291
247  58   27    4     -0.2609812974     -9.8071498870     -0.1101388931     0.0522866487     1.5393971443     0.1056944847     25.5681037902     79.0693664550     -61.0626373291
248  10   29    2     -0.2609812974     -9.8071498870     -0.1101388931     0.0522866487     1.5393971443     0.1056944847     25.5681037902     79.0693664550     -61.0626373291
248 219   30    0     -0.2897131729     -9.7903900146     -0.0838013267     0.0829134654     1.6312775611     0.1062271237     25.5681037902     79.0693664550     -61.0626373291
249 171   30   -2     -0.2418267011     -9.7999668121     -0.2681642532     0.1092791557     1.6323428153     0.1333917856     25.5681037902     79.0693664550     -61.0626373291
250 124   33   -4     -0.2418267011     -9.7999668121     -0.2681642532     0.1092791557     1.6323428153     0.1333917856     25.5681037902     79.0693664550     -61.0626373291
251  77   31   -5     -0.2202777862     -9.7496862411     -0.2418267011     0.1542872667     1.6331417560     0.0945090389     25.5681037902     79.0693664550     -61.0626373291
252  30   27   -3     -0.4070350170     -9.6970109939     -0.1436594247     0.1305847764     1.6081076622     0.0468377208     26.4437255859     77.4879837036     -64.6049499511
252 237   23   -1     -0.4070350170     -9.6970109939     -0.1436594247     0.1305847764     1.6081076622     0.0468377208     26.4437255859     77.4879837036     -64.6049499511
253 190   18    0     -0.4573158264     -9.7425031661     -0.0981672668     0.0762554645     1.5013133049     0.0763992691     26.4437255859     77.4879837036     -64.6049499511
254 142   15    0     -0.5219625949     -9.7425031661     -0.1891515731     0.0445633602     1.4376626968     0.0865194225     26.4437255859     77.4879837036     -64.6049499511
255  95   15    0     -0.5219625949     -9.7425031661     -0.1891515731     0.0445633602     1.4376626968     0.0865194225     26.4437255859     77.4879837036     -64.6049499511
  0  47   16    0     -0.4644988059     -9.8670082092     -0.3519655704     0.0959631538     1.4616315364     0.0308585166     26.4437255859     77.4879837036     -64.6049499511
  0 255   17    2     -0.5099909305     -9.7209539413     -0.0790126848     0.1383080596     1.4448534011     -0.0319930434     26.4437255859     77.4879837036     -64.6049499511
  1 207   18    4     -0.5099909305     -9.7209539413     -0.0790126848     0.1383080596     1.4448534011     -0.0319930434     26.4437255859     77.4879837036     -64.6049499511
  2 159   16    5     -0.4261896133     -9.7640523910     0.0335205316     0.1063496351     1.3385916948     -0.0168127918     26.4437255859     77.4879837036     -64.6049499511
  3 111   14    5     -0.4525271415     -9.7233486175     0.0287318849     0.0722606563     1.2797349691     -0.0106874275     29.4208335876     79.7722091674     -68.8219833374
  4  63   14    4     -0.4525271415     -9.7233486175     0.0287318849     0.0722606563     1.2797349691     -0.0106874275     29.4208335876     79.7722091674     -68.8219833374
  5  16   14    3     -0.4908363342     -9.7712354660     0.0191545906     0.0371063947     1.2070294618     0.0199393892     29.4208335876     79.7722091674     -68.8219833374
  5 223   15    1     -0.4573158264     -9.7688407897     -0.0861956501     0.0536182451     1.1756037473     0.0148793077     29.4208335876     79.7722091674     -68.8219833374
  6 175   14    0     -0.4573158264     -9.7688407897     -0.0861956501     0.0536182451     1.1756037473     0.0148793077     29.4208335876     79.7722091674     -68.8219833374
  7 128   14   -1     -0.5195682525     -9.7736291885     -0.0670410633     0.0807828998     1.1457759141     -0.0109537482     29.4208335876     79.7722091674     -68.8219833374
  8  80   12   -2     -0.5267512321     -9.8143329620     -0.1460537433     0.0991589927     1.0405794382     -0.0037631039     29.4208335876     79.7722091674     -68.8219833374
  9  32   10   -3     -0.5267512321     -9.8143329620     -0.1460537433     0.0991589927     1.0405794382     -0.0037631039     29.4208335876     79.7722091674     -68.8219833374
  9 240   10   -3     -0.4860476970     -9.7760238647     -0.1221105098     0.1239267706     0.9052887916     -0.0173454308     29.4208335876     79.7722091674     -68.8219833374
 10 192    8   -3     -0.3543598890     -9.7281370162     -0.1364764571     0.1375090956     0.8168704986     -0.0293298387     31.5223217010     77.6636886596     -69.1593399047
 11 144    6   -1     -0.3543598890     -9.7281370162     -0.1364764571     0.1375090956     0.8168704986     -0.0293298387     31.5223217010     77.6636886596     -69.1593399047
 12  97    5    0     -0.4429498672     -9.7568693161     -0.0263375616     0.1087465171     0.8413719177     -0.0889855575     31.5223217010     77.6636886596     -69.1593399047
 13  49    4    1     -0.4261896133     -9.7496862411     -0.0502807998     0.0565477657     0.8325833320     -0.0951109123     31.5223217010     77.6636886596     -69.1593399047
 14   1    3    3     -0.4261896133     -9.7496862411     -0.0502807998     0.0565477657     0.8325833320     -0.0951109123     31.5223217010     77.6636886596     -69.1593399047
 14 209    6    5     -0.4429498672     -9.8071498870     -0.1292934894     0.0488244819     0.8834505081     -0.1342599868     31.5223217010     77.6636886596     -69.1593399047
 15 161    9    6     -0.3639371871     -9.8143329620     -0.1771799468     0.0797176265     0.9300565719     -0.1433148622     31.5223217010     77.6636886596     -69.1593399047
 16 114   10    6     -0.3639371871     -9.8143329620     -0.1771799468     0.0797176265     0.9300565719     -0.1433148622     31.5223217010     77.6636886596     -69.1593399047
 17  66   13    9     -0.3184450626     -9.6778564453     -0.0885899734     0.0935662651     0.9907775878     -0.1459780693     31.5223217010     77.6636886596     -69.1593399047
 18  19   16   10     -0.2514039993     -9.7712354660     0.0311262083     0.0528192901     1.0003650188     -0.0929803562     33.4486846923     78.1908187866     -70.3401107788
 18 227   17   11     -0.2514039993     -9.7712354660     0.0311262083     0.0528192901     1.0003650188     -0.0929803562     33.4486846923     78.1908187866     -70.3401107788
 19 178   19   14     -0.2825301933     -9.8334875106     -0.0526751232     0.0392369556     0.9889133453     -0.0618208980     33.4486846923     78.1908187866     -70.3401107788
 20 131   21   15     -0.3399939537     -9.7041940689     0.1699969768     0.0490908050     0.9934407234     -0.0711421060     33.4486846923     78.1908187866     -70.3401107788
 21  83   19   14     -0.3399939537     -9.7041940689     0.1699969768     0.0490908050     0.9934407234     -0.0711421060     33.4486846923     78.1908187866     -70.3401107788
 22  34   22   15     -0.2945018005     -9.7832069396     0.1484480619     0.0347095131     0.9327198028     -0.0674136209     33.4486846923     78.1908187866     -70.3401107788
 22 242   23   14     -0.2466153383     -9.7472915649     -0.0335205316     0.0442970371     0.9074193000     -0.0796643495     33.4486846923     78.1908187866     -70.3401107788
 23 194   21   13     -0.2466153383     -9.7472915649     -0.0335205316     0.0442970371     0.9074193000     -0.0796643495     33.4486846923     78.1908187866     -70.3401107788
 24 147   24   14     -0.2322494029     -9.7568693161     0.1197161788     0.0400359201     0.9380461692     -0.0999046802     33.4486846923     78.1908187866     -70.3401107788
 25  99   22   12     -0.1939402198     -9.7856006622     0.1364764571     0.0163334250     0.8232621192     -0.0575597763     32.5730667114     76.6094360351     -70.8461532592
 26  51   20   12     -0.1939402198     -9.7856006622     0.1364764571     0.0163334250     0.8232621192     -0.0575597763     32.5730667114     76.6094360351     -70.8461532592
 27   3   21   13     -0.2107004880     -9.8071498870     0.0454921483     0.0094090995     0.7790530204     -0.0660820245     32.5730667114     76.6094360351     -70.8461532592
 27 210   19   12     -0.2514039993     -9.7377147674     0.1891515731     0.0181976652     0.7582800388     -0.0975078010     32.5730667114     76.6094360351     -70.8461532592
 28 162   18   11     -0.2514039993     -9.7377147674     0.1891515731     0.0181976652     0.7582800388     -0.0975078010     32.5730667114     76.6094360351     -70.8461532592
 29 115   18    8     -0.1867572593     -9.7808122634     0.0407035017     -0.0015100277     0.5510829925     -0.0663483428     32.5730667114     76.6094360351     -70.8461532592
 30  67   14    7     -0.1412650966     -9.8382759094     -0.1939402198     0.0309810304     0.4972863197     -0.0828601932     32.5730667114     76.6094360351     -70.8461532592
 31  19   14    6     -0.1412650966     -9.8382759094     -0.1939402198     0.0309810304     0.4972863197     -0.0828601932     32.5730667114     76.6094360351     -70.8461532592
 31 227   16    8     -0.1340821266     -9.7065887451     0.0359148550     0.0560151290     0.5867698669     -0.1278682947     32.5730667114     76.6094360351     -70.8461532592
 32 179   16   10     -0.0861956501     -9.7305316925     0.3639371871     -0.0060374698     0.5071401596     -0.0785990667     32.5730667114     76.6094360351     -70.8461532592
 33 131   15    9     -0.0861956501     -9.7305316925     0.3639371871     -0.0060374698     0.5071401596     -0.0785990667     32.5730667114     76.6094360351     -70.8461532592
 34  83   14    9     -0.0598580884     -9.7377147674     0.1460537433     -0.0393274879     0.2536033630     0.0106181836     35.3750495910     79.0693664550     -72.5329666137
 35  35    8    5     -0.0933786296     -9.8071498870     -0.0191545906     -0.0411917304     0.1454773902     0.0516314888     35.3750495910     79.0693664550     -72.5329666137
 35 243    5    3     -0.0933786296     -9.8071498870     -0.0191545906     -0.0411917304     0.1454773902     0.0516314888     35.3750495910     79.0693664550     -72.5329666137
 36 195    4    2     -0.1077445626     -9.8263044357     0.0359148550     -0.0060374698     0.1204432964     0.0580231714     35.3750495910     79.0693664550     -72.5329666137
 37 147    3    3     -0.1125332117     -9.7736291885     0.0861956501     0.0067458972     0.1300308227     0.0526967716     35.3750495910     79.0693664550     -72.5329666137
 38  98    3    3     -0.1125332117     -9.7736291885     0.0861956501     0.0067458972     0.1300308227     0.0526967716     35.3750495910     79.0693664550     -72.5329666137
 39  50    3    2     -0.1388707752     -9.7257432937     0.0790126848     -0.0041732282     0.1002029657     0.0713391828     35.3750495910     79.0693664550     -72.5329666137
 40   2    3    2     -0.1628140068     -9.8430643081     0.0407035017     -0.0118965137     0.0637170982     0.0875847053     35.3750495910     79.0693664550     -72.5329666137
 40 209    2    0     -0.1628140068     -9.8430643081     0.0407035017     -0.0118965137     0.0637170982     0.0875847053     35.3750495910     79.0693664550     -72.5329666137
 41 160    2    0     -0.1771799468     -9.7664461135     0.0023943238     -0.0015100277     0.0402809238     0.0907805538     35.3750495910     79.0693664550     -72.1956100463
 42 112    0    0     -0.2202777862     -9.8574304580     0.0023943238     0.0102080595     0.0565264606     0.0676106929     35.3750495910     79.0693664550     -72.1956100463
 43  63    0    0     -0.2202777862     -9.8574304580     0.0023943238     0.0102080595     0.0565264606     0.0676106929     35.3750495910     79.0693664550     -72.1956100463
 44  14    0    0     -0.2083061695     -9.7640523910     -0.0335205316     0.0360411167     0.0759678268     0.0377828407     35.3750495910     79.0693664550     -72.1956100463
 44 221    1    3     -0.1891515731     -9.7568693161     -0.1676026582     0.0347095131     0.0828921508     0.0172761893     35.3750495910     79.0693664550     -72.1956100463
 45 173    2    7     -0.1891515731     -9.7568693161     -0.1676026582     0.0347095131     0.0828921508     0.0172761893     35.3750495910     79.0693664550     -72.1956100463
 46 125    2   10     -0.2585869789     -9.7305316925     -0.2921074867     0.0267199087     0.0812942314     0.0063570618     35.3750495910     79.0693664550     -72.1956100463
 47  77    2   15     -0.2466153383     -9.7544746398     -0.2394323587     -0.0079017114     0.0570590972     -0.0026978235     35.3750495910     79.0693664550     -72.1956100463
 48  29    2   23     -0.2466153383     -9.7544746398     -0.2394323587     -0.0079017114     0.0570590972     -0.0026978235     35.3750495910     79.0693664550     -72.1956100463
 48 237    2   27     -0.2370380401     -9.7257432937     -0.4214009761     -0.0252125215     0.0227037930     -0.0013662228     33.0984382629     77.4879837036     -71.0148391723
 49 189    3   32     -0.2370380401     -9.7832069396     -0.3208393812     -0.0268104410     -0.0087219848     -0.0042957444     33.0984382629     77.4879837036     -71.0148391723
 50 142    3   38     -0.2370380401     -9.7832069396     -0.3208393812     -0.0268104410     -0.0087219848     -0.0042957444     33.0984382629     77.4879837036     -71.0148391723
 51  94    5   43     -0.2154891252     -9.7448978424     -0.4740760803     -0.0209513998     -0.0262991166     -0.0058936662     33.0984382629     77.4879837036     -71.0148391723
 52  46    6   51     -0.1891515731     -9.8526420593     -0.1963345432     -0.0473170948     -0.0199074316     -0.0165464711     33.0984382629     77.4879837036     -71.0148391723
 52 255    7   62     -0.1891515731     -9.8526420593     -0.1963345432     -0.0473170948     -0.0199074316     -0.0165464711     33.0984382629     77.4879837036     -71.0148391723
 53 208    8   71     -0.2250664234     -9.7113771438     -0.4261896133     -0.0044395494     0.0288291568     -0.0274655961     33.0984382629     77.4879837036     -71.0148391723
 54 161    8   78     -0.1316878080     -9.8502473831     -0.0071829710     -0.0268104410     0.0554611730     -0.0045620646     33.0984382629     77.4879837036     -71.0148391723
 55 113   10   88     -0.1316878080     -9.8502473831     -0.0071829710     -0.0268104410     0.0554611730     -0.0045620646     33.0984382629     77.4879837036     -71.0148391723
 56  65   11   91     -0.1723913097     -9.6994056701     -0.4764704227     0.0216598272     0.0650486993     0.0071560215     35.9004211425     79.5964965820     -72.7016525268
 57  17   12   89     -0.1628140068     -9.7616577148     -0.2250664234     -0.0009773876     0.0496021318     0.0194067487     35.9004211425     79.5964965820     -72.7016525268
 57 225    9   66     -0.1628140068     -9.7616577148     -0.2250664234     -0.0009773876     0.0496021318     0.0194067487     35.9004211425     79.5964965820     -72.7016525268
 58 177    5   45     -0.1005615949     -9.8334875106     -0.1268991470     -0.0052385096     -0.0193747901     0.0345869994     35.9004211425     79.5964965820     -72.7016525268
 59 129    3   50     -0.2226721048     -9.7305316925     -0.3591485500     0.0059469375     -0.0492026472     0.0329890775     35.9004211425     79.5964965820     -72.7016525268
 60  81    2   56     -0.2226721048     -9.7305316925     -0.3591485500     0.0059469375     -0.0492026472     0.0329890775     35.9004211425     79.5964965820     -72.7016525268
 61  32    1   88     -0.1915459060     -9.7592630386     -0.2130948066     -0.0196197986     -0.1141847610     0.0404460430     35.9004211425     79.5964965820     -72.7016525268
 61 240    0  115     -0.2083061695     -9.8071498870     0.0957729530     -0.0366642904     -0.2207128286     0.0468377208     35.9004211425     79.5964965820     -72.7016525268
 62 193    0  117     -0.2083061695     -9.8071498870     0.0957729530     -0.0366642904     -0.2207128286     0.0468377208     35.9004211425     79.5964965820     -72.7016525268
 63 145   -3  124     -0.2633756160     -9.7568693161     -0.1245048284     -0.0049721899     -0.2502743959     0.0175425076     34.6745529174     78.0151138305     -71.1835174560
 64  97   -4  124     -0.3208393812     -9.7664461135     -0.2801358699     -0.0268104410     -0.2292350769     -0.0327920007     34.6745529174     78.0151138305     -71.1835174560
 65  50   -2  125     -0.3208393812     -9.7664461135     -0.2801358699     -0.0268104410     -0.2292350769     -0.0327920007     34.6745529174     78.0151138305     -71.1835174560
 66   3   -2  110     -0.2561926364     -9.7951784133     0.0311262083     -0.0270767641     -0.1789005756     -0.0479722499     34.6745529174     78.0151138305     -71.1835174560
 66 211    0  110     -0.1891515731     -9.7592630386     0.0311262083     -0.0206850790     -0.1416157484     -0.0309277582     34.6745529174     78.0151138305     -71.1835174560
 67 164    3  110     -0.1891515731     -9.7592630386     0.0311262083     -0.0206850790     -0.1416157484     -0.0309277582     34.6745529174     78.0151138305     -71.1835174560
 68 116    7  110     -0.1843629074     -9.7353200912     0.0000000000     -0.0329358053     -0.0958086776     -0.0282645587     34.6745529174     78.0151138305     -71.1835174560
 69  68    9  115     -0.2514039993     -9.8095445632     0.2059118509     -0.0281420421     -0.0398814411     -0.0338572835     34.6745529174     78.0151138305     -71.1835174560
 70  21    7   86     -0.2514039993     -9.8095445632     0.2059118509     -0.0281420421     -0.0398814411     -0.0338572835     34.6745529174     78.0151138305     -71.1835174560
 70 229    8   84     -0.1340821266     -9.8526420593     0.0239432382     -0.0118965137     -0.0428109645     -0.0112200677     34.6745529174     78.0151138305     -71.1835174560
 71 181    7   82     -0.1939402198     -9.7592630386     0.0215489125     -0.0113638734     -0.0207063937     -0.0245360755     35.1999244689     78.1908187866     -70.6774749755
 72 134    7   94     -0.1939402198     -9.7592630386     0.0215489125     -0.0113638734     -0.0207063937     -0.0245360755     35.1999244689     78.1908187866     -70.6774749755
 73  86   11  123     -0.1484480619     -9.7760238647     0.2107004880     -0.0094996318     0.0101867461     -0.0248023962     35.1999244689     78.1908187866     -70.6774749755
 74  38   10  124     -0.1939402198     -9.7640523910     0.0957729530     -0.0260114812     0.0251006746     -0.0178780722     35.1999244689     78.1908187866     -70.6774749755
 74 246   10  123     -0.1939402198     -9.7640523910     0.0957729530     -0.0260114812     0.0251006746     -0.0178780722     35.1999244689     78.1908187866     -70.6774749755
 75 199   10  121     -0.1867572593     -9.8143329620     0.0861956501     -0.0244135618     0.0293617963     -0.0224055147     35.1999244689     78.1908187866     -70.6774749755
 76 151   10  121     -0.1699969768     -9.6754617691     -0.3016848087     0.0211271858     0.0538632488     -0.0311940789     35.1999244689     78.1908187866     -70.6774749755
 77 104   12  122     -0.1699969768     -9.6754617691     -0.3016848087     0.0211271858     0.0538632488     -0.0311940789     35.1999244689     78.1908187866     -70.6774749755
 78  57   13  120     -0.2178834438     -9.8263044357     0.3016848087     -0.0079017114     0.0911480808     -0.0357215213     35.1999244689     78.1908187866     -70.6774749755
 79   9   11  117     -0.2394323587     -9.7496862411     0.0550694465     0.0107406985     0.0919470310     -0.0386510467     33.9740562438     78.0151138305     -70.1714324951
 79 217    9  115     -0.2394323587     -9.7496862411     0.0550694465     0.0107406985     0.0919470310     -0.0386510467     33.9740562438     78.0151138305     -70.1714324951
 80 169   11  112     -0.1795742750     -9.7688407897     0.0311262083     -0.0102985918     0.0613202142     -0.0303951215     33.9740562438     78.0151138305     -70.1714324951
 81 122   11  111     -0.1747856235     -9.8143329620     0.0694353866     -0.0156249952     0.0613202142     -0.0346562409     33.9740562438     78.0151138305     -70.1714324951
 82  75   13  111     -0.1747856235     -9.8143329620     0.0694353866     -0.0156249952     0.0613202142     -0.0346562409     33.9740562438     78.0151138305     -70.1714324951
 83  27   14  107     -0.1436594247     -9.7257432937     -0.1580253696     -0.0063037900     0.0554611730     -0.0295961618     33.9740562438     78.0151138305     -70.1714324951
 83 236   12   98     -0.1508424043     -9.7185602188     -0.1149275422     -0.0225493192     0.0650486993     -0.0258676767     33.9740562438     78.0151138305     -70.1714324951
 84 189   10   83     -0.1508424043     -9.7185602188     -0.1149275422     -0.0225493192     0.0650486993     -0.0258676767     33.9740562438     78.0151138305     -70.1714324951
 85 142   11   85     -0.1436594247     -9.7760238647     -0.0311262083     -0.0169565963     0.0906154441     -0.0314604020     33.9740562438     78.0151138305     -70.1714324951
 86  95   11   84     -0.1029559254     -9.8263044357     0.0215489125     0.0030174162     0.0895501518     -0.0176117515     36.4257926940     77.6636886596     -70.1714324951
 87  47   11   88     -0.1029559254     -9.8263044357     0.0215489125     0.0030174162     0.0895501518     -0.0176117515     36.4257926940     77.6636886596     -70.1714324951
 87 255   13  109     -0.1292934894     -9.7472915649     -0.0023943238     0.0030174162     0.0900827980     0.0010306583     36.4257926940     77.6636886596     -70.1714324951
 88 207   12  105     -0.0838013267     -9.8095445632     -0.0071829710     -0.0137607550     0.0823595046     0.0244668340     36.4257926940     77.6636886596     -70.1714324951
 89 160   13  109     -0.0838013267     -9.8095445632     -0.0071829710     -0.0137607550     0.0823595046     0.0244668340     36.4257926940     77.6636886596     -70.1714324951
 90 112   15  114     -0.1364764571     -9.6946163177     -0.2585869789     0.0022184550     0.1033987998     0.0170098676     36.4257926940     77.6636886596     -70.1714324951
 91  64   15  110     -0.1460537433     -9.8167276382     0.1604196929     -0.0286746864     0.1137852907     0.0095529031     36.4257926940     77.6636886596     -70.1714324951
 92  17   15  111     -0.1460537433     -9.8167276382     0.1604196929     -0.0286746864     0.1137852907     0.0095529031     36.4257926940     77.6636886596     -70.1714324951
 92 226   14  110     -0.1436594247     -9.7712354660     0.0694353866     0.0038163755     0.1111220836     0.0114171445     36.4257926940     77.6636886596     -70.1714324951
 93 178   12  100     -0.1101388931     -9.7736291885     -0.0718297100     0.0107406985     0.0996703243     0.0236678719     36.0755462646     78.3665313720     -70.5087966918
 94 130   11   95     -0.1101388931     -9.7736291885     -0.0718297100     0.0107406985     0.0996703243     0.0236678719     36.0755462646     78.3665313720     -70.5087966918
 95  83   10   94     -0.1532367229     -9.8095445632     -0.1029559254     0.0086101379     0.1036651253     0.0172761893     36.0755462646     78.3665313720     -70.5087966918
 96  35   11   93     -0.1364764571     -9.7257432937     -0.0909842967     0.0102080595     0.1081925630     0.0146129856     36.0755462646     78.3665313720     -70.5087966918
 96 243   12  106     -0.1364764571     -9.7257432937     -0.0909842967     0.0102080595     0.1081925630     0.0146129856     36.0755462646     78.3665313720     -70.5087966918
 97 195   11  109     -0.1388707752     -9.8095445632     0.2107004880     -0.0116301929     0.1049967288     0.0199393892     36.0755462646     78.3665313720     -70.5087966918
 98 147   10  112     -0.1556310415     -9.7233486175     -0.1221105098     0.0139365434     0.0866206359     0.0226025915     36.0755462646     78.3665313720     -70.5087966918
 99 100    9  111     -0.1556310415     -9.7233486175     -0.1221105098     0.0139365434     0.0866206359     0.0226025915     36.0755462646     78.3665313720     -70.5087966918
100  52    7  106     -0.1939402198     -9.8119382858     -0.1723913097     -0.0031079483     0.0682445430     0.0106181836     36.0755462646     78.3665313720     -70.5087966918
101   4    7  107     -0.1795742750     -9.8574304580     0.0766183614     -0.0166902770     0.0586570167     0.0002316981     35.0247993469     78.3665313720     -69.8340682983
101 212    6  107     -0.1795742750     -9.8574304580     0.0766183614     -0.0166902770     0.0586570167     0.0002316981     35.0247993469     78.3665313720     -69.8340682983
102 164    6  109     -0.1699969768     -9.7305316925     -0.1197161788     0.0224587869     0.0501347732     0.0012969785     35.0247993469     78.3665313720     -69.8340682983
103 116    5  115     -0.2011231899     -9.7999668121     0.0167602658     -0.0020426678     0.0298944377     -0.0024315035     35.0247993469     78.3665313720     -69.8340682983
104  69    5  113     -0.2011231899     -9.7999668121     0.0167602658     -0.0020426678     0.0298944377     -0.0024315035     35.0247993469     78.3665313720     -69.8340682983
105  21    5   98     -0.2633756160     -9.7353200912     -0.2753472328     0.0014194939     0.0567927789     -0.0242697572     35.0247993469     78.3665313720     -69.8340682983
105 229    6  102     -0.1628140068     -9.8454589843     0.1053502440     -0.0105649125     0.0551948547     -0.0125516676     35.0247993469     78.3665313720     -69.8340682983
106 181    8  102     -0.1628140068     -9.8454589843     0.1053502440     -0.0105649125     0.0551948547     -0.0125516676     35.0247993469     78.3665313720     -69.8340682983
107 134    7   86     -0.2202777862     -9.7520809173     0.0718297100     0.0112733411     0.0682445430     -0.0173454308     35.0247993469     78.3665313720     -69.8340682983
108  86    9  101     -0.2346437215     -9.7736291885     -0.0263375616     -0.0044395494     0.0567927789     -0.0016325431     35.0247993469     78.3665313720     -69.8340682983
109  39    8   96     -0.2346437215     -9.7736291885     -0.0263375616     -0.0044395494     0.0567927789     -0.0016325431     35.0247993469     78.3665313720     -69.8340682983
109 247    9   91     -0.2035175085     -9.7784175872     -0.0215489125     0.0120723009     0.0248343563     -0.0064263057     35.5501747131     79.2450790405     -68.9906616210
110 199   10  114     -0.2226721048     -9.7592630386     0.2657699346     0.0134039020     0.0240353941     -0.0197423124     35.5501747131     79.2450790405     -68.9906616210
111 151   10  111     -0.2226721048     -9.7592630386     0.2657699346     0.0134039020     0.0240353941     -0.0197423124     35.5501747131     79.2450790405     -68.9906616210
112 103   10  106     -0.1723913097     -9.7544746398     0.0790126848     0.0131375801     0.0437430906     -0.0277319192     35.5501747131     79.2450790405     -68.9906616210
113  56    9  110     -0.1891515731     -9.6874332427     0.0215489125     0.0016858148     0.0626518201     -0.0311940789     35.5501747131     79.2450790405     -68.9906616210
114   8   10  103     -0.1891515731     -9.6874332427     0.0215489125     0.0016858148     0.0626518201     -0.0311940789     35.5501747131     79.2450790405     -68.9906616210
114 216   11   96     -0.1268991470     -9.7712354660     0.2729529142     -0.0198861179     0.0735709428     -0.0264003157     35.5501747131     79.2450790405     -68.9906616210
115 168   12   96     -0.1268991470     -9.7520809173     -0.0239432382     -0.0004447456     0.0701087856     -0.0173454308     35.5501747131     79.2450790405     -68.9906616210
116 121   12   90     -0.1268991470     -9.7520809173     -0.0239432382     -0.0004447456     0.0701087856     -0.0173454308     35.5501747131     79.2450790405     -68.9906616210
117  73   13   84     -0.1197161788     -9.7903900146     -0.0814070034     -0.0084343519     0.0711740589     -0.0040294246     36.0755462646     78.7179489135     -69.4967041015
118  25   14   87     -0.1484480619     -9.7257432937     -0.4573158264     -0.0068364295     0.0717067050     0.0076886625     36.0755462646     78.7179489135     -69.4967041015
118 233   13   88     -0.1484480619     -9.7257432937     -0.4573158264     -0.0068364295     0.0717067050     0.0076886625     36.0755462646     78.7179489135     -69.4967041015
119 186   13   89     -0.1221105098     -9.8119382858     -0.1292934894     -0.0446538925     0.0823595046     0.0178088283     36.0755462646     78.7179489135     -69.4967041015
120 139   12   97     -0.1173218607     -9.7544746398     -0.1891515731     -0.0031079483     0.1236391305     0.0167435479     36.0755462646     78.7179489135     -69.4967041015
121  92   11  100     -0.1173218607     -9.7544746398     -0.1891515731     -0.0031079483     0.1236391305     0.0167435479     36.0755462646     78.7179489135     -69.4967041015
122  44   11   99     -0.1125332117     -9.7448978424     -0.1795742750     -0.0076353907     0.1241717815     0.0313911557     36.0755462646     78.7179489135     -69.4967041015
122 253   12  104     -0.1053502440     -9.7568693161     -0.1173218607     -0.0079017114     0.1332266569     0.0393807621     36.0755462646     78.7179489135     -69.4967041015
123 207   14  109     -0.1053502440     -9.7568693161     -0.1173218607     -0.0079017114     0.1332266569     0.0393807621     36.0755462646     78.7179489135     -69.4967041015
124 160   15  108     -0.1867572593     -9.7903900146     -0.1029559254     0.0197955875     0.1353572130     0.0289942741     36.6009178161     77.4879837036     -69.3280258178
125 112   15  112     -0.2059118509     -9.7568693161     -0.1532367229     0.0150018239     0.1273676156     0.0052917809     36.6009178161     77.4879837036     -69.3280258178
126  65   12  108     -0.2059118509     -9.7568693161     -0.1532367229     0.0150018239     0.1273676156     0.0052917809     36.6009178161     77.4879837036     -69.3280258178
127  17    9  107     -0.2059118509     -9.7712354660     -0.0311262083     -0.0177555561     0.0943439102     -0.0013662228     36.6009178161     77.4879837036     -69.3280258178
127 226    7  111     -0.1963345432     -9.8191213607     0.2274607658     -0.0180218791     0.0807615852     0.0010306583     36.6009178161     77.4879837036     -69.3280258178
128 178    7  108     -0.1963345432     -9.8191213607     0.2274607658     -0.0180218791     0.0807615852     0.0010306583     36.6009178161     77.4879837036     -69.3280258178
129 130    6  111     -0.1604196929     -9.7472915649     -0.0263375616     0.0078111796     0.0527979755     0.0036938600     36.6009178161     77.4879837036     -69.3280258178
130  82    5  105     -0.1915459060     -9.7712354660     -0.0909842967     -0.0134944331     0.0384166831     -0.0096221475     36.6009178161     77.4879837036     -69.3280258178
131  35    3   98     -0.1915459060     -9.7712354660     -0.0909842967     -0.0134944331     0.0384166831     -0.0096221475     36.6009178161     77.4879837036     -69.3280258178
131 243    2  101     -0.1771799468     -9.7784175872     -0.2107004880     0.0195292663     0.0325576400     -0.0245360755     35.0247993469     78.3665313720     -69.8340682983
132 195    4  100     -0.2226721048     -9.7544746398     -0.1556310415     0.0181976652     0.0365524435     -0.0413142490     35.0247993469     78.3665313720     -69.8340682983
133 148    5  104     -0.2226721048     -9.7544746398     -0.1556310415     0.0181976652     0.0365524435     -0.0413142490     35.0247993469     78.3665313720     -69.8340682983
134 101    7  111     -0.2490096569     -9.7017993927     -0.3136564254     -0.0084343519     0.0235027527     -0.0381184053     35.0247993469     78.3665313720     -69.8340682983
135  54   10  112     -0.2035175085     -9.7856006622     -0.0359148550     -0.0385285329     0.0093877849     -0.0250687170     35.0247993469     78.3665313720     -69.8340682983
136   6   10  111     -0.2035175085     -9.7856006622     -0.0359148550     -0.0385285329     0.0093877849     -0.0250687170     35.0247993469     78.3665313720     -69.8340682983
136 214   12  113     -0.1388707752     -9.8167276382     0.0694353866     -0.0049721899     0.0123173069     -0.0208075952     35.0247993469     78.3665313720     -69.8340682983
137 167   13  115     -0.1532367229     -9.7616577148     0.0790126848     0.0197955875     0.0208395504     -0.0173454308     35.0247993469     78.3665313720     -69.8340682983
138 119   12  115     -0.1532367229     -9.7616577148     0.0790126848     0.0197955875     0.0208395504     -0.0173454308     35.0247993469     78.3665313720     -69.8340682983
139  72   12  110     -0.0838013267     -9.7832069396     0.0742240333     0.0256546306     0.0227037930     -0.0077579069     35.3750495910     77.6636886596     -70.5087966918
140  23   12  108     -0.1029559254     -9.7520809173     0.0263375616     0.0205945467     0.0293617963     0.0012969785     35.3750495910     77.6636886596     -70.5087966918
140 231   13  102     -0.1029559254     -9.7520809173     0.0263375616     0.0205945467     0.0293617963     0.0012969785     35.3750495910     77.6636886596     -70.5087966918
141 183   12   98     -0.0981672668     -9.7640523910     0.1699969768     0.0160671043     -0.0089883050     0.0236678719     35.3750495910     77.6636886596     -70.5087966918
142 135   11   99     -0.1197161788     -9.7664461135     0.0311262083     0.0035500562     -0.0356203198     0.0295269155     35.3750495910     77.6636886596     -70.5087966918
143  87   10   95     -0.1197161788     -9.7664461135     0.0311262083     0.0035500562     -0.0356203198     0.0295269155     35.3750495910     77.6636886596     -70.5087966918
144  40    7   89     -0.1460537433     -9.7903900146     0.0071829710     -0.0142933950     -0.0425446462     0.0257984352     35.3750495910     77.6636886596     -70.5087966918
144 248    5   87     -0.1795742750     -9.7664461135     0.0119716191     -0.0060374698     -0.0603880929     0.0108845043     35.3750495910     77.6636886596     -70.5087966918
145 200    5   88     -0.1795742750     -9.7664461135     0.0119716191     -0.0060374698     -0.0603880929     0.0108845043     35.3750495910     77.6636886596     -70.5087966918
146 152    2   90     -0.1484480619     -9.7520809173     0.0670410633     -0.0087006721     -0.0808947467     0.0156782684     35.3750495910     77.6636886596     -70.5087966918
147 103    1   90     -0.1699969768     -9.7712354660     0.2585869789     -0.0236145997     -0.0976729202     0.0207383489     36.0755462646     77.3122711181     -70.5087966918
148  56    1   89     -0.1699969768     -9.7712354660     0.2585869789     -0.0236145997     -0.0976729202     0.0207383489     36.0755462646     77.3122711181     -70.5087966918
149   8    1   86     -0.2154891252     -9.7568693161     0.0454921483     0.0038163755     -0.1032656431     0.0106181836     36.0755462646     77.3122711181     -70.5087966918
149 217    3   77     -0.2322494029     -9.7927837371     -0.1460537433     0.0046153364     -0.1040645956     -0.0181443929     36.0755462646     77.3122711181     -70.5087966918
150 170    4   76     -0.2322494029     -9.7927837371     -0.1460537433     0.0046153364     -0.1040645956     -0.0181443929     36.0755462646     77.3122711181     -70.5087966918
151 123    4   72     -0.1987288665     -9.8143329620     0.2490096569     -0.0129617929     -0.1216417312     -0.0378520846     36.0755462646     77.3122711181     -70.5087966918
152  76    5   71     -0.1915459060     -9.7520809173     0.0646467447     0.0208608675     -0.1264354944     -0.0381184053     36.0755462646     77.3122711181     -70.5087966918
153  28    5   72     -0.1915459060     -9.7520809173     0.0646467447     0.0208608675     -0.1264354944     -0.0381184053     36.0755462646     77.3122711181     -70.5087966918
153 237    5   71     -0.1268991470     -9.7856006622     0.2609812974     0.0035500562     -0.1261691808     -0.0354552030     36.0755462646     77.3122711181     -70.5087966918
154 189    4   69     -0.1101388931     -9.7712354660     0.1771799468     -0.0036405885     -0.1235059738     -0.0325256824     36.0755462646     78.3665313720     -69.1593399047
155 142    4   66     -0.1101388931     -9.7712354660     0.1771799468     -0.0036405885     -0.1235059738     -0.0325256824     36.0755462646     78.3665313720     -69.1593399047
156  95    4   60     -0.0718297100     -9.7879953384     0.2011231899     0.0094090995     -0.1040645956     -0.0290635204     36.0755462646     78.3665313720     -69.1593399047
157  46    3   52     -0.0670410633     -9.7975721359     0.1364764571     0.0317799901     -0.0641165733     -0.0303951215     36.0755462646     78.3665313720     -69.1593399047
157 255    4   46     -0.0670410633     -9.7975721359     0.1364764571     0.0317799901     -0.0641165733     -0.0303951215     36.0755462646     78.3665313720     -69.1593399047
158 207    5   41     -0.1197161788     -9.7856006622     -0.0263375616     0.0365737533     -0.0294949579     -0.0120190286     36.0755462646     78.3665313720     -69.1593399047
159 160    5   42     -0.0814070034     -9.7664461135     -0.1723913097     0.0461612892     0.0051266627     0.0002316981     36.0755462646     78.3665313720     -69.1593399047
160 112    5   43     -0.0814070034     -9.7664461135     -0.1723913097     0.0461612892     0.0051266627     0.0002316981     36.0755462646     78.3665313720     -69.1593399047
161  64    6   45     -0.0622524166     -9.8191213607     0.1197161788     0.0181976652     0.0285628366     0.0050254607     36.0755462646     78.3665313720     -69.1593399047
162  16    7   47     -0.0957729530     -9.6970109939     0.0478864765     0.0421664762     0.0613202142     0.0023622589     34.3243064880     78.3665313720     -70.1714324951
162 224    7   45     -0.0957729530     -9.6970109939     0.0478864765     0.0421664762     0.0613202142     0.0023622589     34.3243064880     78.3665313720     -70.1714324951
163 176    6   42     -0.0766183614     -9.7425031661     0.2921074867     0.0160671043     0.0820931911     0.0044928207     34.3243064880     78.3665313720     -70.1714324951
164 128    5   37     -0.1628140068     -9.7903900146     0.0191545906     0.0445633602     0.0863543128     0.0015632987     34.3243064880     78.3665313720     -70.1714324951
165  80    4   31     -0.1628140068     -9.7903900146     0.0191545906     0.0445633602     0.0863543128     0.0015632987     34.3243064880     78.3665313720     -70.1714324951
166  32    3   29     -0.1652083396     -9.8071498870     -0.1005615949     0.0429654407     0.0549285364     -0.0018988633     34.3243064880     78.3665313720     -70.1714324951
166 240    1   28     -0.1125332117     -9.7377147674     0.1388707752     0.0397695970     0.0304270768     -0.0040294246     34.3243064880     78.3665313720     -70.1714324951
167 192    1   27     -0.1125332117     -9.7377147674     0.1388707752     0.0397695970     0.0304270768     -0.0040294246     34.3243064880     78.3665313720     -70.1714324951
168 144    2   28     -0.1508424043     -9.7065887451     0.0909842967     0.0187303047     0.0061919441     0.0063570618     34.3243064880     78.3665313720     -70.1714324951
169  96    2   26     -0.1556310415     -9.7832069396     0.2825301933     -0.0060374698     -0.0161789488     0.0076886625     36.0755462646     77.3122711181     -70.5087966918
170  48    2   21     -0.1556310415     -9.7832069396     0.2825301933     -0.0060374698     -0.0161789488     0.0076886625     36.0755462646     77.3122711181     -70.5087966918
171   0    1   17     -0.1676026582     -9.8023614883     0.1843629074     0.0027510952     -0.0369519233     -0.0050947055     36.0755462646     77.3122711181     -70.5087966918
171 208    1   13     -0.1508424043     -9.7544746398     0.1436594247     0.0046153364     -0.0553280115     -0.0234707975     36.0755462646     77.3122711181     -70.5087966918
172 160    1    9     -0.1508424043     -9.7544746398     0.1436594247     0.0046153364     -0.0553280115     -0.0234707975     36.0755462646     77.3122711181     -70.5087966918
173 113    0    5     -0.1292934894     -9.7640523910     0.0909842967     0.0019521341     -0.0622523355     -0.0370531225     36.0755462646     77.3122711181     -70.5087966918
174  65    0    2     -0.1125332117     -9.7832069396     0.0694353866     0.0158007836     -0.0577248954     -0.0479722499     36.0755462646     77.3122711181     -70.5087966918
175  17    0    4     -0.1125332117     -9.7832069396     0.0694353866     0.0158007836     -0.0577248954     -0.0479722499     36.0755462646     77.3122711181     -70.5087966918
175 226    0    3     -0.1077445626     -9.7568693161     0.1388707752     0.0197955875     -0.0574585723     -0.0559618520     36.0755462646     77.3122711181     -70.5087966918
176 178    0    2     -0.0766183614     -9.7472915649     0.0957729530     0.0062132573     -0.0478710460     -0.0655493783     33.7989311218     78.5422439575     -71.0148391723
177 131    0    2     -0.0766183614     -9.7472915649     0.0957729530     0.0062132573     -0.0478710460     -0.0655493783     33.7989311218     78.5422439575     -71.0148391723
178  83    0    0     -0.0766183614     -9.7856006622     0.0526751232     -0.0398601293     -0.0364192771     -0.0671473026     33.7989311218     78.5422439575     -71.0148391723
179  36    0    0     -0.0622524166     -9.7879953384     0.0119716191     -0.0529098224     -0.0324244785     -0.0668809795     33.7989311218     78.5422439575     -71.0148391723
179 245    0    0     -0.0622524166     -9.7879953384     0.0119716191     -0.0529098224     -0.0324244785     -0.0668809795     33.7989311218     78.5422439575     -71.0148391723
180 197    0    0     -0.0383091812     -9.7999668121     0.0143659424     -0.0345337271     -0.0276307153     -0.0642177820     33.7989311218     78.5422439575     -71.0148391723
181 150    0    0     -0.0335205316     -9.7712354660     0.0000000000     -0.0140270733     -0.0201737523     -0.0551628971     33.7989311218     78.5422439575     -71.0148391723
182 102    0    0     -0.0335205316     -9.7712354660     0.0000000000     -0.0140270733     -0.0201737523     -0.0551628971     33.7989311218     78.5422439575     -71.0148391723
183  53    0    0     -0.0335205316     -9.7999668121     -0.0167602658     0.0126049423     -0.0129831075     -0.0426458454     33.7989311218     78.5422439575     -71.0148391723
184   6    0    0     -0.0119716191     -9.7951784133     0.0502807998     0.0541508865     -0.0092546262     -0.0330583214     33.7989311218     78.5422439575     -71.0148391723
184 214    0    0     -0.0119716191     -9.7951784133     0.0502807998     0.0541508865     -0.0092546262     -0.0330583214     33.7989311218     78.5422439575     -71.0148391723
185 166    0    0     0.0191545906     -9.7257432937     0.1149275422     0.0650700187     -0.0012650206     -0.0109537482     34.4994277954     78.1908187866     -71.3522033691
186 118    0    0     0.0047886476     -9.6730680465     0.1292934894     0.0059469375     0.0072572240     0.0271300339     34.4994277954     78.1908187866     -71.3522033691
187  69    0    0     0.0047886476     -9.6730680465     0.1292934894     0.0059469375     0.0072572240     0.0271300339     34.4994277954     78.1908187866     -71.3522033691
188  20    0    0     -0.0383091812     -9.7592630386     0.0646467447     -0.1035106420     0.0056593036     0.0556262922     34.4994277954     78.1908187866     -71.3522033691
188 228    0    0     -0.0550694465     -9.7616577148     -0.0215489125     -0.1485187530     0.0059256238     0.0713391828     34.4994277954     78.1908187866     -71.3522033691
189 181    0    0     -0.0550694465     -9.7616577148     -0.0215489125     -0.1485187530     0.0059256238     0.0713391828     34.4994277954     78.1908187866     -71.3522033691
190 133    0    0     -0.0885899734     -9.7975721359     -0.0215489125     -0.1514482736     0.0029961018     0.0740023851     34.4994277954     78.1908187866     -71.3522033691
191  85    0    0     -0.1747856235     -9.7209539413     -0.0885899734     -0.1538451671     -0.0811610698     0.0779971837     34.4994277954     78.1908187866     -71.3522033691
192  38    0    0     -0.1747856235     -9.7209539413     -0.0885899734     -0.1538451671     -0.0811610698     0.0779971837     34.4994277954     78.1908187866     -71.3522033691
192 247    0    0     -0.1268991470     -9.8550367355     -0.1891515731     -0.1447902774     -0.2097937107     0.0753339815     35.1999244689     78.5422439575     -70.6774749755
193 200    0    0     -0.0933786296     -9.8670082092     -0.2178834438     -0.0129617929     -0.0595891380     -0.0439774465     35.1999244689     78.5422439575     -70.6774749755
194 153    0    0     -0.0933786296     -9.8670082092     -0.2178834438     -0.0129617929     -0.0595891380     -0.0439774465     35.1999244689     78.5422439575     -70.6774749755
195 105    0    0     -0.0670410633     -9.7592630386     -0.1053502440     0.1036864399     -0.0369519233     -0.0269329571     35.1999244689     78.5422439575     -70.6774749755
196  58    0    0     -0.0670410633     -9.7927837371     -0.0790126848     0.1518903827     -0.0223043131     -0.0050947055     35.1999244689     78.5422439575     -70.6774749755
197  10    0    0     -0.0670410633     -9.7927837371     -0.0790126848     0.1518903827     -0.0223043131     -0.0050947055     35.1999244689     78.5422439575     -70.6774749755
197 219    0    0     -0.0790126848     -9.7401084899     0.0359148550     0.1678695917     -0.0121841478     0.0090202627     35.1999244689     78.5422439575     -70.6774749755
198 171    0    0     -0.1077445626     -9.7185602188     0.0909842967     0.1220625400     -0.0089883050     0.0202057099     35.1999244689     78.5422439575     -70.6774749755
199 123    0    0     -0.1077445626     -9.7185602188     0.0909842967     0.1220625400     -0.0089883050     0.0202057099     35.1999244689     78.5422439575     -70.6774749755
200  74    0    0     -0.1723913097     -9.7305316925     0.0167602658     0.0376390361     -0.0220379948     0.0151456284     35.1999244689     77.1365661621     -70.0027465820
201  26    0    0     -0.0742240333     -9.7951784133     0.0718297100     -0.0550403833     -0.1432136535     0.0508325290     35.1999244689     77.1365661621     -70.0027465820
201 234    0    0     -0.0742240333     -9.7951784133     0.0718297100     -0.0550403833     -0.1432136535     0.0508325290     35.1999244689     77.1365661621     -70.0027465820
202 187    0    0     -0.0885899734     -9.8310928344     0.0191545906     -0.0292073230     -0.0745030641     -0.0053610258     35.1999244689     77.1365661621     -70.0027465820
203 139    0    0     -0.0861956501     -9.8143329620     0.0119716191     -0.0047058687     -0.0284296779     -0.0266666388     35.1999244689     77.1365661621     -70.0027465820
204  91    0    0     -0.0861956501     -9.8143329620     0.0119716191     -0.0047058687     -0.0284296779     -0.0266666388     35.1999244689     77.1365661621     -70.0027465820
205  44    0    0     -0.1580253696     -9.7592630386     -0.0383091812     -0.0337347698     -0.0936781120     0.0199393892     35.1999244689     77.1365661621     -70.0027465820
205 252    0    0     -0.1245048284     -9.7664461135     0.0191545906     -0.0811397552     -0.2478775024     0.0851878261     35.1999244689     77.1365661621     -70.0027465820
206 205    0    0     -0.1245048284     -9.7664461135     0.0191545906     -0.0811397552     -0.2478775024     0.0851878261     35.1999244689     77.1365661621     -70.0027465820
207 158   -5    2     -0.2011231899     -9.7257432937     -0.0766183614     -0.1352027535     -0.4276435852     0.1315275430     35.5501747131     77.8394012451     -71.3522033691
208 111   -7    4     -0.3040791034     -9.7401084899     -0.1364764571     -0.2103050231     -0.7506899833     0.1957106781     35.5501747131     77.8394012451     -71.3522033691
209  63  -13    6     -0.3040791034     -9.7401084899     -0.1364764571     -0.2103050231     -0.7506899833     0.1957106781     35.5501747131     77.8394012451     -71.3522033691
210  16  -22    9     -0.3232336997     -9.7592630386     -0.1747856235     -0.2457256078     -0.9709367752     0.2018360614     35.5501747131     77.8394012451     -71.3522033691
210 225  -23   10     -0.2490096569     -9.8717966079     -0.1723913097     -0.2702270746     -1.1192771196     0.2039666175     35.5501747131     77.8394012451     -71.3522033691
211 178  -30   11     -0.2490096569     -9.8717966079     -0.1723913097     -0.2702270746     -1.1192771196     0.2039666175     35.5501747131     77.8394012451     -71.3522033691
212 131  -30   12     -0.5842149734     -9.8430643081     -0.4405555725     -0.2377360105     -1.2151523828     0.1970422935     35.5501747131     77.8394012451     -71.3522033691
213  84  -24   11     -0.3016848087     -9.7999668121     -0.2154891252     -0.2273495197     -1.7091761589     0.2164836645     35.5501747131     77.8394012451     -71.3522033691
214  37  -24    7     -0.3016848087     -9.7999668121     -0.2154891252     -0.2273495197     -1.7091761589     0.2164836645     35.5501747131     77.8394012451     -71.3522033691
214 247  -19    5     -0.3304166793     -9.7640523910     -0.2107004880     -0.1594378852     -1.5270133018     0.1496373176     34.6745529174     78.0151138305     -67.1351699829
215 199  -22    9     -0.6249184608     -9.7640523910     -0.4477385520     -0.0851345634     -1.1472406387     0.0795950984     34.6745529174     78.0151138305     -67.1351699829
216 152  -25    6     -0.6249184608     -9.7640523910     -0.4477385520     -0.0851345634     -1.1472406387     0.0795950984     34.6745529174     78.0151138305     -67.1351699829
217 105  -23   11     -0.3759088277     -9.8454589843     -0.2178834438     -0.0712859106     -0.9778610229     0.0420439672     34.6745529174     78.0151138305     -67.1351699829
218  58  -22   12     -0.2298550844     -9.6395473480     -0.0790126848     -0.0254788422     -0.4548082828     -0.0314604020     34.6745529174     78.0151138305     -67.1351699829
219  11  -13    5     -0.2298550844     -9.6395473480     -0.0790126848     -0.0254788422     -0.4548082828     -0.0314604020     34.6745529174     78.0151138305     -67.1351699829
219 219   -6    5     -0.4716817855     -10.0226392745     -0.3328109979     -0.0321368455     -0.0513332080     -0.0213402342     34.6745529174     78.0151138305     -67.1351699829
220 173   -2    1     -0.3950634002     -9.7832069396     -0.2681642532     -0.0297399635     -0.0244348764     0.0212709903     34.6745529174     78.0151138305     -67.1351699829
221 125    0    0     -0.3950634002     -9.7832069396     -0.2681642532     -0.0297399635     -0.0244348764     0.0212709903     34.6745529174     78.0151138305     -67.1351699829
222  78    0    0     -0.4884420394     -9.6299695968     -0.2561926364     -0.0438549327     -0.0033955817     0.0758666276     34.6745529174     78.0151138305     -67.1351699829
223  30    0    0     -0.5028079986     -9.7041940689     -0.3184450626     -0.0598341464     0.0128499484     0.0790624666     33.4486846923     78.8936614990     -67.6412124633
223 238    0    0     -0.5028079986     -9.7041940689     -0.3184450626     -0.0598341464     0.0128499484     0.0790624666     33.4486846923     78.8936614990     -67.6412124633
224 190    0    0     -0.4621044635     -9.7568693161     -0.2897131729     -0.0499802970     0.0144478678     0.0577568531     33.4486846923     78.8936614990     -67.6412124633
225 143    0    0     -0.4908363342     -9.7808122634     -0.2777415513     -0.0443875741     0.0125836265     0.0596210956     33.4486846923     78.8936614990     -67.6412124633
226  95    0    0     -0.4908363342     -9.7808122634     -0.2777415513     -0.0443875741     0.0125836265     0.0596210956     33.4486846923     78.8936614990     -67.6412124633
227  47    0    0     -0.5339341640     -9.7089824676     -0.3016848087     -0.0537087821     0.0085888242     0.0697412538     33.4486846923     78.8936614990     -67.6412124633
227 255    0    0     -0.5674547195     -9.7688407897     -0.3184450626     -0.0571709394     0.0139152276     0.0372502040     33.4486846923     78.8936614990     -67.6412124633
228 207    0    0     -0.5674547195     -9.7688407897     -0.3184450626     -0.0571709394     0.0139152276     0.0372502040     33.4486846923     78.8936614990     -67.6412124633
229 159    0    0     -0.5339341640     -9.7472915649     -0.3711201906     -0.0526434993     0.0131162667     0.0079549837     33.4486846923     78.8936614990     -67.6412124633
230 112    0    0     -0.5650603771     -9.7281370162     -0.3687258243     -0.0374632477     0.0080561847     -0.0013662228     33.9740562438     79.4207916259     -66.4604415893
231  64    0    0     -0.5650603771     -9.7281370162     -0.3687258243     -0.0374632477     0.0080561847     -0.0013662228     33.9740562438     79.4207916259     -66.4604415893
232  16    0    0     -0.6153411865     -9.7496862411     -0.4118237018     -0.0161576366     0.0056593036     -0.0490375328     33.9740562438     79.4207916259     -66.4604415893
232 224    0    0     -0.5483001708     -9.7401084899     -0.3806974601     0.0267199087     0.0005992204     -0.1291998863     33.9740562438     79.4207916259     -66.4604415893
233 176    0    0     -0.5483001708     -9.7401084899     -0.3806974601     0.0267199087     0.0005992204     -0.1291998863     33.9740562438     79.4207916259     -66.4604415893
234 127    0    0     -0.4740760803     -9.7736291885     -0.3423882961     0.0594772911     -0.0039282221     -0.1861924076     33.9740562438     79.4207916259     -66.4604415893
235  80    0    0     -0.4453442096     -9.8382759094     -0.4429498672     0.0799839448     -0.0350876784     -0.2027042627     33.9740562438     79.4207916259     -66.4604415893
236  32    0    0     -0.4453442096     -9.8382759094     -0.4429498672     0.0799839448     -0.0350876784     -0.2027042627     33.9740562438     79.4207916259     -66.4604415893
236 240    0    0     -0.4237952709     -9.5868721008     -0.3567542552     0.0964958000     -0.1397515058     -0.1813986396     33.9740562438     79.4207916259     -66.4604415893
237 192   -3    2     -0.1795742750     -9.7041940689     -0.1580253696     0.0144691824     -0.4867666721     -0.0671473026     32.7481880187     77.8394012451     -67.6412124633
238 145   -5    2     -0.1795742750     -9.7041940689     -0.1580253696     0.0144691824     -0.4867666721     -0.0671473026     32.7481880187     77.8394012451     -67.6412124633
239  98   -4    2     -0.3040791034     -9.8382759094     -0.2561926364     0.0293831110     -0.1549317598     -0.0844581127     32.7481880187     77.8394012451     -67.6412124633
240  50   -4    2     -0.3902747631     -9.8215160369     -0.2753472328     0.0336442351     -0.0065914239     -0.0849907493     32.7481880187     77.8394012451     -67.6412124633
241   3   -2    0     -0.3902747631     -9.8215160369     -0.2753472328     0.0336442351     -0.0065914239     -0.0849907493     32.7481880187     77.8394012451     -67.6412124633
241 211    0    0     -0.2753472328     -9.7856006622     -0.2178834438     0.0317799901     -0.0079230251     -0.1009699583     32.7481880187     77.8394012451     -67.6412124633
242 163    0    0     -0.2801358699     -9.6922225952     -0.2442210197     0.0019521341     -0.0065914239     -0.0756695508     32.7481880187     77.8394012451     -67.6412124633
243 116    0    0     -0.2801358699     -9.6922225952     -0.2442210197     0.0019521341     -0.0065914239     -0.0756695508     32.7481880187     77.8394012451     -67.6412124633
244  68    0    0     -0.2945018005     -9.7281370162     -0.2130948066     -0.0318705272     0.0080561847     -0.0482385730     32.7481880187     77.8394012451     -67.6412124633
245  20    0    0     -0.2849245071     -9.7544746398     -0.3112620830     -0.0457191753     0.0072572240     -0.0277319192     32.9233131408     79.4207916259     -66.7978057861
245 229    0    0     -0.2849245071     -9.7544746398     -0.3112620830     -0.0457191753     0.0072572240     -0.0277319192     32.9233131408     79.4207916259     -66.7978057861
246 181    0    0     -0.2825301933     -9.8358821868     -0.3519655704     -0.0209513998     0.0040613827     -0.0391836833     32.9233131408     79.4207916259     -66.7978057861
247 133    0    0     -0.2561926364     -9.8191213607     -0.2945018005     0.0139365434     -0.0047271828     -0.0317267203     32.9233131408     79.4207916259     -66.7978057861
248  86    0    0     -0.2561926364     -9.8191213607     -0.2945018005     0.0139365434     -0.0047271828     -0.0317267203     32.9233131408     79.4207916259     -66.7978057861
249  38    0    0     -0.2059118509     -9.5964498519     -0.1771799468     0.0261872673     -0.0044608621     0.0050254607     32.9233131408     79.4207916259     -66.7978057861
249 245    0    0     -0.2873188495     -10.0322160720     -0.3471769332     -0.0704869508     0.0290954780     0.0769319009     32.9233131408     79.4207916259     -66.7978057861
250 198    0    0     -0.2873188495     -10.0322160720     -0.3471769332     -0.0704869508     0.0290954780     0.0769319009     32.9233131408     79.4207916259     -66.7978057861
251 150    0    0     -0.2753472328     -9.5437746047     -0.2154891252     -0.1053748846     0.0229701137     0.1096892833     32.9233131408     79.4207916259     -66.7978057861
252 103    0    0     -0.4237952709     -10.0106678009     -0.4166123390     -0.1226856946     0.0208395504     0.0987701511     32.7481880187     78.8936614990     -66.2917633056
253  55    0    0     -0.4237952709     -10.0106678009     -0.4166123390     -0.1226856946     0.0208395504     0.0987701511     32.7481880187     78.8936614990     -66.2917633056
254   8    0    0     -0.3591485500     -9.8574304580     -0.3806974601     -0.0838029479     -0.0041945424     0.0620179748     32.7481880187     78.8936614990     -66.2917633056
254 215    0    0     -0.3735145092     -9.7089824676     -0.3830918121     -0.0635626268     -0.0076567039     0.0614853382     32.7481880187     78.8936614990     -66.2917633056
255 168    0    0     -0.3735145092     -9.7089824676     -0.3830918121     -0.0635626268     -0.0076567039     0.0614853382     32.7481880187     78.8936614990     -66.2917633056
  0 120    0    0     -0.3160507440     -9.5557460784     -0.3256280183     -0.0590351819     -0.0004660603     0.0724044561     32.7481880187     78.8936614990     -66.2917633056
  1  71    0    0     -0.4261896133     -9.8526420593     -0.5435114860     -0.0406590938     -0.0023303012     0.0998354434     32.7481880187     78.8936614990     -66.2917633056
  2  23    0    0     -0.4261896133     -9.8526420593     -0.5435114860     -0.0406590938     -0.0023303012     0.0998354434     32.7481880187     78.8936614990     -66.2917633056
  2 231    0    0     -0.2466153383     -9.7065887451     -0.2035175085     0.0419001579     0.0655813455     0.0489682865     32.7481880187     78.8936614990     -66.2917633056
  3 183    2    0     -0.2681642532     -9.8071498870     -0.2394323587     0.1622768783     0.7183320045     -0.1201450109     32.7481880187     78.8936614990     -66.2917633056
  4 134   10   -1     -0.2681642532     -9.8071498870     -0.2394323587     0.1622768783     0.7183320045     -0.1201450109     32.7481880187     78.8936614990     -66.2917633056
  5  87   16   -5     -0.7254800796     -9.7041940689     -0.8715337753     0.2187367439     1.0277960300     -0.2114928245     32.7481880187     78.8936614990     -68.3159332275
  6  39   16   -4     -0.2322494029     -10.1279888153     -0.2777415513     0.1375090956     0.2493422508     -0.1355915784     32.7481880187     78.8936614990     -68.3159332275
  6 248   12   -3     -0.2322494029     -10.1279888153     -0.2777415513     0.1375090956     0.2493422508     -0.1355915784     32.7481880187     78.8936614990     -68.3159332275
  7 201    4   -3     -0.3232336997     -9.6467304229     -0.2561926364     0.0850440216     -0.0175105500     -0.0503691291     32.7481880187     78.8936614990     -68.3159332275
  8 153    0    0     -0.2849245071     -9.7832069396     -0.2250664234     0.0568140888     -0.0161789488     -0.0546302556     32.7481880187     78.8936614990     -68.3159332275
  9 105    0    0     -0.2849245071     -9.7832069396     -0.2250664234     0.0568140888     -0.0161789488     -0.0546302556     32.7481880187     78.8936614990     -68.3159332275
 10  57    0    0     -0.2298550844     -9.8550367355     -0.2154891252     0.0219261479     0.0213721919     -0.0176117515     32.7481880187     78.8936614990     -68.3159332275
 11  10    0    0     -0.0430978250     -9.8574304580     -0.0814070034     -0.0001784265     0.1207096099     0.0151456284     32.7481880187     78.8936614990     -68.3159332275
 11 217    2   -1     -0.0430978250     -9.8574304580     -0.0814070034     -0.0001784265     0.1207096099     0.0151456284     32.7481880187     78.8936614990     -68.3159332275
 12 169    5   -1     -0.1340821266     -9.7999668121     -0.2897131729     0.0653363323     0.5910310268     -0.0253350377     32.7481880187     78.1908187866     -67.9785766601
 13 121    9   -3     -0.2370380401     -9.7951784133     -0.2777415513     0.1010232329     0.7955648899     -0.0370531225     32.7481880187     78.1908187866     -67.9785766601
 14  73   13   -4     -0.2370380401     -9.7951784133     -0.2777415513     0.1010232329     0.7955648899     -0.0370531225     32.7481880187     78.1908187866     -67.9785766601
 15  25   16   -5     -0.1843629074     -9.7544746398     -0.3232336997     0.1265899658     0.9223332405     -0.0652830600     32.7481880187     78.1908187866     -67.9785766601
 15 234   19   -9     -0.2705585718     -9.6587018966     -0.3352053165     0.1167361259     0.9343176841     -0.0929803562     32.7481880187     78.1908187866     -67.9785766601
 16 186   21   -8     -0.2705585718     -9.6587018966     -0.3352053165     0.1167361259     0.9343176841     -0.0929803562     32.7481880187     78.1908187866     -67.9785766601
 17 139   19   -6     -0.1723913097     -9.9220771789     -0.4142179965     0.0770544147     0.7763898372     -0.1630225658     32.7481880187     78.1908187866     -67.9785766601
 18  91   18   -3     -0.3974577426     -10.0010900497     -0.5219625949     0.1465639829     0.8312517166     -0.0770011472     32.7481880187     78.1908187866     -67.9785766601
 19  44   17    1     -0.3974577426     -10.0010900497     -0.5219625949     0.1465639829     0.8312517166     -0.0770011472     32.7481880187     78.1908187866     -67.9785766601
 19 252   12    2     -0.3352053165     -9.6874332427     0.2777415513     0.3415103197     0.6328432559     -0.4469198703     34.1491813659     78.5422439575     -70.0027465820
 20 205   10    3     0.6416787624     -9.7736291885     -0.3519655704     0.1401723003     0.4932915210     -0.5065755844     34.1491813659     78.5422439575     -70.0027465820
 21 157   10    6     0.6416787624     -9.7736291885     -0.3519655704     0.1401723003     0.4932915210     -0.5065755844     34.1491813659     78.5422439575     -70.0027465820
 22 109   12    8     0.4309782505     -9.8717966079     -0.2394323587     0.0837124252     1.1271334886     -0.3470498085     34.1491813659     78.5422439575     -70.0027465820
 23  62   16   12     0.3304166793     -9.7209539413     -0.0933786296     0.0770544147     1.4491145610     -0.3110965728     34.1491813659     78.5422439575     -70.0027465820
 24  14   22   17     0.3304166793     -9.7209539413     -0.0933786296     0.0770544147     1.4491145610     -0.3110965728     34.1491813659     78.5422439575     -70.0027465820
 24 222   27   19     0.4597101688     -9.5725059509     -0.0646467447     0.0490908050     1.6238205432     -0.2650232076     34.1491813659     78.5422439575     -70.0027465820
 25 174   34   20     0.7302687168     -9.9268665313     -0.3256280183     -0.0124291539     2.0731027126     -0.1172154903     34.1491813659     78.5422439575     -70.0027465820
 26 127   40   22     0.7302687168     -9.9268665313     -0.3256280183     -0.0124291539     2.0731027126     -0.1172154903     34.1491813659     78.5422439575     -70.0027465820
 27  80   47   24     0.2945018005     -9.9196834564     -0.0790126848     0.0139365434     2.6443593502     -0.0096221475     34.3243064880     77.3122711181     -71.8582458496
 28  32   51   25     0.2873188495     -9.7688407897     -0.0933786296     -0.0108312332     2.7428979873     -0.0165464711     34.3243064880     77.3122711181     -71.8582458496
 28 240   53   26     0.2873188495     -9.7688407897     -0.0933786296     -0.0108312332     2.7428979873     -0.0165464711     34.3243064880     77.3122711181     -71.8582458496
 29 193   55   26     0.5913979530     -9.7616577148     -0.1699969768     -0.0225493192     2.7903027534     -0.0298624782     34.3243064880     77.3122711181     -71.8582458496
 30 146   51   25     0.0933786296     -9.7592630386     -0.0191545906     0.0323126316     2.8097440719     0.0436418819     34.3243064880     77.3122711181     -71.8582458496
 31  98   48   24     0.0933786296     -9.7592630386     -0.0191545906     0.0323126316     2.8097440719     0.0436418819     34.3243064880     77.3122711181     -71.8582458496
 32  50   42   23     0.1005615949     -9.9220771789     -0.0191545906     0.0307147121     2.5969543457     0.0825246238     34.3243064880     77.3122711181     -71.8582458496
 33   2   41   22     0.0311262083     -9.7305316925     0.1891515731     0.0195292663     2.5705888271     0.1147493600     34.3243064880     77.3122711181     -71.8582458496
 33 210   42   20     0.0311262083     -9.7305316925     0.1891515731     0.0195292663     2.5705888271     0.1147493600     34.3243064880     77.3122711181     -71.8582458496
 34 162   48   19     0.0454921483     -9.6634902954     0.2298550844     0.0906367492     2.4225146770     0.1799978017     41.1541404724     77.8394012451     -71.6895599365
 35 114   54   16     0.0407035017     -9.7568693161     0.1101388931     0.0837124252     2.3665874004     0.2250059127     41.1541404724     77.8394012451     -71.6895599365
 36  66   54   12     0.0407035017     -9.7568693161     0.1101388931     0.0837124252     2.3665874004     0.2250059127     41.1541404724     77.8394012451     -71.6895599365
 37  18   58    8     0.1939402198     -9.7616577148     0.0670410633     0.0930336380     2.4440865516     0.2529695272     41.1541404724     77.8394012451     -71.6895599365
 37 226   60    5     -0.2274607658     -9.7472915649     0.3232336997     0.0642710590     2.5993514060     0.2638886213     41.1541404724     77.8394012451     -71.6895599365
 38 178   64    5     -0.2274607658     -9.7472915649     0.3232336997     0.0642710590     2.5993514060     0.2638886213     41.1541404724     77.8394012451     -71.6895599365
 39 130   62    2     -0.2753472328     -9.9196834564     0.0933786296     0.0770544147     2.4491467475     0.2140867948     41.1541404724     77.8394012451     -71.6895599365
 40  82   60    1     -0.3280223608     -9.7808122634     0.0287318849     0.1090128421     2.1197087764     0.1523005008     41.1541404724     77.8394012451     -71.6895599365
 41  34   57    1     -0.3280223608     -9.7808122634     0.0287318849     0.1090128421     2.1197087764     0.1523005008     41.1541404724     77.8394012451     -71.6895599365
 41 241   50    0     -0.1197161788     -9.7927837371     0.0000000000     0.1170024394     1.8395399093     0.0851878261     41.1541404724     77.8394012451     -71.6895599365
 42 193   46    0     0.0622524166     -9.6443357467     -0.1221105098     0.1247257232     1.6435282230     0.0652138137     45.5322418212     77.3122711181     -72.1956100463
 43 146   39    1     0.0622524166     -9.6443357467     -0.1221105098     0.1247257232     1.6435282230     0.0652138137     45.5322418212     77.3122711181     -72.1956100463
 44  98   38    2     -0.0742240333     -9.8885564804     0.1268991470     0.0602762603     1.6997218132     0.0553599739     45.5322418212     77.3122711181     -72.1956100463
 45  51   37    6     0.0670410633     -9.7975721359     0.0646467447     0.0866419410     1.6600401401     0.0947753524     45.5322418212     77.3122711181     -72.1956100463
 46   2   37    8     0.0670410633     -9.7975721359     0.0646467447     0.0866419410     1.6600401401     0.0947753524     45.5322418212     77.3122711181     -72.1956100463
 46 210   39   10     -0.1388707752     -9.8119382858     0.0885899734     0.1028874754     1.6211574077     0.0875847053     45.5322418212     77.3122711181     -72.1956100463
 47 163   31   11     -0.1604196929     -9.7257432937     0.1867572593     0.1231278061     1.5047754287     0.0476366901     45.5322418212     77.3122711181     -72.1956100463
 48 115   26   13     -0.1604196929     -9.7257432937     0.1867572593     0.1231278061     1.5047754287     0.0476366901     45.5322418212     77.3122711181     -72.1956100463
 49  68   22   14     -0.0909842967     -9.7065887451     0.2346437215     0.0677332162     1.4166234970     -0.0341236019     45.5322418212     77.3122711181     -72.1956100463
 50  21   22   14     -0.1963345432     -9.6898279190     0.1436594247     0.0275188708     1.5401960372     -0.0423795270     50.6108360290     78.8936614990     -70.0027465820
 50 228   24   17     -0.1963345432     -9.6898279190     0.1436594247     0.0275188708     1.5401960372     -0.0423795270     50.6108360290     78.8936614990     -70.0027465820
 51 180   27   20     -0.1173218607     -9.9029226303     0.2825301933     -0.0126954734     1.7479257583     0.0140803456     50.6108360290     78.8936614990     -70.0027465820
 52 132   32   20     -0.2394323587     -9.8837680816     0.2083061695     0.0416338396     1.8243597030     0.1240705728     50.6108360290     78.8936614990     -70.0027465820
 53  84   33   18     -0.2394323587     -9.8837680816     0.2083061695     0.0416338396     1.8243597030     0.1240705728     50.6108360290     78.8936614990     -70.0027465820
 54  36   32   17     0.1436594247     -9.7425031661     0.2370380401     0.1074149131     1.7527194976     0.0582894897     50.6108360290     78.8936614990     -70.0027465820
 54 243   28   13     0.0909842967     -9.8909511566     -0.0119716191     0.0940989112     1.8219627380     -0.0471732902     50.6108360290     78.8936614990     -70.0027465820
 55 195   22   12     0.0909842967     -9.8909511566     -0.0119716191     0.0940989112     1.8219627380     -0.0471732902     50.6108360290     78.8936614990     -70.0027465820
 56 147   14   13     -0.9673068046     -9.8023614883     0.1939402198     0.0733259391     1.8880101203     -0.0881865882     50.6108360290     78.8936614990     -70.0027465820
 57  99   13   13     -0.7278743743     -9.8382759094     0.2011231899     0.0397695970     1.6515178680     -0.2021716117     53.4128227233     77.1365661621     -67.9785766601
 58  51   13   12     -0.7278743743     -9.8382759094     0.2011231899     0.0397695970     1.6515178680     -0.2021716117     53.4128227233     77.1365661621     -67.9785766601
 59   4   14   10     -0.5578774452     -9.7832069396     0.2992904472     0.0006205346     1.4685559272     -0.1896545791     53.4128227233     77.1365661621     -67.9785766601
 59 212   17   10     -0.5554831027     -9.7808122634     0.3759088277     -0.0142933950     1.2610925436     -0.1630225658     53.4128227233     77.1365661621     -67.9785766601
 60 165   18    8     -0.5554831027     -9.7808122634     0.3759088277     -0.0142933950     1.2610925436     -0.1630225658     53.4128227233     77.1365661621     -67.9785766601
 61 118   19    6     -0.0263375616     -9.9077110290     0.0407035017     -0.0382622127     1.0317908525     -0.2242762088     53.4128227233     77.1365661621     -67.9785766601
 62  70   20    6     -0.1556310415     -9.7760238647     0.3208393812     -0.0212177181     1.0288612842     -0.1465107059     53.4128227233     77.1365661621     -67.9785766601
 63  23   23    6     -0.1556310415     -9.7760238647     0.3208393812     -0.0212177181     1.0288612842     -0.1465107059     53.4128227233     77.1365661621     -67.9785766601
 63 232   26    6     -0.1412650966     -9.8095445632     0.3759088277     -0.0348000478     1.0789295434     -0.0788653850     53.4128227233     77.1365661621     -67.9785766601
 64 184   27    4     -0.0933786296     -9.7688407897     0.2442210197     -0.0228156375     0.9681403160     -0.0349225640     53.7630691528     78.1908187866     -65.9543991088
 65 136   26    4     -0.0933786296     -9.7688407897     0.2442210197     -0.0228156375     0.9681403160     -0.0349225640     53.7630691528     78.1908187866     -65.9543991088
 66  88   25    2     0.0430978250     -9.8239097595     0.2107004880     -0.0063037900     0.8943696975     -0.0202749538     53.7630691528     78.1908187866     -65.9543991088
 67  39   26    0     -0.1867572593     -9.7377147674     0.2825301933     0.0115396618     0.9702709197     0.0284616355     53.7630691528     78.1908187866     -65.9543991088
 67 247   25    0     -0.1867572593     -9.7377147674     0.2825301933     0.0115396618     0.9702709197     0.0284616355     53.7630691528     78.1908187866     -65.9543991088
 68 199   26   -4     -0.1508424043     -9.7712354660     0.2298550844     -0.0087006721     0.9028919219     0.0047591404     53.7630691528     78.1908187866     -65.9543991088
 69 150   25   -6     0.0119716191     -9.7760238647     0.2394323587     -0.0113638734     0.8163377761     0.0084876232     53.7630691528     78.1908187866     -65.9543991088
 70 103   22   -6     0.0119716191     -9.7760238647     0.2394323587     -0.0113638734     0.8163377761     0.0084876232     53.7630691528     78.1908187866     -65.9543991088
 71  55   23   -7     -0.1292934894     -9.7353200912     0.1699969768     -0.0055048298     0.8224632263     0.0601537322     53.7630691528     78.1908187866     -65.9543991088
 72   6   21   -6     -0.2897131729     -9.7927837371     0.1484480619     0.0038163755     0.7268542766     0.0577568531     55.5143089294     79.2450790405     -64.9423065185
 72 214   18   -7     -0.2897131729     -9.7927837371     0.1484480619     0.0038163755     0.7268542766     0.0577568531     55.5143089294     79.2450790405     -64.9423065185
 73 166   17   -5     -0.0550694465     -9.8478536605     0.0981672668     -0.0007110667     0.5313753128     0.0305921983     55.5143089294     79.2450790405     -64.9423065185
 74 117   13   -3     -0.2705585718     -9.7736291885     0.1891515731     0.0131375801     0.4325705051     0.0724044561     55.5143089294     79.2450790405     -64.9423065185
 75  69   11   -2     -0.2705585718     -9.7736291885     0.1891515731     0.0131375801     0.4325705051     0.0724044561     55.5143089294     79.2450790405     -64.9423065185
 76  21    7   -1     -0.2992904472     -9.7568693161     0.1699969768     -0.0113638734     0.2773058652     0.0380491619     55.5143089294     79.2450790405     -64.9423065185
 76 228    6   -2     -0.2873188495     -9.7784175872     0.2083061695     -0.0052385096     0.1151168823     -0.0077579069     55.5143089294     79.2450790405     -64.9423065185
 77 180    5   -1     -0.2873188495     -9.7784175872     0.2083061695     -0.0052385096     0.1151168823     -0.0077579069     55.5143089294     79.2450790405     -64.9423065185
 78 132    2   -1     -0.0861956501     -9.8406705856     0.1580253696     -0.0033742671     0.0306933999     -0.0423795270     55.5143089294     79.2450790405     -64.9423065185
 79  84    2   -1     -0.1173218607     -9.8143329620     0.1532367229     0.0368400764     0.0133825874     0.0018296189     53.7630691528     77.1365661621     -63.9302215576
 80  36    0    0     -0.1173218607     -9.8143329620     0.1532367229     0.0368400764     0.0133825874     0.0018296189     53.7630691528     77.1365661621     -63.9302215576
 80 243    0    0     -0.0933786296     -9.7856006622     0.1843629074     0.0570804119     0.0850227165     0.0210046720     53.7630691528     77.1365661621     -63.9302215576
 81 195    0    0     -0.2226721048     -9.7951784133     0.2154891252     0.0600099325     0.1124536871     0.0364512395     53.7630691528     77.1365661621     -63.9302215576
 82 148    0    0     -0.2226721048     -9.7951784133     0.2154891252     0.0600099325     0.1124536871     0.0364512395     53.7630691528     77.1365661621     -63.9302215576
 83 100    0    0     -0.2370380401     -9.7640523910     0.1364764571     0.0637384128     0.0778320693     0.0020959391     53.7630691528     77.1365661621     -63.9302215576
 84  52    0    0     -0.1795742750     -9.7281370162     -0.0383091812     0.0442970371     0.0575917339     -0.0423795270     53.7630691528     77.1365661621     -63.9302215576
 85   4    0    2     -0.1795742750     -9.7281370162     -0.0383091812     0.0442970371     0.0575917339     -0.0423795270     53.7630691528     77.1365661621     -63.9302215576
 85 212    1    6     -0.1987288665     -9.7401084899     0.0119716191     0.0229914283     0.0767667865     -0.0594240188     53.7630691528     77.1365661621     -63.9302215576
 86 164    1   11     -0.1245048284     -9.7808122634     0.0909842967     -0.0001784265     0.1113884091     -0.0506354522     53.7630691528     77.1365661621     -63.9302215576
 87 117    4   17     -0.1245048284     -9.7808122634     0.0909842967     -0.0001784265     0.1113884091     -0.0506354522     53.7630691528     77.1365661621     -63.9302215576
 88  69    7   20     -0.1580253696     -9.7903900146     0.0239432382     -0.0124291539     0.1428141832     -0.0264003157     54.6386909484     78.3665313720     -64.7736282348
 89  22    9   24     -0.2035175085     -9.7712354660     -0.0071829710     -0.0174892368     0.1342919468     -0.0064263057     54.6386909484     78.3665313720     -64.7736282348
 89 230   11   29     -0.2035175085     -9.7712354660     -0.0071829710     -0.0174892368     0.1342919468     -0.0064263057     54.6386909484     78.3665313720     -64.7736282348
 90 183   11   33     -0.1245048284     -9.8239097595     0.0311262083     -0.0278757238     0.1151168823     0.0018296189     54.6386909484     78.3665313720     -64.7736282348
 91 135   12   36     -0.0718297100     -9.7377147674     -0.0718297100     -0.0316042041     0.1393520240     0.0047591404     54.6386909484     78.3665313720     -64.7736282348
 92  87   12   39     -0.0718297100     -9.7377147674     -0.0718297100     -0.0316042041     0.1393520240     0.0047591404     54.6386909484     78.3665313720     -64.7736282348
 93  39   12   46     -0.1484480619     -9.8478536605     0.0718297100     -0.0403927707     0.1606576442     0.0071560215     54.6386909484     78.3665313720     -64.7736282348
 93 247   13   50     -0.0047886476     -9.7113771438     -0.0981672668     -0.0073690705     0.1566628360     0.0202057099     54.6386909484     78.3665313720     -64.7736282348
 94 199   14   55     -0.0047886476     -9.7113771438     -0.0981672668     -0.0073690705     0.1566628360     0.0202057099     54.6386909484     78.3665313720     -64.7736282348
 95 151   12   59     -0.1723913097     -9.8095445632     -0.0167602658     -0.0337347698     0.2030025482     0.0212709903     55.6894340515     76.6094360351     -63.0868148803
 96 104   10   65     -0.3064734458     -9.7353200912     -0.1484480619     -0.0220166802     0.1939476585     0.0287279558     55.6894340515     76.6094360351     -63.0868148803
 97  56   11   73     -0.3064734458     -9.7353200912     -0.1484480619     -0.0220166802     0.1939476585     0.0287279558     55.6894340515     76.6094360351     -63.0868148803
 98   8   13   75     -0.3447826147     -9.7951784133     0.0047886476     -0.0214840388     0.1340256214     -0.0082905473     55.6894340515     76.6094360351     -63.0868148803
 98 216   15   81     -0.0119716191     -9.6251811981     -0.1077445626     -0.0204187583     0.1268349766     0.0074223423     55.6894340515     76.6094360351     -63.0868148803
 99 169   17   85     -0.0119716191     -9.6251811981     -0.1077445626     -0.0204187583     0.1268349766     0.0074223423     55.6894340515     76.6094360351     -63.0868148803
100 121   20   89     -0.1340821266     -9.8215160369     0.0909842967     -0.0334684491     0.2109921455     0.0439082050     55.6894340515     76.6094360351     -63.0868148803
101  74   22   95     -0.1508424043     -9.7472915649     0.0143659424     -0.0172229170     0.2306998252     0.0428429222     55.6894340515     76.6094360351     -63.0868148803
102  26   20   94     -0.1508424043     -9.7472915649     0.0143659424     -0.0172229170     0.2306998252     0.0428429222     55.6894340515     76.6094360351     -63.0868148803
102 234   20   96     -0.2825301933     -9.7568693161     0.0502807998     -0.0236145997     0.2192480802     0.0071560215     56.5650520324     78.8936614990     -62.2434082031
103 186   17   98     -0.3256280183     -9.8239097595     0.0933786296     -0.0129617929     0.1731746768     -0.0074915862     56.5650520324     78.8936614990     -62.2434082031
104 139   16  102     -0.3256280183     -9.8239097595     0.0933786296     -0.0129617929     0.1731746768     -0.0074915862     56.5650520324     78.8936614990     -62.2434082031
105  92   18  105     -0.3543598890     -9.8550367355     0.1939402198     -0.0174892368     0.1617229080     0.0180751504     56.5650520324     78.8936614990     -62.2434082031
106  44   20  105     -0.2322494029     -9.7520809173     0.1747856235     0.0014194939     0.1449447393     0.0252657938     56.5650520324     78.8936614990     -62.2434082031
106 252   24  106     -0.2322494029     -9.7520809173     0.1747856235     0.0014194939     0.1449447393     0.0252657938     56.5650520324     78.8936614990     -62.2434082031
107 205   25  102     -0.2394323587     -9.8095445632     0.2322494029     -0.0079017114     0.1414825916     0.0194067487     56.5650520324     78.8936614990     -62.2434082031
108 157   26   98     -0.0167602658     -9.8095445632     0.1412650966     -0.0092333116     0.1505374813     0.0295269155     56.5650520324     78.8936614990     -62.2434082031
109 110   25   95     -0.0167602658     -9.8095445632     0.1412650966     -0.0092333116     0.1505374813     0.0295269155     56.5650520324     78.8936614990     -62.2434082031
110  62   22   94     -0.0430978250     -9.8382759094     0.1699969768     0.0022184550     0.1966108512     0.0526967716     56.0396804809     78.3665313720     -64.7736282348
111  14   20   94     -0.1747856235     -9.7401084899     0.1221105098     0.0173987054     0.2016709327     0.0489682865     56.0396804809     78.3665313720     -64.7736282348
111 222   17   91     -0.1747856235     -9.7401084899     0.1221105098     0.0173987054     0.2016709327     0.0489682865     56.0396804809     78.3665313720     -64.7736282348
112 174   14   91     -0.3160507440     -9.7592630386     0.0909842967     0.0040826964     0.1870233345     0.0428429222     56.0396804809     78.3665313720     -64.7736282348
113 126   13   93     -0.3471769332     -9.7879953384     0.2514039993     -0.0110975527     0.1558638811     0.0447071647     56.0396804809     78.3665313720     -64.7736282348
114  78   12   91     -0.3471769332     -9.7879953384     0.2514039993     -0.0110975527     0.1558638811     0.0447071647     56.0396804809     78.3665313720     -64.7736282348
115  31   12   90     -0.1819685935     -9.7233486175     0.1556310415     -0.0071027507     0.1047304034     0.0231352305     56.0396804809     78.3665313720     -64.7736282348
115 239   11   91     -0.2490096569     -9.7951784133     0.1891515731     -0.0172229170     0.0892838287     0.0148793077     56.0396804809     78.3665313720     -64.7736282348
116 191   10   89     -0.2490096569     -9.7951784133     0.1891515731     -0.0172229170     0.0892838287     0.0148793077     56.0396804809     78.3665313720     -64.7736282348
117 144    9   89     -0.1843629074     -9.7903900146     0.1388707752     -0.0214840388     0.0599886178     -0.0003009425     57.0904235839     77.6636886596     -63.0868148803
118  95    6   89     -0.2801358699     -9.6850395202     -0.0047886476     -0.0148260354     0.0530642938     -0.0018988633     57.0904235839     77.6636886596     -63.0868148803
119  47    6   88     -0.2801358699     -9.6850395202     -0.0047886476     -0.0148260354     0.0530642938     -0.0018988633     57.0904235839     77.6636886596     -63.0868148803
119 255    6   89     -0.3160507440     -9.8310928344     0.1388707752     -0.0174892368     0.0437430906     -0.0032304642     57.0904235839     77.6636886596     -63.0868148803
120 207    5   88     -0.3064734458     -9.7640523910     0.0814070034     -0.0145597147     0.0408135652     -0.0128179907     57.0904235839     77.6636886596     -63.0868148803
121 159    6   89     -0.3064734458     -9.7640523910     0.0814070034     -0.0145597147     0.0408135652     -0.0128179907     57.0904235839     77.6636886596     -63.0868148803
122 111    6   91     -0.3280223608     -9.7472915649     0.1053502440     -0.0238809204     0.0525316524     -0.0125516676     57.0904235839     77.6636886596     -63.0868148803
123  63    7   91     -0.2202777862     -9.8382759094     0.2178834438     -0.0289410018     0.0565264606     -0.0141495895     57.0904235839     77.6636886596     -63.0868148803
124  15    8   92     -0.2202777862     -9.8382759094     0.2178834438     -0.0289410018     0.0565264606     -0.0141495895     57.0904235839     77.6636886596     -63.0868148803
124 223    7   94     -0.2633756160     -9.7975721359     0.2322494029     -0.0318705272     0.0858216762     0.0068897013     57.0904235839     77.6636886596     -63.0868148803
125 175    8   93     -0.2729529142     -9.8191213607     0.2035175085     -0.0265441203     0.0876859092     0.0255321145     57.6157989501     77.8394012451     -61.9060440063
126 127    8   91     -0.2729529142     -9.8191213607     0.2035175085     -0.0265441203     0.0876859092     0.0255321145     57.6157989501     77.8394012451     -61.9060440063
127  79    7   89     -0.2873188495     -9.6658849716     0.0766183614     -0.0193534774     0.0727719879     0.0111508238     57.6157989501     77.8394012451     -61.9060440063
128  31    9   88     -0.3447826147     -9.7808122634     0.1699969768     -0.0244135618     0.0397482852     -0.0064263057     57.6157989501     77.8394012451     -61.9060440063
128 239    9   86     -0.3447826147     -9.7808122634     0.1699969768     -0.0244135618     0.0397482852     -0.0064263057     57.6157989501     77.8394012451     -61.9060440063
129 192    9   84     -0.2873188495     -9.7927837371     0.1316878080     -0.0257451581     0.0149805078     -0.0088231868     57.6157989501     77.8394012451     -61.9060440063
130 144   11   83     -0.2968961238     -9.7879953384     0.1699969768     -0.0273430824     0.0021971411     -0.0029641442     57.6157989501     77.8394012451     -61.9060440063
131  96    9   84     -0.2968961238     -9.7879953384     0.1699969768     -0.0273430824     0.0021971411     -0.0029641442     57.6157989501     77.8394012451     -61.9060440063
132  48    9   82     -0.1939402198     -9.7448978424     0.1340821266     -0.0185545177     -0.0047271828     0.0087539434     57.6157989501     77.8394012451     -61.9060440063
133   0    9   83     -0.2968961238     -9.7401084899     0.0694353866     -0.0174892368     0.0141815481     0.0204720282     57.0904235839     76.2580108642     -62.4120903015
133 207    8   83     -0.2968961238     -9.7401084899     0.0694353866     -0.0174892368     0.0141815481     0.0204720282     57.0904235839     76.2580108642     -62.4120903015
134 159    8   82     -0.2897131729     -9.8454589843     0.1149275422     -0.0196197986     0.0203069114     0.0242005133     57.0904235839     76.2580108642     -62.4120903015
135 111    7   82     -0.3783031463     -9.8215160369     0.0359148550     -0.0041732282     0.0144478678     0.0273963546     57.0904235839     76.2580108642     -62.4120903015
136  63    7   81     -0.3783031463     -9.8215160369     0.0359148550     -0.0041732282     0.0144478678     0.0273963546     57.0904235839     76.2580108642     -62.4120903015
137  15    9   83     -0.4788647174     -9.9029226303     0.1364764571     0.0032837355     0.0013981809     0.0164772272     57.0904235839     76.2580108642     -62.4120903015
137 223   11   82     -0.2035175085     -9.6874332427     -0.0933786296     0.0102080595     -0.0278970360     -0.0016325431     57.0904235839     76.2580108642     -62.4120903015
138 175   11   84     -0.2035175085     -9.6874332427     -0.0933786296     0.0102080595     -0.0278970360     -0.0016325431     57.0904235839     76.2580108642     -62.4120903015
139 127   13   85     -0.2801358699     -9.7496862411     0.0526751232     -0.0182881965     0.0261659574     0.0074223423     57.0904235839     76.2580108642     -62.4120903015
140  79   12   86     -0.3783031463     -9.7736291885     0.0263375616     -0.0169565963     0.0389493255     0.0239341926     57.2655487060     78.1908187866     -62.2434082031
141  31   13   87     -0.3783031463     -9.7736291885     0.0263375616     -0.0169565963     0.0389493255     0.0239341926     57.2655487060     78.1908187866     -62.2434082031
141 240   14   86     -0.3352053165     -9.7856006622     0.0023943238     -0.0031079483     0.0165784301     0.0252657938     57.2655487060     78.1908187866     -62.2434082031
142 192   12   87     -0.2561926364     -9.7879953384     0.0215489125     -0.0020426678     -0.0007323804     0.0202057099     57.2655487060     78.1908187866     -62.2434082031
143 144   12   88     -0.2561926364     -9.7879953384     0.0215489125     -0.0020426678     -0.0007323804     0.0202057099     57.2655487060     78.1908187866     -62.2434082031
144  95   12   88     -0.2322494029     -9.8263044357     0.1340821266     0.0128712594     0.0021971411     0.0127487444     57.2655487060     78.1908187866     -62.2434082031
145  47   11   88     -0.2633756160     -9.7856006622     0.1532367229     0.0155344619     0.0163121089     0.0207383489     57.2655487060     78.1908187866     -62.2434082031
145 255   10   87     -0.2633756160     -9.7856006622     0.1532367229     0.0155344619     0.0163121089     0.0207383489     57.2655487060     78.1908187866     -62.2434082031
146 207   10   86     -0.3064734458     -9.8167276382     0.2274607658     0.0189966249     0.0219048333     0.0383154821     57.2655487060     78.1908187866     -62.2434082031
147 159    8   84     -0.3423882961     -9.7664461135     0.1747856235     0.0224587869     0.0157794690     0.0313911557     57.7909202575     77.3122711181     -62.7494506835
148 111    6   83     -0.3423882961     -9.7664461135     0.1747856235     0.0224587869     0.0157794690     0.0313911557     57.7909202575     77.3122711181     -62.7494506835
149  64    6   82     -0.2825301933     -9.7712354660     0.1340821266     0.0131375801     0.0123173069     0.0076886625     57.7909202575     77.3122711181     -62.7494506835
150  16    5   80     -0.4190066337     -9.8382759094     0.3136564254     -0.0092333116     0.0104530668     -0.0173454308     57.7909202575     77.3122711181     -62.7494506835
150 224    4   78     -0.4190066337     -9.8382759094     0.3136564254     -0.0092333116     0.0104530668     -0.0173454308     57.7909202575     77.3122711181     -62.7494506835
151 176    4   76     -0.3639371871     -9.8095445632     0.2178834438     -0.0108312332     -0.0241685533     -0.0314604020     57.7909202575     77.3122711181     -62.7494506835
152 129    4   75     -0.3902747631     -9.8502473831     0.2418267011     -0.0182881965     -0.0244348764     -0.0287971973     57.7909202575     77.3122711181     -62.7494506835
153  81    5   74     -0.3902747631     -9.8502473831     0.2418267011     -0.0182881965     -0.0244348764     -0.0287971973     57.7909202575     77.3122711181     -62.7494506835
154  34    5   75     -0.2537982940     -9.7712354660     0.1412650966     -0.0033742671     -0.0486700105     -0.0282645587     57.7909202575     77.3122711181     -62.7494506835
154 242    5   74     -0.2705585718     -9.8239097595     0.1412650966     -0.0063037900     -0.0260327959     -0.0234707975     58.1411705017     76.9608535766     -61.7373657226
155 195    5   77     -0.2705585718     -9.8239097595     0.1412650966     -0.0063037900     -0.0260327959     -0.0234707975     58.1411705017     76.9608535766     -61.7373657226
156 147    3   77     -0.3711201906     -9.7832069396     0.0263375616     0.0000878945     -0.0260327959     -0.0026978235     58.1411705017     76.9608535766     -61.7373657226
157  99    2   76     -0.2226721048     -9.7975721359     0.0095772953     -0.0124291539     0.0072572240     0.0127487444     58.1411705017     76.9608535766     -61.7373657226
158  51    1   79     -0.2226721048     -9.7975721359     0.0095772953     -0.0124291539     0.0072572240     0.0127487444     58.1411705017     76.9608535766     -61.7373657226
159   3    0   81     -0.3902747631     -9.8119382858     0.0981672668     -0.0366642904     0.0690435028     0.0055581007     58.1411705017     76.9608535766     -61.7373657226
159 211    0   81     -0.1556310415     -9.7329254150     0.0383091812     -0.0206850790     0.0642497444     0.0010306583     58.1411705017     76.9608535766     -61.7373657226
160 163    0   79     -0.1556310415     -9.7329254150     0.0383091812     -0.0206850790     0.0642497444     0.0010306583     58.1411705017     76.9608535766     -61.7373657226
161 115   -1   79     -0.2897131729     -9.6754617691     0.0933786296     -0.0094996318     0.0972734355     0.0047591404     58.1411705017     76.9608535766     -61.7373657226
162  68    0   76     -0.4190066337     -9.7664461135     0.1580253696     -0.0113638734     0.1036651253     0.0031612200     58.1411705017     76.9608535766     -61.7373657226
163  20    0   76     -0.4190066337     -9.7664461135     0.1580253696     -0.0113638734     0.1036651253     0.0031612200     58.1411705017     76.9608535766     -61.7373657226
163 228    1   76     -0.4022463798     -9.7664461135     0.1125332117     0.0099417400     0.0876859092     0.0018296189     57.4406738281     77.6636886596     -61.7373657226
164 180    3   77     -0.5459058284     -9.8813743591     0.3232336997     0.0096754188     0.1140516042     0.0175425076     57.4406738281     77.6636886596     -61.7373657226
165 132    2   76     -0.5459058284     -9.8813743591     0.3232336997     0.0096754188     0.1140516042     0.0175425076     57.4406738281     77.6636886596     -61.7373657226
166  85    4   71     -0.4142179965     -9.7592630386     0.1747856235     0.0275188708     0.1044640779     0.0369838809     57.4406738281     77.6636886596     -61.7373657226
167  36    6   69     -0.4190066337     -9.8023614883     0.2442210197     0.0192629451     0.1073936104     0.0367175602     57.4406738281     77.6636886596     -61.7373657226
167 244    6   65     -0.4190066337     -9.8023614883     0.2442210197     0.0192629451     0.1073936104     0.0367175602     57.4406738281     77.6636886596     -61.7373657226
168 197    6   62     -0.4740760803     -9.8286991119     0.2585869789     0.0181976652     0.0863543128     0.0305921983     57.4406738281     77.6636886596     -61.7373657226
169 149    5   59     -0.2992904472     -9.7257432937     0.1723913097     0.0437644052     0.0373514032     0.0324564337     57.4406738281     77.6636886596     -61.7373657226
170 101    3   56     -0.2992904472     -9.7257432937     0.1723913097     0.0437644052     0.0373514032     0.0324564337     57.4406738281     77.6636886596     -61.7373657226
171  53    1   52     -0.4190066337     -9.8406705856     0.3304166793     0.0245893454     0.0679782295     0.0247331523     57.6157989501     77.1365661621     -62.5807723999
172   5    2   49     -0.4453442096     -9.7616577148     0.2633756160     0.0283178310     0.0538632488     0.0122161054     57.6157989501     77.1365661621     -62.5807723999
172 213    2   48     -0.4453442096     -9.7616577148     0.2633756160     0.0283178310     0.0538632488     0.0122161054     57.6157989501     77.1365661621     -62.5807723999
173 165    1   42     -0.5722434043     -9.8191213607     0.2346437215     0.0221924686     0.0171110701     -0.0003009425     57.6157989501     77.1365661621     -62.5807723999
174 117    2   38     -0.4453442096     -9.7616577148     0.1891515731     0.0187303047     -0.0598554563     -0.0216065549     57.6157989501     77.1365661621     -62.5807723999
175  70    3   36     -0.4453442096     -9.7616577148     0.1891515731     0.0187303047     -0.0598554563     -0.0216065549     57.6157989501     77.1365661621     -62.5807723999
176  23    3   31     -0.4118237018     -9.7520809173     0.2178834438     0.0115396618     -0.0830253028     -0.0232044744     57.6157989501     77.1365661621     -62.5807723999
176 231    3   30     -0.3495712518     -9.8071498870     0.3208393812     0.0094090995     -0.0859548377     -0.0229381537     57.6157989501     77.1365661621     -62.5807723999
177 183    2   27     -0.3495712518     -9.8071498870     0.3208393812     0.0094090995     -0.0859548377     -0.0229381537     57.6157989501     77.1365661621     -62.5807723999
178 135    1   25     -0.3567542552     -9.7544746398     0.2777415513     0.0099417400     -0.0657145023     -0.0242697572     57.6157989501     77.4879837036     -61.5686836242
179  88    2   22     -0.3423882961     -9.7544746398     0.2633756160     0.0131375801     -0.0574585723     -0.0141495895     57.6157989501     77.4879837036     -61.5686836242
180  40    1   17     -0.3423882961     -9.7544746398     0.2633756160     0.0131375801     -0.0574585723     -0.0141495895     57.6157989501     77.4879837036     -61.5686836242
180 249    1   16     -0.3375996351     -9.7544746398     0.1963345432     0.0181976652     -0.0534637689     -0.0048283843     57.6157989501     77.4879837036     -61.5686836242
181 201    1   13     -0.3878804397     -9.7688407897     0.1412650966     0.0147355031     -0.0484036874     0.0020959391     57.6157989501     77.4879837036     -61.5686836242
182 153    1   10     -0.3878804397     -9.7688407897     0.1412650966     0.0147355031     -0.0484036874     0.0020959391     57.6157989501     77.4879837036     -61.5686836242
183 105    1    9     -0.4333725929     -9.7688407897     0.1604196929     0.0096754188     -0.0422783231     -0.0058936662     57.6157989501     77.4879837036     -61.5686836242
184  57    1    8     -0.4285839557     -9.7784175872     0.1604196929     -0.0020426678     -0.0374845600     -0.0359878420     57.6157989501     77.4879837036     -61.5686836242
185   9    1    6     -0.4285839557     -9.7784175872     0.1604196929     -0.0020426678     -0.0374845600     -0.0359878420     57.6157989501     77.4879837036     -61.5686836242
185 217    1    7     -0.3543598890     -9.7951784133     0.1987288665     0.0059469375     -0.0422783231     -0.0591577005     58.3162918090     78.1908187866     -61.2313194274
186 169    1    5     -0.3016848087     -9.7951784133     0.1699969768     0.0173987054     -0.0396151208     -0.0554292154     58.3162918090     78.1908187866     -61.2313194274
187 122    0    3     -0.3016848087     -9.7951784133     0.1699969768     0.0173987054     -0.0396151208     -0.0554292154     58.3162918090     78.1908187866     -61.2313194274
188  74    0    2     -0.2753472328     -9.8119382858     0.1101388931     0.0293831110     -0.0207063937     -0.0232044744     58.3162918090     78.1908187866     -61.2313194274
189  26    0    0     -0.3567542552     -9.7688407897     0.1747856235     0.0360411167     0.0008655405     0.0249994730     58.3162918090     78.1908187866     -61.2313194274
189 234    0    0     -0.3567542552     -9.7688407897     0.1747856235     0.0360411167     0.0008655405     0.0249994730     58.3162918090     78.1908187866     -61.2313194274
190 186    0    0     -0.3639371871     -9.7664461135     0.1628140068     0.0280515146     0.0035287423     0.0415113258     58.3162918090     78.1908187866     -61.2313194274
191 138    0    0     -0.4166123390     -9.7664461135     0.1652083396     0.0304483890     0.0011318606     0.0372502040     58.3162918090     78.1908187866     -61.2313194274
192  89    0    0     -0.4166123390     -9.7664461135     0.1652083396     0.0304483890     0.0011318606     0.0372502040     58.3162918090     78.1908187866     -61.2313194274
193  41    0    0     -0.3806974601     -9.8143329620     0.1364764571     0.0277851915     -0.0057924633     0.0055581007     57.4406738281     78.3665313720     -63.4241790771
193 249    0    0     -0.3735145092     -9.7640523910     0.1580253696     0.0211271858     -0.0097872657     -0.0144159102     57.4406738281     78.3665313720     -63.4241790771
194 201    0    0     -0.3735145092     -9.7640523910     0.1580253696     0.0211271858     -0.0097872657     -0.0144159102     57.4406738281     78.3665313720     -63.4241790771
195 153    0    0     -0.3663315296     -9.7640523910     0.2394323587     0.0040826964     -0.0015313409     -0.0018988633     57.4406738281     78.3665313720     -63.4241790771
196 105    0    0     -0.3639371871     -9.7879953384     0.1891515731     -0.0220166802     0.0101867461     0.0132813870     57.4406738281     78.3665313720     -63.4241790771
197  58    0    0     -0.3639371871     -9.7879953384     0.1891515731     -0.0220166802     0.0101867461     0.0132813870     57.4406738281     78.3665313720     -63.4241790771
198  10    0    0     -0.4477385520     -9.7856006622     0.1676026582     -0.0289410018     0.0053929834     0.0100855445     57.4406738281     78.3665313720     -63.4241790771
198 218    0    0     -0.3471769332     -9.8071498870     0.1412650966     -0.0252125215     -0.0068577437     -0.0165464711     57.4406738281     78.3665313720     -63.4241790771
199 170    0    0     -0.3471769332     -9.8071498870     0.1412650966     -0.0252125215     -0.0068577437     -0.0165464711     57.4406738281     78.3665313720     -63.4241790771
200 123    0    0     -0.4597101688     -9.8286991119     0.1364764571     -0.0105649125     -0.0089883050     -0.0064263057     57.4406738281     78.3665313720     -63.4241790771
201  75    0    0     -0.4022463798     -9.7736291885     0.1556310415     -0.0087006721     -0.0140483880     -0.0341236019     57.0904235839     77.3122711181     -63.4241790771
202  27    0    0     -0.4022463798     -9.7736291885     0.1556310415     -0.0087006721     -0.0140483880     -0.0341236019     57.0904235839     77.3122711181     -63.4241790771
202 236    0    0     -0.3615428924     -9.7640523910     0.1580253696     -0.0220166802     -0.0207063937     -0.0413142490     57.0904235839     77.3122711181     -63.4241790771
203 188    0    0     -0.3399939537     -9.8454589843     0.1053502440     -0.0228156375     -0.0217716717     -0.0258676767     57.0904235839     77.3122711181     -63.4241790771
204 141    0    0     -0.3399939537     -9.8454589843     0.1053502440     -0.0228156375     -0.0217716717     -0.0258676767     57.0904235839     77.3122711181     -63.4241790771
205  94    0    0     -0.3160507440     -9.8933458328     0.0933786296     0.0301820731     -0.0121841478     0.0018296189     57.0904235839     77.3122711181     -63.4241790771
206  46    0    0     -0.4261896133     -9.7353200912     0.1340821266     0.0826471424     0.0019308210     0.0127487444     57.0904235839     77.3122711181     -63.4241790771
206 254    0    0     -0.4261896133     -9.7353200912     0.1340821266     0.0826471424     0.0019308210     0.0127487444     57.0904235839     77.3122711181     -63.4241790771
207 206    0    0     -0.3998520660     -9.7257432937     0.1915459060     0.0925009918     -0.0111188662     -0.0034967842     57.0904235839     77.3122711181     -63.4241790771
208 158    0    0     -0.3471769332     -9.7903900146     0.1652083396     0.0898377895     -0.0113851881     -0.0106874275     59.3670387268     77.8394012451     -61.9060440063
209 110    0    0     -0.3471769332     -9.7903900146     0.1652083396     0.0898377895     -0.0113851881     -0.0106874275     59.3670387268     77.8394012451     -61.9060440063
210  62    0    0     -0.3399939537     -9.7784175872     0.2226721048     0.0898377895     0.0005992204     0.0180751504     59.3670387268     77.8394012451     -61.9060440063
211  14    0    0     -0.4022463798     -9.7640523910     0.2633756160     0.0781197023     0.0080561847     0.0455061244     59.3670387268     77.8394012451     -61.9060440063
211 221    0    0     -0.4022463798     -9.7640523910     0.2633756160     0.0781197023     0.0080561847     0.0455061244     59.3670387268     77.8394012451     -61.9060440063
212 172    0    0     -0.3998520660     -9.7185602188     0.2825301933     0.0458949661     0.0029961018     0.0345869994     59.3670387268     77.8394012451     -61.9060440063
213 123    0    0     -0.3759088277     -9.6922225952     0.3040791034     0.0040826964     0.0027297818     0.0273963546     59.3670387268     77.8394012451     -61.9060440063
214  75    0    0     -0.3759088277     -9.6922225952     0.3040791034     0.0040826964     0.0027297818     0.0273963546     59.3670387268     77.8394012451     -61.9060440063
215  26    0    0     -0.3950634002     -9.7425031661     0.2561926364     -0.0278757238     0.0096541051     0.0452398061     59.3670387268     77.8394012451     -61.9060440063
215 233    0    0     -0.4549215316     -9.7760238647     0.2178834438     -0.0371969270     0.0245680356     0.0540283679     57.6157989501     77.4879837036     -63.2554969787
216 185    0    0     -0.4549215316     -9.7760238647     0.2178834438     -0.0371969270     0.0245680356     0.0540283679     57.6157989501     77.4879837036     -63.2554969787
217 137    0    0     -0.4070350170     -9.7664461135     0.2178834438     -0.0297399635     0.0285628366     0.0425766038     57.6157989501     77.4879837036     -63.2554969787
218  89    0    0     -0.3783031463     -9.8406705856     0.1747856235     -0.0225493192     0.0341555619     0.0242005133     57.6157989501     77.4879837036     -63.2554969787
219  41    0    0     -0.3783031463     -9.8406705856     0.1747856235     -0.0225493192     0.0341555619     0.0242005133     57.6157989501     77.4879837036     -63.2554969787
219 249    0    0     -0.4477385520     -9.8885564804     0.1173218607     0.0128712594     0.0384166831     0.0244668340     57.6157989501     77.4879837036     -63.2554969787
220 201    0    0     -0.5315398693     -9.8741912841     0.2250664234     0.0602762603     0.0160457906     0.0183414688     57.6157989501     77.4879837036     -63.2554969787
221 153    0    0     -0.5315398693     -9.8741912841     0.2250664234     0.0602762603     0.0160457906     0.0183414688     57.6157989501     77.4879837036     -63.2554969787
222 105    0    0     -0.4668931484     -9.7832069396     0.2633756160     0.0703964185     -0.0036619021     -0.0042957444     57.6157989501     77.4879837036     -63.2554969787
223  57    0    0     -0.4501328468     -9.6970109939     0.3088677406     0.0485581684     -0.0172442317     -0.0173454308     56.7401771545     76.9608535766     -62.7494506835
224   9    0    0     -0.4501328468     -9.6970109939     0.3088677406     0.0485581684     -0.0172442317     -0.0173454308     56.7401771545     76.9608535766     -62.7494506835
224 217    0    0     -0.4477385520     -9.6850395202     0.2945018005     0.0131375801     -0.0183095111     -0.0178780722     56.7401771545     76.9608535766     -62.7494506835
225 168    0    0     -0.4405555725     -9.7209539413     0.2777415513     -0.0244135618     -0.0095209465     -0.0170791125     56.7401771545     76.9608535766     -62.7494506835
226 121    0    0     -0.4405555725     -9.7209539413     0.2777415513     -0.0244135618     -0.0095209465     -0.0170791125     56.7401771545     76.9608535766     -62.7494506835
227  73    0    0     -0.5650603771     -9.7113771438     0.2777415513     -0.0483823728     -0.0039282221     -0.0301288008     56.7401771545     76.9608535766     -62.7494506835
228  26    0    0     -0.3184450626     -9.9316549301     0.1747856235     -0.0616983842     -0.0185758323     -0.0519670534     56.7401771545     76.9608535766     -62.7494506835
228 234    0    0     -0.3184450626     -9.9316549301     0.1747856235     -0.0616983842     -0.0185758323     -0.0519670534     56.7401771545     76.9608535766     -62.7494506835
229 187    0    0     -0.4333725929     -9.8789796829     0.1747856235     0.0096754188     -0.0023303012     0.0055581007     56.7401771545     76.9608535766     -62.7494506835
230 139    0    0     -0.4812590599     -9.8215160369     0.2466153383     0.0634720897     -0.0183095111     -0.0003009425     57.9660453796     78.1908187866     -62.9181327819
231  91    0    0     -0.4812590599     -9.8215160369     0.2466153383     0.0634720897     -0.0183095111     -0.0003009425     57.9660453796     78.1908187866     -62.9181327819
232  43    0    0     -0.3926690864     -9.7017993927     0.2753472328     0.0887725067     -0.0321581602     -0.0224055147     57.9660453796     78.1908187866     -62.9181327819
232 251    0    0     -0.3998520660     -9.6610965728     0.3304166793     0.0679995346     -0.0231032752     -0.0208075952     57.9660453796     78.1908187866     -62.9181327819
233 203    0    0     -0.3998520660     -9.6610965728     0.3304166793     0.0679995346     -0.0231032752     -0.0208075952     57.9660453796     78.1908187866     -62.9181327819
234 156    0    0     -0.4237952709     -9.7664461135     0.2849245071     0.0232577490     -0.0020639812     -0.0141495895     57.9660453796     78.1908187866     -62.9181327819
235 108    0    0     -0.4477385520     -9.8478536605     0.2921074867     0.0123386216     0.0027297818     -0.0160138311     57.9660453796     78.1908187866     -62.9181327819
236  60    0    0     -0.4477385520     -9.8478536605     0.2921074867     0.0123386216     0.0027297818     -0.0160138311     57.9660453796     78.1908187866     -62.9181327819
237  12    0    0     -0.4237952709     -9.7951784133     0.2992904472     0.0208608675     -0.0047271828     -0.0226718354     57.9660453796     78.1908187866     -62.9181327819
237 220    0    0     -0.4070350170     -9.7353200912     0.3352053165     0.0208608675     -0.0119178283     -0.0311940789     57.9660453796     78.1908187866     -62.9181327819
238 172    0    0     -0.4070350170     -9.7353200912     0.3352053165     0.0208608675     -0.0119178283     -0.0311940789     57.9660453796     78.1908187866     -62.9181327819
239 124    0    0     -0.3878804397     -9.7353200912     0.2921074867     0.0120723009     -0.0116515076     -0.0341236019     58.1411705017     78.7179489135     -62.4120903015
240  76    0    0     -0.3806974601     -9.7975721359     0.2897131729     0.0056806173     -0.0079230251     -0.0253350377     58.1411705017     78.7179489135     -62.4120903015
241  28    0    0     -0.3806974601     -9.7975721359     0.2897131729     0.0056806173     -0.0079230251     -0.0253350377     58.1411705017     78.7179489135     -62.4120903015
241 236    0    0     -0.3830918121     -9.7808122634     0.3088677406     0.0083438196     -0.0049935026     -0.0136169493     58.1411705017     78.7179489135     -62.4120903015
242 188    0    0     -0.3926690864     -9.7472915649     0.3136564254     -0.0044395494     0.0037950630     0.0084876232     58.1411705017     78.7179489135     -62.4120903015
243 139    0    0     -0.3926690864     -9.7472915649     0.3136564254     -0.0044395494     0.0037950630     0.0084876232     58.1411705017     78.7179489135     -62.4120903015
244  91    0    0     -0.4142179965     -9.7856006622     0.2945018005     -0.0270767641     0.0064582638     0.0204720282     58.1411705017     78.7179489135     -62.4120903015
245  43    0    0     -0.4501328468     -9.8023614883     0.2801358699     -0.0268104410     0.0053929834     0.0135477054     58.1411705017     78.7179489135     -62.4120903015
245 250    0    0     -0.4501328468     -9.8023614883     0.2801358699     -0.0268104410     0.0053929834     0.0135477054     58.1411705017     78.7179489135     -62.4120903015
246 202    0    0     -0.4357668876     -9.8263044357     0.2250664234     -0.0081680307     -0.0092546262     -0.0109537482     57.2655487060     78.8936614990     -62.9181327819
247 154    0    0     -0.4357668876     -9.8263044357     0.2250664234     -0.0081680307     -0.0092546262     -0.0109537482     57.2655487060     78.8936614990     -62.9181327819
248 107    0    0     -0.4094293594     -9.7784175872     0.2921074867     0.0118059802     -0.0167115902     -0.0271992802     57.2655487060     78.8936614990     -62.9181327819
249  59    0    0     -0.3902747631     -9.7305316925     0.3088677406     0.0136702227     -0.0100535857     -0.0261339950     57.2655487060     78.8936614990     -62.9181327819
250  10    0    0     -0.3902747631     -9.7305316925     0.3088677406     0.0136702227     -0.0100535857     -0.0261339950     57.2655487060     78.8936614990     -62.9181327819
250 218    0    0     -0.3759088277     -9.7616577148     0.3112620830     -0.0025753080     -0.0044608621     -0.0258676767     57.2655487060     78.8936614990     -62.9181327819
251 170    0    0     -0.4022463798     -9.8143329620     0.2681642532     -0.0145597147     -0.0015313409     -0.0184107122     57.2655487060     78.8936614990     -62.9181327819
252 123    0    0     -0.4022463798     -9.8143329620     0.2681642532     -0.0145597147     -0.0015313409     -0.0184107122     57.2655487060     78.8936614990     -62.9181327819
253  75    0    0     -0.4070350170     -9.8334875106     0.2561926364     -0.0057711496     -0.0055261430     -0.0186770334     57.2655487060     78.8936614990     -62.9181327819
254  27    0    0     -0.4333725929     -9.7856006622     0.2585869789     0.0142028617     -0.0127167880     -0.0279982376     57.7909202575     77.3122711181     -63.4241790771
254 235    0    0     -0.4333725929     -9.7856006622     0.2585869789     0.0142028617     -0.0127167880     -0.0279982376     57.7909202575     77.3122711181     -63.4241790771
255 188    0    0     -0.3926690864     -9.7784175872     0.2705585718     0.0392369556     -0.0255001544     -0.0405152845     57.7909202575     77.3122711181     -63.4241790771
  0 140    0    0     -0.3567542552     -9.7544746398     0.3280223608     0.0570804119     -0.0262991166     -0.0461080074     57.7909202575     77.3122711181     -63.4241790771
  1  92    0    0     -0.3567542552     -9.7544746398     0.3280223608     0.0570804119     -0.0262991166     -0.0461080074     57.7909202575     77.3122711181     -63.4241790771
  2  44    0    0     -0.3399939537     -9.7568693161     0.3328109979     0.0584120082     -0.0199074316     -0.0375857639     57.7909202575     77.3122711181     -63.4241790771
  2 252    0    0     -0.3136564254     -9.7712354660     0.3711201906     0.0432317638     -0.0044608621     -0.0141495895     57.7909202575     77.3122711181     -63.4241790771
  3 204    0    0     -0.3136564254     -9.7712354660     0.3711201906     0.0432317638     -0.0044608621     -0.0141495895     57.7909202575     77.3122711181     -63.4241790771
  4 156    0    0     -0.3615428924     -9.7377147674     0.3663315296     0.0203282260     0.0080561847     0.0135477054     57.7909202575     77.3122711181     -63.4241790771
  5 108    0    0     -0.4070350170     -9.7832069396     0.3232336997     -0.0041732282     0.0107193851     0.0202057099     59.0167884826     77.8394012451     -63.2554969787
  6  59    0    0     -0.4070350170     -9.7832069396     0.3232336997     -0.0041732282     0.0107193851     0.0202057099     59.0167884826     77.8394012451     -63.2554969787
  7  11    0    0     -0.4166123390     -9.7927837371     0.2897131729     -0.0150923547     0.0024634613     -0.0010999026     59.0167884826     77.8394012451     -63.2554969787
  7 218    0    0     -0.3830918121     -9.7592630386     0.3088677406     -0.0174892368     -0.0095209465     -0.0349225640     59.0167884826     77.8394012451     -63.2554969787
  8 170    0    0     -0.3830918121     -9.7592630386     0.3088677406     -0.0174892368     -0.0095209465     -0.0349225640     59.0167884826     77.8394012451     -63.2554969787
  9 122    0    0     -0.3543598890     -9.7736291885     0.3136564254     -0.0180218791     -0.0151136693     -0.0540976142     59.0167884826     77.8394012451     -63.2554969787
 10  75    0    0     -0.3184450626     -9.7688407897     0.3352053165     -0.0198861179     -0.0073903846     -0.0426458454     59.0167884826     77.8394012451     -63.2554969787
 11  27    0    0     -0.3184450626     -9.7688407897     0.3352053165     -0.0198861179     -0.0073903846     -0.0426458454     59.0167884826     77.8394012451     -63.2554969787
 11 235    0    0     -0.3375996351     -9.7975721359     0.3088677406     -0.0153586745     0.0035287423     -0.0144159102     59.0167884826     77.8394012451     -63.2554969787
 12 187    0    0     -0.3591485500     -9.8047552108     0.2968961238     -0.0065701098     0.0104530668     0.0122161054     57.4406738281     75.5551757812     -63.4241790771
 13 139    0    0     -0.3591485500     -9.8047552108     0.2968961238     -0.0065701098     0.0104530668     0.0122161054     57.4406738281     75.5551757812     -63.4241790771
 14  90    0    0     -0.3878804397     -9.8047552108     0.2992904472     0.0011531747     0.0069909043     0.0159445867     57.4406738281     75.5551757812     -63.4241790771
 15  41    0    0     -0.3878804397     -9.7832069396     0.3160507440     0.0032837355     -0.0028629417     -0.0010999026     57.4406738281     75.5551757812     -63.4241790771
 15 249    0    0     -0.3878804397     -9.7832069396     0.3160507440     0.0032837355     -0.0028629417     -0.0010999026     57.4406738281     75.5551757812     -63.4241790771
 16 200    0    0     -0.3687258243     -9.7784175872     0.3112620830     0.0064795780     -0.0084556646     -0.0216065549     57.4406738281     75.5551757812     -63.4241790771
 17 152    0    0     -0.3423882961     -9.7832069396     0.2992904472     0.0059469375     -0.0084556646     -0.0266666388     57.4406738281     75.5551757812     -63.4241790771
 18 104    0    0     -0.3423882961     -9.7832069396     0.2992904472     0.0059469375     -0.0084556646     -0.0266666388     57.4406738281     75.5551757812     -63.4241790771
 19  56    0    0     -0.3399939537     -9.7879953384     0.3328109979     0.0072785377     -0.0015313409     -0.0162801513     57.4406738281     75.5551757812     -63.4241790771
 20   8    0    0     -0.3399939537     -9.7903900146     0.3328109979     0.0104743802     0.0019308210     -0.0032304642     57.4406738281     75.5551757812     -63.4241790771
 20 215    0    0     -0.3399939537     -9.7903900146     0.3328109979     0.0104743802     0.0019308210     -0.0032304642     57.4406738281     75.5551757812     -63.4241790771
 21 166    0    0     -0.3615428924     -9.7951784133     0.3232336997     0.0165997433     0.0043277029     0.0063570618     57.0904235839     78.0151138305     -62.7494506835
 22 118    0    0     -0.3854861259     -9.7832069396     0.3447826147     0.0195292663     -0.0007323804     0.0012969785     57.0904235839     78.0151138305     -62.7494506835
 23  69    0    0     -0.3854861259     -9.7832069396     0.3447826147     0.0195292663     -0.0007323804     0.0012969785     57.0904235839     78.0151138305     -62.7494506835
 24  20    0    0     -0.3663315296     -9.7616577148     0.3184450626     0.0176650228     -0.0039282221     -0.0072252659     57.0904235839     78.0151138305     -62.7494506835
 24 228    0    0     -0.3208393812     -9.7903900146     0.3280223608     0.0134039020     -0.0076567039     -0.0106874275     57.0904235839     78.0151138305     -62.7494506835
 25 180    0    0     -0.3208393812     -9.7903900146     0.3280223608     0.0134039020     -0.0076567039     -0.0106874275     57.0904235839     78.0151138305     -62.7494506835
 26 131    0    0     -0.3375996351     -9.7760238647     0.3663315296     0.0112733411     0.0027297818     0.0076886625     57.0904235839     78.0151138305     -62.7494506835
 27  82    0    0     -0.3471769332     -9.7664461135     0.3304166793     0.0070122184     0.0067245841     0.0196730709     57.0904235839     78.0151138305     -62.7494506835
 28  34    0    0     -0.3471769332     -9.7664461135     0.3304166793     0.0070122184     0.0067245841     0.0196730709     57.0904235839     78.0151138305     -62.7494506835
 28 241    0    0     -0.3806974601     -9.7736291885     0.3471769332     0.0046153364     0.0056593036     0.0175425076     57.0904235839     78.0151138305     -63.4241790771
 29 192    0    0     -0.3806974601     -9.7712354660     0.3471769332     0.0024847760     0.0011318606     0.0028948995     57.0904235839     78.0151138305     -63.4241790771
 30 143    0    0     -0.3806974601     -9.7712354660     0.3471769332     0.0024847760     0.0011318606     0.0028948995     57.0904235839     78.0151138305     -63.4241790771
 31  95    0    0     -0.3615428924     -9.7856006622     0.3328109979     0.0048816556     -0.0031292617     -0.0101547873     57.0904235839     78.0151138305     -63.4241790771
 32  46    0    0     -0.3663315296     -9.7496862411     0.3759088277     0.0014194939     -0.0028629417     -0.0146822309     57.0904235839     78.0151138305     -63.4241790771
 32 254    0    0     -0.3663315296     -9.7496862411     0.3759088277     0.0014194939     -0.0028629417     -0.0146822309     57.0904235839     78.0151138305     -63.4241790771
 33 206    0    0     -0.3639371871     -9.7688407897     0.3567542552     -0.0116301929     -0.0007323804     -0.0133506298     57.0904235839     78.0151138305     -63.4241790771
 34 158    0    0     -0.3519655704     -9.7879953384     0.3136564254     -0.0209513998     -0.0004660603     -0.0141495895     57.0904235839     78.0151138305     -63.4241790771
 35 110    0    0     -0.3519655704     -9.7879953384     0.3136564254     -0.0209513998     -0.0004660603     -0.0141495895     57.0904235839     78.0151138305     -63.4241790771
 36  62    0    0     -0.3423882961     -9.7832069396     0.3352053165     -0.0270767641     -0.0020639812     -0.0125516676     57.2655487060     77.4879837036     -61.5686836242
 37  14    0    0     -0.3375996351     -9.7784175872     0.3136564254     -0.0284083633     -0.0025966215     -0.0168127918     57.2655487060     77.4879837036     -61.5686836242
 37 223    0    0     -0.3375996351     -9.7784175872     0.3136564254     -0.0284083633     -0.0025966215     -0.0168127918     57.2655487060     77.4879837036     -61.5686836242
 38 175    0    0     -0.3399939537     -9.7999668121     0.2825301933     -0.0257451581     -0.0004660603     -0.0133506298     57.2655487060     77.4879837036     -61.5686836242
 39 128    0    0     -0.3663315296     -9.8047552108     0.2849245071     -0.0132281160     0.0013981809     -0.0085568666     57.2655487060     77.4879837036     -61.5686836242
 40  79    0    0     -0.3663315296     -9.8047552108     0.2849245071     -0.0132281160     0.0013981809     -0.0085568666     57.2655487060     77.4879837036     -61.5686836242
 41  31    0    0     -0.3471769332     -9.7856006622     0.3208393812     0.0035500562     -0.0001997401     -0.0069589462     57.2655487060     77.4879837036     -61.5686836242
 41 238    0    0     -0.3663315296     -9.7688407897     0.3232336997     0.0104743802     -0.0031292617     -0.0090895071     57.2655487060     77.4879837036     -61.5686836242
 42 190    0    0     -0.3663315296     -9.7688407897     0.3232336997     0.0104743802     -0.0031292617     -0.0090895071     57.2655487060     77.4879837036     -61.5686836242
 43 142    0    0     -0.3375996351     -9.7664461135     0.3280223608     0.0083438196     -0.0044608621     -0.0162801513     59.0167884826     77.1365661621     -63.2554969787
 44  94    0    0     -0.3352053165     -9.7808122634     0.3447826147     -0.0017763469     -0.0028629417     -0.0168127918     59.0167884826     77.1365661621     -63.2554969787
 45  47    0    0     -0.3352053165     -9.7808122634     0.3447826147     -0.0017763469     -0.0028629417     -0.0168127918     59.0167884826     77.1365661621     -63.2554969787
 45 255    0    0     -0.3208393812     -9.7999668121     0.2897131729     -0.0076353907     -0.0028629417     -0.0112200677     59.0167884826     77.1365661621     -63.2554969787
 46 207    0    0     -0.3399939537     -9.7784175872     0.3088677406     -0.0028416273     -0.0012650206     -0.0026978235     59.0167884826     77.1365661621     -63.2554969787
 47 159    0    0     -0.3399939537     -9.7784175872     0.3088677406     -0.0028416273     -0.0012650206     -0.0026978235     59.0167884826     77.1365661621     -63.2554969787
 48 111    0    0     -0.3495712518     -9.7568693161     0.3328109979     0.0030174162     0.0000665801     0.0044928207     59.0167884826     77.1365661621     -63.2554969787
 49  63    0    0     -0.3543598890     -9.7903900146     0.3328109979     0.0046153364     0.0024634613     0.0079549837     59.0167884826     77.1365661621     -63.2554969787
 50  14    0    0     -0.3543598890     -9.7903900146     0.3328109979     0.0046153364     0.0024634613     0.0079549837     59.0167884826     77.1365661621     -63.2554969787
 50 221    0    0     -0.3783031463     -9.7975721359     0.3064734458     0.0078111796     0.0037950630     0.0058244218     58.3162918090     77.4879837036     -62.9181327819
 51 173    0    0     -0.3543598890     -9.7832069396     0.3064734458     0.0099417400     0.0003329002     -0.0056273455     58.3162918090     77.4879837036     -62.9181327819
 52 124    0    0     -0.3543598890     -9.7832069396     0.3064734458     0.0099417400     0.0003329002     -0.0056273455     58.3162918090     77.4879837036     -62.9181327819
 53  75    0    0     -0.3471769332     -9.7712354660     0.3184450626     0.0088764591     -0.0033955817     -0.0117527079     58.3162918090     77.4879837036     -62.9181327819
 54  27    0    0     -0.3519655704     -9.7544746398     0.3304166793     0.0035500562     -0.0039282221     -0.0128179907     58.3162918090     77.4879837036     -62.9181327819
 54 235    0    0     -0.3519655704     -9.7544746398     0.3304166793     0.0035500562     -0.0039282221     -0.0128179907     58.3162918090     77.4879837036     -62.9181327819
 55 187    0    0     -0.3471769332     -9.7736291885     0.3567542552     -0.0052385096     -0.0028629417     -0.0130843091     58.3162918090     77.4879837036     -62.9181327819
 56 139    0    0     -0.3495712518     -9.7832069396     0.3256280183     -0.0116301929     -0.0004660603     -0.0128179907     58.3162918090     77.4879837036     -62.9181327819
 57  91    0    0     -0.3495712518     -9.7832069396     0.3256280183     -0.0116301929     -0.0004660603     -0.0128179907     58.3162918090     77.4879837036     -62.9181327819
 58  43    0    0     -0.3447826147     -9.7951784133     0.2729529142     -0.0137607550     -0.0004660603     -0.0130843091     58.3162918090     77.4879837036     -62.9181327819
 58 251    0    0     -0.3447826147     -9.8023614883     0.3040791034     -0.0105649125     0.0008655405     -0.0082905473     58.3162918090     77.4879837036     -63.2554969787
 59 202    0    0     -0.3447826147     -9.8023614883     0.3040791034     -0.0105649125     0.0008655405     -0.0082905473     58.3162918090     77.4879837036     -63.2554969787
 60 154    0    0     -0.3352053165     -9.7736291885     0.3184450626     -0.0092333116     0.0051266627     0.0020959391     58.3162918090     77.4879837036     -63.2554969787
 61 105    0    0     -0.3639371871     -9.7832069396     0.3016848087     -0.0100322723     0.0101867461     0.0108845043     58.3162918090     77.4879837036     -63.2554969787
 62  57    0    0     -0.3639371871     -9.7832069396     0.3016848087     -0.0100322723     0.0101867461     0.0108845043     58.3162918090     77.4879837036     -63.2554969787
 63   8    0    0     -0.3854861259     -9.7832069396     0.3352053165     -0.0068364295     0.0059256238     0.0023622589     58.3162918090     77.4879837036     -63.2554969787
 63 215    0    0     -0.3711201906     -9.7927837371     0.3256280183     -0.0076353907     -0.0017976610     -0.0144159102     58.3162918090     77.4879837036     -63.2554969787
 64 167    0    0     -0.3711201906     -9.7927837371     0.3256280183     -0.0076353907     -0.0017976610     -0.0144159102     58.3162918090     77.4879837036     -63.2554969787
 65 119    0    0     -0.3591485500     -9.7879953384     0.3256280183     -0.0108312332     -0.0052598233     -0.0250687170     58.3162918090     77.4879837036     -63.2554969787
 66  71    0    0     -0.3471769332     -9.7688407897     0.3040791034     -0.0150923547     -0.0036619021     -0.0269329571     56.9153022766     76.4337234497     -63.5928573608
 67  23    0    0     -0.3471769332     -9.7688407897     0.3040791034     -0.0150923547     -0.0036619021     -0.0269329571     56.9153022766     76.4337234497     -63.5928573608
 67 231    0    0     -0.3256280183     -9.7879953384     0.2992904472     -0.0113638734     -0.0020639812     -0.0197423124     56.9153022766     76.4337234497     -63.5928573608
 68 184    0    0     -0.3447826147     -9.7999668121     0.3088677406     -0.0023089871     0.0000665801     -0.0096221475     56.9153022766     76.4337234497     -63.5928573608
 69 135    0    0     -0.3447826147     -9.7999668121     0.3088677406     -0.0023089871     0.0000665801     -0.0096221475     56.9153022766     76.4337234497     -63.5928573608
 70  87    0    0     -0.3375996351     -9.7856006622     0.2897131729     0.0070122184     0.0013981809     -0.0008335827     56.9153022766     76.4337234497     -63.5928573608
 71  38    0    0     -0.3423882961     -9.7640523910     0.3256280183     0.0120723009     0.0016645011     0.0047591404     56.9153022766     76.4337234497     -63.5928573608
 71 246    0    0     -0.3423882961     -9.7640523910     0.3256280183     0.0120723009     0.0016645011     0.0047591404     56.9153022766     76.4337234497     -63.5928573608
 72 197    0    0     -0.3519655704     -9.7640523910     0.3304166793     0.0115396618     0.0035287423     0.0068897013     56.9153022766     76.4337234497     -63.5928573608
 73 148    0    0     -0.3495712518     -9.7784175872     0.3232336997     0.0046153364     0.0016645011     -0.0024315035     58.4914169311     77.3122711181     -63.0868148803
 74 100    0    0     -0.3495712518     -9.7784175872     0.3232336997     0.0046153364     0.0016645011     -0.0024315035     58.4914169311     77.3122711181     -63.0868148803
 75  52    0    0     -0.3543598890     -9.7760238647     0.3088677406     -0.0025753080     -0.0017976610     -0.0146822309     58.4914169311     77.3122711181     -63.0868148803
 76   4    0    0     -0.3495712518     -9.7879953384     0.3160507440     -0.0094996318     -0.0033955817     -0.0197423124     58.4914169311     77.3122711181     -63.0868148803
 76 212    0    0     -0.3495712518     -9.7879953384     0.3160507440     -0.0094996318     -0.0033955817     -0.0197423124     58.4914169311     77.3122711181     -63.0868148803
 77 164    0    0     -0.3328109979     -9.7832069396     0.2968961238     -0.0145597147     -0.0023303012     -0.0162801513     58.4914169311     77.3122711181     -63.0868148803
 78 116    0    0     -0.3232336997     -9.8071498870     0.2897131729     -0.0142933950     -0.0004660603     -0.0120190286     58.4914169311     77.3122711181     -63.0868148803
 79  69    0    0     -0.3232336997     -9.8071498870     0.2897131729     -0.0142933950     -0.0004660603     -0.0120190286     58.4914169311     77.3122711181     -63.0868148803
 80  21    0    0     -0.3304166793     -9.7592630386     0.3064734458     -0.0100322723     0.0011318606     -0.0056273455     58.4914169311     77.3122711181     -63.0868148803
 80 228    0    0     -0.3471769332     -9.7664461135     0.2897131729     -0.0148260354     0.0064582638     0.0060907416     57.9660453796     77.8394012451     -63.2554969787
 81 180    0    0     -0.3471769332     -9.7664461135     0.2897131729     -0.0148260354     0.0064582638     0.0060907416     57.9660453796     77.8394012451     -63.2554969787
 82 132    0    0     -0.3543598890     -9.7856006622     0.2873188495     -0.0172229170     0.0077898645     0.0079549837     57.9660453796     77.8394012451     -63.2554969787
 83  84    0    0     -0.3663315296     -9.8047552108     0.2897131729     -0.0177555561     0.0035287423     -0.0003009425     57.9660453796     77.8394012451     -63.2554969787
 84  35    0    0     -0.3663315296     -9.8047552108     0.2897131729     -0.0177555561     0.0035287423     -0.0003009425     57.9660453796     77.8394012451     -63.2554969787
 84 243    0    0     -0.3423882961     -9.8023614883     0.2849245071     -0.0097659521     -0.0020639812     -0.0114863884     57.9660453796     77.8394012451     -63.2554969787
 85 195    0    0     -0.3160507440     -9.7975721359     0.2968961238     0.0024847760     -0.0031292617     -0.0098884687     57.9660453796     77.8394012451     -63.2554969787
 86 147    0    0     -0.3160507440     -9.7975721359     0.2968961238     0.0024847760     -0.0031292617     -0.0098884687     57.9660453796     77.8394012451     -63.2554969787
 87  98    0    0     -0.3352053165     -9.7903900146     0.2681642532     0.0112733411     -0.0020639812     -0.0053610258     57.9660453796     77.8394012451     -63.2554969787
 88  50    0    0     -0.3471769332     -9.7951784133     0.2921074867     0.0192629451     -0.0007323804     -0.0008335827     56.7401771545     76.6094360351     -62.4120903015
 89   2    0    0     -0.3471769332     -9.7951784133     0.2921074867     0.0192629451     -0.0007323804     -0.0008335827     56.7401771545     76.6094360351     -62.4120903015
 89 209    0    0     -0.3663315296     -9.7832069396     0.2992904472     0.0237903881     -0.0007323804     -0.0008335827     56.7401771545     76.6094360351     -62.4120903015
 90 161    0    0     -0.3471769332     -9.7568693161     0.3112620830     0.0179313430     -0.0017976610     -0.0064263057     56.7401771545     76.6094360351     -62.4120903015
 91 112  127   -1     -0.3471769332     -9.7568693161     0.3112620830     0.0179313430     -0.0017976610     -0.0064263057     56.7401771545     76.6094360351     -62.4120903015
 92  64    0    0     -0.3399939537     -9.7616577148     0.2897131729     0.0024847760     0.0005992204     -0.0074915862     56.7401771545     76.6094360351     -62.4120903015
 93  16    0  -64     -0.3399939537     -9.7712354660     0.2968961238     -0.0065701098     0.0024634613     -0.0056273455     56.7401771545     76.6094360351     -62.4120903015
 93 223    0    0     -0.3399939537     -9.7712354660     0.2968961238     -0.0065701098     0.0024634613     -0.0056273455     56.7401771545     76.6094360351     -62.4120903015
 94 175    0   31     -0.3304166793     -9.7832069396     0.3112620830     -0.0100322723     0.0035287423     -0.0042957444     56.7401771545     76.6094360351     -62.4120903015
 95 127    0    0     -0.3567542552     -9.7808122634     0.3040791034     -0.0094996318     0.0027297818     -0.0050947055     56.7401771545     76.6094360351     -62.4120903015
 96  78    0    0     -0.3567542552     -9.7808122634     0.3040791034     -0.0094996318     0.0027297818     -0.0050947055     56.7401771545     76.6094360351     -62.4120903015
 97  30    0    0     -0.3328109979     -9.7856006622     0.2753472328     -0.0126954734     0.0029961018     -0.0090895071     57.4406738281     78.0151138305     -63.4241790771
 97 237    0    0     -0.3352053165     -9.7879953384     0.3160507440     -0.0145597147     0.0048603429     -0.0101547873     57.4406738281     78.0151138305     -63.4241790771
 98 189    0    0     -0.3352053165     -9.7879953384     0.3160507440     -0.0145597147     0.0048603429     -0.0101547873     57.4406738281     78.0151138305     -63.4241790771
 99 141    0    0     -0.3471769332     -9.8071498870     0.2777415513     -0.0142933950     0.0032624220     -0.0109537482     57.4406738281     78.0151138305     -63.4241790771
100  93    0    0     -0.3447826147     -9.7808122634     0.2968961238     -0.0118965137     0.0003329002     -0.0160138311     57.4406738281     78.0151138305     -63.4241790771
101  45    0    0     -0.3447826147     -9.7808122634     0.2968961238     -0.0118965137     0.0003329002     -0.0160138311     57.4406738281     78.0151138305     -63.4241790771
101 253    0    0     -0.3352053165     -9.7879953384     0.3040791034     -0.0129617929     -0.0009987005     -0.0168127918     57.4406738281     78.0151138305     -63.4241790771
102 205    0    0     -0.3256280183     -9.7903900146     0.2825301933     -0.0121628332     0.0011318606     -0.0117527079     57.4406738281     78.0151138305     -63.4241790771
103 157    0    0     -0.3256280183     -9.7903900146     0.2825301933     -0.0121628332     0.0011318606     -0.0117527079     57.4406738281     78.0151138305     -63.4241790771
104 110    0    0     -0.2968961238     -9.7879953384     0.2801358699     -0.0055048298     0.0045940227     -0.0000346224     58.3162918090     77.1365661621     -62.9181327819
105  61    0    0     -0.3375996351     -9.8023614883     0.2705585718     -0.0004447456     0.0083225040     0.0095529031     58.3162918090     77.1365661621     -62.9181327819
106  13    0    0     -0.3375996351     -9.8023614883     0.2705585718     -0.0004447456     0.0083225040     0.0095529031     58.3162918090     77.1365661621     -62.9181327819
106 221    0    0     -0.3615428924     -9.7903900146     0.2849245071     0.0019521341     0.0035287423     0.0012969785     58.3162918090     77.1365661621     -62.9181327819
107 172    0    0     -0.3615428924     -9.7568693161     0.2801358699     -0.0028416273     -0.0023303012     -0.0136169493     58.3162918090     77.1365661621     -62.9181327819
108 125    0    0     -0.3615428924     -9.7568693161     0.2801358699     -0.0028416273     -0.0023303012     -0.0136169493     58.3162918090     77.1365661621     -62.9181327819
109  78    0    0     -0.3328109979     -9.7903900146     0.2897131729     -0.0102985918     -0.0052598233     -0.0237371158     58.3162918090     77.1365661621     -62.9181327819
110  30    0    0     -0.3040791034     -9.7927837371     0.2873188495     -0.0073690705     -0.0039282221     -0.0213402342     58.3162918090     77.1365661621     -62.9181327819
110 238    0    0     -0.3040791034     -9.7927837371     0.2873188495     -0.0073690705     -0.0039282221     -0.0213402342     58.3162918090     77.1365661621     -62.9181327819
111 191    0    0     -0.3184450626     -9.8047552108     0.2418267011     0.0043490157     -0.0015313409     -0.0074915862     56.0396804809     78.3665313720     -63.0868148803
112 142    0    0     -0.3280223608     -9.7832069396     0.2753472328     0.0181976652     0.0011318606     0.0071560215     56.0396804809     78.3665313720     -63.0868148803
113  94    0    0     -0.3280223608     -9.7832069396     0.2753472328     0.0181976652     0.0011318606     0.0071560215     56.0396804809     78.3665313720     -63.0868148803
114  45    0    0     -0.3447826147     -9.7832069396     0.3064734458     0.0237903881     0.0003329002     0.0108845043     56.0396804809     78.3665313720     -63.0868148803
114 252    0    0     -0.3423882961     -9.7664461135     0.3136564254     0.0224587869     0.0021971411     0.0103518652     56.0396804809     78.3665313720     -63.0868148803
115 204    0    0     -0.3423882961     -9.7664461135     0.3136564254     0.0224587869     0.0021971411     0.0103518652     56.0396804809     78.3665313720     -63.0868148803
116 155    0    0     -0.3495712518     -9.7784175872     0.3088677406     0.0200619029     0.0027297818     0.0124824261     56.0396804809     78.3665313720     -63.0868148803
117 107    0    0     -0.3639371871     -9.7736291885     0.2968961238     0.0163334250     0.0003329002     0.0092865829     56.0396804809     78.3665313720     -63.0868148803
118  58    0    0     -0.3639371871     -9.7736291885     0.2968961238     0.0163334250     0.0003329002     0.0092865829     56.0396804809     78.3665313720     -63.0868148803
119   9    0    0     -0.3639371871     -9.7688407897     0.2729529142     0.0086101379     -0.0012650206     0.0012969785     58.1411705017     76.2580108642     -63.4241790771
119 216    0    0     -0.3352053165     -9.7832069396     0.2777415513     0.0054142975     -0.0020639812     -0.0042957444     58.1411705017     76.2580108642     -63.4241790771
120 168    0    0     -0.3352053165     -9.7832069396     0.2777415513     0.0054142975     -0.0020639812     -0.0042957444     58.1411705017     76.2580108642     -63.4241790771
121 120    0    0     -0.3280223608     -9.7664461135     0.2968961238     0.0038163755     -0.0007323804     -0.0003009425     58.1411705017     76.2580108642     -63.4241790771
122  72    0    0     -0.3423882961     -9.7712354660     0.3208393812     0.0011531747     0.0032624220     0.0092865829     58.1411705017     76.2580108642     -63.4241790771
123  23    0    0     -0.3423882961     -9.7712354660     0.3208393812     0.0011531747     0.0032624220     0.0092865829     58.1411705017     76.2580108642     -63.4241790771
123 231    0    0     -0.3567542552     -9.7712354660     0.3184450626     -0.0039069091     0.0035287423     0.0114171445     58.1411705017     76.2580108642     -63.4241790771
124 182    0    0     -0.3591485500     -9.8023614883     0.2801358699     -0.0092333116     0.0016645011     0.0042265000     58.1411705017     76.2580108642     -63.4241790771
125 134    0    0     -0.3591485500     -9.8023614883     0.2801358699     -0.0092333116     0.0016645011     0.0042265000     58.1411705017     76.2580108642     -63.4241790771
126  85    0    0     -0.3591485500     -9.7927837371     0.2777415513     -0.0113638734     -0.0004660603     -0.0010999026     58.6665420532     78.1908187866     -63.5928573608
127  37    0    0     -0.3352053165     -9.7951784133     0.2825301933     -0.0087006721     0.0003329002     0.0015632987     58.6665420532     78.1908187866     -63.5928573608
127 245    0    0     -0.3352053165     -9.7951784133     0.2825301933     -0.0087006721     0.0003329002     0.0015632987     58.6665420532     78.1908187866     -63.5928573608
128 196    0    0     -0.3447826147     -9.7808122634     0.2681642532     -0.0009773876     0.0021971411     0.0095529031     58.6665420532     78.1908187866     -63.5928573608
129 148    0    0     -0.3663315296     -9.7832069396     0.3064734458     0.0043490157     0.0021971411     0.0143466663     58.6665420532     78.1908187866     -63.5928573608
130 100    0    0     -0.3663315296     -9.7832069396     0.3064734458     0.0043490157     0.0021971411     0.0143466663     58.6665420532     78.1908187866     -63.5928573608
131  51    0    0     -0.3687258243     -9.7616577148     0.3112620830     0.0048816556     0.0019308210     0.0100855445     58.6665420532     78.1908187866     -63.5928573608
132   3    0    0     -0.3783031463     -9.7760238647     0.2921074867     -0.0025753080     0.0024634613     0.0034275398     58.6665420532     78.1908187866     -63.5928573608
132 210    0    0     -0.3783031463     -9.7760238647     0.2921074867     -0.0025753080     0.0024634613     0.0034275398     58.6665420532     78.1908187866     -63.5928573608
133 161    0    0     -0.3471769332     -9.7568693161     0.3256280183     -0.0126954734     0.0045940227     -0.0013662228     58.6665420532     78.1908187866     -63.5928573608
134 114    0    0     -0.3519655704     -9.7736291885     0.2753472328     -0.0238809204     0.0077898645     -0.0005672626     57.2655487060     77.1365661621     -61.9060440063
135  65    0    0     -0.3519655704     -9.7736291885     0.2753472328     -0.0238809204     0.0077898645     -0.0005672626     57.2655487060     77.1365661621     -61.9060440063
136  17    0    0     -0.3519655704     -9.7832069396     0.2945018005     -0.0326694846     0.0085888242     -0.0029641442     57.2655487060     77.1365661621     -61.9060440063
136 225    0    0     -0.3711201906     -9.7712354660     0.3064734458     -0.0366642904     0.0125836265     0.0023622589     57.2655487060     77.1365661621     -61.9060440063
137 176    0    0     -0.3711201906     -9.7712354660     0.3064734458     -0.0366642904     0.0125836265     0.0023622589     57.2655487060     77.1365661621     -61.9060440063
138 128    0    0     -0.3783031463     -9.7879953384     0.2921074867     -0.0409254121     0.0067245841     -0.0069589462     57.2655487060     77.1365661621     -61.9060440063
139  80    0    0     -0.3687258243     -9.8143329620     0.2657699346     -0.0345337271     0.0003329002     -0.0125516676     57.2655487060     77.1365661621     -61.9060440063
140  32    0    0     -0.3687258243     -9.8143329620     0.2657699346     -0.0345337271     0.0003329002     -0.0125516676     57.2655487060     77.1365661621     -61.9060440063
140 240    0    0     -0.3830918121     -9.7927837371     0.2394323587     -0.0180218791     -0.0028629417     -0.0125516676     57.2655487060     77.1365661621     -61.9060440063
141 192    0    0     -0.3663315296     -9.7856006622     0.2561926364     -0.0025753080     -0.0055261430     -0.0130843091     57.2655487060     76.4337234497     -63.9302215576
142 144    0    0     -0.3663315296     -9.7856006622     0.2561926364     -0.0025753080     -0.0055261430     -0.0130843091     57.2655487060     76.4337234497     -63.9302215576
143  96    0    0     -0.3471769332     -9.7808122634     0.2537982940     0.0094090995     -0.0052598233     -0.0133506298     57.2655487060     76.4337234497     -63.9302215576
144  48    0    0     -0.3495712518     -9.7760238647     0.2681642532     0.0147355031     -0.0020639812     -0.0034967842     57.2655487060     76.4337234497     -63.9302215576
145   0    0    0     -0.3495712518     -9.7760238647     0.2681642532     0.0147355031     -0.0020639812     -0.0034967842     57.2655487060     76.4337234497     -63.9302215576
145 208    0    0     -0.3759088277     -9.7784175872     0.2897131729     0.0187303047     -0.0017976610     0.0028948995     57.2655487060     76.4337234497     -63.9302215576
146 160    0    0     -0.3854861259     -9.7903900146     0.2873188495     0.0152681407     -0.0004660603     0.0036938600     57.2655487060     76.4337234497     -63.9302215576
147 111    0    0     -0.3854861259     -9.7903900146     0.2873188495     0.0152681407     -0.0004660603     0.0036938600     57.2655487060     76.4337234497     -63.9302215576
148  62    0    0     -0.3663315296     -9.7760238647     0.2897131729     0.0128712594     -0.0009987005     0.0004980182     57.2655487060     76.4337234497     -63.9302215576
149  14    0    0     -0.3495712518     -9.7856006622     0.2609812974     0.0067458972     -0.0025966215     -0.0003009425     58.1411705017     77.3122711181     -62.0747261047
149 222    0    0     -0.3495712518     -9.7856006622     0.2609812974     0.0067458972     -0.0025966215     -0.0003009425     58.1411705017     77.3122711181     -62.0747261047
150 174    0    0     -0.3687258243     -9.7712354660     0.2442210197     0.0051479768     0.0000665801     0.0015632987     58.1411705017     77.3122711181     -62.0747261047
151 125    0    0     -0.3902747631     -9.7712354660     0.2418267011     0.0059469375     0.0016645011     0.0004980182     58.1411705017     77.3122711181     -62.0747261047
152  77    0    0     -0.3902747631     -9.7712354660     0.2418267011     0.0059469375     0.0016645011     0.0004980182     58.1411705017     77.3122711181     -62.0747261047
153  29    0    0     -0.3830918121     -9.7616577148     0.2681642532     0.0016858148     -0.0004660603     -0.0058936662     58.1411705017     77.3122711181     -62.0747261047
153 237    0    0     -0.3830918121     -9.7712354660     0.2873188495     -0.0044395494     -0.0028629417     -0.0176117515     58.1411705017     77.3122711181     -62.0747261047
154 189    0    0     -0.3830918121     -9.7712354660     0.2873188495     -0.0044395494     -0.0028629417     -0.0176117515     58.1411705017     77.3122711181     -62.0747261047
155 142    0    0     -0.3639371871     -9.7879953384     0.2849245071     -0.0118965137     -0.0039282221     -0.0205412721     58.1411705017     77.3122711181     -62.0747261047
156  95    0    0     -0.3352053165     -9.7927837371     0.2681642532     -0.0190871582     0.0008655405     -0.0133506298     56.7401771545     77.6636886596     -62.0747261047
157  47    0    0     -0.3352053165     -9.7927837371     0.2681642532     -0.0190871582     0.0008655405     -0.0133506298     56.7401771545     77.6636886596     -62.0747261047
157 255    0    0     -0.3735145092     -9.7879953384     0.2633756160     -0.0185545177     0.0027297818     -0.0037631039     56.7401771545     77.6636886596     -62.0747261047
158 207    0    0     -0.3591485500     -9.8023614883     0.2514039993     -0.0089669914     0.0016645011     0.0007643383     56.7401771545     77.6636886596     -62.0747261047
159 159    0    0     -0.3591485500     -9.8023614883     0.2514039993     -0.0089669914     0.0016645011     0.0007643383     56.7401771545     77.6636886596     -62.0747261047
160 110    0    0     -0.3902747631     -9.7832069396     0.2514039993     0.0038163755     -0.0012650206     -0.0010999026     56.7401771545     77.6636886596     -62.0747261047
161  62    0    0     -0.3615428924     -9.7808122634     0.2729529142     0.0115396618     -0.0052598233     -0.0093558282     56.7401771545     77.6636886596     -62.0747261047
162  14    0    0     -0.3615428924     -9.7808122634     0.2729529142     0.0115396618     -0.0052598233     -0.0093558282     56.7401771545     77.6636886596     -62.0747261047
162 222    0    0     -0.3639371871     -9.7736291885     0.2777415513     0.0102080595     -0.0047271828     -0.0136169493     56.7401771545     77.6636886596     -62.0747261047
163 174    0    0     -0.3543598890     -9.7712354660     0.2945018005     0.0056806173     -0.0017976610     -0.0104211080     57.0904235839     76.6094360351     -63.7615394592
164 126    0    0     -0.3543598890     -9.7712354660     0.2945018005     0.0056806173     -0.0017976610     -0.0104211080     57.0904235839     76.6094360351     -63.7615394592
165  77    0    0     -0.3591485500     -9.7903900146     0.2729529142     0.0014194939     0.0019308210     -0.0010999026     57.0904235839     76.6094360351     -63.7615394592
166  28    0    0     -0.3830918121     -9.7927837371     0.2921074867     0.0022184550     0.0021971411     0.0007643383     57.0904235839     76.6094360351     -63.7615394592
166 236    0    0     -0.3830918121     -9.7927837371     0.2921074867     0.0022184550     0.0021971411     0.0007643383     57.0904235839     76.6094360351     -63.7615394592
167 187    0    0     -0.3759088277     -9.7856006622     0.2921074867     0.0038163755     -0.0012650206     -0.0064263057     57.0904235839     76.6094360351     -63.7615394592
168 139    0    0     -0.3759088277     -9.7856006622     0.2921074867     0.0038163755     -0.0012650206     -0.0064263057     57.0904235839     76.6094360351     -63.7615394592
169  90    0    0     -0.3495712518     -9.7664461135     0.2849245071     0.0064795780     -0.0052598233     -0.0138832700     57.0904235839     76.6094360351     -63.7615394592
170  42    0    0     -0.3735145092     -9.7736291885     0.3016848087     0.0032837355     -0.0033955817     -0.0136169493     57.0904235839     76.6094360351     -63.7615394592
170 250    0    0     -0.3735145092     -9.7736291885     0.3016848087     0.0032837355     -0.0033955817     -0.0136169493     57.0904235839     76.6094360351     -63.7615394592
171 202    0    0     -0.3663315296     -9.7712354660     0.2729529142     -0.0033742671     -0.0001997401     -0.0064263057     57.0904235839     76.6094360351     -63.7615394592
172 154    0    0     -0.3591485500     -9.7832069396     0.2777415513     -0.0049721899     0.0013981809     -0.0005672626     57.7909202575     78.3665313720     -62.4120903015
173 106    0    0     -0.3591485500     -9.7832069396     0.2777415513     -0.0049721899     0.0013981809     -0.0005672626     57.7909202575     78.3665313720     -62.4120903015
174  58    0    0     -0.3711201906     -9.7832069396     0.2514039993     0.0032837355     0.0011318606     0.0020959391     57.7909202575     78.3665313720     -62.4120903015
175   9    0    0     -0.3663315296     -9.7927837371     0.2873188495     0.0075448584     -0.0007323804     0.0002316981     57.7909202575     78.3665313720     -62.4120903015
175 216    0    0     -0.3663315296     -9.7927837371     0.2873188495     0.0075448584     -0.0007323804     0.0002316981     57.7909202575     78.3665313720     -62.4120903015
176 167    0    0     -0.3711201906     -9.7712354660     0.2921074867     0.0062132573     -0.0017976610     -0.0029641442     57.7909202575     78.3665313720     -62.4120903015
177 119    0    0     -0.3567542552     -9.7664461135     0.2921074867     0.0035500562     -0.0017976610     -0.0029641442     57.7909202575     78.3665313720     -62.4120903015
178  71    0    0     -0.3567542552     -9.7664461135     0.2921074867     0.0035500562     -0.0017976610     -0.0029641442     57.7909202575     78.3665313720     -62.4120903015
179  23    0    0     -0.3759088277     -9.7640523910     0.2968961238     -0.0020426678     0.0021971411     0.0026285793     57.7909202575     78.3665313720     -62.4120903015
179 230    0    0     -0.3759088277     -9.7640523910     0.2657699346     -0.0097659521     0.0061919441     0.0082213020     58.6665420532     78.5422439575     -61.9060440063
180 181    0    0     -0.3759088277     -9.7640523910     0.2657699346     -0.0097659521     0.0061919441     0.0082213020     58.6665420532     78.5422439575     -61.9060440063
181 133    0    0     -0.3854861259     -9.7760238647     0.2681642532     -0.0150923547     0.0051266627     0.0052917809     58.6665420532     78.5422439575     -61.9060440063
182  85    0    0     -0.3950634002     -9.7808122634     0.2609812974     -0.0190871582     0.0037950630     -0.0024315035     58.6665420532     78.5422439575     -61.9060440063
183  36    0    0     -0.3950634002     -9.7808122634     0.2609812974     -0.0190871582     0.0037950630     -0.0024315035     58.6665420532     78.5422439575     -61.9060440063
183 243    0    0     -0.3687258243     -9.7927837371     0.2514039993     -0.0190871582     -0.0009987005     -0.0136169493     58.6665420532     78.5422439575     -61.9060440063
184 195    0    0     -0.3615428924     -9.7951784133     0.2777415513     -0.0124291539     -0.0025966215     -0.0136169493     58.6665420532     78.5422439575     -61.9060440063
185 148    0    0     -0.3615428924     -9.7951784133     0.2777415513     -0.0124291539     -0.0025966215     -0.0136169493     58.6665420532     78.5422439575     -61.9060440063
186 101    0    0     -0.3639371871     -9.7808122634     0.2873188495     -0.0073690705     -0.0004660603     -0.0029641442     58.6665420532     78.5422439575     -61.9060440063
187  53    0    0     -0.3854861259     -9.7568693161     0.2801358699     -0.0017763469     0.0024634613     0.0082213020     58.8416671752     77.3122711181     -62.4120903015
188   4    0    0     -0.3854861259     -9.7568693161     0.2801358699     -0.0017763469     0.0024634613     0.0082213020     58.8416671752     77.3122711181     -62.4120903015
188 212    0    0     -0.3735145092     -9.7616577148     0.2873188495     -0.0094996318     0.0056593036     0.0092865829     58.8416671752     77.3122711181     -62.4120903015
189 164    0    0     -0.3974577426     -9.7688407897     0.2466153383     -0.0158913145     0.0067245841     0.0087539434     58.8416671752     77.3122711181     -62.4120903015
190 116    0    0     -0.3974577426     -9.7688407897     0.2466153383     -0.0158913145     0.0067245841     0.0087539434     58.8416671752     77.3122711181     -62.4120903015
191  69    0    0     -0.3902747631     -9.8023614883     0.2322494029     -0.0185545177     0.0000665801     -0.0064263057     58.8416671752     77.3122711181     -62.4120903015
192  21    0    0     -0.3663315296     -9.7879953384     0.2490096569     -0.0196197986     -0.0057924633     -0.0192096729     58.8416671752     77.3122711181     -62.4120903015
192 229    0    0     -0.3663315296     -9.7879953384     0.2490096569     -0.0196197986     -0.0057924633     -0.0192096729     58.8416671752     77.3122711181     -62.4120903015
193 182    0    0     -0.3495712518     -9.7879953384     0.2274607658     -0.0172229170     -0.0047271828     -0.0152148723     58.8416671752     77.3122711181     -62.4120903015
194 135    0    0     -0.3615428924     -9.7856006622     0.2298550844     -0.0108312332     -0.0039282221     -0.0112200677     58.3162918090     76.7851409912     -62.2434082031
195  87    0    0     -0.3615428924     -9.7856006622     0.2298550844     -0.0108312332     -0.0039282221     -0.0112200677     58.3162918090     76.7851409912     -62.2434082031
196  39    0    0     -0.3687258243     -9.7999668121     0.2490096569     -0.0065701098     -0.0031292617     -0.0109537482     58.3162918090     76.7851409912     -62.2434082031
196 247    0    0     -0.3783031463     -9.7760238647     0.2442210197     -0.0031079483     -0.0031292617     -0.0117527079     58.3162918090     76.7851409912     -62.2434082031
197 199    0    0     -0.3783031463     -9.7760238647     0.2442210197     -0.0031079483     -0.0031292617     -0.0117527079     58.3162918090     76.7851409912     -62.2434082031
198 151    0    0     -0.3806974601     -9.7808122634     0.2490096569     0.0000878945     -0.0033955817     -0.0146822309     58.3162918090     76.7851409912     -62.2434082031
199 102    0    0     -0.3543598890     -9.7903900146     0.2514039993     0.0030174162     -0.0020639812     -0.0112200677     58.3162918090     76.7851409912     -62.2434082031
200  54    0    0     -0.3543598890     -9.7903900146     0.2514039993     0.0030174162     -0.0020639812     -0.0112200677     58.3162918090     76.7851409912     -62.2434082031
201   5    0    0     -0.3663315296     -9.7784175872     0.2370380401     0.0064795780     -0.0009987005     -0.0018988633     58.3162918090     76.7851409912     -62.2434082031
201 212    0    0     -0.3711201906     -9.7951784133     0.2585869789     0.0128712594     -0.0020639812     0.0015632987     57.7909202575     78.0151138305     -62.7494506835
202 164    0    0     -0.3711201906     -9.7951784133     0.2585869789     0.0128712594     -0.0020639812     0.0015632987     57.7909202575     78.0151138305     -62.7494506835
203 116    0    0     -0.3735145092     -9.7712354660     0.2681642532     0.0171323847     -0.0036619021     -0.0016325431     57.7909202575     78.0151138305     -62.7494506835
204  68    0    0     -0.3711201906     -9.7592630386     0.2633756160     0.0139365434     -0.0028629417     -0.0066926264     57.7909202575     78.0151138305     -62.7494506835
205  20    0    0     -0.3711201906     -9.7592630386     0.2633756160     0.0139365434     -0.0028629417     -0.0066926264     57.7909202575     78.0151138305     -62.7494506835
205 228    0    0     -0.3711201906     -9.7832069396     0.2705585718     0.0091427793     -0.0025966215     -0.0104211080     57.7909202575     78.0151138305     -62.7494506835
206 179    0    0     -0.3639371871     -9.7999668121     0.2514039993     0.0102080595     -0.0025966215     -0.0117527079     57.7909202575     78.0151138305     -62.7494506835
207 131    0    0     -0.3639371871     -9.7999668121     0.2514039993     0.0102080595     -0.0025966215     -0.0117527079     57.7909202575     78.0151138305     -62.7494506835
208  83    0    0     -0.3759088277     -9.7808122634     0.2394323587     0.0104743802     -0.0033955817     -0.0109537482     57.7909202575     78.0151138305     -62.7494506835
209  34    0    0     -0.3663315296     -9.7688407897     0.2657699346     0.0078111796     -0.0028629417     -0.0074915862     57.7909202575     78.0151138305     -62.7494506835
209 242    0    0     -0.3663315296     -9.7688407897     0.2657699346     0.0078111796     -0.0028629417     -0.0074915862     57.7909202575     78.0151138305     -62.7494506835
210 194   31   -1     -0.3759088277     -9.7760238647     0.2729529142     0.0032837355     -0.0001997401     -0.0061599855     59.8924102783     78.0151138305     -63.0868148803
211 146    0    0     -0.3663315296     -9.7592630386     0.2609812974     -0.0015100277     0.0003329002     -0.0080242271     59.8924102783     78.0151138305     -63.0868148803
212  97    0  -16     -0.3663315296     -9.7592630386     0.2609812974     -0.0015100277     0.0003329002     -0.0080242271     59.8924102783     78.0151138305     -63.0868148803
213  49    0    0     -0.3519655704     -9.7808122634     0.2418267011     -0.0060374698     -0.0009987005     -0.0112200677     59.8924102783     78.0151138305     -63.0868148803
214   1    0    3     -0.3567542552     -9.8023614883     0.2705585718     -0.0079017114     -0.0017976610     -0.0090895071     59.8924102783     78.0151138305     -63.0868148803
214 208    0    0     -0.3567542552     -9.8023614883     0.2705585718     -0.0079017114     -0.0017976610     -0.0090895071     59.8924102783     78.0151138305     -63.0868148803
215 160    0    0     -0.3567542552     -9.7760238647     0.2897131729     -0.0065701098     -0.0012650206     -0.0058936662     59.8924102783     78.0151138305     -63.0868148803
216 112    0    0     -0.3663315296     -9.7784175872     0.2585869789     -0.0023089871     -0.0023303012     -0.0048283843     59.8924102783     78.0151138305     -63.0868148803
217  64    0    0     -0.3663315296     -9.7784175872     0.2585869789     -0.0023089871     -0.0023303012     -0.0048283843     59.8924102783     78.0151138305     -63.0868148803
218  16    0    0     -0.3711201906     -9.7832069396     0.2107004880     0.0019521341     -0.0039282221     -0.0077579069     58.4914169311     77.6636886596     -62.4120903015
218 223    0    0     -0.3447826147     -9.7784175872     0.2514039993     0.0056806173     -0.0031292617     -0.0104211080     58.4914169311     77.6636886596     -62.4120903015
219 175    0    0     -0.3447826147     -9.7784175872     0.2514039993     0.0056806173     -0.0031292617     -0.0104211080     58.4914169311     77.6636886596     -62.4120903015
220 127    0    0     -0.3663315296     -9.7832069396     0.2681642532     0.0054142975     0.0003329002     -0.0053610258     58.4914169311     77.6636886596     -62.4120903015
221  79    0    0     -0.3783031463     -9.7927837371     0.2585869789     0.0014194939     0.0005992204     -0.0053610258     58.4914169311     77.6636886596     -62.4120903015
222  31    0    0     -0.3783031463     -9.7927837371     0.2585869789     0.0014194939     0.0005992204     -0.0053610258     58.4914169311     77.6636886596     -62.4120903015
222 238    0    0     -0.3711201906     -9.7879953384     0.2705585718     -0.0004447456     -0.0036619021     -0.0101547873     58.4914169311     77.6636886596     -62.4120903015
223 190    0    0     -0.3423882961     -9.7688407897     0.2849245071     -0.0060374698     -0.0028629417     -0.0098884687     58.4914169311     77.6636886596     -62.4120903015
224 143    0    0     -0.3423882961     -9.7688407897     0.2849245071     -0.0060374698     -0.0028629417     -0.0098884687     58.4914169311     77.6636886596     -62.4120903015
225  95    0    0     -0.3447826147     -9.7640523910     0.2729529142     -0.0089669914     0.0019308210     -0.0034967842     58.1411705017     77.3122711181     -63.0868148803
226  46    0    0     -0.3663315296     -9.7856006622     0.2346437215     -0.0025753080     0.0040613827     0.0018296189     58.1411705017     77.3122711181     -63.0868148803
226 254    0    0     -0.3663315296     -9.7856006622     0.2346437215     -0.0025753080     0.0040613827     0.0018296189     58.1411705017     77.3122711181     -63.0868148803
227 206    0    0     -0.3591485500     -9.7784175872     0.2801358699     0.0030174162     0.0024634613     0.0023622589     58.1411705017     77.3122711181     -63.0868148803
228 158    0    0     -0.3543598890     -9.7640523910     0.2681642532     -0.0028416273     0.0000665801     -0.0037631039     58.1411705017     77.3122711181     -63.0868148803
229 109    0    0     -0.3543598890     -9.7640523910     0.2681642532     -0.0028416273     0.0000665801     -0.0037631039     58.1411705017     77.3122711181     -63.0868148803
230  61    0    0     -0.3639371871     -9.7760238647     0.2418267011     -0.0102985918     0.0000665801     -0.0061599855     58.1411705017     77.3122711181     -63.0868148803
231  13    0    0     -0.3687258243     -9.7879953384     0.2585869789     -0.0116301929     0.0008655405     -0.0040294246     58.1411705017     77.3122711181     -63.0868148803
231 221    0    0     -0.3687258243     -9.7879953384     0.2585869789     -0.0116301929     0.0008655405     -0.0040294246     58.1411705017     77.3122711181     -63.0868148803
232 173    0    0     -0.3735145092     -9.7784175872     0.2083061695     -0.0094996318     0.0013981809     -0.0045620646     59.7172851562     78.1908187866     -62.5807723999
233 125    0    0     -0.3663315296     -9.7808122634     0.2681642532     -0.0065701098     0.0016645011     -0.0050947055     59.7172851562     78.1908187866     -62.5807723999
234  77    0    0     -0.3663315296     -9.7808122634     0.2681642532     -0.0065701098     0.0016645011     -0.0050947055     59.7172851562     78.1908187866     -62.5807723999
235  29    0    0     -0.3687258243     -9.7784175872     0.2322494029     -0.0065701098     -0.0015313409     -0.0072252659     59.7172851562     78.1908187866     -62.5807723999
235 237    0    0     -0.3519655704     -9.7784175872     0.2274607658     -0.0039069091     -0.0036619021     -0.0141495895     59.7172851562     78.1908187866     -62.5807723999
236 189    0    0     -0.3519655704     -9.7784175872     0.2274607658     -0.0039069091     -0.0036619021     -0.0141495895     59.7172851562     78.1908187866     -62.5807723999
237 141    0    0     -0.3280223608     -9.7688407897     0.2466153383     -0.0020426678     -0.0039282221     -0.0112200677     59.7172851562     78.1908187866     -62.5807723999
238  94    0    0     -0.3495712518     -9.7760238647     0.2418267011     -0.0020426678     -0.0007323804     -0.0018988633     59.7172851562     78.1908187866     -62.5807723999
239  46    0    0     -0.3495712518     -9.7760238647     0.2418267011     -0.0020426678     -0.0007323804     -0.0018988633     59.7172851562     78.1908187866     -62.5807723999
239 254    0    0     -0.3591485500     -9.7712354660     0.2585869789     0.0022184550     -0.0007323804     -0.0005672626     57.7909202575     78.0151138305     -62.0747261047
240 205    0    0     -0.3759088277     -9.7856006622     0.2609812974     0.0022184550     -0.0015313409     -0.0066926264     57.7909202575     78.0151138305     -62.0747261047
241 157    0    0     -0.3759088277     -9.7856006622     0.2609812974     0.0022184550     -0.0015313409     -0.0066926264     57.7909202575     78.0151138305     -62.0747261047
242 108    0    0     -0.3806974601     -9.7712354660     0.2418267011     0.0008868538     -0.0009987005     -0.0122853505     57.7909202575     78.0151138305     -62.0747261047
243  60    0    0     -0.3687258243     -9.7856006622     0.2537982940     -0.0063037900     -0.0012650206     -0.0082905473     57.7909202575     78.0151138305     -62.0747261047
244  11    0    0     -0.3687258243     -9.7856006622     0.2537982940     -0.0063037900     -0.0012650206     -0.0082905473     57.7909202575     78.0151138305     -62.0747261047
244 218    0    0     -0.3687258243     -9.7736291885     0.2442210197     -0.0089669914     -0.0004660603     -0.0090895071     57.7909202575     78.0151138305     -62.0747261047
245 170    0    0     -0.3519655704     -9.7784175872     0.2202777862     -0.0102985918     -0.0012650206     -0.0085568666     57.7909202575     78.0151138305     -62.0747261047
246 122    0    0     -0.3519655704     -9.7784175872     0.2202777862     -0.0102985918     -0.0012650206     -0.0085568666     57.7909202575     78.0151138305     -62.0747261047
247  74    0    0     -0.3447826147     -9.7808122634     0.2346437215     -0.0134944331     0.0019308210     -0.0026978235     57.7909202575     78.0151138305     -62.0747261047
248  26    0    0     -0.3519655704     -9.7927837371     0.2370380401     -0.0148260354     0.0061919441     0.0044928207     58.3162918090     77.4879837036     -62.2434082031
248 233    0    0     -0.3519655704     -9.7927837371     0.2370380401     -0.0148260354     0.0061919441     0.0044928207     58.3162918090     77.4879837036     -62.2434082031
249 185    0    0     -0.3591485500     -9.7951784133     0.2035175085     -0.0092333116     0.0053929834     0.0068897013     58.3162918090     77.4879837036     -62.2434082031
250 136    0    0     -0.3663315296     -9.7784175872     0.2394323587     -0.0041732282     0.0016645011     0.0007643383     58.3162918090     77.4879837036     -62.2434082031
251  88    0    0     -0.3663315296     -9.7784175872     0.2394323587     -0.0041732282     0.0016645011     0.0007643383     58.3162918090     77.4879837036     -62.2434082031
252  40    0    0     -0.3615428924     -9.7736291885     0.2226721048     -0.0044395494     -0.0020639812     -0.0066926264     58.3162918090     77.4879837036     -62.2434082031
252 248    0    0     -0.3543598890     -9.7808122634     0.2346437215     -0.0041732282     -0.0060587830     -0.0133506298     58.3162918090     77.4879837036     -62.2434082031
253 200    0    0     -0.3543598890     -9.7808122634     0.2346437215     -0.0041732282     -0.0060587830     -0.0133506298     58.3162918090     77.4879837036     -62.2434082031
254 152    0    0     -0.3328109979     -9.7736291885     0.2322494029     -0.0009773876     -0.0057924633     -0.0141495895     58.3162918090     77.4879837036     -62.2434082031
255 104    0    0     -0.3304166793     -9.7784175872     0.2202777862     0.0011531747     -0.0015313409     -0.0021651835     59.0167884826     78.8936614990     -61.9060440063
  0  56    0    0     -0.3304166793     -9.7784175872     0.2202777862     0.0011531747     -0.0015313409     -0.0021651835     59.0167884826     78.8936614990     -61.9060440063
  1   7    0    0     -0.3783031463     -9.7592630386     0.2298550844     0.0035500562     0.0048603429     0.0071560215     59.0167884826     78.8936614990     -61.9060440063
  1 214    0    0     -0.3830918121     -9.7879953384     0.2322494029     0.0038163755     0.0024634613     0.0058244218     59.0167884826     78.8936614990     -61.9060440063
  2 165    0    0     -0.3830918121     -9.7879953384     0.2322494029     0.0038163755     0.0024634613     0.0058244218     59.0167884826     78.8936614990     -61.9060440063
  3 116    0    0     -0.3806974601     -9.7664461135     0.2657699346     0.0006205346     -0.0009987005     -0.0066926264     59.0167884826     78.8936614990     -61.9060440063
  4  67    0    0     -0.3663315296     -9.7879953384     0.2514039993     -0.0065701098     -0.0049935026     -0.0186770334     59.0167884826     78.8936614990     -61.9060440063
  5  18    0    0     -0.3663315296     -9.7879953384     0.2514039993     -0.0065701098     -0.0049935026     -0.0186770334     59.0167884826     78.8936614990     -61.9060440063
  5 225    0    0     -0.3495712518     -9.7760238647     0.2490096569     -0.0113638734     -0.0068577437     -0.0234707975     59.0167884826     78.8936614990     -61.9060440063
  6 177    0    0     -0.3375996351     -9.7879953384     0.2346437215     -0.0142933950     -0.0055261430     -0.0213402342     56.5650520324     77.4879837036     -63.2554969787
  7 129    0    0     -0.3375996351     -9.7879953384     0.2346437215     -0.0142933950     -0.0055261430     -0.0213402342     56.5650520324     77.4879837036     -63.2554969787
  8  81    0    0     -0.3447826147     -9.7784175872     0.2418267011     -0.0126954734     -0.0033955817     -0.0146822309     56.5650520324     77.4879837036     -63.2554969787
  9  33    0    0     -0.3567542552     -9.8095445632     0.2394323587     -0.0065701098     -0.0012650206     -0.0114863884     56.5650520324     77.4879837036     -63.2554969787
  9 241    0    0     -0.3567542552     -9.8095445632     0.2394323587     -0.0065701098     -0.0012650206     -0.0114863884     56.5650520324     77.4879837036     -63.2554969787
 10 193    0    0     -0.3447826147     -9.7975721359     0.2226721048     0.0059469375     -0.0023303012     -0.0090895071     56.5650520324     77.4879837036     -63.2554969787
 11 144    0    0     -0.3471769332     -9.7520809173     0.2466153383     0.0104743802     -0.0036619021     -0.0109537482     56.5650520324     77.4879837036     -63.2554969787
 12  96    0    0     -0.3471769332     -9.7520809173     0.2466153383     0.0104743802     -0.0036619021     -0.0109537482     56.5650520324     77.4879837036     -63.2554969787
 13  48    0    0     -0.3447826147     -9.7951784133     0.2394323587     0.0038163755     -0.0017976610     -0.0088231868     56.5650520324     77.4879837036     -63.2554969787
 14   0    0    0     -0.3543598890     -9.7927837371     0.2226721048     -0.0001784265     -0.0001997401     -0.0077579069     59.3670387268     77.1365661621     -62.9181327819
 14 208    0    0     -0.3543598890     -9.7927837371     0.2226721048     -0.0001784265     -0.0001997401     -0.0077579069     59.3670387268     77.1365661621     -62.9181327819
 15 160    0    0     -0.3471769332     -9.7760238647     0.2226721048     -0.0017763469     -0.0023303012     -0.0106874275     59.3670387268     77.1365661621     -62.9181327819
 16 112    0    0     -0.3471769332     -9.7784175872     0.2226721048     -0.0028416273     -0.0031292617     -0.0125516676     59.3670387268     77.1365661621     -62.9181327819
 17  65    0    0     -0.3471769332     -9.7784175872     0.2226721048     -0.0028416273     -0.0031292617     -0.0125516676     59.3670387268     77.1365661621     -62.9181327819
 18  18    0    0     -0.3591485500     -9.7808122634     0.2322494029     0.0006205346     -0.0025966215     -0.0093558282     59.3670387268     77.1365661621     -62.9181327819
 18 225    0    0     -0.3447826147     -9.7927837371     0.2370380401     0.0048816556     -0.0009987005     -0.0072252659     59.3670387268     77.1365661621     -62.9181327819
 19 177    0    0     -0.3447826147     -9.7927837371     0.2370380401     0.0048816556     -0.0009987005     -0.0072252659     59.3670387268     77.1365661621     -62.9181327819
 20 129    0    0     -0.3328109979     -9.7760238647     0.2322494029     0.0070122184     -0.0015313409     -0.0072252659     59.3670387268     77.1365661621     -62.9181327819
 21  81    0    0     -0.3447826147     -9.7832069396     0.2322494029     0.0056806173     -0.0017976610     -0.0077579069     57.9660453796     77.8394012451     -61.5686836242
 22  33    0    0     -0.3447826147     -9.7832069396     0.2322494029     0.0056806173     -0.0017976610     -0.0077579069     57.9660453796     77.8394012451     -61.5686836242
 22 240    0    0     -0.3375996351     -9.7808122634     0.2178834438     0.0051479768     -0.0009987005     -0.0037631039     57.9660453796     77.8394012451     -61.5686836242
 23 192    0    0     -0.3328109979     -9.7784175872     0.2585869789     0.0059469375     -0.0017976610     -0.0024315035     57.9660453796     77.8394012451     -61.5686836242
 24 144    0    0     -0.3328109979     -9.7784175872     0.2585869789     0.0059469375     -0.0017976610     -0.0024315035     57.9660453796     77.8394012451     -61.5686836242
 25  95    0    0     -0.3328109979     -9.7568693161     0.2490096569     0.0011531747     -0.0020639812     -0.0048283843     57.9660453796     77.8394012451     -61.5686836242
 26  47    0    0     -0.3375996351     -9.7712354660     0.2514039993     -0.0036405885     -0.0004660603     -0.0045620646     57.9660453796     77.8394012451     -61.5686836242
 26 255    0    0     -0.3375996351     -9.7712354660     0.2514039993     -0.0036405885     -0.0004660603     -0.0045620646     57.9660453796     77.8394012451     -61.5686836242
 27 207    0    0     -0.3615428924     -9.7903900146     0.2394323587     -0.0023089871     0.0003329002     -0.0029641442     57.9660453796     77.8394012451     -61.5686836242
 28 159    0    0     -0.3447826147     -9.7927837371     0.2418267011     0.0022184550     -0.0023303012     -0.0058936662     57.9660453796     77.8394012451     -61.5686836242
 29 111    0    0     -0.3447826147     -9.7927837371     0.2418267011     0.0022184550     -0.0023303012     -0.0058936662     57.9660453796     77.8394012451     -61.5686836242
 30  63    0    0     -0.3423882961     -9.7736291885     0.2298550844     0.0056806173     -0.0025966215     -0.0032304642     58.8416671752     77.6636886596     -61.4000015258
 31  14    0    0     -0.3423882961     -9.7879953384     0.2274607658     0.0027510952     -0.0015313409     -0.0040294246     58.8416671752     77.6636886596     -61.4000015258
 31 222    0    0     -0.3423882961     -9.7879953384     0.2274607658     0.0027510952     -0.0015313409     -0.0040294246     58.8416671752     77.6636886596     -61.4000015258
 32 174    0    0     -0.3519655704     -9.7808122634     0.2609812974     -0.0001784265     -0.0001997401     -0.0029641442     58.8416671752     77.6636886596     -61.4000015258
 33 125    0    0     -0.3328109979     -9.7712354660     0.2466153383     -0.0009773876     0.0024634613     0.0015632987     58.8416671752     77.6636886596     -61.4000015258
 34  77    0    0     -0.3328109979     -9.7712354660     0.2466153383     -0.0009773876     0.0024634613     0.0015632987     58.8416671752     77.6636886596     -61.4000015258
 35  29    0    0     -0.3447826147     -9.7688407897     0.2633756160     -0.0009773876     0.0051266627     0.0084876232     58.8416671752     77.6636886596     -61.4000015258
 35 236    0    0     -0.3543598890     -9.7808122634     0.2298550844     -0.0047058687     0.0083225040     0.0178088283     58.8416671752     77.6636886596     -61.4000015258
 36 187    0    0     -0.3543598890     -9.7808122634     0.2298550844     -0.0047058687     0.0083225040     0.0178088283     58.8416671752     77.6636886596     -61.4000015258
 37 139    0    0     -0.3735145092     -9.7688407897     0.2418267011     -0.0094996318     0.0096541051     0.0202057099     58.4914169311     77.6636886596     -62.0747261047
 38  90    0    0     -0.3783031463     -9.7760238647     0.2346437215     -0.0137607550     0.0027297818     0.0020959391     58.4914169311     77.6636886596     -62.0747261047
 39  42    0    0     -0.3783031463     -9.7760238647     0.2346437215     -0.0137607550     0.0027297818     0.0020959391     58.4914169311     77.6636886596     -62.0747261047
 39 249    0    0     -0.3567542552     -9.7616577148     0.2298550844     -0.0180218791     -0.0023303012     -0.0130843091     58.4914169311     77.6636886596     -62.0747261047
 40 202    0    0     -0.3663315296     -9.7784175872     0.2490096569     -0.0212177181     -0.0009987005     -0.0136169493     58.4914169311     77.6636886596     -62.0747261047
 41 154    0    0     -0.3663315296     -9.7784175872     0.2490096569     -0.0212177181     -0.0009987005     -0.0136169493     58.4914169311     77.6636886596     -62.0747261047
 42 107    0    0     -0.3423882961     -9.7832069396     0.2059118509     -0.0185545177     0.0011318606     -0.0061599855     58.4914169311     77.6636886596     -62.0747261047
 43  59    0    0     -0.3591485500     -9.7832069396     0.2226721048     -0.0118965137     0.0051266627     0.0028948995     58.4914169311     77.6636886596     -62.0747261047
 44  10    0    0     -0.3591485500     -9.7832069396     0.2226721048     -0.0118965137     0.0051266627     0.0028948995     58.4914169311     77.6636886596     -62.0747261047
 44 218    0    0     -0.3830918121     -9.7832069396     0.1891515731     -0.0084343519     0.0051266627     0.0034275398     57.7909202575     77.3122711181     -63.0868148803
 45 170    0    0     -0.3783031463     -9.8119382858     0.2035175085     -0.0031079483     -0.0017976610     -0.0082905473     57.7909202575     77.3122711181     -63.0868148803
 46 122    0    0     -0.3783031463     -9.8119382858     0.2035175085     -0.0031079483     -0.0017976610     -0.0082905473     57.7909202575     77.3122711181     -63.0868148803
 47  74    0    0     -0.3543598890     -9.7927837371     0.2202777862     0.0030174162     -0.0055261430     -0.0138832700     57.7909202575     77.3122711181     -63.0868148803
 48  25    0    0     -0.3328109979     -9.7712354660     0.2442210197     0.0086101379     -0.0033955817     -0.0088231868     57.7909202575     77.3122711181     -63.0868148803
 48 233    0    0     -0.3328109979     -9.7712354660     0.2442210197     0.0086101379     -0.0033955817     -0.0088231868     57.7909202575     77.3122711181     -63.0868148803
 49 185    0    0     -0.3663315296     -9.7688407897     0.2322494029     0.0096754188     0.0000665801     0.0026285793     57.7909202575     77.3122711181     -63.0868148803
 50 136    0    0     -0.3783031463     -9.7688407897     0.2322494029     0.0086101379     0.0000665801     0.0050254607     57.7909202575     77.3122711181     -63.0868148803
 51  87    0    0     -0.3783031463     -9.7688407897     0.2322494029     0.0086101379     0.0000665801     0.0050254607     57.7909202575     77.3122711181     -63.0868148803
 52  37    0    0     -0.3567542552     -9.7640523910     0.2370380401     0.0056806173     -0.0017976610     -0.0034967842     57.6157989501     75.7308883666     -61.9060440063
 52 244    0    0     -0.3591485500     -9.7760238647     0.2274607658     0.0008868538     -0.0033955817     -0.0112200677     57.6157989501     75.7308883666     -61.9060440063
 53 196    0    0     -0.3591485500     -9.7760238647     0.2274607658     0.0008868538     -0.0033955817     -0.0112200677     57.6157989501     75.7308883666     -61.9060440063
 54 147    0    0     -0.3519655704     -9.7784175872     0.2202777862     -0.0012437068     -0.0015313409     -0.0106874275     57.6157989501     75.7308883666     -61.9060440063
 55  99    0    0     -0.3495712518     -9.7927837371     0.2466153383     0.0003542136     -0.0015313409     -0.0077579069     57.6157989501     75.7308883666     -61.9060440063
 56  50    0    0     -0.3495712518     -9.7927837371     0.2466153383     0.0003542136     -0.0015313409     -0.0077579069     57.6157989501     75.7308883666     -61.9060440063
 57   2    0    0     -0.3591485500     -9.7856006622     0.2250664234     0.0011531747     -0.0023303012     -0.0082905473     57.6157989501     75.7308883666     -61.9060440063
 57 209    0    0     -0.3591485500     -9.7808122634     0.2250664234     0.0003542136     -0.0041945424     -0.0114863884     57.6157989501     75.7308883666     -61.9060440063
 58 160    0    0     -0.3591485500     -9.7808122634     0.2250664234     0.0003542136     -0.0041945424     -0.0114863884     57.6157989501     75.7308883666     -61.9060440063
 59 112    0    0     -0.3352053165     -9.8023614883     0.2083061695     -0.0023089871     -0.0060587830     -0.0130843091     56.5650520324     76.7851409912     -62.9181327819
 60  64    0    0     -0.3280223608     -9.7712354660     0.2226721048     -0.0009773876     -0.0015313409     -0.0037631039     56.5650520324     76.7851409912     -62.9181327819
 61  16    0    0     -0.3280223608     -9.7712354660     0.2226721048     -0.0009773876     -0.0015313409     -0.0037631039     56.5650520324     76.7851409912     -62.9181327819
 61 223    0    0     -0.3711201906     -9.7544746398     0.2370380401     -0.0041732282     0.0011318606     -0.0008335827     56.5650520324     76.7851409912     -62.9181327819
 62 175    0    0     -0.3615428924     -9.7856006622     0.2250664234     -0.0116301929     -0.0004660603     -0.0080242271     56.5650520324     76.7851409912     -62.9181327819
 63 127    0    0     -0.3615428924     -9.7856006622     0.2250664234     -0.0116301929     -0.0004660603     -0.0080242271     56.5650520324     76.7851409912     -62.9181327819
 64  79    0    0     -0.3519655704     -9.7856006622     0.2130948066     -0.0204187583     -0.0028629417     -0.0144159102     56.5650520324     76.7851409912     -62.9181327819
 65  31    0    0     -0.3399939537     -9.7879953384     0.2011231899     -0.0238809204     -0.0036619021     -0.0192096729     56.5650520324     76.7851409912     -62.9181327819
 65 239    0    0     -0.3399939537     -9.7879953384     0.2011231899     -0.0238809204     -0.0036619021     -0.0192096729     56.5650520324     76.7851409912     -62.9181327819
 66 191    0    0     -0.3160507440     -9.7903900146     0.2083061695     -0.0241472411     -0.0017976610     -0.0149485492     56.5650520324     76.7851409912     -62.9181327819
 67 143    0    0     -0.3375996351     -9.7856006622     0.1676026582     -0.0220166802     0.0069909043     0.0060907416     56.7401771545     79.4207916259     -61.7373657226
 68  95    0    0     -0.3375996351     -9.7856006622     0.1676026582     -0.0220166802     0.0069909043     0.0060907416     56.7401771545     79.4207916259     -61.7373657226
 69  46    0    0     -0.3375996351     -9.8191213607     0.1628140068     -0.0052385096     0.0088551454     0.0191404294     56.7401771545     79.4207916259     -61.7373657226
 69 254    0    0     -0.3591485500     -9.7999668121     0.2011231899     0.0163334250     0.0069909043     0.0305921983     56.7401771545     79.4207916259     -61.7373657226
 70 205    0  127     -0.3591485500     -9.7999668121     0.2011231899     0.0163334250     0.0069909043     0.0305921983     56.7401771545     79.4207916259     -61.7373657226
 71 157    0    0     -0.3328109979     -9.7688407897     0.2011231899     0.0227251076     0.0123173069     0.0407123613     56.7401771545     79.4207916259     -61.7373657226
 72 109    0    0     -0.3471769332     -9.7616577148     0.2561926364     0.0091427793     0.0227037930     0.0447071647     56.7401771545     79.4207916259     -61.7373657226
 73  61    0    0     -0.3471769332     -9.7616577148     0.2561926364     0.0091427793     0.0227037930     0.0447071647     56.7401771545     79.4207916259     -61.7373657226
 74  13    0    0     -0.3926690864     -9.7664461135     0.2178834438     -0.0073690705     0.0325576400     0.0457724475     56.7401771545     79.4207916259     -61.7373657226
 74 220    0    0     -0.4405555725     -9.7903900146     0.1795742750     -0.0100322723     0.0264322757     0.0313911557     58.4914169311     78.7179489135     -61.7373657226
 75 173    0    0     -0.4405555725     -9.7903900146     0.1795742750     -0.0100322723     0.0264322757     0.0313911557     58.4914169311     78.7179489135     -61.7373657226
 76 125    0    0     -0.4118237018     -9.7832069396     0.1747856235     -0.0057711496     0.0083225040     0.0004980182     58.4914169311     78.7179489135     -61.7373657226
 77  77    0    0     -0.3854861259     -9.7544746398     0.2178834438     -0.0063037900     -0.0020639812     -0.0200086331     58.4914169311     78.7179489135     -61.7373657226
 78  29    0    0     -0.3854861259     -9.7544746398     0.2178834438     -0.0063037900     -0.0020639812     -0.0200086331     58.4914169311     78.7179489135     -61.7373657226
 78 237    0    0     -0.3495712518     -9.7640523910     0.2250664234     -0.0174892368     0.0005992204     -0.0136169493     58.4914169311     78.7179489135     -61.7373657226
 79 189    0    0     -0.3854861259     -9.7879953384     0.2011231899     -0.0241472411     0.0171110701     0.0194067487     58.4914169311     78.7179489135     -61.7373657226
 80 142    0    0     -0.3854861259     -9.7879953384     0.2011231899     -0.0241472411     0.0171110701     0.0194067487     58.4914169311     78.7179489135     -61.7373657226
 81  94    0    0     -0.3806974601     -9.8382759094     0.1580253696     -0.0193534774     0.0203069114     0.0433755636     58.4914169311     78.7179489135     -61.7373657226
 82  46    0    0     -0.4237952709     -9.8143329620     0.1556310415     -0.0039069091     0.0144478678     0.0415113258     58.8416671752     76.6094360351     -62.7494506835
 82 254    0    0     -0.4237952709     -9.8143329620     0.1556310415     -0.0039069091     0.0144478678     0.0415113258     58.8416671752     76.6094360351     -62.7494506835
 83 206    0    0     -0.4453442096     -9.7975721359     0.1628140068     0.0088764591     0.0000665801     0.0228689146     58.8416671752     76.6094360351     -62.7494506835
 84 157    0    0     -0.4046407222     -9.7496862411     0.2202777862     0.0227251076     -0.0145810294     -0.0021651835     58.8416671752     76.6094360351     -62.7494506835
 85 109    0    0     -0.4046407222     -9.7496862411     0.2202777862     0.0227251076     -0.0145810294     -0.0021651835     58.8416671752     76.6094360351     -62.7494506835
 86  61    0    0     -0.4142179965     -9.8047552108     0.1915459060     0.0293831110     -0.0151136693     -0.0048283843     58.8416671752     76.6094360351     -62.7494506835
 87  13    0    0     -0.4046407222     -9.7975721359     0.2107004880     0.0469602394     -0.0143147096     -0.0005672626     58.8416671752     76.6094360351     -62.7494506835
 87 221    0    0     -0.4046407222     -9.7975721359     0.2107004880     0.0469602394     -0.0143147096     -0.0005672626     58.8416671752     76.6094360351     -62.7494506835
 88 172    0    0     -0.3878804397     -9.7664461135     0.2490096569     0.0637384128     -0.0108525466     0.0106181836     58.8416671752     76.6094360351     -62.7494506835
 89 124    0    0     -0.4166123390     -9.7353200912     0.2514039993     0.0584120082     -0.0009987005     0.0308585166     58.8416671752     76.6094360351     -62.7494506835
 90  76    0    0     -0.4166123390     -9.7353200912     0.2514039993     0.0584120082     -0.0009987005     0.0308585166     59.0167884826     78.1908187866     -61.5686836242
 91  27    0    0     -0.4477385520     -9.7185602188     0.2681642532     0.0285841484     0.0075235452     0.0383154821     59.0167884826     78.1908187866     -61.5686836242
 91 235    0    0     -0.4477385520     -9.7185602188     0.2681642532     0.0285841484     0.0075235452     0.0383154821     59.0167884826     78.1908187866     -61.5686836242
 92 187    0    0     -0.4932306766     -9.7520809173     0.2873188495     -0.0060374698     0.0011318606     0.0159445867     59.0167884826     78.1908187866     -61.5686836242
 93 138    0    0     -0.5028079986     -9.7784175872     0.2585869789     -0.0409254121     -0.0140483880     -0.0277319192     59.0167884826     78.1908187866     -61.5686836242
 94  90    0    0     -0.5028079986     -9.7784175872     0.2585869789     -0.0409254121     -0.0140483880     -0.0277319192     59.0167884826     78.1908187866     -61.5686836242
 95  43    0    0     -0.4309782505     -9.7736291885     0.2681642532     -0.0614320659     -0.0265654349     -0.0663483428     59.0167884826     78.1908187866     -61.5686836242
 95 251    0    0     -0.4261896133     -9.7808122634     0.0933786296     -0.0728838348     -0.0284296779     -0.0815285873     59.0167884826     78.1908187866     -61.5686836242
 96 203    0    0     -0.4261896133     -9.7808122634     0.0933786296     -0.0728838348     -0.0284296779     -0.0815285873     59.0167884826     78.1908187866     -61.5686836242
 97 156    0    0     -0.3711201906     -9.8382759094     0.1771799468     -0.0632963085     -0.0257664728     -0.0724737071     57.0904235839     76.2580108642     -61.0626373291
 98 109    0    0     -0.3519655704     -9.8334875106     0.1484480619     -0.0201524376     -0.0068577437     -0.0253350377     57.0904235839     76.2580108642     -61.0626373291
 99  61    0    0     -0.3519655704     -9.8334875106     0.1484480619     -0.0201524376     -0.0068577437     -0.0253350377     57.0904235839     76.2580108642     -61.0626373291
100  13    0    0     -0.3974577426     -9.8167276382     0.1915459060     0.0115396618     -0.0012650206     0.0047591404     57.0904235839     76.2580108642     -61.0626373291
100 220    0    0     -0.4094293594     -9.7879953384     0.1987288665     0.0213935065     -0.0001997401     0.0130150651     57.0904235839     76.2580108642     -61.0626373291
101 172    0    0     -0.4094293594     -9.7879953384     0.1987288665     0.0213935065     -0.0001997401     0.0130150651     57.0904235839     76.2580108642     -61.0626373291
102 124    0    0     -0.4309782505     -9.7856006622     0.1939402198     0.0158007836     -0.0057924633     -0.0018988633     57.0904235839     76.2580108642     -61.0626373291
103  75    0    0     -0.4166123390     -9.7664461135     0.2107004880     0.0051479768     -0.0129831075     -0.0295961618     57.0904235839     76.2580108642     -61.0626373291
104  27    0    0     -0.4166123390     -9.7664461135     0.2107004880     0.0051479768     -0.0129831075     -0.0295961618     57.0904235839     76.2580108642     -61.0626373291
104 235    0    0     -0.3974577426     -9.7448978424     0.1963345432     -0.0047058687     -0.0108525466     -0.0389173650     57.0904235839     76.2580108642     -61.0626373291
105 187    0    0     -0.3591485500     -9.7736291885     0.1795742750     -0.0017763469     -0.0084556646     -0.0343899202     57.0904235839     77.6636886596     -62.0747261047
106 140    0    0     -0.3591485500     -9.7736291885     0.1795742750     -0.0017763469     -0.0084556646     -0.0343899202     57.0904235839     77.6636886596     -62.0747261047
107  92    0    0     -0.3447826147     -9.7832069396     0.1987288665     0.0094090995     0.0027297818     -0.0130843091     57.0904235839     77.6636886596     -62.0747261047
108  43    0    0     -0.3639371871     -9.7592630386     0.2130948066     0.0126049423     0.0080561847     0.0010306583     57.0904235839     77.6636886596     -62.0747261047
108 250    0    0     -0.3639371871     -9.7592630386     0.2130948066     0.0126049423     0.0080561847     0.0010306583     57.0904235839     77.6636886596     -62.0747261047
109 202    0    0     -0.3998520660     -9.7856006622     0.2274607658     0.0051479768     0.0104530668     0.0028948995     57.0904235839     77.6636886596     -62.0747261047
110 153    0    0     -0.3926690864     -9.8191213607     0.2011231899     0.0006205346     0.0053929834     -0.0085568666     57.0904235839     77.6636886596     -62.0747261047
111 104    0    0     -0.3926690864     -9.8191213607     0.2011231899     0.0006205346     0.0053929834     -0.0085568666     57.0904235839     77.6636886596     -62.0747261047
112  56    0    0     -0.3998520660     -9.8239097595     0.2059118509     0.0126049423     -0.0047271828     -0.0245360755     57.0904235839     77.6636886596     -62.0747261047
113   7    0    0     -0.3830918121     -9.7832069396     0.1747856235     0.0312473535     -0.0097872657     -0.0322593593     58.3162918090     78.8936614990     -62.5807723999
113 215    0    0     -0.3830918121     -9.7832069396     0.1747856235     0.0312473535     -0.0097872657     -0.0322593593     58.3162918090     78.8936614990     -62.5807723999
114 167    0    0     -0.3663315296     -9.7808122634     0.2274607658     0.0416338396     -0.0076567039     -0.0250687170     58.3162918090     78.8936614990     -62.5807723999
115 119    0    0     -0.3352053165     -9.7760238647     0.2442210197     0.0419001579     0.0008655405     -0.0034967842     58.3162918090     78.8936614990     -62.5807723999
116  71    0    0     -0.3352053165     -9.7760238647     0.2442210197     0.0419001579     0.0008655405     -0.0034967842     58.3162918090     78.8936614990     -62.5807723999
117  22    0    0     -0.3878804397     -9.7808122634     0.2418267011     0.0421664762     0.0115183460     0.0220699524     58.3162918090     78.8936614990     -62.5807723999
117 230    0    0     -0.3950634002     -9.7448978424     0.2729529142     0.0403022384     0.0109857058     0.0239341926     58.3162918090     78.8936614990     -62.5807723999
118 181    0    0     -0.3950634002     -9.7448978424     0.2729529142     0.0403022384     0.0109857058     0.0239341926     58.3162918090     78.8936614990     -62.5807723999
119 133    0    0     -0.4094293594     -9.7688407897     0.2705585718     0.0211271858     0.0059256238     0.0066233816     58.3162918090     78.8936614990     -62.5807723999
120  84    0    0     -0.3950634002     -9.8239097595     0.2130948066     0.0112733411     -0.0015313409     0.0002316981     58.8416671752     78.3665313720     -61.4000015258
121  36    0    0     -0.3950634002     -9.8239097595     0.2130948066     0.0112733411     -0.0015313409     0.0002316981     58.8416671752     78.3665313720     -61.4000015258
121 243    0    0     -0.4046407222     -9.8167276382     0.2250664234     0.0349758338     -0.0127167880     0.0060907416     58.8416671752     78.3665313720     -61.4000015258
122 195    0    0     -0.4022463798     -9.7257432937     0.3112620830     0.0573467302     -0.0249675154     -0.0090895071     58.8416671752     78.3665313720     -61.4000015258
123 147    0    0     -0.4022463798     -9.7257432937     0.3112620830     0.0573467302     -0.0249675154     -0.0090895071     58.8416671752     78.3665313720     -61.4000015258
124  99    0    0     -0.3663315296     -9.7281370162     0.2992904472     0.0480255222     -0.0239022350     -0.0213402342     58.8416671752     78.3665313720     -61.4000015258
125  51    0    0     -0.3423882961     -9.7856006622     0.2849245071     0.0272525501     -0.0049935026     -0.0037631039     58.8416671752     78.3665313720     -61.4000015258
126   2    0    0     -0.3423882961     -9.7856006622     0.2849245071     0.0272525501     -0.0049935026     -0.0037631039     58.8416671752     78.3665313720     -61.4000015258
126 210    0    0     -0.3998520660     -9.7879953384     0.2897131729     0.0181976652     0.0040613827     0.0276626729     58.8416671752     78.3665313720     -61.4000015258
127 161    0    0     -0.4190066337     -9.7472915649     0.2992904472     0.0099417400     0.0013981809     0.0324564337     57.9660453796     78.1908187866     -61.9060440063
128 112    0    0     -0.4190066337     -9.7472915649     0.2992904472     0.0099417400     0.0013981809     0.0324564337     57.9660453796     78.1908187866     -61.9060440063
129  63    0    0     -0.4214009761     -9.7353200912     0.2825301933     -0.0044395494     -0.0044608621     0.0172761893     57.9660453796     78.1908187866     -61.9060440063
130  15    0    0     -0.4142179965     -9.7592630386     0.2897131729     -0.0204187583     -0.0044608621     0.0063570618     57.9660453796     78.1908187866     -61.9060440063
130 223    0    0     -0.4142179965     -9.7592630386     0.2897131729     -0.0204187583     -0.0044608621     0.0063570618     57.9660453796     78.1908187866     -61.9060440063
131 174    0    0     -0.4022463798     -9.7784175872     0.2561926364     -0.0204187583     -0.0009987005     -0.0013662228     57.9660453796     78.1908187866     -61.9060440063
132 126    0    0     -0.4118237018     -9.7425031661     0.3064734458     -0.0092333116     0.0043277029     -0.0021651835     57.9660453796     78.1908187866     -61.9060440063
133  78    0    0     -0.4118237018     -9.7425031661     0.3064734458     -0.0092333116     0.0043277029     -0.0021651835     57.9660453796     78.1908187866     -61.9060440063
134  30    0    0     -0.4094293594     -9.7544746398     0.3112620830     -0.0134944331     0.0056593036     -0.0074915862     57.9660453796     78.1908187866     -61.9060440063
134 237    0    0     -0.3830918121     -9.7903900146     0.2657699346     -0.0254788422     0.0048603429     -0.0154811906     56.7401771545     78.7179489135     -62.7494506835
135 189    0    0     -0.3830918121     -9.7903900146     0.2657699346     -0.0254788422     0.0048603429     -0.0154811906     56.7401771545     78.7179489135     -62.7494506835
136 142    0    0     -0.4070350170     -9.8023614883     0.2442210197     -0.0302726030     0.0075235452     -0.0101547873     56.7401771545     78.7179489135     -62.7494506835
137  94    0    0     -0.3902747631     -9.8047552108     0.2729529142     -0.0204187583     -0.0025966215     -0.0058936662     56.7401771545     78.7179489135     -62.7494506835
138  46    0    0     -0.3902747631     -9.8047552108     0.2729529142     -0.0204187583     -0.0025966215     -0.0058936662     56.7401771545     78.7179489135     -62.7494506835
138 254    0    0     -0.4333725929     -9.7305316925     0.2753472328     -0.0150923547     -0.0073903846     -0.0037631039     56.7401771545     78.7179489135     -62.7494506835
139 206    0    0     -0.4046407222     -9.7712354660     0.2537982940     -0.0201524376     -0.0063251042     -0.0200086331     56.7401771545     78.7179489135     -62.7494506835
140 159    0    0     -0.4046407222     -9.7712354660     0.2537982940     -0.0201524376     -0.0063251042     -0.0200086331     56.7401771545     78.7179489135     -62.7494506835
141 111    0    0     -0.4046407222     -9.8095445632     0.2346437215     -0.0110975527     -0.0057924633     -0.0354552030     56.7401771545     78.7179489135     -62.7494506835
142  63    0    0     -0.3902747631     -9.7999668121     0.2418267011     0.0046153364     -0.0081893444     -0.0437111282     56.7401771545     78.7179489135     -62.7494506835
143  15    0    0     -0.3902747631     -9.7999668121     0.2418267011     0.0046153364     -0.0081893444     -0.0437111282     56.7401771545     78.7179489135     -62.7494506835
143 224    0    0     -0.3615428924     -9.7353200912     0.2825301933     0.0067458972     -0.0092546262     -0.0450427246     57.2655487060     77.8394012451     -61.9060440063
144 176    0    0     -0.3663315296     -9.7377147674     0.2729529142     -0.0180218791     -0.0025966215     -0.0442437696     57.2655487060     77.8394012451     -61.9060440063
145 128    0    0     -0.3663315296     -9.7377147674     0.2729529142     -0.0180218791     -0.0025966215     -0.0442437696     57.2655487060     77.8394012451     -61.9060440063
146  80    0    0     -0.3567542552     -9.8143329620     0.2394323587     -0.0358653306     0.0027297818     -0.0322593593     57.2655487060     77.8394012451     -61.9060440063
147  32    0    0     -0.3615428924     -9.8167276382     0.2322494029     -0.0302726030     -0.0012650206     -0.0208075952     57.2655487060     77.8394012451     -61.9060440063
147 240    0    0     -0.3615428924     -9.8167276382     0.2322494029     -0.0302726030     -0.0012650206     -0.0208075952     57.2655487060     77.8394012451     -61.9060440063
148 191    0    0     -0.3663315296     -9.7903900146     0.2442210197     -0.0190871582     -0.0100535857     -0.0200086331     57.2655487060     77.8394012451     -61.9060440063
149 143    0    0     -0.3615428924     -9.7832069396     0.2537982940     -0.0142933950     -0.0111188662     -0.0173454308     57.2655487060     77.8394012451     -61.9060440063
150  95    0    0     -0.3615428924     -9.7832069396     0.2537982940     -0.0142933950     -0.0111188662     -0.0173454308     57.2655487060     77.8394012451     -61.9060440063
151  47    0    0     -0.3543598890     -9.8382759094     0.1747856235     -0.0015100277     -0.0108525466     -0.0133506298     57.6157989501     77.4879837036     -61.9060440063
151 255    0    0     -0.4190066337     -9.8239097595     0.2202777862     0.0355084776     -0.0175105500     -0.0109537482     57.6157989501     77.4879837036     -61.9060440063
152 207    0    0     -0.4190066337     -9.8239097595     0.2202777862     0.0355084776     -0.0175105500     -0.0109537482     57.6157989501     77.4879837036     -61.9060440063
153 158    0    0     -0.3328109979     -9.7736291885     0.2609812974     0.0618741750     -0.0302939176     -0.0362541651     57.6157989501     77.4879837036     -61.9060440063
154 110    0    0     -0.3304166793     -9.7425031661     0.2921074867     0.0669342565     -0.0228369522     -0.0351888847     57.6157989501     77.4879837036     -61.9060440063
155  63    0    0     -0.3304166793     -9.7425031661     0.2921074867     0.0669342565     -0.0228369522     -0.0351888847     57.6157989501     77.4879837036     -61.9060440063
156  15    0    0     -0.3112620830     -9.7712354660     0.2801358699     0.0570804119     -0.0100535857     -0.0152148723     57.6157989501     77.4879837036     -61.9060440063
156 222    0    0     -0.3352053165     -9.7544746398     0.3304166793     0.0376390361     -0.0020639812     -0.0013662228     57.6157989501     77.4879837036     -61.9060440063
157 174    0    0     -0.3352053165     -9.7544746398     0.3304166793     0.0376390361     -0.0020639812     -0.0013662228     57.6157989501     77.4879837036     -61.9060440063
158 126    0    0     -0.3471769332     -9.7017993927     0.3519655704     0.0067458972     0.0005992204     -0.0026978235     57.9660453796     77.8394012451     -60.2192306518
159  78    0    0     -0.3040791034     -9.7161655426     0.3208393812     -0.0385285329     0.0035287423     -0.0024315035     57.9660453796     77.8394012451     -60.2192306518
160  30    0    0     -0.3040791034     -9.7161655426     0.3208393812     -0.0385285329     0.0035287423     -0.0024315035     57.9660453796     77.8394012451     -60.2192306518
160 238    0    0     -0.1963345432     -9.8143329620     0.2178834438     -0.0856671905     0.0024634613     -0.0088231868     57.9660453796     77.8394012451     -60.2192306518
161 190    0    0     -0.3735145092     -9.8574304580     0.1891515731     -0.0840692710     0.0149805078     0.0175425076     57.9660453796     77.8394012451     -60.2192306518
162 142    0    0     -0.3735145092     -9.8574304580     0.1891515731     -0.0840692710     0.0149805078     0.0175425076     57.9660453796     77.8394012451     -60.2192306518
163  94    0    0     -0.3687258243     -9.8454589843     0.1819685935     -0.0419906902     -0.0047271828     0.0095529031     57.9660453796     77.8394012451     -60.2192306518
164  46    0    0     -0.3519655704     -9.7784175872     0.2466153383     -0.0079017114     -0.0135157477     -0.0034967842     57.9660453796     77.8394012451     -60.2192306518
164 254    0    0     -0.3519655704     -9.7784175872     0.2466153383     -0.0079017114     -0.0135157477     -0.0034967842     57.9660453796     77.8394012451     -60.2192306518
165 207    0    0     -0.3304166793     -9.7856006622     0.2370380401     -0.0025753080     -0.0103199064     -0.0162801513     57.9660453796     77.1365661621     -61.5686836242
166 159    0    0     -0.3352053165     -9.8047552108     0.2154891252     -0.0015100277     -0.0055261430     -0.0138832700     57.9660453796     77.1365661621     -61.5686836242
167 111    0    0     -0.3352053165     -9.8047552108     0.2154891252     -0.0015100277     -0.0055261430     -0.0138832700     57.9660453796     77.1365661621     -61.5686836242
168  63    0    0     -0.3519655704     -9.7832069396     0.2561926364     0.0019521341     -0.0071240639     -0.0130843091     57.9660453796     77.1365661621     -61.5686836242
169  15    0    0     -0.3352053165     -9.7616577148     0.2561926364     0.0016858148     -0.0079230251     -0.0160138311     57.9660453796     77.1365661621     -61.5686836242
