# Supplementary material for: A localization method for wireless capsule endoscopy using side wall cameras and IMU sensor
Source: Sci Rep. 2021 May 27;11:11204. doi: 10.1038/s41598-021-90523-w (PMC8160358; doi:10.1038/s41598-021-90523-w)
Supplement: Supplementary file 1 — Supplementary Information. [file 41598_2021_90523_MOESM1_ESM.zip › data/UL_1]

114  30    0    0     0.0023943238     -9.7903900146     -0.2011231899     0.3472734928     -0.0940563583     0.1131900072     25.7432289123     76.4337234497     -45.7126388549
114 238    0    0     -0.0047886476     -9.8047552108     -0.1915459060     0.3198425292     -0.1060407638     0.0822968578     25.7432289123     76.4337234497     -45.7126388549
115 190    0    0     -0.0047886476     -9.8047552108     -0.1915459060     0.3198425292     -0.1060407638     0.0822968578     25.7432289123     76.4337234497     -45.7126388549
116 142    0    0     0.0598580884     -9.8023614883     -0.2107004880     0.3046622753     -0.1129650831     0.0617902183     25.7432289123     76.4337234497     -45.7126388549
117  94    0    0     0.0550694465     -9.7568693161     -0.2202777862     0.3046622753     -0.1012470006     0.0716440629     23.9919891357     78.5422439575     -46.7247276306
118  46    0    0     0.0550694465     -9.7568693161     -0.2202777862     0.3046622753     -0.1012470006     0.0716440629     23.9919891357     78.5422439575     -46.7247276306
118 255    0    0     -0.0023943238     -9.7879953384     -0.2226721048     0.2934768486     -0.0972521972     0.0777694225     23.9919891357     78.5422439575     -46.7247276306
119 207    0    0     -0.0143659424     -9.7808122634     -0.2083061695     0.2972053337     -0.1068397283     0.0436804437     23.9919891357     78.5422439575     -46.7247276306
120 160    0    0     -0.0143659424     -9.7808122634     -0.2083061695     0.2972053337     -0.1068397283     0.0436804437     23.9919891357     78.5422439575     -46.7247276306
121 112    0    0     0.0454921483     -9.7736291885     -0.2274607658     0.2785629034     -0.1097692375     0.0039987416     23.9919891357     78.5422439575     -46.7247276306
122  65    0    0     0.0861956501     -9.7520809173     -0.2059118509     0.2657795429     -0.1332054138     0.0024008154     23.9919891357     78.5422439575     -46.7247276306
123  16    0    0     0.0861956501     -9.7520809173     -0.2059118509     0.2657795429     -0.1332054138     0.0024008154     23.9919891357     78.5422439575     -46.7247276306
123 224    0    0     0.1221105098     -9.8047552108     -0.2968961238     0.2410117626     -0.1680933475     0.0290328311     23.9919891357     78.5422439575     -46.7247276306
124 177    0    0     0.1580253696     -9.8023614883     -0.3902747631     0.2615184307     -0.1457224607     0.0548658895     23.9919891357     78.5422439575     -46.7247276306
125 129    0    0     0.1580253696     -9.8023614883     -0.3902747631     0.2615184307     -0.1457224607     0.0548658895     23.9919891357     78.5422439575     -46.7247276306
126  82    0    0     0.1388707752     -9.7209539413     -0.3304166793     0.3270331621     -0.0948553180     0.0857590293     25.3929805755     76.7851409912     -46.3873634338
127  33    0    0     0.0502807998     -9.7664461135     -0.2657699346     0.3403491973     -0.0964532375     0.1270386576     25.3929805755     76.7851409912     -46.3873634338
127 242    0    0     0.0502807998     -9.7664461135     -0.2657699346     0.3403491973     -0.0964532375     0.1270386576     25.3929805755     76.7851409912     -46.3873634338
128 194    0    0     0.0191545906     -9.8239097595     -0.3088677406     0.3304953336     -0.1092366104     0.1257070541     25.3929805755     76.7851409912     -46.3873634338
129 146    0    0     0.0526751232     -9.7951784133     -0.2681642532     0.3565947055     -0.1084376449     0.0798999786     25.3929805755     76.7851409912     -46.3873634338
130  98    0    0     0.0526751232     -9.7951784133     -0.2681642532     0.3565947055     -0.1084376449     0.0798999786     25.3929805755     76.7851409912     -46.3873634338
131  50    0    0     0.1412650966     -9.7951784133     -0.2537982940     0.3648506402     -0.1017796397     0.0588606929     25.3929805755     76.7851409912     -46.3873634338
132   2    0    0     0.0909842967     -9.7664461135     -0.2968961238     0.3701770305     -0.0935237121     0.1017382383     25.3929805755     76.7851409912     -46.3873634338
132 210    0    0     0.0909842967     -9.7664461135     -0.2968961238     0.3701770305     -0.0935237121     0.1017382383     25.3929805755     76.7851409912     -46.3873634338
133 162    0    0     0.0694353866     -9.7425031661     -0.2609812974     0.4119893074     -0.0865993881     0.1331640243     24.5173606872     76.9608535766     -46.2186813354
134 115    0    0     -0.0359148550     -9.7568693161     -0.1484480619     0.4066628932     -0.0996490764     0.1350282549     24.5173606872     76.9608535766     -46.2186813354
135  67    0    0     -0.0359148550     -9.7568693161     -0.1484480619     0.4066628932     -0.0996490764     0.1350282549     24.5173606872     76.9608535766     -46.2186813354
136  20    0    0     -0.0383091812     -9.7688407897     -0.1316878080     0.3241036415     -0.1198894023     0.0655187034     24.5173606872     76.9608535766     -46.2186813354
136 228    0    0     0.0694353866     -9.8071498870     -0.2202777862     0.2474034309     -0.1252158164     -0.0221006345     24.5173606872     76.9608535766     -46.2186813354
137 180    0    0     0.0694353866     -9.8071498870     -0.2202777862     0.2474034309     -0.1252158164     -0.0221006345     24.5173606872     76.9608535766     -46.2186813354
138 133    0    0     0.1819685935     -9.7544746398     -0.3040791034     0.2513982772     -0.1129650831     -0.0346176862     24.5173606872     76.9608535766     -46.2186813354
139  85    0    0     0.1412650966     -9.7879953384     -0.3280223608     0.3139834880     -0.1100355625     0.0157168283     24.5173606872     76.9608535766     -46.2186813354
140  38    0    0     0.1412650966     -9.7879953384     -0.3280223608     0.3139834880     -0.1100355625     0.0157168283     24.5173606872     76.9608535766     -46.2186813354
140 246    0    0     0.0287318849     -9.7305316925     -0.2609812974     0.3685791254     -0.1148293256     0.0332939600     24.3422374725     77.4879837036     -46.7247276306
141 198    0    0     0.1077445626     -9.8694019317     -0.2394323587     0.3565947055     -0.1313411712     -0.0306228756     24.3422374725     77.4879837036     -46.7247276306
142 151    0    0     0.1077445626     -9.8694019317     -0.2394323587     0.3565947055     -0.1313411712     -0.0306228756     24.3422374725     77.4879837036     -46.7247276306
143 104    0    0     0.1939402198     -9.8023614883     -0.2490096569     0.3451429605     -0.1217536449     -0.0801584243     24.3422374725     77.4879837036     -46.7247276306
144  56    0    0     0.2801358699     -9.7305316925     -0.2418267011     0.3605895042     -0.1065734028     -0.0604507350     24.3422374725     77.4879837036     -46.7247276306
145   8    0    0     0.2801358699     -9.7305316925     -0.2418267011     0.3605895042     -0.1065734028     -0.0604507350     24.3422374725     77.4879837036     -46.7247276306
145 216    0    0     0.2514039993     -9.7999668121     -0.2059118509     0.3832267284     -0.1097692375     0.0055966606     24.3422374725     77.4879837036     -46.7247276306
146 168    0    0     0.2514039993     -9.8143329620     -0.1819685935     0.4002712249     -0.1142966866     0.0324949955     24.3422374725     77.4879837036     -46.7247276306
147 121    0    0     0.2514039993     -9.8143329620     -0.1819685935     0.4002712249     -0.1142966866     0.0324949955     24.3422374725     77.4879837036     -46.7247276306
148  73    0    0     0.2466153383     -9.7688407897     -0.2059118509     0.3925479412     -0.1081713199     0.0527353286     24.1671123504     75.2037582397     -45.8813209533
149  25    0    0     0.3256280183     -9.7616577148     -0.2130948066     0.3834930610     -0.1055081129     0.0868243122     24.1671123504     75.2037582397     -45.8813209533
149 233    0    0     0.3256280183     -9.7616577148     -0.2130948066     0.3834930610     -0.1055081129     0.0868243122     24.1671123504     75.2037582397     -45.8813209533
150 186    0    0     0.2561926364     -9.7496862411     -0.1484480619     0.4026680946     -0.1004480361     0.1534043550     24.1671123504     75.2037582397     -45.8813209533
151 138    0    0     0.1484480619     -9.7544746398     -0.1197161788     0.4175820350     -0.0956542778     0.1611276245     24.1671123504     75.2037582397     -45.8813209533
152  90    0    0     0.1484480619     -9.7544746398     -0.1197161788     0.4175820350     -0.0956542778     0.1611276245     24.1671123504     75.2037582397     -45.8813209533
153  43    0    0     0.1652083396     -9.7592630386     -0.1029559254     0.4047986507     -0.1025785923     0.1073309659     24.1671123504     75.2037582397     -45.8813209533
153 251    0    0     0.2107004880     -9.7975721359     -0.0694353866     0.3683128118     -0.1055081129     0.0676492595     24.1671123504     75.2037582397     -45.8813209533
154 203    0    0     0.2107004880     -9.7975721359     -0.0694353866     0.3683128118     -0.1055081129     0.0676492595     24.1671123504     75.2037582397     -45.8813209533
155 155    0    0     0.2681642532     -9.7784175872     -0.1484480619     0.3571273803     -0.0985837936     0.0756388616     24.1671123504     75.2037582397     -45.8813209533
156 107    0    0     0.2825301933     -9.7879953384     -0.1436594247     0.3909500122     -0.0767455387     0.1233101725     23.6417407989     77.4879837036     -48.4115409851
157  60    0    0     0.2825301933     -9.7879953384     -0.1436594247     0.3909500122     -0.0767455387     0.1233101725     23.6417407989     77.4879837036     -48.4115409851
158  12    0    0     0.1292934894     -9.6946163177     -0.0287318849     0.4109240055     -0.0570378541     0.1765742063     23.6417407989     77.4879837036     -48.4115409851
158 220    0    0     0.0933786296     -9.8263044357     -0.0694353866     0.3408818244     -0.0897952270     0.1558012390     23.6417407989     77.4879837036     -48.4115409851
159 172    0    0     0.0933786296     -9.8263044357     -0.0694353866     0.3408818244     -0.0897952270     0.1558012390     23.6417407989     77.4879837036     -48.4115409851
160 123    0    0     0.1747856235     -9.7640523910     -0.0430978250     0.3035969972     -0.0969858741     0.1123910427     23.6417407989     77.4879837036     -48.4115409851
161  75    0    0     0.1867572593     -9.7879953384     -0.0646467447     0.2868188381     -0.0839361858     0.1230438470     23.6417407989     77.4879837036     -48.4115409851
162  27    0    0     0.1867572593     -9.7879953384     -0.0646467447     0.2868188381     -0.0839361858     0.1230438470     23.6417407989     77.4879837036     -48.4115409851
162 236    0    0     0.1221105098     -9.7664461135     -0.1005615949     0.2711059570     -0.0796750640     0.1502084970     23.6417407989     77.4879837036     -48.4115409851
163 187    0    0     0.1125332117     -9.7856006622     -0.1077445626     0.2705733299     -0.0850014686     0.1312997817     24.1671123504     77.3122711181     -46.5560455322
164 140    0    0     0.1125332117     -9.7856006622     -0.1077445626     0.2705733299     -0.0850014686     0.1312997817     24.1671123504     77.3122711181     -46.5560455322
165  92    0    0     0.0885899734     -9.8191213607     -0.1580253696     0.2889493942     -0.0783434629     0.1065320014     24.1671123504     77.3122711181     -46.5560455322
166  45    0    0     0.1364764571     -9.7688407897     -0.1388707752     0.3235710144     -0.0679569768     0.0854927062     24.1671123504     77.3122711181     -46.5560455322
166 253    0    0     0.1364764571     -9.7688407897     -0.1388707752     0.3235710144     -0.0679569768     0.0854927062     24.1671123504     77.3122711181     -46.5560455322
167 205    0    0     0.1867572593     -9.7353200912     -0.0766183614     0.3462082147     -0.0679569768     0.1075972795     24.1671123504     77.3122711181     -46.5560455322
168 158    0    0     0.1101388931     -9.7999668121     -0.0981672668     0.3267668485     -0.0799413871     0.1629918813     24.1671123504     77.3122711181     -46.5560455322
169 111    0    0     0.1101388931     -9.7999668121     -0.0981672668     0.3267668485     -0.0799413871     0.1629918813     24.1671123504     77.3122711181     -46.5560455322
170  63    0    0     0.0861956501     -9.7927837371     -0.1245048284     0.3161140441     -0.0815393066     0.1842974853     24.1671123504     77.3122711181     -46.5560455322
171  16    0    0     0.0550694465     -9.7903900146     -0.1580253696     0.3320932626     -0.0892625904     0.1930860519     24.1671123504     77.6636886596     -48.2428588867
171 224    0    0     0.0550694465     -9.7903900146     -0.1580253696     0.3320932626     -0.0892625904     0.1930860519     24.1671123504     77.6636886596     -48.2428588867
172 176    0    0     -0.0335205316     -9.7903900146     -0.1077445626     0.3648506402     -0.0932573890     0.1725794076     24.1671123504     77.6636886596     -48.2428588867
173 128    0    0     -0.0790126848     -9.7999668121     -0.0861956501     0.3651169538     -0.1044428467     0.0934823131     24.1671123504     77.6636886596     -48.2428588867
174  81    0    0     -0.0790126848     -9.7999668121     -0.0861956501     0.3651169538     -0.1044428467     0.0934823131     24.1671123504     77.6636886596     -48.2428588867
175  33    0    0     0.0191545906     -9.7736291885     -0.0909842967     0.3669812202     -0.1164272427     0.0045313835     24.1671123504     77.6636886596     -48.2428588867
175 242    0    0     0.1316878080     -9.7856006622     -0.1292934894     0.3853572845     -0.1148293256     -0.0181058349     24.1671123504     77.6636886596     -48.2428588867
176 194    0    0     0.1316878080     -9.7856006622     -0.1292934894     0.3853572845     -0.1148293256     -0.0181058349     24.1671123504     77.6636886596     -48.2428588867
177 147    0    0     0.1340821266     -9.7784175872     -0.0622524166     0.4039997100     -0.1113671660     0.0279675531     24.1671123504     77.6636886596     -48.2428588867
178  99    0    0     0.0933786296     -9.7999668121     -0.0742240333     0.4042660236     -0.1142966866     0.0577954101     24.1671123504     78.0151138305     -49.5923080444
179  51    0    0     0.0933786296     -9.7999668121     -0.0742240333     0.4042660236     -0.1142966866     0.0577954101     24.1671123504     78.0151138305     -49.5923080444
180   3    0    0     0.1340821266     -9.7832069396     -0.0742240333     0.4404855728     -0.1041765213     0.0775030994     24.1671123504     78.0151138305     -49.5923080444
180 211    0    0     0.1101388931     -9.7281370162     0.0359148550     0.4924180030     -0.0916594696     0.1139889717     24.1671123504     78.0151138305     -49.5923080444
181 163    0    0     0.1101388931     -9.7281370162     0.0359148550     0.4924180030     -0.0916594696     0.1139889717     24.1671123504     78.0151138305     -49.5923080444
182 115    0    0     0.0598580884     -9.7784175872     0.0694353866     0.4791019916     -0.0927247524     0.1446157836     24.1671123504     78.0151138305     -49.5923080444
183  67    0    0     0.0167602658     -9.7592630386     0.0766183614     0.4399528980     -0.0951216316     0.1435505008     24.1671123504     78.0151138305     -49.5923080444
184  19    0    0     0.0167602658     -9.7592630386     0.0766183614     0.4399528980     -0.0951216316     0.1435505008     24.1671123504     78.0151138305     -49.5923080444
184 227    0    0     0.0598580884     -9.7472915649     0.1077445626     0.4039997100     -0.0913931465     0.1073309659     24.1671123504     78.0151138305     -49.5923080444
185 178    0    0     0.0670410633     -9.7568693161     0.1005615949     0.3581926345     -0.0865993881     0.0993413543     25.5681037902     77.3122711181     -49.5923080444
186 131    0    0     0.0670410633     -9.7568693161     0.1005615949     0.3581926345     -0.0865993881     0.0993413543     25.5681037902     77.3122711181     -49.5923080444
187  83    0    0     0.0526751232     -9.7903900146     0.0814070034     0.3286311149     -0.0935237121     0.1041351199     25.5681037902     77.3122711181     -49.5923080444
188  35    0    0     0.0502807998     -9.7784175872     0.0909842967     0.3323595762     -0.0919257926     0.1044014453     25.5681037902     77.3122711181     -49.5923080444
188 242    0    0     0.0502807998     -9.7784175872     0.0909842967     0.3323595762     -0.0919257926     0.1044014453     25.5681037902     77.3122711181     -49.5923080444
189 194    0    0     0.0718297100     -9.7903900146     0.1125332117     0.3395502328     -0.0913931465     0.1129236817     25.5681037902     77.3122711181     -49.5923080444
190 146    0    0     0.0119716191     -9.7640523910     0.0670410633     0.3347564697     -0.0860667514     0.1294355392     25.5681037902     77.3122711181     -49.5923080444
191  98    0    0     0.0119716191     -9.7640523910     0.0670410633     0.3347564697     -0.0860667514     0.1294355392     25.5681037902     77.3122711181     -49.5923080444
192  50    0    0     -0.0550694465     -9.7664461135     0.0766183614     0.3621874332     -0.0834035491     0.1123910427     25.5681037902     77.3122711181     -49.5923080444
193   2    0    0     -0.0909842967     -9.7784175872     0.1221105098     0.3986732959     -0.0991164398     0.0545995712     25.5681037902     77.3122711181     -49.5923080444
193 210    0    0     -0.0909842967     -9.7784175872     0.1221105098     0.3986732959     -0.0991164398     0.0545995712     25.5681037902     77.3122711181     -49.5923080444
194 162    0    0     -0.0263375616     -9.7927837371     0.1245048284     0.3978743553     -0.1185578107     -0.0159752740     25.7432289123     77.1365661621     -47.3994522094
195 115    0    0     -0.0143659424     -9.7305316925     0.1316878080     0.3739055395     -0.1217536449     -0.0841532325     25.7432289123     77.1365661621     -47.3994522094
196  68    0    0     -0.0143659424     -9.7305316925     0.1316878080     0.3739055395     -0.1217536449     -0.0841532325     25.7432289123     77.1365661621     -47.3994522094
197  21    0    0     0.1029559254     -9.8550367355     0.0646467447     0.2892157077     0.0039494633     -0.2476738214     25.7432289123     77.1365661621     -47.3994522094
197 229    2    0     0.2226721048     -9.7879953384     0.0598580884     0.2764323234     0.0843781566     -0.3075958490     25.7432289123     77.1365661621     -47.3994522094
198 181    3    5     0.2226721048     -9.7879953384     0.0598580884     0.2764323234     0.0843781566     -0.3075958490     25.7432289123     77.1365661621     -47.3994522094
199 133    5    9     0.3759088277     -9.7472915649     0.1388707752     0.2724375486     0.0913024806     -0.2202428340     25.7432289123     77.1365661621     -47.3994522094
200  85    7   12     0.4764704227     -9.7496862411     0.3328109979     0.3027980327     0.0577461433     -0.0439388895     25.7432289123     77.1365661621     -47.3994522094
201  38    4   12     0.4764704227     -9.7496862411     0.3328109979     0.3027980327     0.0577461433     -0.0439388895     25.7432289123     77.1365661621     -47.3994522094
201 246    4    7     0.3471769332     -9.7544746398     0.0981672668     0.3352890968     -0.0306721568     0.1688509225     24.1671123504     77.3122711181     -47.2307701110
202 198    3    7     0.1508424043     -9.7808122634     -0.2130948066     0.3475398540     -0.0738160228     0.2628619432     24.1671123504     77.3122711181     -47.2307701110
203 150    3    8     0.1508424043     -9.7808122634     -0.2130948066     0.3475398540     -0.0738160228     0.2628619432     24.1671123504     77.3122711181     -47.2307701110
204 102    4    9     0.1699969768     -9.8071498870     -0.0742240333     0.3368870258     -0.0900615501     0.2205170154     24.1671123504     77.3122711181     -47.2307701110
205  54    2   16     0.2585869789     -9.7951784133     -0.0143659424     0.3307616710     -0.0727507400     0.1781721210     24.1671123504     77.3122711181     -47.2307701110
206   6    2   21     0.2585869789     -9.7951784133     -0.0143659424     0.3307616710     -0.0727507400     0.1781721210     24.1671123504     77.3122711181     -47.2307701110
206 215    2   24     0.1604196929     -9.7305316925     -0.1532367229     0.3430123805     -0.0383954381     0.1885585975     24.1671123504     77.3122711181     -47.2307701110
207 167    2   28     0.1747856235     -9.8310928344     0.0023943238     0.3225057363     -0.0602336931     0.2157232522     24.1671123504     77.3122711181     -47.2307701110
208 120    2   29     0.1747856235     -9.8310928344     0.0023943238     0.3225057363     -0.0602336931     0.2157232522     24.1671123504     77.3122711181     -47.2307701110
209  72    3   31     0.1771799468     -9.7736291885     -0.1053502440     0.3304953336     -0.1052417993     0.2812380313     24.3422374725     77.4879837036     -49.0862655639
210  24    4   35     0.0909842967     -9.7712354660     -0.0694353866     0.3366206884     -0.0722180938     0.2649924755     24.3422374725     77.4879837036     -49.0862655639
210 232    3   39     0.0909842967     -9.7712354660     -0.0694353866     0.3366206884     -0.0722180938     0.2649924755     24.3422374725     77.4879837036     -49.0862655639
211 185    3   45     -0.0047886476     -9.7520809173     -0.0335205316     0.3286311149     -0.0248131084     0.1989451026     24.3422374725     77.4879837036     -49.0862655639
212 137    2   51     0.0550694465     -9.8167276382     0.0095772953     0.3145161151     -0.0530430507     0.1781721210     24.3422374725     77.4879837036     -49.0862655639
213  89    1   54     0.0550694465     -9.8167276382     0.0095772953     0.3145161151     -0.0530430507     0.1781721210     24.3422374725     77.4879837036     -49.0862655639
214  41    0   58     -0.0071829710     -9.7257432937     0.0430978250     0.3067928552     -0.0863330650     0.1667203664     24.3422374725     77.4879837036     -49.0862655639
214 249    0   58     -0.0191545906     -9.8143329620     0.1173218607     0.3065265178     -0.0743486595     0.1078636050     24.3422374725     77.4879837036     -49.0862655639
215 202    0   58     -0.0191545906     -9.8143329620     0.1173218607     0.3065265178     -0.0743486595     0.1078636050     24.3422374725     77.4879837036     -49.0862655639
216 154   -1   60     -0.0119716191     -9.8095445632     0.2154891252     0.3259679079     -0.0391944026     0.0852263832     24.8676090240     78.3665313720     -48.2428588867
217 106    0   56     0.0119716191     -9.7401084899     0.1029559254     0.3360880613     -0.0386617612     0.1142552852     24.8676090240     78.3665313720     -48.2428588867
218  58    0   53     0.0119716191     -9.7401084899     0.1029559254     0.3360880613     -0.0386617612     0.1142552852     24.8676090240     78.3665313720     -48.2428588867
219  10    0   55     0.0287318849     -9.7640523910     0.2274607658     0.3179782867     -0.0988501167     0.1781721210     24.8676090240     78.3665313720     -48.2428588867
219 218   -1   52     -0.0407035017     -9.7736291885     0.2202777862     0.3150487899     -0.1142966866     0.1930860519     24.8676090240     78.3665313720     -48.2428588867
220 170   -3   53     -0.0407035017     -9.7736291885     0.2202777862     0.3150487899     -0.1142966866     0.1930860519     24.8676090240     78.3665313720     -48.2428588867
221 122   -4   55     -0.0981672668     -9.8239097595     0.0861956501     0.3035969972     -0.1084376449     0.1584644317     24.8676090240     78.3665313720     -48.2428588867
222  74   -5   54     -0.0239432382     -9.7832069396     0.2490096569     0.3081244468     -0.1118998050     0.1371588110     24.8676090240     78.3665313720     -48.2428588867
223  26   -5   53     -0.0239432382     -9.7832069396     0.2490096569     0.3081244468     -0.1118998050     0.1371588110     24.8676090240     78.3665313720     -48.2428588867
223 234   -4   52     -0.0239432382     -9.8095445632     0.2322494029     0.3384849548     -0.0570378541     0.1302344918     26.0934772491     78.1908187866     -49.0862655639
224 186   -2   50     -0.1388707752     -9.7425031661     0.1723913097     0.3510019779     -0.0248131084     0.1432841873     26.0934772491     78.1908187866     -49.0862655639
225 139   -3   47     -0.1388707752     -9.7425031661     0.1723913097     0.3510019779     -0.0248131084     0.1432841873     26.0934772491     78.1908187866     -49.0862655639
226  91   -4   45     -0.1628140068     -9.7592630386     0.0622524166     0.3382186412     -0.0865993881     0.1587307453     26.0934772491     78.1908187866     -49.0862655639
227  44   -3   44     -0.1436594247     -9.8215160369     0.2609812974     0.3318269252     -0.1071060419     0.1155868887     26.0934772491     78.1908187866     -49.0862655639
227 252   -4   44     -0.1436594247     -9.8215160369     0.2609812974     0.3318269252     -0.1071060419     0.1155868887     26.0934772491     78.1908187866     -49.0862655639
228 204   -4   42     -0.1340821266     -9.7425031661     0.1676026582     0.3374196529     -0.0863330650     0.0953465557     26.0934772491     78.1908187866     -49.0862655639
229 157   -2   41     -0.0957729530     -9.7736291885     0.1843629074     0.3315606117     -0.0714191436     0.0897538280     26.0934772491     78.1908187866     -49.0862655639
230 109   -2   39     -0.0957729530     -9.7736291885     0.1843629074     0.3315606117     -0.0714191436     0.0897538280     26.0934772491     78.1908187866     -49.0862655639
231  61   -2   39     -0.1412650966     -9.8143329620     0.0622524166     0.3416807889     -0.0266773557     0.0878895854     26.0934772491     78.1908187866     -49.0862655639
232  13    0   40     -0.1915459060     -9.7664461135     0.2801358699     0.3350227832     -0.0013769342     0.0716440629     25.0427322387     77.8394012451     -48.7489013671
232 221   -1   39     -0.1915459060     -9.7664461135     0.2801358699     0.3350227832     -0.0013769342     0.0716440629     25.0427322387     77.8394012451     -48.7489013671
233 173   -2   38     -0.1843629074     -9.7568693161     0.1676026582     0.3187772750     -0.0730170631     0.1078636050     25.0427322387     77.8394012451     -48.7489013671
234 126   -3   38     -0.1580253696     -9.7903900146     0.3064734458     0.3131845235     -0.0900615501     0.0876232719     25.0427322387     77.8394012451     -48.7489013671
235  78   -3   35     -0.1580253696     -9.7903900146     0.3064734458     0.3131845235     -0.0900615501     0.0876232719     25.0427322387     77.8394012451     -48.7489013671
236  30   -3   34     -0.1005615949     -9.7927837371     0.1747856235     0.3203751802     -0.0652937793     0.0716440629     25.0427322387     77.8394012451     -48.7489013671
236 238   -2   33     -0.1268991470     -9.7472915649     0.3687258243     0.3086570739     -0.0615652942     0.0769704627     25.0427322387     77.8394012451     -48.7489013671
237 190   -1   30     -0.1268991470     -9.7472915649     0.3687258243     0.3086570739     -0.0615652942     0.0769704627     25.0427322387     77.8394012451     -48.7489013671
238 143   -1   27     -0.1652083396     -9.8167276382     0.1963345432     0.3139834880     -0.0807403469     0.0985423946     25.0427322387     77.8394012451     -48.7489013671
239  95    0   26     -0.1101388931     -9.7760238647     0.0885899734     0.3262342214     -0.0889962673     0.0894875049     26.0934772491     77.8394012451     -48.4115409851
240  48    0   24     -0.1101388931     -9.7760238647     0.0885899734     0.3262342214     -0.0889962673     0.0894875049     26.0934772491     77.8394012451     -48.4115409851
241   0   -1   23     -0.0718297100     -9.7664461135     0.1484480619     0.3355554342     -0.0581031322     0.0743072605     26.0934772491     77.8394012451     -48.4115409851
241 208   -1   23     -0.1101388931     -9.7903900146     0.1292934894     0.3270331621     -0.0290742378     0.0585943698     26.0934772491     77.8394012451     -48.4115409851
242 160   -1   22     -0.1101388931     -9.7903900146     0.1292934894     0.3270331621     -0.0290742378     0.0585943698     26.0934772491     77.8394012451     -48.4115409851
243 112   -1   25     -0.1053502440     -9.8071498870     0.0000000000     0.3363543748     -0.0370638394     0.0657850217     26.0934772491     77.8394012451     -48.4115409851
244  63   -1   26     -0.0718297100     -9.7760238647     0.0838013267     0.3283648014     -0.0359985589     0.0846937370     26.0934772491     77.8394012451     -48.4115409851
245  15   -1   29     -0.0718297100     -9.7760238647     0.0838013267     0.3283648014     -0.0359985589     0.0846937370     26.0934772491     77.8394012451     -48.4115409851
245 223   -2   32     -0.1005615949     -9.7808122634     -0.1316878080     0.3366206884     -0.0402596855     0.1083962440     26.0934772491     77.8394012451     -48.4115409851
246 175   -2   34     -0.0838013267     -9.7879953384     0.0119716191     0.3403491973     0.0154012298     0.0474089241     25.2178573608     77.6636886596     -48.9175834655
247 128   -1   38     -0.0838013267     -9.7879953384     0.0119716191     0.3403491973     0.0154012298     0.0474089241     25.2178573608     77.6636886596     -48.9175834655
248  80   -1   40     -0.0454921483     -9.7927837371     0.1173218607     0.3315606117     0.0585451030     0.0511374044     25.2178573608     77.6636886596     -48.9175834655
249  32    0   44     -0.1436594247     -9.7568693161     0.1484480619     0.3267668485     0.0361742067     0.1214459300     25.2178573608     77.6636886596     -48.9175834655
249 240    0   47     -0.1436594247     -9.7568693161     0.1484480619     0.3267668485     0.0361742067     0.1214459300     25.2178573608     77.6636886596     -48.9175834655
250 192    0   48     -0.1484480619     -9.8119382858     -0.1532367229     0.3270331621     0.0055473895     0.1113257646     25.2178573608     77.6636886596     -48.9175834655
251 145    0   50     -0.0383091812     -9.8502473831     0.0502807998     0.3310279846     0.1008900165     0.0069282650     25.2178573608     77.6636886596     -48.9175834655
252  97    1   51     -0.0383091812     -9.8502473831     0.0502807998     0.3310279846     0.1008900165     0.0069282650     25.2178573608     77.6636886596     -48.9175834655
253  48    2   50     -0.0981672668     -9.6658849716     0.5028079986     0.3451429605     0.1999611091     0.0079935417     25.2178573608     77.6636886596     -48.9175834655
254   0    3   48     -0.1484480619     -9.7664461135     0.3687258243     0.3219730854     0.1240598559     0.0980097579     25.0427322387     77.4879837036     -49.4236259460
254 208    3   43     -0.1484480619     -9.7664461135     0.3687258243     0.3219730854     0.1240598559     0.0980097579     25.0427322387     77.4879837036     -49.4236259460
255 160    1   37     -0.1125332117     -9.8670082092     0.2083061695     0.3243699550     0.1043521642     0.0926833534     25.0427322387     77.4879837036     -49.4236259460
  0 112    1   36     -0.0095772953     -9.7975721359     0.1747856235     0.3384849548     0.2207340717     0.0226411533     25.0427322387     77.4879837036     -49.4236259460
  1  64    2   36     -0.0095772953     -9.7975721359     0.1747856235     0.3384849548     0.2207340717     0.0226411533     25.0427322387     77.4879837036     -49.4236259460
  2  15    1   35     -0.0287318849     -9.7329254150     0.1268991470     0.3579263210     0.3166093349     0.0191789865     25.0427322387     77.4879837036     -49.4236259460
  2 223    1   36     -0.0526751232     -9.7472915649     0.1699969768     0.3456755876     0.3190062046     0.0660513353     25.0427322387     77.4879837036     -49.4236259460
  3 175    3   38     -0.0526751232     -9.7472915649     0.1699969768     0.3456755876     0.3190062046     0.0660513353     25.0427322387     77.4879837036     -49.4236259460
  4 127    2   38     -0.1508424043     -9.7688407897     0.4501328468     0.3241036415     0.2654758691     0.1020045518     25.0427322387     77.4879837036     -49.4236259460
  5  78    1   35     -0.2466153383     -9.8119382858     0.3519655704     0.3067928552     0.1528224229     0.1424852371     24.3422374725     78.1908187866     -49.7609901428
  6  30    2   30     -0.2466153383     -9.8119382858     0.3519655704     0.3067928552     0.1528224229     0.1424852371     24.3422374725     78.1908187866     -49.7609901428
  6 238    0   26     -0.1747856235     -9.8382759094     0.0239432382     0.3195762157     0.0955636024     0.0918843841     24.3422374725     78.1908187866     -49.7609901428
  7 190    0   23     -0.0957729530     -9.7592630386     0.1819685935     0.3430123805     0.1512245082     -0.0087846288     24.3422374725     78.1908187866     -49.7609901428
  8 142    0   22     -0.0957729530     -9.7592630386     0.1819685935     0.3430123805     0.1512245082     -0.0087846288     24.3422374725     78.1908187866     -49.7609901428
  9  94    0   24     -0.0478864765     -9.7544746398     0.0478864765     0.3462082147     0.1669373989     0.0013355388     24.3422374725     78.1908187866     -49.7609901428
 10  45    1   24     -0.1221105098     -9.7592630386     -0.0622524166     0.3334248542     0.1419033050     0.0364897990     24.3422374725     78.1908187866     -49.7609901428
 10 253    2   26     -0.1221105098     -9.7592630386     -0.0622524166     0.3334248542     0.1419033050     0.0364897990     24.3422374725     78.1908187866     -49.7609901428
 11 205    4   28     -0.0670410633     -9.8023614883     0.2394323587     0.3065265178     0.1525561094     0.0101241016     24.3422374725     78.1908187866     -49.7609901428
 12 157    4   27     0.0622524166     -9.7951784133     0.1556310415     0.3219730854     0.1514908218     0.0591270065     24.3422374725     78.1908187866     -49.7609901428
 13 109    4   29     0.0622524166     -9.7951784133     0.1556310415     0.3219730854     0.1514908218     0.0591270065     24.3422374725     78.1908187866     -49.7609901428
 14  61    4   30     0.0838013267     -9.8167276382     0.0598580884     0.3520672559     0.1887756443     0.1102604866     24.6924839019     77.4879837036     -51.7851676940
 15  12    3   30     -0.0814070034     -9.6970109939     0.0885899734     0.3435450077     0.2156739950     0.1294355392     24.6924839019     77.4879837036     -51.7851676940
 15 220    1   32     -0.0814070034     -9.6970109939     0.0885899734     0.3435450077     0.2156739950     0.1294355392     24.6924839019     77.4879837036     -51.7851676940
 16 171    1   33     -0.0742240333     -9.7903900146     -0.0718297100     0.3043959617     0.1658721065     0.1270386576     24.6924839019     77.4879837036     -51.7851676940
 17 123    2   35     -0.0239432382     -9.8263044357     0.3304166793     0.2846882629     0.1757259845     0.1009392738     24.6924839019     77.4879837036     -51.7851676940
 18  75    2   35     -0.0239432382     -9.8263044357     0.3304166793     0.2846882629     0.1757259845     0.1009392738     24.6924839019     77.4879837036     -51.7851676940
 19  27    2   33     -0.0742240333     -9.8239097595     0.2873188495     0.3102550268     0.2052875041     0.1275712847     24.6924839019     77.4879837036     -51.7851676940
 19 234    2   31     -0.1364764571     -9.7879953384     0.2346437215     0.3262342214     0.2412407159     0.0956128787     24.6924839019     77.4879837036     -51.7851676940
 20 187    3   27     -0.1364764571     -9.7879953384     0.2346437215     0.3262342214     0.2412407159     0.0956128787     24.6924839019     77.4879837036     -51.7851676940
 21 139    4   26     -0.0742240333     -9.8071498870     0.3088677406     0.3318269252     0.2550894021     0.0633881378     23.6417407989     77.4879837036     -52.7972526550
 22  91    3   25     -0.0454921483     -9.7879953384     0.0598580884     0.3488714456     0.2500292778     0.0876232719     23.6417407989     77.4879837036     -52.7972526550
 23  42    4   23     -0.0454921483     -9.7879953384     0.0598580884     0.3488714456     0.2500292778     0.0876232719     23.6417407989     77.4879837036     -52.7972526550
 23 250    5   23     -0.0550694465     -9.7640523910     0.0047886476     0.3640516757     0.2726665019     0.0820305442     23.6417407989     77.4879837036     -52.7972526550
 24 201    3   24     -0.1149275422     -9.7808122634     0.2250664234     0.3744381666     0.3144787549     0.0532679653     23.6417407989     77.4879837036     -52.7972526550
 25 153    3   25     -0.1149275422     -9.7808122634     0.2250664234     0.3744381666     0.3144787549     0.0532679653     23.6417407989     77.4879837036     -52.7972526550
 26 106    3   26     -0.1077445626     -9.8382759094     0.2897131729     0.3677801609     0.3296590328     0.0351582002     23.6417407989     77.4879837036     -52.7972526550
 27  57    2   24     0.0622524166     -9.8119382858     0.1173218607     0.3856235980     0.3435076475     0.0428814840     23.6417407989     77.4879837036     -52.7972526550
 28   9    3   22     0.0622524166     -9.8119382858     0.1173218607     0.3856235980     0.3435076475     0.0428814840     23.6417407989     77.4879837036     -52.7972526550
 28 216    4   22     0.0023943238     -9.7353200912     -0.0790126848     0.4138535499     0.4098214149     0.0450120449     23.9919891357     78.8936614990     -51.4478034973
 29 168    3   25     -0.0622524166     -9.7448978424     0.1987288665     0.3930805969     0.4231373786     0.0625891733     23.9919891357     78.8936614990     -51.4478034973
 30 120    2   29     -0.0622524166     -9.7448978424     0.1987288665     0.3930805969     0.4231373786     0.0625891733     23.9919891357     78.8936614990     -51.4478034973
 31  72    2   32     -0.0885899734     -9.7832069396     0.1628140068     0.3699107170     0.3773303031     0.1206469655     23.9919891357     78.8936614990     -51.4478034973
 32  24    2   37     -0.0957729530     -9.7832069396     0.2178834438     0.3603231906     0.3363170146     0.1217122554     23.9919891357     78.8936614990     -51.4478034973
 32 232    2   37     -0.0957729530     -9.7832069396     0.2178834438     0.3603231906     0.3363170146     0.1217122554     23.9919891357     78.8936614990     -51.4478034973
 33 184    2   38     -0.1053502440     -9.7353200912     0.2657699346     0.3557957410     0.3435076475     0.0852263832     23.9919891357     78.8936614990     -51.4478034973
 34 136    1   42     -0.1556310415     -9.8095445632     0.2394323587     0.3296963930     0.2961027145     0.1121247291     23.9919891357     78.8936614990     -51.4478034973
 35  88    0   42     -0.1556310415     -9.8095445632     0.2394323587     0.3296963930     0.2961027145     0.1121247291     23.9919891357     78.8936614990     -51.4478034973
 36  40    1   44     -0.0311262083     -9.7401084899     -0.0047886476     0.3081244468     0.2375122547     0.1318324208     23.9919891357     79.2450790405     -52.4598922729
 36 248    0   46     -0.0790126848     -9.7592630386     0.1819685935     0.3030643701     0.2359143257     0.1171848058     23.9919891357     79.2450790405     -52.4598922729
 37 200    0   48     -0.0790126848     -9.7592630386     0.1819685935     0.3030643701     0.2359143257     0.1171848058     23.9919891357     79.2450790405     -52.4598922729
 38 152    0   49     -0.0359148550     -9.8334875106     0.2250664234     0.3161140441     0.2758623361     0.0894875049     23.9919891357     79.2450790405     -52.4598922729
 39 104   -1   48     -0.1939402198     -9.7592630386     0.1364764571     0.3272994995     0.3315232276     0.0514037227     23.9919891357     79.2450790405     -52.4598922729
 40  56   -1   46     -0.1939402198     -9.7592630386     0.1364764571     0.3272994995     0.3315232276     0.0514037227     23.9919891357     79.2450790405     -52.4598922729
 41   8   -2   45     -0.1125332117     -9.8191213607     0.6081582069     0.3187772750     0.3272621631     0.0463436508     23.9919891357     79.2450790405     -52.4598922729
 41 215   -1   44     -0.0215489125     -9.8071498870     0.2561926364     0.3443439960     0.3046249151     0.1219785690     23.9919891357     79.2450790405     -52.4598922729
 42 167    0   42     -0.0215489125     -9.8071498870     0.2561926364     0.3443439960     0.3046249151     0.1219785690     23.9919891357     79.2450790405     -52.4598922729
 43 119    0   40     -0.1005615949     -9.7592630386     0.0838013267     0.3510019779     0.3309906005     0.1025372028     23.9919891357     78.1908187866     -54.1467056274
 44  71   -1   40     -0.1628140068     -9.7329254150     0.4692874431     0.3384849548     0.3650795936     0.0545995712     23.9919891357     78.1908187866     -54.1467056274
 45  23   -3   39     -0.1628140068     -9.7329254150     0.4692874431     0.3384849548     0.3650795936     0.0545995712     23.9919891357     78.1908187866     -54.1467056274
 45 230   -3   39     -0.0718297100     -9.8358821868     0.1412650966     0.3528662204     0.3530951738     0.0783020591     23.9919891357     78.1908187866     -54.1467056274
 46 182   -3   38     -0.1987288665     -9.7951784133     0.2609812974     0.3707096815     0.4076908111     0.0047976970     23.9919891357     78.1908187866     -54.1467056274
 47 134   -2   36     -0.1987288665     -9.7951784133     0.2609812974     0.3707096815     0.4076908111     0.0047976970     23.9919891357     78.1908187866     -54.1467056274
 48  86   -1   35     -0.0359148550     -9.7377147674     0.3830918121     0.3536652088     0.4508347034     -0.0247638368     23.9919891357     78.1908187866     -54.1467056274
 49  38   -2   33     -0.0526751232     -9.7856006622     0.3447826147     0.3398165464     0.4393829345     0.0439467668     23.9919891357     78.1908187866     -54.1467056274
 49 246   -2   33     -0.0526751232     -9.7856006622     0.3447826147     0.3398165464     0.4393829345     0.0439467668     23.9919891357     78.1908187866     -54.1467056274
 50 198   -1   28     -0.0119716191     -9.8406705856     0.0167602658     0.3518009424     0.4098214149     0.0878895854     23.9919891357     78.1908187866     -54.1467056274
 51 150   -1   28     -0.1388707752     -9.7544746398     0.1867572593     0.3643180131     0.4561610698     0.0231737947     21.8905010223     78.5422439575     -54.8214302062
 52 102   -1   31     -0.1388707752     -9.7544746398     0.1867572593     0.3643180131     0.4561610698     0.0231737947     21.8905010223     78.5422439575     -54.8214302062
 53  54    0   30     -0.1221105098     -9.7448978424     0.3088677406     0.3344901561     0.4226047515     0.0423488426     21.8905010223     78.5422439575     -54.8214302062
 54   6   -1   32     -0.0981672668     -9.8071498870     0.2514039993     0.3209078073     0.3749334335     0.0793673467     21.8905010223     78.5422439575     -54.8214302062
 54 213   -1   32     -0.0981672668     -9.8071498870     0.2514039993     0.3209078073     0.3749334335     0.0793673467     21.8905010223     78.5422439575     -54.8214302062
 55 165   -1   31     -0.0478864765     -9.8071498870     0.2801358699     0.3371533393     0.3906463432     0.0588606929     21.8905010223     78.5422439575     -54.8214302062
 56 116   -1   30     -0.0957729530     -9.7472915649     0.6009752750     0.3541978359     0.4231373786     0.0495394897     21.8905010223     78.5422439575     -54.8214302062
 57  68   -1   28     -0.0957729530     -9.7472915649     0.6009752750     0.3541978359     0.4231373786     0.0495394897     21.8905010223     78.5422439575     -54.8214302062
 58  20   -1   24     -0.0981672668     -9.7808122634     0.3519655704     0.3576600074     0.3919779777     0.0689808607     21.8905010223     78.5422439575     -54.8214302062
 58 227    0   22     -0.0981672668     -9.7999668121     0.1891515731     0.3699107170     0.3714712858     0.0426151657     23.9919891357     78.1908187866     -56.1708793640
 59 179    0   19     -0.0981672668     -9.7999668121     0.1891515731     0.3699107170     0.3714712858     0.0426151657     23.9919891357     78.1908187866     -56.1708793640
 60 131    0   18     -0.0646467447     -9.7568693161     0.1508424043     0.3712423086     0.3850536346     0.0165157842     23.9919891357     78.1908187866     -56.1708793640
 61  84    2   22     -0.0407035017     -9.7640523910     0.3399939537     0.3528662204     0.4172783374     0.0098577804     23.9919891357     78.1908187866     -56.1708793640
 62  35    3   24     -0.0407035017     -9.7640523910     0.3399939537     0.3528662204     0.4172783374     0.0098577804     23.9919891357     78.1908187866     -56.1708793640
 62 242    2   25     -0.0598580884     -9.7616577148     0.4094293594     0.3443439960     0.3930432319     0.0588606929     23.9919891357     78.1908187866     -56.1708793640
 63 194    1   25     -0.0598580884     -9.7951784133     0.4477385520     0.3387512683     0.3429750204     0.1025372028     23.9919891357     78.1908187866     -56.1708793640
 64 146    0   23     -0.0598580884     -9.7951784133     0.4477385520     0.3387512683     0.3429750204     0.1025372028     23.9919891357     78.1908187866     -56.1708793640
 65  98    0   19     -0.0287318849     -9.7999668121     0.1915459060     0.3571273803     0.3312569141     0.0908191108     23.9919891357     78.1908187866     -56.1708793640
 66  49    0   19     -0.1436594247     -9.7257432937     0.1580253696     0.3669812202     0.3514972925     0.0380877227     23.6417407989     77.4879837036     -58.8697814941
 67   1    0   19     -0.1436594247     -9.7257432937     0.1580253696     0.3669812202     0.3514972925     0.0380877227     23.6417407989     77.4879837036     -58.8697814941
 67 209    0   20     -0.0335205316     -9.7688407897     0.2298550844     0.3363543748     0.3136798143     0.0330276370     23.6417407989     77.4879837036     -58.8697814941
 68 161    0   23     0.0239432382     -9.7760238647     0.3639371871     0.3278321266     0.2934395027     0.0740409421     23.6417407989     77.4879837036     -58.8697814941
 69 113    1   22     0.0239432382     -9.7760238647     0.3639371871     0.3278321266     0.2934395027     0.0740409421     23.6417407989     77.4879837036     -58.8697814941
 70  64    1   22     -0.0885899734     -9.7233486175     0.3759088277     0.3299627065     0.3056902408     0.1049340844     23.6417407989     77.4879837036     -58.8697814941
 71  16    0   21     -0.0861956501     -9.7856006622     0.3447826147     0.3134508371     0.2865151882     0.1102604866     23.6417407989     77.4879837036     -58.8697814941
 71 223    1   19     -0.0861956501     -9.7856006622     0.3447826147     0.3134508371     0.2865151882     0.1102604866     23.6417407989     77.4879837036     -58.8697814941
 72 176    1   19     -0.0263375616     -9.8334875106     0.2154891252     0.3307616710     0.2644105434     0.1099941616     23.6417407989     77.4879837036     -58.8697814941
 73 128    0   18     -0.0742240333     -9.7616577148     0.3567542552     0.3520672559     0.3104839801     0.0506047677     22.5909957885     77.8394012451     -58.8697814941
 74  79    0   16     -0.0742240333     -9.7616577148     0.3567542552     0.3520672559     0.3104839801     0.0506047677     22.5909957885     77.8394012451     -58.8697814941
 75  31    0   15     -0.0430978250     -9.7640523910     0.3471769332     0.3573936939     0.3115492343     0.0530016469     22.5909957885     77.8394012451     -58.8697814941
 75 238    0   16     -0.0359148550     -9.8143329620     0.2466153383     0.3603231906     0.3048912286     0.0822968578     22.5909957885     77.8394012451     -58.8697814941
 76 190    0   16     -0.0359148550     -9.8143329620     0.2466153383     0.3603231906     0.3048912286     0.0822968578     22.5909957885     77.8394012451     -58.8697814941
 77 142    0   15     0.0215489125     -9.8382759094     0.3687258243     0.3786993026     0.3008964538     0.1020045518     22.5909957885     77.8394012451     -58.8697814941
 78  94    0   15     0.0191545906     -9.8239097595     0.2873188495     0.4069292068     0.3440403461     0.0806989479     22.5909957885     77.8394012451     -58.8697814941
 79  45    0   16     0.0191545906     -9.8239097595     0.2873188495     0.4069292068     0.3440403461     0.0806989479     22.5909957885     77.8394012451     -58.8697814941
 79 252    0   17     -0.1915459060     -9.6874332427     0.4070350170     0.4189136505     0.3829230785     0.0519363689     22.5909957885     77.8394012451     -58.8697814941
 80 204   -1   17     -0.1221105098     -9.8143329620     0.5147795677     0.3856235980     0.3155440807     0.0679155731     23.9919891357     78.1908187866     -60.2192306518
 81 156   -1   16     -0.1221105098     -9.8143329620     0.5147795677     0.3856235980     0.3155440807     0.0679155731     23.9919891357     78.1908187866     -60.2192306518
 82 107   -1   14     0.0000000000     -9.7784175872     0.3519655704     0.3936132240     0.2849172401     0.0798999786     23.9919891357     78.1908187866     -60.2192306518
 83  58   -2   14     0.0287318849     -9.7448978424     0.3806974601     0.3717749595     0.3312569141     0.0514037227     23.9919891357     78.1908187866     -60.2192306518
 84  10   -1   15     0.0287318849     -9.7448978424     0.3806974601     0.3717749595     0.3312569141     0.0514037227     23.9919891357     78.1908187866     -60.2192306518
 84 217   -1   13     -0.1699969768     -9.7113771438     0.6057639122     0.3549968004     0.3546931266     0.0404846048     23.9919891357     78.1908187866     -60.2192306518
 85 169   -2   14     -0.0335205316     -9.8215160369     0.4501328468     0.3360880613     0.2729328155     0.0844274330     23.9919891357     78.1908187866     -60.2192306518
 86 121   -2   14     -0.0335205316     -9.8215160369     0.4501328468     0.3360880613     0.2729328155     0.0844274330     23.9919891357     78.1908187866     -60.2192306518
 87  73   -1   10     -0.0454921483     -9.7999668121     0.3160507440     0.3507356643     0.2801234722     0.0498058080     23.9919891357     78.1908187866     -60.2192306518
 88  25   -1   12     -0.0454921483     -9.8095445632     0.3567542552     0.3640516757     0.3325885534     -0.0181058349     23.8168640136     77.6636886596     -61.4000015258
 88 232   -2   13     -0.0454921483     -9.8095445632     0.3567542552     0.3640516757     0.3325885534     -0.0181058349     23.8168640136     77.6636886596     -61.4000015258
 89 184   -2   12     0.0215489125     -9.6946163177     0.4381612300     0.3555294275     0.3301916599     0.0093251466     23.8168640136     77.6636886596     -61.4000015258
 90 136   -1   15     0.0407035017     -9.7999668121     0.4453442096     0.3523335933     0.3315232276     0.0532679653     23.8168640136     77.6636886596     -61.4000015258
 91  87   -1   15     0.0407035017     -9.7999668121     0.4453442096     0.3523335933     0.3315232276     0.0532679653     23.8168640136     77.6636886596     -61.4000015258
 92  39   -1   12     -0.1316878080     -9.7616577148     0.5961865901     0.3549968004     0.3501656532     0.0553985309     23.8168640136     77.6636886596     -61.4000015258
 92 246    0   12     -0.1221105098     -9.8215160369     0.3663315296     0.3459419012     0.2646769285     0.0940149497     23.8168640136     77.6636886596     -61.4000015258
 93 198   -1   11     -0.1221105098     -9.8215160369     0.3663315296     0.3459419012     0.2646769285     0.0940149497     23.8168640136     77.6636886596     -61.4000015258
 94 150   -2   10     -0.1029559254     -9.7760238647     0.3759088277     0.3637853622     0.2239299297     0.0466099643     23.8168640136     77.6636886596     -61.4000015258
 95 102   -1   10     -0.0502807998     -9.7448978424     0.3974577426     0.3659159183     0.2233972787     -0.0181058349     23.8168640136     77.6636886596     -61.4000015258
 96  54    0   10     -0.0502807998     -9.7448978424     0.3974577426     0.3659159183     0.2233972787     -0.0181058349     23.8168640136     77.6636886596     -61.4000015258
 97   6    0   12     -0.0718297100     -9.6682786941     0.6560447216     0.3539315223     0.2015590190     -0.0300902414     23.9919891357     78.5422439575     -63.2554969787
 97 214    0   11     -0.0430978250     -9.7784175872     0.3735145092     0.3187772750     0.0785191059     0.0607249355     23.9919891357     78.5422439575     -63.2554969787
 98 165    0   10     -0.0430978250     -9.7784175872     0.3735145092     0.3187772750     0.0785191059     0.0607249355     23.9919891357     78.5422439575     -63.2554969787
 99 117    0    9     0.0359148550     -9.8143329620     0.3687258243     0.2857535362     0.0308478021     0.0721766996     23.9919891357     78.5422439575     -63.2554969787
100  69    0    9     0.1029559254     -9.8263044357     0.2178834438     0.2857535362     0.1038195133     0.0031997785     23.9919891357     78.5422439575     -63.2554969787
101  21    1   12     0.1029559254     -9.8263044357     0.2178834438     0.2857535362     0.1038195133     0.0031997785     23.9919891357     78.5422439575     -63.2554969787
101 229    2   15     0.0047886476     -9.7664461135     0.2466153383     0.2945421028     0.2210003852     -0.0636465835     23.9919891357     78.5422439575     -63.2554969787
102 182    3   19     0.1221105098     -9.7832069396     0.3040791034     0.3073254823     0.2460344791     -0.0335524034     23.9919891357     78.5422439575     -63.2554969787
103 134    6   22     0.1221105098     -9.7832069396     0.3040791034     0.3073254823     0.2460344791     -0.0335524034     23.9919891357     78.5422439575     -63.2554969787
104  86    5   24     0.2202777862     -9.8382759094     0.5339341640     0.3304953336     0.2931731224     -0.0111815106     24.1671123504     76.6094360351     -61.4000015258
105  38    5   26     0.1077445626     -9.7712354660     0.3447826147     0.3616547822     0.3624163866     0.0071945786     24.1671123504     76.6094360351     -61.4000015258
105 246    5   27     0.1077445626     -9.7712354660     0.3447826147     0.3616547822     0.3624163866     0.0071945786     24.1671123504     76.6094360351     -61.4000015258
106 198    4   25     0.1699969768     -9.7377147674     0.6177354812     0.3536652088     0.3714712858     0.0378214001     24.1671123504     76.6094360351     -61.4000015258
107 149    5   24     0.0215489125     -9.7736291885     0.3328109979     0.3592579126     0.3315232276     0.0830958271     24.1671123504     76.6094360351     -61.4000015258
108 101    4   25     0.0215489125     -9.7736291885     0.3328109979     0.3592579126     0.3315232276     0.0830958271     24.1671123504     76.6094360351     -61.4000015258
109  53    4   25     0.0981672668     -9.7784175872     0.3974577426     0.3707096815     0.2953037071     0.0804326248     24.1671123504     76.6094360351     -61.4000015258
110   5    3   26     0.0790126848     -9.7760238647     0.5483001708     0.3584589719     0.2851835441     0.0745735836     24.1671123504     76.6094360351     -61.4000015258
110 212    3   25     0.0790126848     -9.7760238647     0.5483001708     0.3584589719     0.2851835441     0.0745735836     24.1671123504     76.6094360351     -61.4000015258
111 164    5   26     0.0838013267     -9.7688407897     0.5483001708     0.3185109138     0.2713348865     0.0535342884     23.2914924621     78.8936614990     -64.9423065185
112 115    3   28     0.1484480619     -9.8047552108     0.4309782505     0.3102550268     0.2590841770     0.0553985309     23.2914924621     78.8936614990     -64.9423065185
113  67    3   28     0.1484480619     -9.8047552108     0.4309782505     0.3102550268     0.2590841770     0.0553985309     23.2914924621     78.8936614990     -64.9423065185
114  18    4   31     -0.0478864765     -9.7496862411     0.3830918121     0.3174456596     0.3166093349     0.0130536258     23.2914924621     78.8936614990     -64.9423065185
114 226    2   31     0.0454921483     -9.7161655426     0.6680163383     0.3083907604     0.2945047569     -0.0029255821     23.2914924621     78.8936614990     -64.9423065185
115 178    3   28     0.0454921483     -9.7161655426     0.6680163383     0.3083907604     0.2945047569     -0.0029255821     23.2914924621     78.8936614990     -64.9423065185
116 130    3   24     0.1053502440     -9.8119382858     0.7877325057     0.3147824287     0.2372459411     0.0045313835     23.2914924621     78.8936614990     -64.9423065185
117  82    3   21     0.1819685935     -9.8119382858     0.5123852729     0.3395502328     0.1898409271     0.0223748302     23.2914924621     78.8936614990     -64.9423065185
118  34    3   16     0.1819685935     -9.8119382858     0.5123852729     0.3395502328     0.1898409271     0.0223748302     23.2914924621     78.8936614990     -64.9423065185
118 242    2   13     0.1508424043     -9.8047552108     0.3543598890     0.3616547822     0.1962326240     0.0197116279     23.4666156768     76.9608535766     -63.7615394592
119 194    2   13     0.2466153383     -9.7089824676     0.2849245071     0.3571273803     0.2444365739     0.0050640177     23.4666156768     76.9608535766     -63.7615394592
120 146    2   12     0.2466153383     -9.7089824676     0.2849245071     0.3571273803     0.2444365739     0.0050640177     23.4666156768     76.9608535766     -63.7615394592
121  98    2   15     0.0550694465     -9.8239097595     0.6392844200     0.3251689434     0.2878467559     0.0082598628     23.4666156768     76.9608535766     -63.7615394592
122  49    3   17     0.0838013267     -9.8286991119     0.4860476970     0.3478061676     0.2114128589     0.0021345019     23.4666156768     76.9608535766     -63.7615394592
123   1    4   17     0.0838013267     -9.8286991119     0.4860476970     0.3478061676     0.2114128589     0.0021345019     23.4666156768     76.9608535766     -63.7615394592
123 208    4   17     0.2035175085     -9.7544746398     0.5937922477     0.3720412731     0.1701332473     -0.0218343138     23.4666156768     76.9608535766     -63.7615394592
124 161    3   16     0.2466153383     -9.7089824676     0.6871709346     0.3901510429     0.1365769028     0.0189126663     23.4666156768     76.9608535766     -63.7615394592
125 113    3   12     0.2466153383     -9.7089824676     0.6871709346     0.3901510429     0.1365769028     0.0189126663     23.4666156768     76.9608535766     -63.7615394592
126  65    3   12     0.3543598890     -9.9077110290     0.5435114860     0.3928142547     0.0976941585     0.1334303379     23.4666156768     77.6636886596     -64.7736282348
127  16    2   10     0.2705585718     -9.7879953384     0.5123852729     0.4226421356     0.1174018502     0.2205170154     23.4666156768     77.6636886596     -64.7736282348
127 224    2    8     0.2705585718     -9.7879953384     0.5123852729     0.4226421356     0.1174018502     0.2205170154     23.4666156768     77.6636886596     -64.7736282348
128 176    1   10     0.1987288665     -9.8502473831     0.2514039993     0.4298327445     0.1339136958     0.2657914638     23.4666156768     77.6636886596     -64.7736282348
129 128    0   10     -0.0742240333     -9.6802511215     0.6488616943     0.4604596138     0.2052875041     0.1643234729     23.4666156768     77.6636886596     -64.7736282348
130  81    0   10     -0.0742240333     -9.6802511215     0.6488616943     0.4604596138     0.2052875041     0.1643234729     23.4666156768     77.6636886596     -64.7736282348
131  33    0   13     -0.1508424043     -9.5389852523     0.8643508911     0.3850909709     0.0561482191     0.1928197288     23.4666156768     77.6636886596     -64.7736282348
131 241    0   14     0.0215489125     -9.8454589843     0.4836534023     0.2580562591     -0.1049754738     0.2340993642     23.4666156768     77.6636886596     -64.7736282348
132 194    0   12     0.0215489125     -9.8454589843     0.4836534023     0.2580562591     -0.1049754738     0.2340993642     23.4666156768     77.6636886596     -64.7736282348
133 146    0   12     0.0335205316     -9.7975721359     0.7015368461     0.2394138336     -0.0791424226     0.1286365747     23.4666156768     77.6636886596     -64.7736282348
134  98    0    9     0.0478864765     -9.7568693161     0.6560447216     0.2463381767     -0.0442544841     0.0340929174     24.5173606872     78.0151138305     -66.1230773925
135  51    0    8     0.0478864765     -9.7568693161     0.6560447216     0.2463381767     -0.0442544841     0.0340929174     24.5173606872     78.0151138305     -66.1230773925
136   3    0    7     0.1891515731     -9.8694019317     0.4309782505     0.2756333827     -0.0130950212     0.0146515440     24.5173606872     78.0151138305     -66.1230773925
136 210    0    6     0.0263375616     -9.6539134979     0.6871709346     0.3272994995     0.0636051750     0.0055966606     24.5173606872     78.0151138305     -66.1230773925
137 162    0    7     0.0263375616     -9.6539134979     0.6871709346     0.3272994995     0.0636051750     0.0055966606     24.5173606872     78.0151138305     -66.1230773925
138 114    0    6     0.0742240333     -9.8574304580     0.3854861259     0.3177119731     0.0183307533     0.0399519634     24.5173606872     78.0151138305     -66.1230773925
139  65    0    7     0.2178834438     -9.7592630386     0.5818206787     0.3288974285     0.0404353284     -0.0018603056     24.5173606872     78.0151138305     -66.1230773925
140  17    2    5     0.2178834438     -9.7592630386     0.5818206787     0.3288974285     0.0404353284     -0.0018603056     24.5173606872     78.0151138305     -66.1230773925
140 224    2    8     0.3328109979     -9.8909511566     0.5075965881     0.3406155109     0.1136733770     -0.0258291220     24.5173606872     78.0151138305     -66.1230773925
141 176    1   10     0.1077445626     -9.9460210800     0.4956250190     0.3954774856     0.2244625568     -0.0950723552     24.8676090240     77.3122711181     -65.4483566284
142 128    4    9     0.1077445626     -9.9460210800     0.4956250190     0.3954774856     0.2244625568     -0.0950723552     24.8676090240     77.3122711181     -65.4483566284
143  80    2   11     0.0790126848     -9.6802511215     0.6177354812     0.4740418910     0.1845145320     -0.0508632087     24.8676090240     77.3122711181     -65.4483566284
144  32    1    7     0.3878804397     -9.9292602539     0.4908363342     0.5030708312     0.1150049686     0.0572627735     24.8676090240     77.3122711181     -65.4483566284
144 239    1    6     0.3878804397     -9.9292602539     0.4908363342     0.5030708312     0.1150049686     0.0572627735     24.8676090240     77.3122711181     -65.4483566284
145 190    0    7     0.1532367229     -9.8215160369     0.5770320415     0.5558022499     0.2590841770     -0.0093172721     24.8676090240     77.3122711181     -65.4483566284
146 142    0    9     0.0981672668     -9.6323642730     0.6368901252     0.5664549827     0.2710685729     -0.0173068714     24.8676090240     77.3122711181     -65.4483566284
147  94    0   11     0.0981672668     -9.6323642730     0.6368901252     0.5664549827     0.2710685729     -0.0173068714     24.8676090240     77.3122711181     -65.4483566284
148  46    0   11     0.2657699346     -9.7736291885     0.7685779571     0.5504757881     0.2348490476     0.0210432338     24.8676090240     77.3122711181     -65.4483566284
148 254   -2   14     0.0933786296     -9.6946163177     1.0654740333     0.5744445800     0.2463007926     -0.0127794289     24.3422374725     77.1365661621     -65.4483566284
149 206    1   14     0.0933786296     -9.6946163177     1.0654740333     0.5744445800     0.2463007926     -0.0127794289     24.3422374725     77.1365661621     -68.3159332275
150 159    1   14     0.1077445626     -9.7688407897     0.8404075622     0.5544705867     0.1863787651     -0.0391451263     24.3422374725     77.1365661621     -68.3159332275
151 111    2   16     0.4405555725     -9.9819355010     0.6704106330     0.5760425567     0.1818513393     -0.0668424224     24.3422374725     77.1365661621     -68.3159332275
152  64    1   14     0.4405555725     -9.9819355010     0.6704106330     0.5760425567     0.1818513393     -0.0668424224     24.3422374725     77.1365661621     -68.3159332275
153  16   -1   14     0.1532367229     -10.2165794372     1.4102566242     0.4530026435     0.1831829452     -0.0087846288     24.3422374725     77.1365661621     -68.3159332275
153 225    0   15     0.2897131729     -9.6970109939     0.5195682525     0.3941458511     0.0718611001     0.1587307453     24.3422374725     77.1365661621     -68.3159332275
154 177   -1   17     0.2897131729     -9.6970109939     0.5195682525     0.3941458511     0.0718611001     0.1587307453     24.3422374725     77.1365661621     -68.3159332275
155 130    0   19     0.1436594247     -9.5246200561     1.0104045867     0.3627200603     0.1959662914     0.0066619443     24.3422374725     77.1365661621     -68.3159332275
156  82    1   21     0.4429498672     -9.6323642730     1.5946196556     0.2727038621     0.0803833484     0.1044014453     24.3422374725     76.7851409912     -69.3280258178
157  34    1   19     0.4429498672     -9.6323642730     1.5946196556     0.2727038621     0.0803833484     0.1044014453     24.3422374725     76.7851409912     -69.3280258178
157 242    2   20     0.1556310415     -9.8358821868     0.7350573539     0.2553930521     -0.0306721568     0.2095978975     24.3422374725     76.7851409912     -69.3280258178
158 194    3   22     0.3998520660     -9.8765850067     0.8691394805     0.2790955543     0.0204613137     0.1704488372     24.3422374725     76.7851409912     -69.3280258178
159 146    4   17     0.3998520660     -9.8765850067     0.8691394805     0.2790955543     0.0204613137     0.1704488372     24.3422374725     76.7851409912     -69.3280258178
160  97    5   23     0.1197161788     -9.4456071853     0.8308303833     0.2897483348     0.1360442638     0.1320987343     24.3422374725     76.7851409912     -69.3280258178
161  50    4   29     0.6249184608     -10.2429170608     1.4150452613     0.1211676836     0.0899708747     0.1869606971     24.3422374725     76.7851409912     -69.3280258178
162   2    6   28     0.6249184608     -10.2429170608     1.4150452613     0.1211676836     0.0899708747     0.1869606971     24.3422374725     76.7851409912     -69.3280258178
162 210    5   28     0.2609812974     -9.8837680816     1.0199818611     0.2729701995     0.1909062194     0.1605949974     24.3422374725     76.7851409912     -69.3280258178
163 163    3   24     -0.1340821266     -9.6132097244     0.4764704227     0.2993358612     0.2889120578     0.1217122554     26.6188488006     76.9608535766     -69.3280258178
164 115    3   19     -0.1340821266     -9.6132097244     0.4764704227     0.2993358612     0.2889120578     0.1217122554     26.6188488006     76.9608535766     -71.5208816528
165  67    3   23     -0.1676026582     -9.4887046813     0.7446346759     0.1113138437     0.2044885396     0.2061357498     26.6188488006     76.9608535766     -71.5208816528
166  19    4   30     0.2418267011     -9.9196834564     0.8978713989     0.0311514735     0.0827802276     0.2492795944     26.6188488006     76.9608535766     -71.5208816528
166 227    4   31     0.2418267011     -9.9196834564     0.8978713989     0.0311514735     0.0827802276     0.2492795944     26.6188488006     76.9608535766     -71.5208816528
167 179    4   30     0.0718297100     -9.8622188568     0.7829438209     0.1547240257     0.1789218044     0.1605949974     26.6188488006     76.9608535766     -71.5208816528
168 131    3   24     -0.1197161788     -9.5796890258     0.5530887603     0.1864161396     0.1970315742     0.1510074710     26.6188488006     76.9608535766     -71.5208816528
169  83    2   20     -0.1197161788     -9.5796890258     0.5530887603     0.1864161396     0.1970315742     0.1510074710     26.6188488006     76.9608535766     -71.5208816528
170  34    2   21     -0.1652083396     -9.7568693161     0.5913979530     0.0652404546     0.1349789857     0.1262396812     26.6188488006     76.9608535766     -71.5208816528
170 242    2   25     -0.1652083396     -9.7568693161     0.5913979530     0.0652404546     0.1349789857     0.1262396812     26.6188488006     76.9608535766     -71.5208816528
171 195    4   27     0.0718297100     -9.7712354660     0.7757608890     0.0354126095     0.1048848032     0.0878895854     26.6188488006     76.9608535766     -71.5208816528
172 146    5   24     0.0430978250     -9.8310928344     0.9768840789     0.0921387958     0.1136733770     0.1046677589     27.1442203521     77.8394012451     -68.9906616210
173  98    4   18     0.0430978250     -9.8310928344     0.9768840789     0.0921387958     0.1136733770     0.1046677589     27.1442203521     77.8394012451     -68.9906616210
174  50    3   10     -0.0167602658     -9.7664461135     0.5363285064     0.1360816240     0.0590777397     0.1765742063     27.1442203521     77.8394012451     -68.9906616210
175   2    2    8     -0.0311262083     -9.7856006622     0.4525271415     0.1515281915     0.0899708747     0.1275712847     27.1442203521     77.8394012451     -68.9906616210
175 209    1    8     -0.0311262083     -9.7856006622     0.4525271415     0.1515281915     0.0899708747     0.1275712847     27.1442203521     77.8394012451     -68.9906616210
176 162    0    8     -0.0718297100     -9.7209539413     0.5722434043     0.1424733161     0.1280546665     0.1030698418     27.1442203521     77.8394012451     -68.9906616210
177 114    0    7     -0.0191545906     -9.9915132522     0.0885899734     0.1715022087     0.0974278450     0.1070646405     27.1442203521     77.8394012451     -68.9906616210
178  66    0    7     -0.0191545906     -9.9915132522     0.0885899734     0.1715022087     0.0974278450     0.1070646405     27.1442203521     77.8394012451     -68.9906616210
179  17    1    8     -0.1915459060     -9.7879953384     0.2657699346     0.2711059570     0.1858461380     -0.0021266267     27.1442203521     77.8394012451     -68.9906616210
179 225    3    9     -0.0718297100     -9.6299695968     0.3663315296     0.2929441928     0.2175382137     -0.0559232950     25.7432289123     79.2450790405     -69.3280258178
180 178    4   13     -0.0718297100     -9.6299695968     0.3663315296     0.2929441928     0.2175382137     -0.0559232950     25.7432289123     79.2450790405     -69.3280258178
181 130    5   15     -0.0742240333     -9.7856006622     0.4142179965     0.2892157077     0.1709322214     -0.0370145583     25.7432289123     79.2450790405     -69.3280258178
182  82    7   17     -0.0407035017     -9.8047552108     0.3711201906     0.3137171506     0.1371095418     -0.0615160179     25.7432289123     79.2450790405     -69.3280258178
183  34    6   19     -0.0407035017     -9.8047552108     0.3711201906     0.3137171506     0.1371095418     -0.0615160179     25.7432289123     79.2450790405     -69.3280258178
183 242    6   19     0.1316878080     -9.7568693161     0.6153411865     0.3012001276     0.1506918668     -0.0735004234     25.7432289123     79.2450790405     -69.3280258178
184 194    7   18     0.2011231899     -9.6610965728     0.7159028053     0.2876177978     0.0606756687     0.0713777446     25.7432289123     79.2450790405     -69.3280258178
185 146    4   13     0.2011231899     -9.6610965728     0.7159028053     0.2876177978     0.0606756687     0.0713777446     25.7432289123     79.2450790405     -69.3280258178
186  97    3    7     0.0694353866     -9.7927837371     0.4549215316     0.2452728986     -0.0375964784     0.2234465599     25.7432289123     79.2450790405     -69.3280258178
187  49    2    3     -0.1340821266     -9.7401084899     0.3495712518     0.2612521171     -0.0634295368     0.2783085107     25.9183521270     79.0693664550     -69.8340682983
188   1    0    1     -0.1340821266     -9.7401084899     0.3495712518     0.2612521171     -0.0634295368     0.2783085107     25.9183521270     79.0693664550     -69.8340682983
188 209    0    0     -0.0838013267     -9.8143329620     0.3423882961     0.2737691402     -0.0772781848     0.2330340862     25.9183521270     79.0693664550     -69.8340682983
189 161    0    0     -0.0622524166     -9.7568693161     0.4046407222     0.2423433780     -0.0881973075     0.2197180747     25.9183521270     79.0693664550     -69.8340682983
190 113    0    0     -0.0622524166     -9.7568693161     0.4046407222     0.2423433780     -0.0881973075     0.2197180747     25.9183521270     79.0693664550     -69.8340682983
191  65    0    0     -0.1149275422     -9.9196834564     0.1987288665     0.1994658088     -0.0682232952     0.2125274181     25.9183521270     79.0693664550     -69.8340682983
192  18    0    0     0.2322494029     -9.9939069747     -0.1652083396     0.3019990921     -0.0410586404     0.1946839714     25.9183521270     79.0693664550     -69.8340682983
192 225    0    0     0.2322494029     -9.9939069747     -0.1652083396     0.3019990921     -0.0410586404     0.1946839714     25.9183521270     79.0693664550     -69.8340682983
193 177    0    0     -0.1149275422     -9.8981342315     0.2178834438     0.4769714355     0.1304515480     -0.0066540689     25.9183521270     79.0693664550     -69.8340682983
194 130    0    3     -0.1939402198     -9.5964498519     0.3806974601     0.5334312915     0.2007600545     -0.0524611377     26.4437255859     79.5964965820     -67.6412124633
195  82    0    6     -0.1939402198     -9.5964498519     0.3806974601     0.5334312915     0.2007600545     -0.0524611377     26.4437255859     79.5964965820     -67.6412124633
196  34    1    9     0.0023943238     -9.6587018966     0.4740760803     0.4583290100     0.1432349109     0.0655187034     26.4437255859     79.5964965820     -67.6412124633
196 241    1   12     -0.0790126848     -9.4863109588     0.7877325057     0.3651169538     0.0995584011     0.3355673551     26.4437255859     79.5964965820     -67.6412124633
197 193    1    9     -0.0790126848     -9.4863109588     0.7877325057     0.3651169538     0.0995584011     0.3355673551     26.4437255859     79.5964965820     -67.6412124633
198 145    2    7     -0.2370380401     -9.8358821868     0.4261896133     0.1121128082     0.0082105846     0.1238428115     26.4437255859     79.5964965820     -67.6412124633
199  98    1    5     -0.2130948066     -9.8502473831     0.2825301933     0.0732300567     -0.0429228830     -0.0447378444     26.4437255859     79.5964965820     -67.6412124633
200  50    0    3     -0.2130948066     -9.8502473831     0.2825301933     0.0732300567     -0.0429228830     -0.0447378444     26.4437255859     79.5964965820     -67.6412124633
201   2    0    6     0.1628140068     -9.9963016510     -0.2705585718     0.1672410869     0.0111401081     -0.1227696537     26.4437255859     79.5964965820     -67.6412124633
201 210    2    9     -0.0430978250     -9.8574304580     0.2514039993     0.2559256792     0.2809224128     -0.2226397275     26.4437255859     77.4879837036     -68.3159332275
202 162    4   12     -0.0430978250     -9.8574304580     0.2514039993     0.2559256792     0.2809224128     -0.2226397275     26.4437255859     77.4879837036     -68.3159332275
203 114    5   15     0.4333725929     -9.3546228408     -0.0766183614     0.3552631139     0.2953037071     -0.1105189323     26.4437255859     77.4879837036     -68.3159332275
204  67    7   15     0.0909842967     -9.6203927993     0.2849245071     0.3568610191     0.3576226234     -0.0564559412     26.4437255859     77.4879837036     -68.3159332275
205  19    8   14     0.0909842967     -9.6203927993     0.2849245071     0.3568610191     0.3576226234     -0.0564559412     26.4437255859     77.4879837036     -68.3159332275
205 227    6   13     -0.0622524166     -9.7401084899     0.5004136562     0.2692416906     0.3600194931     -0.0255627989     26.4437255859     77.4879837036     -68.3159332275
206 179    7   14     -0.0311262083     -9.7927837371     0.3184450626     0.1978678894     0.2697370052     -0.0359492826     26.4437255859     77.4879837036     -68.3159332275
207 132    8   13     -0.0311262083     -9.7927837371     0.3184450626     0.1978678894     0.2697370052     -0.0359492826     26.4437255859     77.4879837036     -68.3159332275
208  85    6   11     0.2250664234     -9.8263044357     0.1268991470     0.1757633209     0.2681390762     -0.0708372306     26.4437255859     77.4879837036     -68.3159332275
209  37    6   10     0.2226721048     -9.7712354660     0.0239432382     0.2170429468     0.3411107540     0.0106567442     26.4437255859     77.4879837036     -68.3159332275
209 245    9   10     0.2226721048     -9.7712354660     0.0239432382     0.2170429468     0.3411107540     0.0106567442     26.4437255859     77.4879837036     -68.3159332275
210 197   10   10     0.0694353866     -9.7856006622     0.2681642532     0.2593878507     0.2945047569     0.1632581949     26.6188488006     77.6636886596     -67.8098907470
211 149    7    9     -0.0215489125     -9.8047552108     0.3040791034     0.3142498016     0.0899708747     0.2697862386     26.6188488006     77.6636886596     -67.8098907470
212 100    6    9     -0.0215489125     -9.8047552108     0.3040791034     0.3142498016     0.0899708747     0.2697862386     26.6188488006     77.6636886596     -67.8098907470
213  51    3    6     -0.0933786296     -9.7975721359     0.2035175085     0.3406155109     -0.0098991842     0.2495459318     26.6188488006     77.6636886596     -67.8098907470
214   3    1    5     -0.0838013267     -9.7951784133     0.2226721048     0.3403491973     -0.0687559366     0.1784384489     26.6188488006     77.6636886596     -67.8098907470
214 211    1    4     -0.0838013267     -9.7951784133     0.2226721048     0.3403491973     -0.0687559366     0.1784384489     26.6188488006     77.6636886596     -67.8098907470
215 163    0    5     -0.0143659424     -9.7089824676     -0.1316878080     0.3086570739     -0.1089702844     0.1467463397     26.6188488006     77.6636886596     -67.8098907470
216 115    0   11     -0.0478864765     -9.7185602188     0.1101388931     0.1549903631     -0.1638322353     0.1869606971     26.6188488006     77.6636886596     -67.8098907470
217  67    1   14     -0.0478864765     -9.7185602188     0.1101388931     0.1549903631     -0.1638322353     0.1869606971     26.6188488006     77.6636886596     -67.8098907470
218  19    0   19     -0.0933786296     -9.8119382858     0.2202777862     0.0703005504     -0.2099056243     0.1688509225     27.4944686889     79.2450790405     -67.3038482666
218 227    0   21     -0.0909842967     -9.8957395553     0.4046407222     0.1512618637     -0.1944590568     0.1384904270     27.4944686889     79.2450790405     -67.3038482666
219 179    0   16     -0.0909842967     -9.8957395553     0.4046407222     0.1512618637     -0.1944590568     0.1384904270     27.4944686889     79.2450790405     -67.3038482666
220 131   -1   11     -0.1268991470     -9.8143329620     0.1268991470     0.2998685359     -0.1318738222     0.0974771118     27.4944686889     79.2450790405     -67.3038482666
221  84   -1    6     -0.1029559254     -9.7401084899     0.0478864765     0.3097223758     -0.1547773456     0.0748399019     27.4944686889     79.2450790405     -67.3038482666
222  35   -1    4     -0.1029559254     -9.7401084899     0.0478864765     0.3097223758     -0.1547773456     0.0748399019     27.4944686889     79.2450790405     -67.3038482666
222 243    0    4     -0.0670410633     -9.7832069396     0.0383091812     0.2812261104     -0.2005844116     0.0777694225     27.4944686889     79.2450790405     -67.3038482666
223 195    0    9     -0.0478864765     -9.7640523910     0.1484480619     0.2633826732     -0.2101719379     0.0838947868     27.4944686889     79.2450790405     -67.3038482666
224 147   -1   11     -0.0478864765     -9.7640523910     0.1484480619     0.2633826732     -0.2101719379     0.0838947868     27.4944686889     79.2450790405     -67.3038482666
225  99   -1   10     -0.0359148550     -9.8239097595     0.2130948066     0.2612521171     -0.2085740327     0.0793673467     27.3193454742     78.7179489135     -66.7978057861
226  52   -1    8     -0.0718297100     -9.7712354660     0.0933786296     0.3046622753     -0.1433255767     0.0609912490     27.3193454742     78.7179489135     -66.7978057861
227   4   -1    4     -0.0718297100     -9.7712354660     0.0933786296     0.3046622753     -0.1433255767     0.0609912490     27.3193454742     78.7179489135     -66.7978057861
227 212    0    2     0.0215489125     -9.8023614883     0.0311262083     0.3059938907     -0.1222862958     0.0628554916     27.3193454742     78.7179489135     -66.7978057861
228 164    0    0     0.0359148550     -9.8239097595     0.0095772953     0.3296963930     -0.0980511569     0.1153205633     27.3193454742     78.7179489135     -66.7978057861
229 116    0    0     0.0359148550     -9.8239097595     0.0095772953     0.3296963930     -0.0980511569     0.1153205633     27.3193454742     78.7179489135     -66.7978057861
230  68    0    0     -0.0598580884     -9.7879953384     0.0574637699     0.3773676872     -0.0272099924     0.1765742063     27.3193454742     78.7179489135     -66.7978057861
231  20    0    0     0.0095772953     -9.5749006271     -0.4477385520     0.3483387947     0.0500228500     0.1680519580     27.3193454742     78.7179489135     -66.7978057861
231 228    0    4     0.0095772953     -9.5749006271     -0.4477385520     0.3483387947     0.0500228500     0.1680519580     27.3193454742     78.7179489135     -66.7978057861
232 180    3    9     -0.3375996351     -9.8382759094     0.1604196929     0.2420770645     0.2202014446     0.1075972795     26.7939720153     78.5422439575     -65.9543991088
233 131    6    8     -0.2585869789     -9.7592630386     -0.0383091812     0.2769649982     -0.0493145656     0.1217122554     26.7939720153     78.5422439575     -65.9543991088
234  84    6   12     -0.2585869789     -9.7592630386     -0.0383091812     0.2769649982     -0.0493145656     0.1217122554     26.7939720153     78.5422439575     -65.9543991088
235  37    6   12     -0.1053502440     -9.8071498870     0.1173218607     0.2822913932     -0.2368039608     0.1747099637     26.7939720153     78.5422439575     -65.9543991088
235 245    4    7     -0.0646467447     -9.7544746398     0.0047886476     0.3161140441     -0.2466578006     0.1603286743     26.7939720153     78.5422439575     -65.9543991088
236 197    1    9     -0.0646467447     -9.7544746398     0.0047886476     0.3161140441     -0.2466578006     0.1603286743     26.7939720153     78.5422439575     -65.9543991088
237 149    1    6     -0.0598580884     -9.8550367355     0.1460537433     0.3438113212     -0.1292106151     0.1486105918     26.7939720153     78.5422439575     -65.9543991088
238 102    1    3     0.4142179965     -9.7736291885     -0.3687258243     0.3925479412     0.0241898012     0.1550022602     26.7939720153     78.5422439575     -65.9543991088
239  54    0    2     0.4142179965     -9.7736291885     -0.3687258243     0.3925479412     0.0241898012     0.1550022602     26.7939720153     78.5422439575     -65.9543991088
240   6    1    3     -0.1173218607     -9.8861627578     -0.2490096569     0.3669812202     0.4665475368     0.0601922941     29.7710800170     79.4207916259     -67.4725265502
240 213    5    7     -0.2657699346     -9.6754617691     -0.1221105098     0.3549968004     0.8473854064     0.0508710861     29.7710800170     79.4207916259     -67.4725265502
241 165   11   12     -0.2657699346     -9.6754617691     -0.1221105098     0.3549968004     0.8473854064     0.0508710861     29.7710800170     79.4207916259     -67.4725265502
242 117   21   20     -0.5195682525     -9.6179981231     0.2178834438     0.2822913932     0.9805455207     0.0490068483     29.7710800170     79.4207916259     -67.4725265502
243  69   25   21     -0.1628140068     -9.7879953384     0.0838013267     0.2215703964     0.6993113517     0.0103904235     29.7710800170     79.4207916259     -67.4725265502
244  21   23   20     -0.1628140068     -9.7879953384     0.0838013267     0.2215703964     0.6993113517     0.0103904235     29.7710800170     79.4207916259     -67.4725265502
244 229   22   20     0.2035175085     -9.8957395553     -0.0909842967     0.2122491836     0.6606949806     -0.0290249586     29.7710800170     79.4207916259     -67.4725265502
245 181   18   16     0.2130948066     -9.8909511566     -0.0957729530     0.2508656024     0.8830722808     0.0764378261     29.7710800170     79.4207916259     -67.4725265502
246 133   17   17     0.2130948066     -9.8909511566     -0.0957729530     0.2508656024     0.8830722808     0.0764378261     29.7710800170     79.4207916259     -67.4725265502
247  85   17   18     -0.0502807998     -9.7879953384     0.0167602658     0.2700406551     1.0284831523     0.2010756492     29.7710800170     79.4207916259     -67.4725265502
248  36   17   19     -0.4501328468     -9.7089824676     0.0933786296     0.2442075967     1.0351411104     0.2649924755     30.1213283538     79.0693664550     -67.8098907470
248 244   17   20     -0.4501328468     -9.7089824676     0.0933786296     0.2442075967     1.0351411104     0.2649924755     30.1213283538     79.0693664550     -67.8098907470
249 196   14   16     -0.5291455268     -9.7760238647     0.1101388931     0.2119828701     0.7160895347     0.2487469673     30.1213283538     79.0693664550     -67.8098907470
250 148   10   15     -0.2154891252     -9.8502473831     -0.1484480619     0.2588552236     0.4329912185     0.1768405199     30.1213283538     79.0693664550     -67.8098907470
251 101    7   11     -0.2154891252     -9.8502473831     -0.1484480619     0.2588552236     0.4329912185     0.1768405199     30.1213283538     79.0693664550     -67.8098907470
252  53    6    9     -0.1556310415     -9.7760238647     -0.1053502440     0.3683128118     0.4548294544     0.1134563207     30.1213283538     79.0693664550     -67.8098907470
253   5    5   10     -0.0981672668     -9.8286991119     -0.1939402198     0.3701770305     0.5704124450     0.1004066348     30.1213283538     79.0693664550     -67.8098907470
253 213    5   10     -0.0981672668     -9.8286991119     -0.1939402198     0.3701770305     0.5704124450     0.1004066348     30.1213283538     79.0693664550     -67.8098907470
254 164    6   14     -0.3639371871     -9.7784175872     -0.1197161788     0.3611221551     0.7318024635     0.0380877227     30.1213283538     79.0693664550     -67.8098907470
255 117    7   14     -0.2394323587     -9.8430643081     -0.2633756160     0.3581926345     0.7062356948     0.0356908416     31.1720733642     79.7722091674     -67.8098907470
  0  69    9   13     -0.2394323587     -9.8430643081     -0.2633756160     0.3581926345     0.7062356948     0.0356908416     31.1720733642     79.7722091674     -67.8098907470
  1  21   10   16     -0.3304166793     -9.7760238647     -0.0790126848     0.3888194561     0.6511074066     0.0878895854     31.1720733642     79.7722091674     -67.8098907470
  1 229    8   15     -0.4166123390     -9.7305316925     0.0526751232     0.4138535499     0.4838583946     0.0679155731     31.1720733642     79.7722091674     -67.8098907470
  2 180    9   13     -0.4166123390     -9.7305316925     0.0526751232     0.4138535499     0.4838583946     0.0679155731     31.1720733642     79.7722091674     -67.8098907470
  3 132    9   13     -0.2897131729     -9.8334875106     -0.0622524166     0.3488714456     0.3155440807     -0.0162415957     31.1720733642     79.7722091674     -67.8098907470
  4  85    7   12     -0.0454921483     -9.8263044357     -0.3519655704     0.3565947055     0.2489640235     -0.0082519874     31.1720733642     79.7722091674     -67.8098907470
  5  36    8   13     -0.0454921483     -9.8263044357     -0.3519655704     0.3565947055     0.2489640235     -0.0082519874     31.1720733642     79.7722091674     -67.8098907470
  5 244    9   14     -0.1484480619     -9.7712354660     -0.2729529142     0.3709759950     0.4284637451     0.0415498828     31.1720733642     79.7722091674     -67.8098907470
  6 196   11   19     -0.2561926364     -9.7784175872     -0.0095772953     0.3656496047     0.4846573352     0.0692471790     33.2735595703     79.4207916259     -70.5087966918
  7 148   14   23     -0.2561926364     -9.7784175872     -0.0095772953     0.3656496047     0.4846573352     0.0692471790     33.2735595703     79.4207916259     -70.5087966918
  8 100   14   23     -0.1245048284     -9.6850395202     0.1029559254     0.3403491973     0.3759987354     0.0769704627     33.2735595703     79.4207916259     -70.5087966918
  9  52   11   23     -0.1077445626     -9.8646135330     -0.0430978250     0.3320932626     0.2838519859     0.1105268001     33.2735595703     79.4207916259     -70.5087966918
 10   4    9   19     -0.1077445626     -9.8646135330     -0.0430978250     0.3320932626     0.2838519859     0.1105268001     33.2735595703     79.4207916259     -70.5087966918
 10 212    7   16     -0.3974577426     -9.7353200912     0.0790126848     0.3755034446     0.2095486402     0.1022708773     33.2735595703     79.4207916259     -70.5087966918
 11 163    6   14     -0.2849245071     -9.8454589843     -0.0574637699     0.3675138473     0.0838455104     0.0575290918     33.2735595703     79.4207916259     -70.5087966918
 12 115    6   13     -0.2849245071     -9.8454589843     -0.0574637699     0.3675138473     0.0838455104     0.0575290918     33.2735595703     79.4207916259     -70.5087966918
 13  68    5   13     -0.2442210197     -9.7496862411     -0.0119716191     0.3549968004     0.0510881423     0.0295654773     33.2735595703     79.4207916259     -70.5087966918
 14  20    7   14     -0.1125332117     -9.8095445632     -0.1101388931     0.3193099021     0.0441638088     0.0039987416     31.5223217010     79.7722091674     -68.8219833374
 14 228    7   16     -0.1125332117     -9.8095445632     -0.1101388931     0.3193099021     0.0441638088     0.0039987416     31.5223217010     79.7722091674     -68.8219833374
 15 180    9   18     0.0095772953     -9.7832069396     -0.1604196929     0.3150487899     0.1365769028     0.0266359519     31.5223217010     79.7722091674     -68.8219833374
 16 132   10   22     -0.3112620830     -9.8023614883     0.0838013267     0.3174456596     0.2478987455     0.0862916755     31.5223217010     79.7722091674     -68.8219833374
 17  85   11   23     -0.3112620830     -9.8023614883     0.0838013267     0.3174456596     0.2478987455     0.0862916755     31.5223217010     79.7722091674     -68.8219833374
 18  37   13   22     -0.2633756160     -9.8239097595     0.1245048284     0.3251689434     0.1232609033     0.1025372028     31.5223217010     79.7722091674     -68.8219833374
 18 245   11   21     0.0215489125     -9.8047552108     -0.1268991470     0.3446103096     0.0375058054     0.1147879242     31.5223217010     79.7722091674     -68.8219833374
 19 197   12   20     0.0215489125     -9.8047552108     -0.1268991470     0.3446103096     0.0375058054     0.1147879242     31.5223217010     79.7722091674     -68.8219833374
 20 149   12   20     -0.0790126848     -9.7903900146     -0.2035175085     0.3531325340     0.1581488370     0.1475453138     31.5223217010     79.7722091674     -68.8219833374
 21 102   11   22     -0.3759088277     -9.6563072204     -0.2083061695     0.3603231906     0.2295226335     0.1219785690     33.0984382629     78.5422439575     -70.3401107788
 22  54   13   24     -0.3759088277     -9.6563072204     -0.2083061695     0.3603231906     0.2295226335     0.1219785690     33.0984382629     78.5422439575     -70.3401107788
 23   6   15   27     -0.2154891252     -9.7401084899     -0.0311262083     0.3358217477     0.1541540527     0.0809652709     33.0984382629     78.5422439575     -70.3401107788
 23 214   15   29     -0.0694353866     -9.8310928344     0.1652083396     0.3147824287     0.1024879217     0.0852263832     33.0984382629     78.5422439575     -70.3401107788
 24 166   18   32     -0.0694353866     -9.8310928344     0.1652083396     0.3147824287     0.1024879217     0.0852263832     33.0984382629     78.5422439575     -70.3401107788
 25 119   16   31     -0.0071829710     -9.7209539413     -0.0933786296     0.3099886894     0.1088796138     0.0926833534     33.0984382629     78.5422439575     -70.3401107788
 26  71   14   29     -0.0359148550     -9.7999668121     -0.2298550844     0.3113202810     0.1719974756     0.1137226462     33.0984382629     78.5422439575     -70.3401107788
 27  24   14   30     -0.0359148550     -9.7999668121     -0.2298550844     0.3113202810     0.1719974756     0.1137226462     33.0984382629     78.5422439575     -70.3401107788
 27 232   13   29     -0.1939402198     -9.8047552108     -0.0191545906     0.3312942981     0.2630789756     0.1094615221     33.0984382629     78.5422439575     -70.3401107788
 28 184   14   31     -0.1843629074     -9.7951784133     0.3232336997     0.3408818244     0.3051575422     0.0748399019     33.0984382629     78.5422439575     -70.3401107788
 29 136   13   29     -0.1843629074     -9.7951784133     0.3232336997     0.3408818244     0.3051575422     0.0748399019     33.0984382629     78.5422439575     -70.3401107788
 30  88   14   29     -0.1173218607     -9.8598251342     -0.1891515731     0.2921452331     0.4103540420     0.0814979076     34.1491813659     77.8394012451     -68.6532974243
 31  41   14   29     -0.2202777862     -9.8909511566     0.1268991470     0.3086570739     0.4748034954     0.0929496765     34.1491813659     77.8394012451     -68.6532974243
 31 249   14   26     -0.2202777862     -9.8909511566     0.1268991470     0.3086570739     0.4748034954     0.0929496765     34.1491813659     77.8394012451     -68.6532974243
 32 201   15   27     -0.0670410633     -9.7305316925     -0.0215489125     0.3334248542     0.4359207630     0.0846937370     34.1491813659     77.8394012451     -68.6532974243
 33 154   12   27     -0.1843629074     -9.7712354660     0.0071829710     0.3070591688     0.5714776992     0.0580617332     34.1491813659     77.8394012451     -68.6532974243
 34 106   12   27     -0.1843629074     -9.7712354660     0.0071829710     0.3070591688     0.5714776992     0.0580617332     34.1491813659     77.8394012451     -68.6532974243
 35  58   14   28     -0.0574637699     -9.8023614883     -0.0239432382     0.2934768486     0.6423188209     0.0335602760     34.1491813659     77.8394012451     -68.6532974243
 36  10   14   28     0.0311262083     -9.7903900146     -0.1699969768     0.3238373279     0.6710814476     0.0607249355     34.1491813659     77.8394012451     -68.6532974243
 36 218   17   27     0.0311262083     -9.7903900146     -0.1699969768     0.3238373279     0.6710814476     0.0607249355     34.1491813659     77.8394012451     -68.6532974243
 37 171   18   28     -0.0885899734     -9.7616577148     -0.2011231899     0.3374196529     0.7650924682     0.0990750312     33.9740562438     78.0151138305     -72.1956100463
 38 123   17   30     -0.1699969768     -9.7113771438     -0.0215489125     0.3350227832     0.8404610633     0.1113257646     33.9740562438     78.0151138305     -72.1956100463
 39  75   18   31     -0.1699969768     -9.7113771438     -0.0215489125     0.3350227832     0.8404610633     0.1113257646     33.9740562438     78.0151138305     -72.1956100463
 40  27   16   31     -0.3759088277     -9.8478536605     0.1747856235     0.3318269252     0.7959856033     0.1052003979     33.9740562438     78.0151138305     -72.1956100463
 40 235   14   28     -0.0502807998     -9.8047552108     -0.1005615949     0.3315606117     0.6814679622     0.0913517570     33.9740562438     78.0151138305     -72.1956100463
 41 187   14   26     -0.0502807998     -9.8047552108     -0.1005615949     0.3315606117     0.6814679622     0.0913517570     33.9740562438     78.0151138305     -72.1956100463
 42 139   15   25     -0.1963345432     -9.8358821868     0.0861956501     0.3265005350     0.7152905941     0.1262396812     33.9740562438     78.0151138305     -72.1956100463
 43  91   15   23     -0.1556310415     -9.7879953384     -0.1580253696     0.3438113212     0.6875932693     0.1169184923     33.9740562438     78.0151138305     -72.1956100463
 44  43   16   26     -0.1556310415     -9.7879953384     -0.1580253696     0.3438113212     0.6875932693     0.1169184923     33.9740562438     78.0151138305     -72.1956100463
 44 252   14   25     -0.2442210197     -9.7161655426     -0.0933786296     0.3635190486     0.6881259918     0.1177174448     35.5501747131     78.1908187866     -71.6895599365
 45 204   12   23     -0.4812590599     -9.7568693161     0.1460537433     0.3424797296     0.6351282119     0.0982760810     35.5501747131     78.1908187866     -71.6895599365
 46 157   13   23     -0.4812590599     -9.7568693161     0.1460537433     0.3424797296     0.6351282119     0.0982760810     35.5501747131     78.1908187866     -71.6895599365
 47 109   11   18     -0.0957729530     -9.7568693161     -0.0670410633     0.3147824287     0.4889184951     0.0695135021     35.5501747131     78.1908187866     -71.6895599365
 48  61   11   17     -0.0383091812     -9.8215160369     -0.0478864765     0.3185109138     0.5088924884     0.1190490484     35.5501747131     78.1908187866     -71.6895599365
 49  13   12   16     -0.0383091812     -9.8215160369     -0.0478864765     0.3185109138     0.5088924884     0.1190490484     35.5501747131     78.1908187866     -71.6895599365
 49 221   10   15     -0.2490096569     -9.8095445632     -0.0646467447     0.3392839193     0.5544332504     0.1531380271     35.5501747131     78.1908187866     -71.6895599365
 50 174   12   17     -0.2801358699     -9.7975721359     -0.1197161788     0.3435450077     0.5823968887     0.1211796045     35.5501747131     78.1908187866     -71.6895599365
 51 126   13   16     -0.2801358699     -9.7975721359     -0.1197161788     0.3435450077     0.5823968887     0.1211796045     35.5501747131     78.1908187866     -71.6895599365
 52  79   15   17     -0.2897131729     -9.7616577148     -0.1939402198     0.3430123805     0.5744071960     0.0972107982     39.2277755737     79.4207916259     -70.5087966918
 53  31   18   20     -0.2609812974     -9.7640523910     -0.0670410633     0.3432786941     0.5144851684     0.0854927062     39.2277755737     79.4207916259     -70.5087966918
 53 239   16   21     -0.2609812974     -9.7640523910     -0.0670410633     0.3432786941     0.5144851684     0.0854927062     39.2277755737     79.4207916259     -70.5087966918
 54 191   17   22     -0.0047886476     -9.8215160369     -0.2514039993     0.3193099021     0.5634881019     0.0924170303     39.2277755737     79.4207916259     -70.5087966918
 55 143   16   23     -0.0335205316     -9.8263044357     -0.2514039993     0.3416807889     0.7318024635     0.1273049712     39.2277755737     79.4207916259     -70.5087966918
 56  95   15   25     -0.0335205316     -9.8263044357     -0.2514039993     0.3416807889     0.7318024635     0.1273049712     39.2277755737     79.4207916259     -70.5087966918
 57  47   16   26     -0.4381612300     -9.7377147674     -0.0933786296     0.3520672559     0.8457874298     0.1334303379     39.2277755737     79.4207916259     -70.5087966918
 57 255   17   28     -0.4142179965     -9.7736291885     -0.0622524166     0.3360880613     0.8010457038     0.0798999786     39.2277755737     79.4207916259     -70.5087966918
 58 207   17   28     -0.4142179965     -9.7736291885     -0.0622524166     0.3360880613     0.8010457038     0.0798999786     39.2277755737     79.4207916259     -70.5087966918
 59 159   19   28     -0.3735145092     -9.8358821868     -0.2394323587     0.3360880613     0.7432541847     0.0641870975     40.1033973693     79.9479141235     -72.0269241333
 60 112   21   31     -0.3806974601     -9.7736291885     0.0742240333     0.3315606117     0.6654887199     0.0961455154     40.1033973693     79.9479141235     -72.0269241333
 61  64   21   32     -0.3806974601     -9.7736291885     0.0742240333     0.3315606117     0.6654887199     0.0961455154     40.1033973693     79.9479141235     -72.0269241333
 62  16   21   32     -0.2011231899     -9.7664461135     0.0430978250     0.3209078073     0.5011692047     0.1177174448     40.1033973693     79.9479141235     -72.0269241333
 62 224   19   31     0.0095772953     -9.7832069396     0.0694353866     0.2993358612     0.4966417312     0.1182500839     40.1033973693     79.9479141235     -72.0269241333
 63 176   18   29     0.0095772953     -9.7832069396     0.0694353866     0.2993358612     0.4966417312     0.1182500839     40.1033973693     79.9479141235     -72.0269241333
 64 128   18   26     0.1173218607     -9.7808122634     -0.0287318849     0.2836229801     0.6543032646     0.1203806519     40.1033973693     79.9479141235     -72.0269241333
 65  81   19   25     -0.4118237018     -9.8239097595     0.0838013267     0.2902810096     0.8854692459     0.1398220176     40.1033973693     79.9479141235     -72.0269241333
 66  32   19   24     -0.4118237018     -9.8239097595     0.0838013267     0.2902810096     0.8854692459     0.1398220176     40.1033973693     79.9479141235     -72.0269241333
 66 240   17   19     -0.4381612300     -9.8119382858     -0.0335205316     0.3217067718     0.7368625640     0.1289029006     41.6795120239     78.0151138305     -72.1956100463
 67 192   16   17     -0.2753472328     -9.7927837371     -0.1628140068     0.3443439960     0.5323286533     0.1123910427     41.6795120239     78.0151138305     -72.1956100463
 68 145   14   15     -0.2753472328     -9.7927837371     -0.1628140068     0.3443439960     0.5323286533     0.1123910427     41.6795120239     78.0151138305     -72.1956100463
 69  97   15   14     -0.1819685935     -9.8143329620     -0.1747856235     0.3430123805     0.5019681453     0.1241091370     41.6795120239     78.0151138305     -72.1956100463
 70  50   14   14     -0.1077445626     -9.8095445632     -0.2945018005     0.3363543748     0.6202142715     0.1310334444     41.6795120239     78.0151138305     -72.1956100463
 71   2   15   15     -0.1077445626     -9.8095445632     -0.2945018005     0.3363543748     0.6202142715     0.1310334444     41.6795120239     78.0151138305     -72.1956100463
 71 209   16   17     -0.1580253696     -9.7592630386     -0.2657699346     0.3448766231     0.8087690353     0.1126573681     41.6795120239     78.0151138305     -72.1956100463
 72 162   18   19     -0.3591485500     -9.7927837371     0.0622524166     0.3414144515     0.8511138916     0.0908191108     41.6795120239     78.0151138305     -72.1956100463
 73 114   20   20     -0.3591485500     -9.7927837371     0.0622524166     0.3414144515     0.8511138916     0.0908191108     41.6795120239     78.0151138305     -72.1956100463
 74  66   17   20     -0.2705585718     -9.8095445632     -0.0933786296     0.3350227832     0.7381940841     0.1190490484     41.6795120239     78.0151138305     -72.1956100463
 75  18   17   18     -0.4022463798     -9.8071498870     -0.0742240333     0.3502030372     0.5799999713     0.1400883436     42.2048835754     78.5422439575     -71.0148391723
 75 226   13   14     -0.4022463798     -9.8071498870     -0.0742240333     0.3502030372     0.5799999713     0.1400883436     42.2048835754     78.5422439575     -71.0148391723
 76 178   10   13     -0.1580253696     -9.8143329620     -0.1915459060     0.3592579126     0.4295290946     0.1334303379     42.2048835754     78.5422439575     -71.0148391723
 77 130   10   13     -0.0071829710     -9.7592630386     -0.3759088277     0.3640516757     0.5272686004     0.1366261839     42.2048835754     78.5422439575     -71.0148391723
 78  82   10   14     -0.0071829710     -9.7592630386     -0.3759088277     0.3640516757     0.5272686004     0.1366261839     42.2048835754     78.5422439575     -71.0148391723
 79  34   11   14     -0.3399939537     -9.7712354660     -0.1891515731     0.3552631139     0.8119647979     0.0908191108     42.2048835754     78.5422439575     -71.0148391723
 79 242   13   15     -0.2585869789     -9.7951784133     -0.2298550844     0.3411481380     1.0007858276     0.0548658895     42.2048835754     78.5422439575     -71.0148391723
 80 195   15   20     -0.2585869789     -9.7951784133     -0.2298550844     0.3411481380     1.0007858276     0.0548658895     42.2048835754     78.5422439575     -71.0148391723
 81 147   20   22     -0.2753472328     -9.7856006622     -0.1939402198     0.3573936939     1.1137055158     0.0852263832     42.2048835754     78.5422439575     -71.0148391723
 82 100   21   22     -0.2059118509     -9.8143329620     -0.1388707752     0.3779003381     1.0753554105     0.1320987343     46.0576133728     79.5964965820     -70.0027465820
 83  52   22   23     -0.2059118509     -9.8143329620     -0.1388707752     0.3779003381     1.0753554105     0.1320987343     46.0576133728     79.5964965820     -70.0027465820
 84   4   22   23     -0.2274607658     -9.8047552108     -0.2514039993     0.3973417091     1.0351411104     0.1771068477     46.0576133728     79.5964965820     -70.0027465820
 84 212   17   22     -0.5506944656     -9.7209539413     -0.2298550844     0.4042660236     0.9898667335     0.1419525718     46.0576133728     79.5964965820     -70.0027465820
 85 164   18   23     -0.5506944656     -9.7209539413     -0.2298550844     0.4042660236     0.9898667335     0.1419525718     46.0576133728     79.5964965820     -70.0027465820
 86 116   18   25     -0.3447826147     -9.7616577148     -0.1891515731     0.3728402614     0.9216886520     0.0593933343     46.0576133728     79.5964965820     -70.0027465820
 87  69   16   23     -0.2585869789     -9.7640523910     -0.0502807998     0.3520672559     0.9656315803     0.0639207744     46.0576133728     79.5964965820     -70.0027465820
 88  21   18   24     -0.2585869789     -9.7640523910     -0.0502807998     0.3520672559     0.9656315803     0.0639207744     46.0576133728     79.5964965820     -70.0027465820
 88 228   19   25     -0.4668931484     -9.7879953384     0.0311262083     0.3339574813     1.0210261344     0.0838947868     46.0576133728     79.5964965820     -70.0027465820
 89 180   18   23     -0.3830918121     -9.7425031661     -0.0933786296     0.3392839193     0.9009157180     0.0471426057     46.9332313537     78.7179489135     -71.1835174560
 90 133   18   22     -0.3830918121     -9.7425031661     -0.0933786296     0.3392839193     0.9009157180     0.0471426057     46.9332313537     78.7179489135     -71.1835174560
 91  85   18   22     -0.4668931484     -9.8191213607     -0.0502807998     0.3592579126     0.8346019744     0.0455446815     46.9332313537     78.7179489135     -71.1835174560
 92  38   17   20     -0.1723913097     -9.7496862411     -0.2945018005     0.3850909709     0.6801362991     0.0689808607     46.9332313537     78.7179489135     -71.1835174560
 92 246   18   19     -0.1723913097     -9.7496862411     -0.2945018005     0.3850909709     0.6801362991     0.0689808607     46.9332313537     78.7179489135     -71.1835174560
 93 198   16   20     -0.3016848087     -9.7856006622     -0.1604196929     0.3744381666     0.7230138778     0.0897538280     46.9332313537     78.7179489135     -71.1835174560
 94 150   14   18     -0.3064734458     -9.7856006622     -0.0838013267     0.3733728885     0.6777394294     0.0881559181     46.9332313537     78.7179489135     -71.1835174560
 95 102   13   16     -0.3064734458     -9.7856006622     -0.0838013267     0.3733728885     0.6777394294     0.0881559181     46.9332313537     78.7179489135     -71.1835174560
 96  55   12   15     -0.4692874431     -9.7377147674     -0.0191545906     0.3653832674     0.5525689601     0.0729756641     46.9332313537     78.7179489135     -71.1835174560
 97   8   11   14     -0.3399939537     -9.8119382858     0.0502807998     0.3448766231     0.3355180740     0.0745735836     49.3849678039     79.0693664550     -70.5087966918
 97 215    9   15     -0.3399939537     -9.8119382858     0.0502807998     0.3448766231     0.3355180740     0.0745735836     49.3849678039     79.0693664550     -70.5087966918
 98 167    8   13     -0.2107004880     -9.7856006622     -0.0598580884     0.3371533393     0.2359143257     0.0711114168     49.3849678039     79.0693664550     -70.5087966918
 99 119    8   13     -0.3160507440     -9.8406705856     -0.0718297100     0.3299627065     0.2646769285     0.0748399019     49.3849678039     79.0693664550     -70.5087966918
100  70    7   12     -0.3160507440     -9.8406705856     -0.0718297100     0.3299627065     0.2646769285     0.0748399019     49.3849678039     79.0693664550     -70.5087966918
101  22    7   10     -0.3399939537     -9.8215160369     -0.1173218607     0.3472734928     0.2239299297     0.0676492595     49.3849678039     79.0693664550     -70.5087966918
101 230    7   11     -0.1771799468     -9.7951784133     -0.2442210197     0.3552631139     0.1882430171     0.0620565366     49.3849678039     79.0693664550     -70.5087966918
102 183    6   11     -0.1771799468     -9.7951784133     -0.2442210197     0.3552631139     0.1882430171     0.0620565366     49.3849678039     79.0693664550     -70.5087966918
103 135    7   12     -0.3471769332     -9.7951784133     -0.2490096569     0.3624537467     0.2303215980     0.0894875049     49.3849678039     79.0693664550     -70.5087966918
104  88    6   14     -0.2705585718     -9.7784175872     -0.2921074867     0.3645843267     0.1706658744     0.0953465557     49.2098464965     77.4879837036     -68.9906616210
105  40    7   19     -0.2705585718     -9.7784175872     -0.2921074867     0.3645843267     0.1706658744     0.0953465557     49.2098464965     77.4879837036     -68.9906616210
105 248    7   20     -0.2418267011     -9.7568693161     -0.1676026582     0.3475398540     0.1557519531     0.0940149497     49.2098464965     77.4879837036     -68.9906616210
106 200    6   22     -0.3184450626     -9.7856006622     0.0191545906     0.3278321266     0.1528224229     0.1158532023     49.2098464965     77.4879837036     -68.9906616210
107 152    7   27     -0.3184450626     -9.7856006622     0.0191545906     0.3278321266     0.1528224229     0.1158532023     49.2098464965     77.4879837036     -68.9906616210
108 104    6   26     -0.1676026582     -9.8095445632     -0.1197161788     0.3328922033     0.1022216081     0.1145216107     49.2098464965     77.4879837036     -68.9906616210
109  57    5   26     -0.2346437215     -9.7975721359     -0.2226721048     0.3502030372     0.1898409271     0.0857590293     49.2098464965     77.4879837036     -68.9906616210
110   9    5   27     -0.2346437215     -9.7975721359     -0.2226721048     0.3502030372     0.1898409271     0.0857590293     49.2098464965     77.4879837036     -68.9906616210
110 217    4   26     -0.2514039993     -9.7472915649     -0.0742240333     0.3483387947     0.2814550876     0.0604586124     49.2098464965     77.4879837036     -68.9906616210
111 169    5   27     -0.3878804397     -9.8047552108     -0.0502807998     0.3403491973     0.2662748098     0.0711114168     49.2098464965     77.4879837036     -68.9906616210
112 121    6   27     -0.3878804397     -9.8047552108     -0.0502807998     0.3403491973     0.2662748098     0.0711114168     49.2098464965     77.4879837036     -68.9906616210
113  72    6   27     -0.1221105098     -9.8215160369     -0.1771799468     0.3384849548     0.2420397043     0.0585943698     49.2098464965     77.8394012451     -69.3280258178
114  25    6   27     -0.1723913097     -9.8119382858     -0.1173218607     0.3512683153     0.3325885534     0.0503384494     49.2098464965     77.8394012451     -69.3280258178
114 233    6   28     -0.1723913097     -9.8119382858     -0.1173218607     0.3512683153     0.3325885534     0.0503384494     49.2098464965     77.8394012451     -69.3280258178
115 185    6   29     -0.3112620830     -9.7353200912     -0.0383091812     0.3507356643     0.3842546463     0.0671166181     49.2098464965     77.8394012451     -69.3280258178
116 138    7   29     -0.3687258243     -9.8837680816     0.0430978250     0.3480724811     0.4140824794     0.0415498828     49.2098464965     77.8394012451     -69.3280258178
117  89    7   27     -0.3687258243     -9.8837680816     0.0430978250     0.3480724811     0.4140824794     0.0415498828     49.2098464965     77.8394012451     -69.3280258178
118  41    6   24     -0.1580253696     -9.8047552108     -0.0742240333     0.3589915990     0.4321922779     0.0191789865     49.2098464965     77.8394012451     -69.3280258178
118 249    6   24     -0.3399939537     -9.8406705856     0.0407035017     0.3379523277     0.4700097560     0.0498058080     49.2098464965     77.8394012451     -69.3280258178
119 200    7   24     -0.3399939537     -9.8406705856     0.0407035017     0.3379523277     0.4700097560     0.0498058080     49.2098464965     77.8394012451     -69.3280258178
120 152    7   22     -0.4142179965     -9.7568693161     0.0550694465     0.3392839193     0.4151477813     0.0258369922     51.6615829467     77.8394012451     -68.9906616210
121 104    7   23     -0.1029559254     -9.8047552108     -0.0838013267     0.3387512683     0.3341864347     -0.0093172721     51.6615829467     77.8394012451     -68.9906616210
122  57    6   21     -0.1029559254     -9.8047552108     -0.0838013267     0.3387512683     0.3341864347     -0.0093172721     51.6615829467     77.8394012451     -68.9906616210
123   9    6   20     0.0143659424     -9.7999668121     -0.0095772953     0.3299627065     0.4116855621     -0.0026592612     51.6615829467     77.8394012451     -68.9906616210
123 217    7   20     -0.0454921483     -9.7879953384     -0.0646467447     0.3195762157     0.5485741615     0.0364897990     51.6615829467     77.8394012451     -68.9906616210
124 169    6   18     -0.0454921483     -9.7879953384     -0.0646467447     0.3195762157     0.5485741615     0.0364897990     51.6615829467     77.8394012451     -68.9906616210
125 122    7   19     -0.2466153383     -9.8047552108     -0.0143659424     0.3246362686     0.6527053833     0.0463436508     51.6615829467     77.8394012451     -68.9906616210
126  74    7   16     -0.4309782505     -9.8191213607     0.0646467447     0.3478061676     0.5938486099     0.0631218194     51.6615829467     77.8394012451     -68.9906616210
127  26    6   14     -0.4309782505     -9.8191213607     0.0646467447     0.3478061676     0.5938486099     0.0631218194     51.6615829467     77.8394012451     -68.9906616210
127 234    5   12     -0.2585869789     -9.7856006622     0.0359148550     0.3544641494     0.4242026805     0.0535342884     52.7123260498     79.2450790405     -69.6653900146
128 185    3   10     -0.2466153383     -9.8191213607     -0.0311262083     0.3379523277     0.3192725181     0.0791010284     52.7123260498     79.2450790405     -69.6653900146
129 138    3    9     -0.2466153383     -9.8191213607     -0.0311262083     0.3379523277     0.3192725181     0.0791010284     52.7123260498     79.2450790405     -69.6653900146
130  90    3    7     -0.1747856235     -9.7879953384     -0.0670410633     0.3427460670     0.2380448818     0.1009392738     52.7123260498     79.2450790405     -69.6653900146
131  42    3    6     -0.2585869789     -9.7808122634     -0.0239432382     0.3371533393     0.1762586116     0.0980097579     52.7123260498     79.2450790405     -69.6653900146
131 250    3    6     -0.2585869789     -9.7808122634     -0.0239432382     0.3371533393     0.1762586116     0.0980097579     52.7123260498     79.2450790405     -69.6653900146
132 202    1    6     -0.3280223608     -9.7856006622     0.0215489125     0.3206414937     0.1064827322     0.0873569488     52.7123260498     79.2450790405     -69.6653900146
133 154    0    4     -0.1292934894     -9.8047552108     -0.1005615949     0.3222393989     -0.0064370183     0.0844274330     52.7123260498     79.2450790405     -69.6653900146
134 106    1    2     -0.1292934894     -9.8047552108     -0.1005615949     0.3222393989     -0.0064370183     0.0844274330     52.7123260498     79.2450790405     -69.6653900146
135  58    1    3     -0.0670410633     -9.8215160369     -0.1436594247     0.3350227832     0.0100748312     0.0849600696     52.8874511718     79.4207916259     -68.4846191406
136   9    0    3     -0.2921074867     -9.8119382858     -0.0646467447     0.3411481380     0.0489575719     0.1115920782     52.8874511718     79.4207916259     -68.4846191406
136 217    0    2     -0.2921074867     -9.8119382858     -0.0646467447     0.3411481380     0.0489575719     0.1115920782     52.8874511718     79.4207916259     -68.4846191406
137 170    1    4     -0.2346437215     -9.7927837371     -0.0263375616     0.3502030372     -0.0240141534     0.1070646405     52.8874511718     79.4207916259     -68.4846191406
138 122    1    5     -0.1245048284     -9.7975721359     -0.1388707752     0.3424797296     -0.0354659199     0.0998740005     52.8874511718     79.4207916259     -68.4846191406
139  74    0    4     -0.1245048284     -9.7975721359     -0.1388707752     0.3424797296     -0.0354659199     0.0998740005     52.8874511718     79.4207916259     -68.4846191406
140  27    1    6     -0.2130948066     -9.8071498870     -0.0861956501     0.3278321266     0.0300488471     0.1041351199     52.8874511718     79.4207916259     -68.4846191406
140 234    1    8     -0.1795742750     -9.7856006622     -0.1843629074     0.3203751802     0.0417669248     0.0993413543     52.8874511718     79.4207916259     -68.4846191406
141 187    2    9     -0.1795742750     -9.7856006622     -0.1843629074     0.3203751802     0.0417669248     0.0993413543     52.8874511718     79.4207916259     -68.4846191406
142 139    2   13     -0.2130948066     -9.8023614883     -0.0454921483     0.3217067718     0.0508218097     0.0988087177     51.3113327026     78.1908187866     -68.3159332275
143  91    2   13     -0.2226721048     -9.7736291885     -0.0646467447     0.3310279846     0.0391037321     0.1006729602     51.3113327026     78.1908187866     -68.3159332275
144  43    2   12     -0.2226721048     -9.7736291885     -0.0646467447     0.3310279846     0.0391037321     0.1006729602     51.3113327026     78.1908187866     -68.3159332275
144 252    1   12     -0.2585869789     -9.7688407897     -0.1436594247     0.3336911678     -0.0027085394     0.1009392738     51.3113327026     78.1908187866     -68.3159332275
145 204    2   12     -0.1676026582     -9.7640523910     -0.2633756160     0.3403491973     -0.0469176816     0.0806989479     51.3113327026     78.1908187866     -68.3159332275
146 157    1   12     -0.1676026582     -9.7640523910     -0.2633756160     0.3403491973     -0.0469176816     0.0806989479     51.3113327026     78.1908187866     -68.3159332275
147 110    0   13     -0.1556310415     -9.8263044357     -0.1556310415     0.3294300556     -0.0426565647     0.0703124523     51.3113327026     78.1908187866     -68.3159332275
148  62    0   17     -0.2178834438     -9.7832069396     -0.1771799468     0.3235710144     -0.0250794291     0.0764378261     51.3113327026     78.1908187866     -68.3159332275
149  15    0   19     -0.2178834438     -9.7832069396     -0.1771799468     0.3235710144     -0.0250794291     0.0764378261     51.3113327026     78.1908187866     -68.3159332275
149 224    0   21     -0.1268991470     -9.7568693161     -0.1173218607     0.3235710144     -0.0453197669     0.0753725481     51.3113327026     78.1908187866     -68.3159332275
150 177    0   23     -0.2537982940     -9.8550367355     -0.0287318849     0.3304953336     -0.0093665418     0.0703124523     51.6615829467     78.1908187866     -67.6412124633
151 130    0   24     -0.2537982940     -9.8550367355     -0.0287318849     0.3304953336     -0.0093665418     0.0703124523     51.6615829467     78.1908187866     -67.6412124633
152  82    0   24     -0.2681642532     -9.7999668121     -0.0885899734     0.3272994995     -0.0293405580     0.0615238904     51.6615829467     78.1908187866     -67.6412124633
153  35    0   24     -0.1149275422     -9.7927837371     -0.1891515731     0.3257015705     -0.0538420104     0.0561974906     51.6615829467     78.1908187866     -67.6412124633
153 243    0   25     -0.1149275422     -9.7927837371     -0.1891515731     0.3257015705     -0.0538420104     0.0561974906     51.6615829467     78.1908187866     -67.6412124633
154 196    0   26     -0.2801358699     -9.8239097595     -0.0718297100     0.3174456596     0.0010199472     0.0572627735     51.6615829467     78.1908187866     -67.6412124633
155 149    0   28     -0.2130948066     -9.7472915649     0.0287318849     0.3219730854     -0.0075023026     0.0516700506     51.6615829467     78.1908187866     -67.6412124633
156 101    0   27     -0.2130948066     -9.7472915649     0.0287318849     0.3219730854     -0.0075023026     0.0516700506     51.6615829467     78.1908187866     -67.6412124633
157  53    0   26     -0.3375996351     -9.7951784133     0.0622524166     0.3275658130     -0.0309384775     0.0545995712     51.6615829467     78.1908187866     -67.6412124633
158   5    0   25     -0.2226721048     -9.7712354660     -0.1125332117     0.3387512683     -0.1097692375     0.0545995712     53.0625724792     79.2450790405     -67.6412124633
158 214    0   22     -0.2226721048     -9.7712354660     -0.1125332117     0.3387512683     -0.1097692375     0.0545995712     53.0625724792     79.2450790405     -67.6412124633
159 167    0   22     -0.1891515731     -9.7927837371     -0.0790126848     0.3416807889     -0.1345370054     0.0532679653     53.0625724792     79.2450790405     -67.6412124633
160 120    0   21     -0.2537982940     -9.7712354660     -0.0359148550     0.3328922033     -0.1467877483     0.0604586124     53.0625724792     79.2450790405     -67.6412124633
161  72    1   20     -0.2537982940     -9.7712354660     -0.0359148550     0.3328922033     -0.1467877483     0.0604586124     53.0625724792     79.2450790405     -67.6412124633
162  24    1   22     -0.2921074867     -9.8167276382     -0.0574637699     0.3291637420     -0.2080413818     0.0514037227     53.0625724792     79.2450790405     -67.6412124633
162 233    1   22     -0.2250664234     -9.7736291885     -0.0335205316     0.3243699550     -0.3169663190     0.0292991542     53.0625724792     79.2450790405     -67.6412124633
163 185    1   21     -0.2250664234     -9.7736291885     -0.0335205316     0.3243699550     -0.3169663190     0.0292991542     53.0625724792     79.2450790405     -67.6412124633
164 138    0   20     -0.1652083396     -9.8047552108     -0.0239432382     0.3193099021     -0.3864758491     0.0354245185     53.0625724792     79.2450790405     -67.6412124633
165  90    0   20     -0.2561926364     -9.7784175872     -0.0718297100     0.3219730854     -0.4341471672     0.0423488426     52.3620758056     78.1908187866     -67.9785766601
166  42    0   20     -0.2561926364     -9.7784175872     -0.0718297100     0.3219730854     -0.4341471672     0.0423488426     52.3620758056     78.1908187866     -67.9785766601
166 251    0   21     -0.3088677406     -9.7999668121     -0.0215489125     0.3089233875     -0.5622472286     0.0412835645     52.3620758056     78.1908187866     -67.9785766601
167 203   -1   21     -0.2178834438     -9.7856006622     -0.0670410633     0.3001348495     -0.6940756797     0.0522026920     52.3620758056     78.1908187866     -67.9785766601
168 155   -2   19     -0.2178834438     -9.7856006622     -0.0670410633     0.3001348495     -0.6940756797     0.0522026920     52.3620758056     78.1908187866     -67.9785766601
169 107   -2   19     -0.4142179965     -9.7209539413     -0.0981672668     0.2838893127     -0.7800971031     0.0711114168     52.3620758056     78.1908187866     -67.9785766601
170  60   -2   20     -0.0694353866     -9.8358821868     -0.0407035017     0.2713722705     -0.9140561103     0.0553985309     52.3620758056     78.1908187866     -67.9785766601
171  12   -2   19     -0.0694353866     -9.8358821868     -0.0407035017     0.2713722705     -0.9140561103     0.0553985309     52.3620758056     78.1908187866     -67.9785766601
171 220   -4   19     -0.0909842967     -9.8095445632     -0.1005615949     0.2900146961     -0.9313669204     0.0575290918     52.3620758056     78.1908187866     -67.9785766601
172 172   -5   20     0.0646467447     -9.8334875106     0.0023943238     0.2982706069     -0.9140561103     0.0458110046     51.6615829467     79.5964965820     -69.3280258178
173 124   -4   19     0.0646467447     -9.8334875106     0.0023943238     0.2982706069     -0.9140561103     0.0458110046     51.6615829467     79.5964965820     -69.3280258178
174  75   -5   19     0.0861956501     -9.8143329620     0.0095772953     0.3105213403     -0.7800971031     0.0383540391     51.6615829467     79.5964965820     -69.3280258178
175  27   -4   18     -0.0239432382     -9.7975721359     0.0167602658     0.3230383634     -0.6008636474     0.0535342884     51.6615829467     79.5964965820     -69.3280258178
175 235   -3   17     -0.0239432382     -9.7975721359     0.0167602658     0.3230383634     -0.6008636474     0.0535342884     51.6615829467     79.5964965820     -69.3280258178
176 187   -2   14     -0.0550694465     -9.7975721359     0.0407035017     0.3163803815     -0.4972651004     0.0545995712     51.6615829467     79.5964965820     -69.3280258178
177 140   -1   12     -0.0023943238     -9.7592630386     -0.1029559254     0.3201088666     -0.4368103981     0.0444794034     51.6615829467     79.5964965820     -69.3280258178
178  92   -2   11     -0.0023943238     -9.7592630386     -0.1029559254     0.3201088666     -0.4368103981     0.0444794034     51.6615829467     79.5964965820     -69.3280258178
179  44   -1   11     -0.0981672668     -9.7808122634     -0.0933786296     0.3217067718     -0.3859432220     0.0575290918     51.6615829467     79.5964965820     -69.3280258178
179 252   -1   12     -0.0407035017     -9.8263044357     0.0430978250     0.2990695476     -0.3830137252     0.0604586124     50.4357147216     78.3665313720     -69.8340682983
180 204   -1   11     -0.0407035017     -9.8263044357     0.0430978250     0.2990695476     -0.3830137252     0.0604586124     50.4357147216     78.3665313720     -69.8340682983
181 156   -1   10     -0.0383091812     -9.7927837371     -0.0215489125     0.2998685359     -0.3297497034     0.0583280563     50.4357147216     78.3665313720     -69.8340682983
182 109   -1   10     -0.1436594247     -9.7568693161     -0.1101388931     0.3043959617     -0.2913995933     0.0806989479     50.4357147216     78.3665313720     -69.8340682983
183  62    0    8     -0.1436594247     -9.7568693161     -0.1101388931     0.3043959617     -0.2913995933     0.0806989479     50.4357147216     78.3665313720     -69.8340682983
184  15   -1    9     -0.0981672668     -9.8191213607     -0.0359148550     0.2953410625     -0.3369403362     0.0812315845     50.4357147216     78.3665313720     -69.8340682983
184 223   -1    8     -0.1197161788     -9.8071498870     -0.1053502440     0.3012001276     -0.3435983419     0.0777694225     50.4357147216     78.3665313720     -69.8340682983
185 176   -1    8     -0.1197161788     -9.8071498870     -0.1053502440     0.3012001276     -0.3435983419     0.0777694225     50.4357147216     78.3665313720     -69.8340682983
186 128   -1    9     -0.1652083396     -9.8191213607     -0.1556310415     0.3049285888     -0.3582459688     0.0644534158     50.4357147216     78.3665313720     -69.8340682983
187  81   -1    9     -0.1484480619     -9.8382759094     -0.2178834438     0.3177119731     -0.4088468074     0.0428814840     50.4357147216     78.3665313720     -69.8340682983
188  33   -2   11     -0.1484480619     -9.8382759094     -0.2178834438     0.3177119731     -0.4088468074     0.0428814840     50.4357147216     78.3665313720     -69.8340682983
188 242   -1   12     -0.1221105098     -9.7616577148     -0.3064734458     0.3267668485     -0.4424031257     0.0298317956     50.4357147216     78.3665313720     -68.8219833374
189 194    0   16     0.0383091812     -9.8023614883     -0.0574637699     0.3155814170     -0.4599802494     0.0396856403     50.4357147216     78.3665313720     -68.8219833374
190 147    0   19     0.0383091812     -9.8023614883     -0.0574637699     0.3155814170     -0.4599802494     0.0396856403     50.4357147216     78.3665313720     -68.8219833374
191 100    0   21     0.0933786296     -9.7903900146     -0.0814070034     0.3075917959     -0.4029877185     0.0732419776     50.4357147216     78.3665313720     -68.8219833374
192  52    1   23     0.0047886476     -9.7784175872     -0.2777415513     0.3163803815     -0.3377392768     0.0998740005     50.4357147216     78.3665313720     -68.8219833374
193   4    3   25     0.0047886476     -9.7784175872     -0.2777415513     0.3163803815     -0.3377392768     0.0998740005     50.4357147216     78.3665313720     -68.8219833374
193 213    3   25     -0.2705585718     -9.8191213607     -0.1843629074     0.3097223758     -0.3438646793     0.0878895854     50.4357147216     78.3665313720     -68.8219833374
194 165    1   26     -0.0383091812     -9.7568693161     -0.2514039993     0.2964063644     -0.4160374641     0.0428814840     50.4357147216     78.3665313720     -68.8219833374
195 118    0   31     -0.0383091812     -9.7568693161     -0.2514039993     0.2964063644     -0.4160374641     0.0428814840     50.4357147216     78.3665313720     -68.8219833374
196  71    1   33     0.0430978250     -9.8143329620     -0.1340821266     0.2940094757     -0.3585122823     0.0335602760     49.3849678039     79.4207916259     -69.8340682983
197  23    1   34     0.0023943238     -9.7808122634     0.0335205316     0.3001348495     -0.2775509357     0.0567301321     49.3849678039     79.4207916259     -69.8340682983
197 231    1   34     0.0023943238     -9.7808122634     0.0335205316     0.3001348495     -0.2775509357     0.0567301321     49.3849678039     79.4207916259     -69.8340682983
198 183    2   30     -0.0407035017     -9.8358821868     0.1268991470     0.3131845235     -0.2546473979     0.0838947868     49.3849678039     79.4207916259     -69.8340682983
199 135    1   28     -0.0933786296     -9.8167276382     -0.1364764571     0.3211741447     -0.2671644687     0.0940149497     49.3849678039     79.4207916259     -69.8340682983
200  88    0   27     -0.0933786296     -9.8167276382     -0.1364764571     0.3211741447     -0.2671644687     0.0940149497     49.3849678039     79.4207916259     -69.8340682983
201  41    0   26     -0.1747856235     -9.7808122634     -0.2466153383     0.3174456596     -0.2916659164     0.0767041444     49.3849678039     79.4207916259     -69.8340682983
201 249    0   28     -0.2609812974     -9.7017993927     -0.1460537433     0.3078581333     -0.3547837734     0.0500721263     49.3849678039     79.4207916259     -69.8340682983
202 202    0   29     -0.2609812974     -9.7017993927     -0.1460537433     0.3078581333     -0.3547837734     0.0500721263     49.3849678039     79.4207916259     -69.8340682983
203 154   -1   28     -0.1029559254     -9.8239097595     0.0239432382     0.2972053337     -0.4543875694     0.0314297151     48.1590995788     78.1908187866     -70.3401107788
204 106   -1   28     -0.1364764571     -9.7712354660     -0.0933786296     0.3027980327     -0.4855470180     0.0247717118     48.1590995788     78.1908187866     -70.3401107788
205  59   -1   26     -0.1364764571     -9.7712354660     -0.0933786296     0.3027980327     -0.4855470180     0.0247717118     48.1590995788     78.1908187866     -70.3401107788
206  11   -1   26     -0.0239432382     -9.7951784133     -0.1005615949     0.3012001276     -0.4996619701     0.0314297151     48.1590995788     78.1908187866     -70.3401107788
206 219   -1   26     -0.0143659424     -9.7999668121     -0.1963345432     0.3099886894     -0.4908733844     0.0514037227     48.1590995788     78.1908187866     -70.3401107788
207 172   -3   24     -0.0143659424     -9.7999668121     -0.1963345432     0.3099886894     -0.4908733844     0.0514037227     48.1590995788     78.1908187866     -70.3401107788
208 124   -3   24     -0.0957729530     -9.7496862411     -0.2633756160     0.3038633108     -0.4908733844     0.0599259757     48.1590995788     78.1908187866     -70.3401107788
209  76   -2   23     0.0215489125     -9.7257432937     -0.2274607658     0.2958737373     -0.5119127273     0.0474089241     48.1590995788     78.1908187866     -70.3401107788
210  29   -2   22     0.0215489125     -9.7257432937     -0.2274607658     0.2958737373     -0.5119127273     0.0474089241     48.1590995788     78.1908187866     -70.3401107788
210 237   -2   24     -0.0143659424     -9.8119382858     -0.0909842967     0.2982706069     -0.4956671714     0.0559311676     46.5829849243     79.4207916259     -71.1835174560
211 189   -2   23     -0.2202777862     -9.7592630386     -0.1508424043     0.2956073760     -0.5388110160     0.0671166181     46.5829849243     79.4207916259     -71.1835174560
212 142   -2   23     -0.2202777862     -9.7592630386     -0.1508424043     0.2956073760     -0.5388110160     0.0671166181     46.5829849243     79.4207916259     -71.1835174560
213  94   -3   24     0.0407035017     -9.8310928344     -0.1699969768     0.2889493942     -0.6477359771     0.0593933343     46.5829849243     79.4207916259     -71.1835174560
214  47   -4   23     0.0646467447     -9.7520809173     -0.2322494029     0.3004011631     -0.6240334987     0.0905527973     46.5829849243     79.4207916259     -71.1835174560
214 255   -4   23     0.0646467447     -9.7520809173     -0.2322494029     0.3004011631     -0.6240334987     0.0905527973     46.5829849243     79.4207916259     -71.1835174560
215 207   -5   24     -0.0143659424     -9.7999668121     -0.1268991470     0.2889493942     -0.6024615764     0.1036024808     46.5829849243     79.4207916259     -71.1835174560
216 159   -5   26     0.0526751232     -9.8023614883     -0.1077445626     0.2924115657     -0.5649104118     0.0793673467     46.5829849243     79.4207916259     -71.1835174560
217 112   -5   25     0.0526751232     -9.8023614883     -0.1077445626     0.2924115657     -0.5649104118     0.0793673467     46.5829849243     79.4207916259     -71.1835174560
218  65   -5   25     0.0215489125     -9.7664461135     -0.1101388931     0.2972053337     -0.4820847988     0.0777694225     46.9332313537     79.7722091674     -68.4846191406
219  17   -3   25     -0.0718297100     -9.8071498870     -0.1436594247     0.2972053337     -0.4533222198     0.0806989479     46.9332313537     79.7722091674     -68.4846191406
219 226   -4   23     -0.0718297100     -9.8071498870     -0.1436594247     0.2972053337     -0.4533222198     0.0806989479     46.9332313537     79.7722091674     -68.4846191406
220 178   -4   23     -0.2083061695     -9.7903900146     -0.1771799468     0.2865525245     -0.5337509632     0.0881559181     46.9332313537     79.7722091674     -68.4846191406
221 131   -4   26     -0.0766183614     -9.8095445632     -0.0383091812     0.2780302762     -0.6179080963     0.0434141206     46.9332313537     79.7722091674     -68.4846191406
222  84   -6   25     -0.0766183614     -9.8095445632     -0.0383091812     0.2780302762     -0.6179080963     0.0434141206     46.9332313537     79.7722091674     -68.4846191406
223  36   -6   24     -0.0023943238     -9.7927837371     -0.0790126848     0.2873514938     -0.6003310203     0.0151841869     46.9332313537     79.7722091674     -68.4846191406
223 245   -4   23     0.0263375616     -9.8071498870     -0.1891515731     0.2902810096     -0.5800906181     0.0303644371     46.9332313537     79.7722091674     -68.4846191406
224 197   -4   20     0.0263375616     -9.8071498870     -0.1891515731     0.2902810096     -0.5800906181     0.0303644371     46.9332313537     79.7722091674     -68.4846191406
225 149   -5   21     -0.2226721048     -9.7999668121     -0.2897131729     0.2790955543     -0.6304251670     0.0833621501     46.9332313537     79.7722091674     -68.4846191406
226 102   -5   20     -0.0023943238     -9.8310928344     -0.1843629074     0.2806934833     -0.7135170936     0.0599259757     45.0068702697     79.2450790405     -71.0148391723
227  54   -6   19     -0.0023943238     -9.8310928344     -0.1843629074     0.2806934833     -0.7135170936     0.0599259757     45.0068702697     79.2450790405     -71.0148391723
228   6   -5   19     0.0574637699     -9.7784175872     -0.1077445626     0.3004011631     -0.6613183021     0.0527353286     45.0068702697     79.2450790405     -71.0148391723
228 214   -4   17     -0.0454921483     -9.7568693161     -0.2442210197     0.2996022224     -0.6021952152     0.0522026920     45.0068702697     79.2450790405     -71.0148391723
229 167   -4   18     -0.0454921483     -9.7568693161     -0.2442210197     0.2996022224     -0.6021952152     0.0522026920     45.0068702697     79.2450790405     -71.0148391723
230 119   -4   19     -0.0263375616     -9.7927837371     -0.2394323587     0.2942757797     -0.6197723865     0.0759051799     45.0068702697     79.2450790405     -71.0148391723
231  72   -4   18     -0.0311262083     -9.7903900146     -0.2274607658     0.2980042648     -0.6357515335     0.0862916755     45.0068702697     79.2450790405     -71.0148391723
232  24   -6   20     -0.0311262083     -9.7903900146     -0.2274607658     0.2980042648     -0.6357515335     0.0862916755     45.0068702697     79.2450790405     -71.0148391723
232 232   -7   19     0.0550694465     -9.8406705856     -0.1364764571     0.2988032341     -0.6197723865     0.0846937370     45.0068702697     79.2450790405     -71.0148391723
233 184   -5   17     0.0478864765     -9.7760238647     -0.2537982940     0.3102550268     -0.5739652633     0.1094615221     45.0068702697     80.2993392944     -69.3280258178
234 136   -5   17     0.0478864765     -9.7760238647     -0.2537982940     0.3102550268     -0.5739652633     0.1094615221     45.0068702697     80.2993392944     -69.3280258178
235  88   -6   16     -0.2035175085     -9.8023614883     -0.3280223608     0.3241036415     -0.5729000091     0.1384904270     45.0068702697     80.2993392944     -69.3280258178
236  40   -7   17     -0.0933786296     -9.8239097595     -0.2729529142     0.3214404582     -0.6538613319     0.1198480129     45.0068702697     80.2993392944     -69.3280258178
236 248   -6   17     -0.0933786296     -9.8239097595     -0.2729529142     0.3214404582     -0.6538613319     0.1198480129     45.0068702697     80.2993392944     -69.3280258178
237 201   -6   20     -0.1101388931     -9.7856006622     -0.3136564254     0.3163803815     -0.6994020938     0.0996076774     45.0068702697     80.2993392944     -69.3280258178
238 153   -7   22     -0.1173218607     -9.7640523910     -0.2442210197     0.3177119731     -0.6804933547     0.0593933343     45.0068702697     80.2993392944     -69.3280258178
239 106   -6   21     -0.1173218607     -9.7640523910     -0.2442210197     0.3177119731     -0.6804933547     0.0593933343     45.0068702697     80.2993392944     -69.3280258178
240  58   -7   22     0.0622524166     -9.8454589843     -0.0119716191     0.3081244468     -0.6344199657     0.0466099643     45.0068702697     80.2993392944     -69.3280258178
241  10   -5   20     -0.0287318849     -9.7999668121     -0.1867572593     0.3118529319     -0.5236308097     0.0676492595     44.6566200256     78.8936614990     -70.6774749755
241 219   -3   19     -0.0287318849     -9.7999668121     -0.1867572593     0.3118529319     -0.5236308097     0.0676492595     44.6566200256     78.8936614990     -70.6774749755
242 171   -4   20     -0.1364764571     -9.7784175872     -0.2753472328     0.3171793222     -0.4961997985     0.0716440629     44.6566200256     78.8936614990     -70.6774749755
243 124   -3   20     -0.1053502440     -9.8023614883     -0.3399939537     0.3153151035     -0.5241634368     0.0729756641     44.6566200256     78.8936614990     -70.6774749755
244  77   -2   21     -0.1053502440     -9.8023614883     -0.3399939537     0.3153151035     -0.5241634368     0.0729756641     44.6566200256     78.8936614990     -70.6774749755
245  29   -3   23     -0.0215489125     -9.7999668121     -0.2250664234     0.3219730854     -0.5494637966     0.0889548683     44.6566200256     78.8936614990     -70.6774749755
245 237   -3   23     -0.1436594247     -9.7808122634     -0.2945018005     0.3270331621     -0.5430721759     0.1044014453     44.6566200256     78.8936614990     -70.6774749755
246 190   -3   24     -0.1436594247     -9.7808122634     -0.2945018005     0.3270331621     -0.5430721759     0.1044014453     44.6566200256     78.8936614990     -70.6774749755
247 142   -4   24     -0.0718297100     -9.7879953384     -0.1556310415     0.3150487899     -0.5529260158     0.0791010284     44.6566200256     78.8936614990     -70.6774749755
248  94   -3   24     -0.0478864765     -9.8095445632     -0.1580253696     0.3054612636     -0.5350825309     0.0671166181     42.7302589416     80.4750442504     -70.1714324951
249  47   -4   26     -0.0478864765     -9.8095445632     -0.1580253696     0.3054612636     -0.5350825309     0.0671166181     42.7302589416     80.4750442504     -70.1714324951
249 255   -5   25     -0.0646467447     -9.7808122634     -0.1771799468     0.3091897487     -0.4802205562     0.0687145328     42.7302589416     80.4750442504     -70.1714324951
250 208   -4   25     -0.0574637699     -9.8263044357     -0.1268991470     0.3174456596     -0.4144394874     0.0756388616     42.7302589416     80.4750442504     -70.1714324951
251 160   -3   23     -0.0574637699     -9.8263044357     -0.1268991470     0.3174456596     -0.4144394874     0.0756388616     42.7302589416     80.4750442504     -70.1714324951
252 113   -3   20     -0.1580253696     -9.7975721359     -0.2322494029     0.3249026298     -0.3894054412     0.0812315845     42.7302589416     80.4750442504     -70.1714324951
253  66   -4   19     -0.1604196929     -9.7879953384     -0.2921074867     0.3257015705     -0.4461316108     0.0889548683     42.7302589416     80.4750442504     -70.1714324951
254  18   -5   20     -0.1604196929     -9.7879953384     -0.2921074867     0.3257015705     -0.4461316108     0.0889548683     42.7302589416     80.4750442504     -70.1714324951
254 227   -5   22     -0.1795742750     -9.7712354660     -0.3399939537     0.3174456596     -0.4903407573     0.0889548683     42.7302589416     80.4750442504     -70.1714324951
255 179   -4   24     -0.1316878080     -9.8286991119     -0.2825301933     0.3126518964     -0.5444037437     0.0705787849     43.7810020446     77.6636886596     -71.5208816528
  0 132   -4   27     -0.1316878080     -9.8286991119     -0.2825301933     0.3126518964     -0.5444037437     0.0705787849     43.7810020446     77.6636886596     -71.5208816528
  1  84   -4   24     -0.0909842967     -9.7736291885     -0.1508424043     0.3174456596     -0.5220328330     0.0543332529     43.7810020446     77.6636886596     -71.5208816528
  2  36   -3   24     -0.0383091812     -9.7927837371     -0.1819685935     0.3142498016     -0.4961997985     0.0649860572     43.7810020446     77.6636886596     -71.5208816528
  2 244   -3   25     -0.0383091812     -9.7927837371     -0.1819685935     0.3142498016     -0.4961997985     0.0649860572     43.7810020446     77.6636886596     -71.5208816528
  3 196   -3   21     -0.0095772953     -9.7832069396     -0.0909842967     0.3155814170     -0.4573170661     0.0836284732     43.7810020446     77.6636886596     -71.5208816528
  4 148   -2   21     -0.1604196929     -9.7856006622     -0.2202777862     0.3190435886     -0.4218964576     0.0982760810     43.7810020446     77.6636886596     -71.5208816528
  5 100   -1   20     -0.1604196929     -9.7856006622     -0.2202777862     0.3190435886     -0.4218964576     0.0982760810     43.7810020446     77.6636886596     -71.5208816528
  6  52   -2   18     -0.2753472328     -9.8023614883     -0.3447826147     0.3102550268     -0.4804869174     0.1025372028     43.7810020446     77.6636886596     -71.5208816528
  7   4   -3   19     -0.1915459060     -9.7975721359     -0.2657699346     0.3059938907     -0.6250987529     0.0982760810     43.7810020446     77.6636886596     -71.5208816528
  7 211   -3   20     -0.1915459060     -9.7975721359     -0.2657699346     0.3059938907     -0.6250987529     0.0982760810     43.7810020446     77.6636886596     -71.5208816528
  8 163   -4   20     -0.0335205316     -9.7951784133     -0.1005615949     0.3022654056     -0.7156476497     0.0814979076     41.6795120239     77.3122711181     -70.5087966918
  9 115   -4   20     0.0407035017     -9.7784175872     -0.0023943238     0.3033306837     -0.6274956703     0.0660513353     41.6795120239     77.3122711181     -70.5087966918
 10  67   -4   18     0.0407035017     -9.7784175872     -0.0023943238     0.3033306837     -0.6274956703     0.0660513353     41.6795120239     77.3122711181     -70.5087966918
 11  19   -4   15     -0.1604196929     -9.7616577148     -0.2035175085     0.3067928552     -0.4855470180     0.0812315845     41.6795120239     77.3122711181     -70.5087966918
 11 228   -4   13     -0.2968961238     -9.7784175872     -0.3352053165     0.3067928552     -0.4895417690     0.0841611099     41.6795120239     77.3122711181     -70.5087966918
 12 180   -3   12     -0.2968961238     -9.7784175872     -0.3352053165     0.3067928552     -0.4895417690     0.0841611099     41.6795120239     77.3122711181     -70.5087966918
 13 133   -3   12     -0.1723913097     -9.8167276382     -0.3806974601     0.3113202810     -0.5960698604     0.0838947868     41.6795120239     77.3122711181     -70.5087966918
 14  85   -4   13     -0.1149275422     -9.7975721359     -0.2968961238     0.3249026298     -0.5918087482     0.0798999786     41.6795120239     77.3122711181     -70.5087966918
 15  38   -3   14     -0.1149275422     -9.7975721359     -0.2968961238     0.3249026298     -0.5918087482     0.0798999786     41.6795120239     77.3122711181     -70.5087966918
 15 246   -4   14     -0.1795742750     -9.7760238647     -0.2873188495     0.3190435886     -0.5489311695     0.0580617332     40.8038940429     77.8394012451     -70.0027465820
 16 198   -4   15     -0.0143659424     -9.8047552108     -0.1436594247     0.3067928552     -0.5465342998     0.0511374044     40.8038940429     77.8394012451     -70.0027465820
 17 150   -3   16     -0.0143659424     -9.8047552108     -0.1436594247     0.3067928552     -0.5465342998     0.0511374044     40.8038940429     77.8394012451     -70.0027465820
 18 102   -3   15     -0.1939402198     -9.8047552108     -0.2777415513     0.3051949024     -0.4820847988     0.0652523756     40.8038940429     77.8394012451     -70.0027465820
 19  54   -3   15     -0.0143659424     -9.8047552108     -0.0957729530     0.3089233875     -0.4820847988     0.0719103813     40.8038940429     77.8394012451     -70.0027465820
 20   6   -3   14     -0.0143659424     -9.8047552108     -0.0957729530     0.3089233875     -0.4820847988     0.0719103813     40.8038940429     77.8394012451     -70.0027465820
 20 214   -3   11     -0.0885899734     -9.7808122634     -0.1843629074     0.3243699550     -0.3635723590     0.0862916755     40.8038940429     77.8394012451     -70.0027465820
 21 166   -3   10     -0.2992904472     -9.7568693161     -0.3280223608     0.3320932626     -0.2908669662     0.0721766996     40.8038940429     77.8394012451     -70.0027465820
 22 118   -2   10     -0.2992904472     -9.7568693161     -0.3280223608     0.3320932626     -0.2908669662     0.0721766996     40.8038940429     77.8394012451     -70.0027465820
 23  70   -2   10     -0.2777415513     -9.8119382858     -0.3040791034     0.3249026298     -0.3593112230     0.0530016469     38.3521575927     79.2450790405     -71.3522033691
 24  22   -2   11     -0.1987288665     -9.7856006622     -0.4692874431     0.3227720499     -0.4711657047     0.0684482145     38.3521575927     79.2450790405     -71.3522033691
 24 230   -1   13     -0.1987288665     -9.7856006622     -0.4692874431     0.3227720499     -0.4711657047     0.0684482145     38.3521575927     79.2450790405     -71.3522033691
 25 183   -1   15     0.0287318849     -9.8191213607     -0.3783031463     0.3283648014     -0.5302887439     0.0886885547     38.3521575927     79.2450790405     -71.3522033691
 26 135   -3   18     -0.0838013267     -9.7401084899     -0.3399939537     0.3246362686     -0.4546538352     0.1009392738     38.3521575927     79.2450790405     -71.3522033691
 27  87   -3   21     -0.0838013267     -9.7401084899     -0.3399939537     0.3246362686     -0.4546538352     0.1009392738     38.3521575927     79.2450790405     -71.3522033691
 28  39   -3   22     -0.0885899734     -9.7832069396     0.0335205316     0.3009338140     -0.3923349380     0.0905527973     38.3521575927     79.2450790405     -71.3522033691
 28 247   -3   22     -0.2897131729     -9.7832069396     -0.1508424043     0.2969389915     -0.3420004367     0.0870906257     38.3521575927     79.2450790405     -71.3522033691
 29 199   -3   20     -0.2897131729     -9.7832069396     -0.1508424043     0.2969389915     -0.3420004367     0.0870906257     38.3521575927     79.2450790405     -71.3522033691
 30 151   -4   18     -0.1604196929     -9.7999668121     -0.2466153383     0.3075917959     -0.3976613235     0.0577954101     37.8267860412     76.9608535766     -70.1714324951
 31 104   -4   16     -0.1364764571     -9.8071498870     -0.4046407222     0.3203751802     -0.4027214050     0.0540669345     37.8267860412     76.9608535766     -70.1714324951
 32  56   -4   16     -0.1364764571     -9.8071498870     -0.4046407222     0.3203751802     -0.4027214050     0.0540669345     37.8267860412     76.9608535766     -70.1714324951
 33   8   -4   18     -0.2130948066     -9.8143329620     -0.3447826147     0.3238373279     -0.4232280731     0.0532679653     37.8267860412     76.9608535766     -70.1714324951
 33 216   -4   19     -0.2011231899     -9.7568693161     -0.2777415513     0.3139834880     -0.4898080825     0.0423488426     37.8267860412     76.9608535766     -70.1714324951
 34 169   -5   22     -0.2011231899     -9.7568693161     -0.2777415513     0.3139834880     -0.4898080825     0.0423488426     37.8267860412     76.9608535766     -70.1714324951
 35 121   -6   23     -0.1053502440     -9.7856006622     -0.0838013267     0.3246362686     -0.5025915145     0.0364897990     37.8267860412     76.9608535766     -70.1714324951
 36  73   -5   22     -0.1101388931     -9.7736291885     -0.3902747631     0.3336911678     -0.4583823204     0.0452783632     37.8267860412     76.9608535766     -70.1714324951
 37  26   -4   23     -0.1101388931     -9.7736291885     -0.3902747631     0.3336911678     -0.4583823204     0.0452783632     37.8267860412     76.9608535766     -70.1714324951
 37 234   -5   24     -0.1580253696     -9.7856006622     -0.3112620830     0.3288974285     -0.4559854507     0.0399519634     38.5272827148     79.7722091674     -71.5208816528
 38 187   -6   25     -0.1652083396     -9.7999668121     -0.2178834438     0.3206414937     -0.5041893959     0.0340929174     38.5272827148     79.7722091674     -71.5208816528
 39 139   -6   27     -0.1652083396     -9.7999668121     -0.2178834438     0.3206414937     -0.5041893959     0.0340929174     38.5272827148     79.7722091674     -71.5208816528
 40  92   -6   28     -0.0311262083     -9.7736291885     -0.2849245071     0.3211741447     -0.5324193000     0.0295654773     38.5272827148     79.7722091674     -71.5208816528
 41  44   -5   28     -0.1149275422     -9.7760238647     -0.3208393812     0.3339574813     -0.4674372196     0.0287665157     38.5272827148     79.7722091674     -71.5208816528
 41 253   -4   28     -0.1149275422     -9.7760238647     -0.3208393812     0.3339574813     -0.4674372196     0.0287665157     38.5272827148     79.7722091674     -71.5208816528
 42 205   -4   30     -0.1676026582     -9.7856006622     -0.3471769332     0.3328922033     -0.4887428283     0.0322286796     38.5272827148     79.7722091674     -71.5208816528
 43 158   -4   31     0.0215489125     -9.7975721359     -0.0359148550     0.3331585407     -0.5582523822     0.0277012324     38.5272827148     79.7722091674     -71.5208816528
 44 110   -5   34     0.0215489125     -9.7975721359     -0.0359148550     0.3331585407     -0.5582523822     0.0277012324     38.5272827148     79.7722091674     -71.5208816528
 45  62   -5   34     0.0766183614     -9.7664461135     -0.0574637699     0.3312942981     -0.4783563613     0.0383540391     38.5272827148     79.7722091674     -71.5208816528
 46  15   -4   30     0.0215489125     -9.8286991119     -0.0861956501     0.3384849548     -0.3228253841     0.0628554916     38.5272827148     79.7722091674     -71.5208816528
 46 223   -3   28     0.0215489125     -9.8286991119     -0.0861956501     0.3384849548     -0.3228253841     0.0628554916     38.5272827148     79.7722091674     -71.5208816528
 47 176   -3   24     -0.1556310415     -9.7640523910     -0.3375996351     0.3440776824     -0.2333417892     0.0676492595     38.5272827148     79.7722091674     -71.5208816528
 48 128   -3   23     -0.1987288665     -9.7999668121     -0.1628140068     0.3296963930     -0.3143031358     0.0679155731     38.5272827148     79.7722091674     -71.5208816528
 49  81   -3   24     -0.1987288665     -9.7999668121     -0.1628140068     0.3296963930     -0.3143031358     0.0679155731     38.5272827148     79.7722091674     -71.5208816528
 50  33   -3   23     -0.2394323587     -9.7688407897     -0.2801358699     0.3315606117     -0.4125752449     0.0671166181     38.5272827148     79.7722091674     -71.5208816528
 50 242   -3   24     -0.1077445626     -9.7640523910     -0.3040791034     0.3454092741     -0.5103147506     0.0487405300     38.5272827148     79.7722091674     -71.5208816528
 51 194   -4   25     -0.1077445626     -9.7640523910     -0.3040791034     0.3454092741     -0.5103147506     0.0487405300     38.5272827148     79.7722091674     -71.5208816528
 52 145   -3   25     0.1628140068     -9.7496862411     0.0000000000     0.3360880613     -0.4927376747     0.0492731666     38.5272827148     79.7722091674     -71.5208816528
 53  97   -4   26     0.0718297100     -9.7879953384     -0.0191545906     0.3142498016     -0.2884700775     0.0844274330     36.6009178161     78.5422439575     -70.6774749755
 54  48   -4   23     0.0718297100     -9.7879953384     -0.0191545906     0.3142498016     -0.2884700775     0.0844274330     36.6009178161     78.5422439575     -70.6774749755
 55   0   -2   19     -0.2130948066     -9.7832069396     -0.1388707752     0.3091897487     -0.2045792102     0.1054667234     36.6009178161     78.5422439575     -70.6774749755
 55 208   -2   18     -0.2681642532     -9.8047552108     -0.2250664234     0.3030643701     -0.3481257915     0.0966781520     36.6009178161     78.5422439575     -70.6774749755
 56 160   -3   17     -0.2681642532     -9.8047552108     -0.2250664234     0.3030643701     -0.3481257915     0.0966781520     36.6009178161     78.5422439575     -70.6774749755
 57 113   -4   16     -0.1412650966     -9.8310928344     -0.3136564254     0.3086570739     -0.4988629817     0.0743072605     36.6009178161     78.5422439575     -70.6774749755
 58  65   -4   16     -0.0359148550     -9.7927837371     -0.1652083396     0.3272994995     -0.5273592472     0.0543332529     36.6009178161     78.5422439575     -70.6774749755
 59  18   -5   17     -0.0359148550     -9.7927837371     -0.1652083396     0.3272994995     -0.5273592472     0.0543332529     36.6009178161     78.5422439575     -70.6774749755
 59 226   -6   19     -0.0263375616     -9.7640523910     -0.0454921483     0.3161140441     -0.4701004028     0.0545995712     36.6009178161     78.5422439575     -70.6774749755
 60 178   -5   20     0.0000000000     -9.7616577148     -0.0143659424     0.3113202810     -0.4104446887     0.0636544513     35.1999244689     79.5964965820     -72.0269241333
 61 130   -5   18     0.0000000000     -9.7616577148     -0.0143659424     0.3113202810     -0.4104446887     0.0636544513     35.1999244689     79.5964965820     -72.0269241333
 62  81   -5   16     -0.0814070034     -9.8143329620     -0.2154891252     0.3147824287     -0.3180315971     0.0740409421     35.1999244689     79.5964965820     -72.0269241333
 63  33   -5   14     -0.1221105098     -9.8215160369     -0.2897131729     0.3288974285     -0.3196295499     0.0657850217     35.1999244689     79.5964965820     -72.0269241333
 63 241   -5   14     -0.1221105098     -9.8215160369     -0.2897131729     0.3288974285     -0.3196295499     0.0657850217     35.1999244689     79.5964965820     -72.0269241333
 64 194   -3   15     -0.0646467447     -9.8239097595     -0.1963345432     0.3334248542     -0.3784862756     0.0569964504     35.1999244689     79.5964965820     -72.0269241333
 65 146   -3   14     0.0454921483     -9.7784175872     -0.1197161788     0.3374196529     -0.3553164005     0.0580617332     35.1999244689     79.5964965820     -72.0269241333
 66  99   -4   14     0.0454921483     -9.7784175872     -0.1197161788     0.3374196529     -0.3553164005     0.0580617332     35.1999244689     79.5964965820     -72.0269241333
 67  51   -3   14     0.0526751232     -9.7664461135     -0.2394323587     0.3360880613     -0.2234879493     0.0668502998     35.1999244689     79.5964965820     -72.0269241333
 68   3   -3   12     -0.1388707752     -9.7999668121     -0.2202777862     0.3400828599     -0.1329391002     0.0599259757     35.3750495910     79.4207916259     -70.1714324951
 68 211   -2   15     -0.1388707752     -9.7999668121     -0.2202777862     0.3400828599     -0.1329391002     0.0599259757     35.3750495910     79.4207916259     -70.1714324951
 69 164   -2   16     -0.1532367229     -9.8071498870     -0.1556310415     0.3390175819     -0.1707565546     0.0543332529     35.3750495910     79.4207916259     -70.1714324951
 70 116   -3   15     -0.1221105098     -9.7544746398     -0.1652083396     0.3302290201     -0.2700939655     0.0681819009     35.3750495910     79.4207916259     -70.1714324951
 71  68   -1   16     -0.1221105098     -9.7544746398     -0.1652083396     0.3302290201     -0.2700939655     0.0681819009     35.3750495910     79.4207916259     -70.1714324951
 72  20   -2   14     -0.0095772953     -9.7664461135     -0.1604196929     0.3320932626     -0.3188305377     0.0692471790     35.3750495910     79.4207916259     -70.1714324951
 72 229   -2   14     0.0335205316     -9.7736291885     0.0311262083     0.3304953336     -0.2533158063     0.0684482145     35.3750495910     79.4207916259     -70.1714324951
 73 181   -1   13     0.0335205316     -9.7736291885     0.0311262083     0.3304953336     -0.2533158063     0.0684482145     35.3750495910     79.4207916259     -70.1714324951
 74 133   -2    9     -0.0454921483     -9.7688407897     0.0790126848     0.3086570739     -0.1403960609     0.0865579891     35.3750495910     79.4207916259     -70.1714324951
 75  85   -1    6     -0.0646467447     -9.7736291885     -0.1412650966     0.2868188381     -0.1009806752     0.0985423946     35.7252960205     79.0693664550     -70.8461532592
 76  37    0    3     -0.0646467447     -9.7736291885     -0.1412650966     0.2868188381     -0.1009806752     0.0985423946     35.7252960205     79.0693664550     -70.8461532592
 76 245    0    0     -0.0933786296     -9.8430643081     -0.2849245071     0.2841556358     -0.1071060419     0.1001403212     35.7252960205     79.0693664550     -70.8461532592
 77 197    0    0     -0.0861956501     -9.7999668121     -0.1676026582     0.3299627065     -0.1111008405     0.0825631904     35.7252960205     79.0693664550     -70.8461532592
 78 149    0    0     -0.0861956501     -9.7999668121     -0.1676026582     0.3299627065     -0.1111008405     0.0825631904     35.7252960205     79.0693664550     -70.8461532592
 79 101    0    0     -0.0574637699     -9.7257432937     -0.1364764571     0.3225057363     -0.1052417993     0.0679155731     35.7252960205     79.0693664550     -70.8461532592
 80  54    0    0     -0.0838013267     -9.7688407897     -0.2202777862     0.2868188381     -0.0881973075     0.0793673467     35.7252960205     79.0693664550     -70.8461532592
 81   6    0    0     -0.0838013267     -9.7688407897     -0.2202777862     0.2868188381     -0.0881973075     0.0793673467     35.7252960205     79.0693664550     -70.8461532592
 81 214    0    0     -0.1221105098     -9.8071498870     -0.1843629074     0.2894820213     -0.0921921157     0.0796336650     35.7252960205     79.0693664550     -70.8461532592
 82 166    0    0     -0.1005615949     -9.8143329620     -0.2346437215     0.2849545955     -0.1140303611     0.0569964504     35.0247993469     78.7179489135     -68.8219833374
 83 118    0    0     -0.1005615949     -9.8143329620     -0.2346437215     0.2849545955     -0.1140303611     0.0569964504     35.0247993469     78.7179489135     -68.8219833374
 84  71    0    0     -0.0742240333     -9.7927837371     -0.2250664234     0.2926778793     -0.1134977221     0.0458110046     35.0247993469     78.7179489135     -68.8219833374
 85  23    0    0     -0.0335205316     -9.7784175872     -0.2537982940     0.3078581333     -0.1044428467     0.0463436508     35.0247993469     78.7179489135     -68.8219833374
 85 232    0    0     -0.0335205316     -9.7784175872     -0.2537982940     0.3078581333     -0.1044428467     0.0463436508     35.0247993469     78.7179489135     -68.8219833374
 86 184    0    0     0.0023943238     -9.7472915649     -0.1699969768     0.3115866184     -0.0903278732     0.0812315845     35.0247993469     78.7179489135     -68.8219833374
 87 136    0    0     -0.0071829710     -9.7999668121     -0.2298550844     0.2902810096     -0.0738160228     0.1334303379     35.0247993469     78.7179489135     -68.8219833374
 88  88    0    0     -0.0071829710     -9.7999668121     -0.2298550844     0.2902810096     -0.0738160228     0.1334303379     35.0247993469     78.7179489135     -68.8219833374
 89  40    0    0     -0.2154891252     -9.8765850067     -0.3136564254     0.3075917959     -0.0756802606     0.1552685737     35.0247993469     78.7179489135     -68.8219833374
 89 248    0    0     -0.1604196929     -9.7999668121     -0.2083061695     0.3637853622     -0.1276126980     0.0934823131     35.0247993469     78.7179489135     -68.8219833374
 90 201    0    0     -0.1604196929     -9.7999668121     -0.2083061695     0.3637853622     -0.1276126980     0.0934823131     35.0247993469     78.7179489135     -68.8219833374
 91 153    0    0     -0.0071829710     -9.7592630386     -0.2274607658     0.3555294275     -0.1672943973     0.0721766996     35.1999244689     79.2450790405     -71.0148391723
 92 105    0    0     0.0215489125     -9.6970109939     -0.1891515731     0.3315606117     -0.1161609292     0.1305008172     35.1999244689     79.2450790405     -71.0148391723
 93  58    0    0     0.0215489125     -9.6970109939     -0.1891515731     0.3315606117     -0.1161609292     0.1305008172     35.1999244689     79.2450790405     -71.0148391723
 94   9    0    0     -0.0909842967     -9.7137708663     -0.1867572593     0.2932105064     -0.0799413871     0.1941513442     35.1999244689     79.2450790405     -71.0148391723
 94 217    0    0     -0.1556310415     -9.7808122634     -0.2561926364     0.2564583301     -0.0647611331     0.2157232522     35.1999244689     79.2450790405     -71.0148391723
 95 169    0    0     -0.1556310415     -9.7808122634     -0.2561926364     0.2564583301     -0.0647611331     0.2157232522     35.1999244689     79.2450790405     -71.0148391723
 96 122    0    0     -0.2609812974     -9.8263044357     -0.2561926364     0.2537951469     -0.0634295368     0.2042715072     35.1999244689     79.2450790405     -71.0148391723
 97  74    0    0     -0.2490096569     -9.9532032012     -0.3639371871     0.2873514938     -0.1001817107     0.1400883436     35.1999244689     79.2450790405     -71.0148391723
 98  26    0    0     -0.2490096569     -9.9532032012     -0.3639371871     0.2873514938     -0.1001817107     0.1400883436     35.1999244689     79.2450790405     -71.0148391723
 98 234    0    0     -0.1867572593     -9.8406705856     -0.2777415513     0.3893520832     -0.0980511569     0.0817642307     37.3014144897     79.2450790405     -70.6774749755
 99 185    0    0     -0.1556310415     -9.7233486175     -0.1963345432     0.4327622413     -0.1212210059     0.0215758681     37.3014144897     79.2450790405     -70.6774749755
100 138    0    0     -0.1556310415     -9.7233486175     -0.1963345432     0.4327622413     -0.1212210059     0.0215758681     37.3014144897     79.2450790405     -70.6774749755
101  91    0    0     -0.1173218607     -9.6730680465     -0.1532367229     0.3688454389     -0.1177588462     0.0066619443     37.3014144897     79.2450790405     -70.6774749755
102  43    0    0     -0.1676026582     -9.7185602188     -0.2035175085     0.3001348495     -0.1004480361     0.0308970785     37.3014144897     79.2450790405     -70.6774749755
102 250    0    0     -0.1676026582     -9.7185602188     -0.2035175085     0.3001348495     -0.1004480361     0.0308970785     37.3014144897     79.2450790405     -70.6774749755
103 202    0    0     -0.0742240333     -9.9292602539     -0.3567542552     0.2814924430     -0.1057744383     0.0391530036     37.3014144897     79.2450790405     -70.6774749755
104 155    0    0     -0.1292934894     -9.8813743591     -0.2633756160     0.3533988475     -0.0916594696     0.0615238904     37.3014144897     79.2450790405     -70.6774749755
105 107    0    0     -0.1292934894     -9.8813743591     -0.2633756160     0.3533988475     -0.0916594696     0.0615238904     37.3014144897     79.2450790405     -70.6774749755
106  59    0    0     -0.1149275422     -9.7760238647     -0.1987288665     0.3853572845     -0.0977848243     0.0679155731     35.3750495910     79.0693664550     -70.1714324951
107  12    0    0     -0.1005615949     -9.6682786941     -0.1364764571     0.3475398540     -0.1025785923     0.0756388616     35.3750495910     79.0693664550     -70.1714324951
107 220    0    0     -0.1005615949     -9.6682786941     -0.1364764571     0.3475398540     -0.1025785923     0.0756388616     35.3750495910     79.0693664550     -70.1714324951
108 173    0    0     -0.1221105098     -9.7281370162     -0.2083061695     0.2806934833     -0.1020459651     0.0900201511     35.3750495910     79.0693664550     -70.1714324951
109 125    0    0     -0.0957729530     -9.8191213607     -0.2705585718     0.2601868152     -0.0967195606     0.1057330369     35.3750495910     79.0693664550     -70.1714324951
110  77    0    0     -0.0957729530     -9.8191213607     -0.2705585718     0.2601868152     -0.0967195606     0.1057330369     35.3750495910     79.0693664550     -70.1714324951
111  29    0    0     -0.1292934894     -9.8095445632     -0.2514039993     0.2894820213     -0.0727507400     0.1392893791     35.3750495910     79.0693664550     -70.1714324951
111 237    0    0     -0.1340821266     -9.7879953384     -0.2298550844     0.3059938907     -0.0631632137     0.1448821067     35.3750495910     79.0693664550     -70.1714324951
112 189    0    0     -0.1340821266     -9.7879953384     -0.2298550844     0.3059938907     -0.0631632137     0.1448821067     35.3750495910     79.0693664550     -70.1714324951
113 142    0    0     -0.2609812974     -9.8430643081     -0.3040791034     0.3089233875     -0.0700875377     0.1475453138     36.0755462646     79.4207916259     -69.8340682983
114  93    0    0     -0.2250664234     -9.8909511566     -0.3064734458     0.3395502328     -0.1017796397     0.1057330369     36.0755462646     79.4207916259     -69.8340682983
115  46    0    0     -0.2250664234     -9.8909511566     -0.3064734458     0.3395502328     -0.1017796397     0.1057330369     36.0755462646     79.4207916259     -69.8340682983
115 254    0    0     -0.2609812974     -9.7041940689     -0.2059118509     0.3725739002     -0.1031112432     0.0705787849     36.0755462646     79.4207916259     -69.8340682983
116 206    0    0     -0.1484480619     -9.6874332427     -0.1316878080     0.3379523277     -0.1180251712     0.0370224428     36.0755462646     79.4207916259     -69.8340682983
117 158    0    0     -0.1484480619     -9.6874332427     -0.1316878080     0.3379523277     -0.1180251712     0.0370224428     36.0755462646     79.4207916259     -69.8340682983
118 111    0    0     -0.1604196929     -9.7281370162     -0.2083061695     0.2703069686     -0.1150956392     0.0367561221     36.0755462646     79.4207916259     -69.8340682983
119  63    0    0     -0.1340821266     -9.8598251342     -0.3112620830     0.2511319160     -0.1177588462     0.0213095474     36.0755462646     79.4207916259     -69.8340682983
120  15    0    0     -0.1340821266     -9.8598251342     -0.3112620830     0.2511319160     -0.1177588462     0.0213095474     36.0755462646     79.4207916259     -69.8340682983
120 224    0    0     -0.1412650966     -9.8694019317     -0.3399939537     0.3054612636     -0.1108345270     0.0189126663     34.8496780395     78.1908187866     -70.0027465820
121 176    0    0     -0.1005615949     -9.7856006622     -0.2609812974     0.3701770305     -0.1007143497     0.0261033153     34.8496780395     78.1908187866     -70.0027465820
122 127    0    0     -0.1005615949     -9.7856006622     -0.2609812974     0.3701770305     -0.1007143497     0.0261033153     34.8496780395     78.1908187866     -70.0027465820
123  79    0    0     -0.0981672668     -9.7736291885     -0.2514039993     0.3797645568     -0.0945889949     0.0572627735     34.8496780395     78.1908187866     -70.0027465820
124  31    0    0     -0.1364764571     -9.7903900146     -0.2107004880     0.3749707937     -0.0956542778     0.0697798204     34.8496780395     78.1908187866     -70.0027465820
124 239    0    0     -0.1364764571     -9.7903900146     -0.2107004880     0.3749707937     -0.0956542778     0.0697798204     34.8496780395     78.1908187866     -70.0027465820
125 190    0    0     -0.0814070034     -9.7496862411     -0.2059118509     0.3600568771     -0.0943226718     0.0700461387     34.8496780395     78.1908187866     -70.0027465820
126 142    0    0     -0.1292934894     -9.7688407897     -0.1963345432     0.3374196529     -0.0887299442     0.0929496765     34.8496780395     78.1908187866     -70.0027465820
127  94    0    0     -0.1292934894     -9.7688407897     -0.1963345432     0.3374196529     -0.0887299442     0.0929496765     34.8496780395     78.1908187866     -70.0027465820
128  47    0    0     -0.1221105098     -9.7832069396     -0.2202777862     0.3102550268     -0.0847351455     0.1062656760     34.8496780395     78.1908187866     -70.0027465820
128 254    0    0     -0.1412650966     -9.8095445632     -0.2154891252     0.2953410625     -0.0908605098     0.0990750312     35.1999244689     78.8936614990     -71.3522033691
129 207    0    0     -0.1412650966     -9.8095445632     -0.2154891252     0.2953410625     -0.0908605098     0.0990750312     35.1999244689     78.8936614990     -71.3522033691
130 159    0    0     -0.1388707752     -9.7784175872     -0.2322494029     0.2860198497     -0.1031112432     0.0783020591     35.1999244689     78.8936614990     -71.3522033691
131 111    0    0     -0.1268991470     -9.7353200912     -0.2250664234     0.2758996963     -0.1047091603     0.0727093458     35.1999244689     78.8936614990     -71.3522033691
132  63    0    0     -0.1268991470     -9.7353200912     -0.2250664234     0.2758996963     -0.1047091603     0.0727093458     35.1999244689     78.8936614990     -71.3522033691
133  16    0    0     -0.0909842967     -9.8023614883     -0.2873188495     0.2673774719     -0.1023122787     0.0759051799     35.1999244689     78.8936614990     -71.3522033691
133 224    0    0     -0.1652083396     -9.8071498870     -0.2705585718     0.2897483348     -0.0881973075     0.0956128787     35.1999244689     78.8936614990     -71.3522033691
134 176    0    0     -0.1652083396     -9.8071498870     -0.2705585718     0.2897483348     -0.0881973075     0.0956128787     35.1999244689     78.8936614990     -71.3522033691
135 128    0    0     -0.1436594247     -9.7999668121     -0.2753472328     0.3065265178     -0.0985837936     0.0822968578     35.1999244689     78.8936614990     -71.3522033691
136  81    0    0     -0.0933786296     -9.7927837371     -0.2777415513     0.3235710144     -0.1012470006     0.0814979076     36.9511642456     79.2450790405     -69.3280258178
137  33    0    0     -0.0933786296     -9.7927837371     -0.2777415513     0.3235710144     -0.1012470006     0.0814979076     36.9511642456     79.2450790405     -69.3280258178
137 241    0    0     -0.1149275422     -9.7951784133     -0.2968961238     0.3331585407     -0.0932573890     0.0974771118     36.9511642456     79.2450790405     -69.3280258178
138 194    0    0     -0.1436594247     -9.7832069396     -0.2442210197     0.3464745521     -0.0929910659     0.1065320014     36.9511642456     79.2450790405     -69.3280258178
139 146    0    0     -0.1436594247     -9.7832069396     -0.2442210197     0.3464745521     -0.0929910659     0.1065320014     36.9511642456     79.2450790405     -69.3280258178
140  99    0    0     -0.1508424043     -9.7616577148     -0.2514039993     0.3408818244     -0.1004480361     0.1004066348     36.9511642456     79.2450790405     -69.3280258178
141  50    0    0     -0.1364764571     -9.7927837371     -0.2801358699     0.3270331621     -0.1023122787     0.0998740005     36.9511642456     79.2450790405     -69.3280258178
142   3    0    0     -0.1364764571     -9.7927837371     -0.2801358699     0.3270331621     -0.1023122787     0.0998740005     36.9511642456     79.2450790405     -69.3280258178
142 211    0    0     -0.1699969768     -9.8047552108     -0.2633756160     0.3291637420     -0.0967195606     0.0996076774     36.9511642456     79.2450790405     -69.3280258178
143 163    0    0     -0.1699969768     -9.7879953384     -0.2490096569     0.3318269252     -0.1004480361     0.0876232719     36.6009178161     77.8394012451     -69.6653900146
144 116    0    0     -0.1699969768     -9.7879953384     -0.2490096569     0.3318269252     -0.1004480361     0.0876232719     36.6009178161     77.8394012451     -69.6653900146
145  68    0    0     -0.1460537433     -9.7784175872     -0.2226721048     0.3275658130     -0.1100355625     0.0745735836     36.6009178161     77.8394012451     -69.6653900146
146  20    0    0     -0.1484480619     -9.7856006622     -0.2418267011     0.3174456596     -0.1124324440     0.0708450984     36.6009178161     77.8394012451     -69.6653900146
146 228    0    0     -0.1484480619     -9.7856006622     -0.2418267011     0.3174456596     -0.1124324440     0.0708450984     36.6009178161     77.8394012451     -69.6653900146
147 180    0    0     -0.1388707752     -9.7832069396     -0.2777415513     0.3190435886     -0.1068397283     0.0737746238     36.6009178161     77.8394012451     -69.6653900146
148 133    0    0     -0.1412650966     -9.7975721359     -0.2490096569     0.3302290201     -0.0980511569     0.0772367858     36.6009178161     77.8394012451     -69.6653900146
149  85    0    0     -0.1412650966     -9.7975721359     -0.2490096569     0.3302290201     -0.0980511569     0.0772367858     36.6009178161     77.8394012451     -69.6653900146
150  37    0    0     -0.1508424043     -9.7760238647     -0.2466153383     0.3267668485     -0.0969858741     0.0860253524     36.6009178161     77.8394012451     -69.6653900146
150 245    0    0     -0.1484480619     -9.7616577148     -0.2657699346     0.3217067718     -0.0969858741     0.0950802326     37.6516609191     77.8394012451     -70.6774749755
151 198    0    0     -0.1484480619     -9.7616577148     -0.2657699346     0.3217067718     -0.0969858741     0.0950802326     37.6516609191     77.8394012451     -70.6774749755
152 150    0    0     -0.1604196929     -9.7975721359     -0.2729529142     0.3169130086     -0.0948553180     0.1041351199     37.6516609191     77.8394012451     -70.6774749755
153 103    0    0     -0.1771799468     -9.8239097595     -0.2681642532     0.3371533393     -0.0937900352     0.0980097579     37.6516609191     77.8394012451     -70.6774749755
154  55    0    0     -0.1771799468     -9.8239097595     -0.2681642532     0.3371533393     -0.0937900352     0.0980097579     37.6516609191     77.8394012451     -70.6774749755
155   8    0    0     -0.1652083396     -9.7760238647     -0.2202777862     0.3520672559     -0.0924584293     0.0948139095     37.6516609191     77.8394012451     -70.6774749755
155 216    0    0     -0.1652083396     -9.7329254150     -0.2226721048     0.3355554342     -0.0908605098     0.1030698418     37.6516609191     77.8394012451     -70.6774749755
156 168    0    0     -0.1652083396     -9.7329254150     -0.2226721048     0.3355554342     -0.0908605098     0.1030698418     37.6516609191     77.8394012451     -70.6774749755
157 120    0    0     -0.1747856235     -9.8095445632     -0.2514039993     0.3153151035     -0.0908605098     0.1073309659     37.6516609191     77.8394012451     -70.6774749755
158  72    0    0     -0.1819685935     -9.7879953384     -0.2777415513     0.3153151035     -0.0865993881     0.1081299190     37.6516609191     77.8394012451     -70.6774749755
159  25    0    0     -0.1819685935     -9.7879953384     -0.2777415513     0.3153151035     -0.0865993881     0.1081299190     37.6516609191     77.8394012451     -70.6774749755
159 233    0    0     -0.2083061695     -9.7760238647     -0.2657699346     0.3278321266     -0.0863330650     0.1020045518     37.6516609191     77.8394012451     -70.6774749755
160 185    0    0     -0.1915459060     -9.7712354660     -0.2466153383     0.3304953336     -0.0945889949     0.0878895854     37.6516609191     77.8394012451     -70.6774749755
161 138    0    0     -0.1915459060     -9.7712354660     -0.2466153383     0.3304953336     -0.0945889949     0.0878895854     37.6516609191     77.8394012451     -70.6774749755
162  90    0    0     -0.1771799468     -9.7808122634     -0.2490096569     0.3158477306     -0.0983174705     0.0825631904     37.6516609191     77.8394012451     -70.6774749755
163  43    0    0     -0.1963345432     -9.7832069396     -0.2442210197     0.3059938907     -0.0977848243     0.0828295040     37.6516609191     77.8394012451     -70.6774749755
163 251    0    0     -0.1963345432     -9.7832069396     -0.2442210197     0.3059938907     -0.0977848243     0.0828295040     37.6516609191     77.8394012451     -70.6774749755
164 203    0    0     -0.1915459060     -9.7951784133     -0.2537982940     0.3187772750     -0.1017796397     0.0721766996     37.6516609191     77.8394012451     -70.6774749755
165 156    0    0     -0.1795742750     -9.7975721359     -0.2561926364     0.3374196529     -0.1068397283     0.0649860572     37.6516609191     77.8394012451     -70.6774749755
166 108    0    0     -0.1795742750     -9.7975721359     -0.2561926364     0.3374196529     -0.1068397283     0.0649860572     37.6516609191     77.8394012451     -70.6774749755
167  61    0    0     -0.1532367229     -9.7592630386     -0.2633756160     0.3454092741     -0.1057744383     0.0687145328     34.6745529174     79.4207916259     -71.1835174560
168  13    0    0     -0.1891515731     -9.7832069396     -0.2585869789     0.3291637420     -0.1025785923     0.0788347053     34.6745529174     79.4207916259     -71.1835174560
168 222    0    0     -0.1891515731     -9.7832069396     -0.2585869789     0.3291637420     -0.1025785923     0.0788347053     34.6745529174     79.4207916259     -71.1835174560
169 174    0    0     -0.1556310415     -9.7951784133     -0.2298550844     0.3201088666     -0.1017796397     0.0828295040     34.6745529174     79.4207916259     -71.1835174560
170 127    0    0     -0.1173218607     -9.8119382858     -0.2107004880     0.3185109138     -0.0935237121     0.0969444751     34.6745529174     79.4207916259     -71.1835174560
171  79    0    0     -0.1173218607     -9.8119382858     -0.2107004880     0.3185109138     -0.0935237121     0.0969444751     34.6745529174     79.4207916259     -71.1835174560
172  31    0    0     -0.1556310415     -9.7496862411     -0.2346437215     0.3051949024     -0.0791424226     0.1174511313     34.6745529174     79.4207916259     -71.1835174560
172 240    0    0     -0.2226721048     -9.8023614883     -0.2705585718     0.2969389915     -0.0804740238     0.1169184923     34.6745529174     79.4207916259     -71.1835174560
173 193    0    0     -0.2226721048     -9.8023614883     -0.2705585718     0.2969389915     -0.0804740238     0.1169184923     34.6745529174     79.4207916259     -71.1835174560
174 145    0    0     -0.2083061695     -9.8167276382     -0.3040791034     0.3147824287     -0.0919257926     0.0977434349     36.7760391235     77.6636886596     -70.1714324951
175  98    0    0     -0.2011231899     -9.8095445632     -0.2921074867     0.3358217477     -0.0951216316     0.0918843841     36.7760391235     77.6636886596     -70.1714324951
176  51    0    0     -0.2011231899     -9.8095445632     -0.2921074867     0.3358217477     -0.0951216316     0.0918843841     36.7760391235     77.6636886596     -70.1714324951
177   3    0    0     -0.2107004880     -9.7784175872     -0.2585869789     0.3528662204     -0.0951216316     0.0830958271     36.7760391235     77.6636886596     -70.1714324951
177 212    0    0     -0.2298550844     -9.7688407897     -0.2370380401     0.3456755876     -0.0980511569     0.0729756641     36.7760391235     77.6636886596     -70.1714324951
178 164    0    0     -0.2298550844     -9.7688407897     -0.2370380401     0.3456755876     -0.0980511569     0.0729756641     36.7760391235     77.6636886596     -70.1714324951
179 116    0    0     -0.2202777862     -9.7688407897     -0.2130948066     0.3299627065     -0.1020459651     0.0636544513     36.7760391235     77.6636886596     -70.1714324951
180  69    0    0     -0.2011231899     -9.7903900146     -0.2561926364     0.3166466951     -0.1081713199     0.0511374044     36.7760391235     77.6636886596     -70.1714324951
181  21    0    0     -0.2011231899     -9.7903900146     -0.2561926364     0.3166466951     -0.1081713199     0.0511374044     36.7760391235     77.6636886596     -70.1714324951
181 230    0    0     -0.1747856235     -9.7975721359     -0.2825301933     0.3145161151     -0.1057744383     0.0471426057     36.2506675720     80.2993392944     -69.3280258178
182 183    0    0     -0.1604196929     -9.7927837371     -0.2418267011     0.3249026298     -0.1004480361     0.0527353286     36.2506675720     80.2993392944     -69.3280258178
183 135    0    0     -0.1604196929     -9.7927837371     -0.2418267011     0.3249026298     -0.1004480361     0.0527353286     36.2506675720     80.2993392944     -69.3280258178
184  87    0    0     -0.1747856235     -9.7736291885     -0.2490096569     0.3294300556     -0.0969858741     0.0644534158     36.2506675720     80.2993392944     -69.3280258178
185  40    0    0     -0.1795742750     -9.7592630386     -0.2274607658     0.3251689434     -0.0948553180     0.0769704627     36.2506675720     80.2993392944     -69.3280258178
185 248    0    0     -0.1795742750     -9.7592630386     -0.2274607658     0.3251689434     -0.0948553180     0.0769704627     36.2506675720     80.2993392944     -69.3280258178
186 200    0    0     -0.2035175085     -9.8095445632     -0.2657699346     0.3190435886     -0.0937900352     0.0876232719     36.2506675720     80.2993392944     -69.3280258178
187 152    0    0     -0.2083061695     -9.7975721359     -0.2609812974     0.3288974285     -0.0975185203     0.0881559181     36.2506675720     80.2993392944     -69.3280258178
188 105    0    0     -0.2083061695     -9.7975721359     -0.2609812974     0.3288974285     -0.0975185203     0.0881559181     36.2506675720     80.2993392944     -69.3280258178
189  57    0    0     -0.1795742750     -9.7712354660     -0.2370380401     0.3360880613     -0.0967195606     0.0830958271     35.0247993469     79.4207916259     -70.1714324951
190   9    0    0     -0.1747856235     -9.7712354660     -0.2107004880     0.3134508371     -0.1017796397     0.0833621501     35.0247993469     79.4207916259     -70.1714324951
190 217    0    0     -0.1747856235     -9.7712354660     -0.2107004880     0.3134508371     -0.1017796397     0.0833621501     35.0247993469     79.4207916259     -70.1714324951
191 170    0    0     -0.1843629074     -9.7760238647     -0.2561926364     0.2993358612     -0.0993827629     0.0908191108     35.0247993469     79.4207916259     -70.1714324951
192 122    0    0     -0.1795742750     -9.8071498870     -0.2466153383     0.3025317192     -0.0937900352     0.1009392738     35.0247993469     79.4207916259     -70.1714324951
193  75    0    0     -0.1795742750     -9.8071498870     -0.2466153383     0.3025317192     -0.0937900352     0.1009392738     35.0247993469     79.4207916259     -70.1714324951
194  27    0    0     -0.1723913097     -9.7903900146     -0.2585869789     0.3091897487     -0.0879309844     0.1115920782     35.0247993469     79.4207916259     -70.1714324951
194 235    0    0     -0.2298550844     -9.7712354660     -0.2633756160     0.3107876539     -0.0674243450     0.1323650479     35.0247993469     79.4207916259     -70.1714324951
195 187    0    0     -0.2298550844     -9.7712354660     -0.2633756160     0.3107876539     -0.0674243450     0.1323650479     35.0247993469     79.4207916259     -70.1714324951
196 140    0    0     -0.2705585718     -9.7903900146     -0.2945018005     0.3272994995     -0.0767455387     0.1110594391     35.0247993469     79.4207916259     -70.1714324951
197  92    0    0     -0.2083061695     -9.8047552108     -0.2897131729     0.3510019779     -0.1055081129     0.0615238904     36.0755462646     79.7722091674     -69.4967041015
198  44    0    0     -0.2083061695     -9.8047552108     -0.2897131729     0.3510019779     -0.1055081129     0.0615238904     36.0755462646     79.7722091674     -69.4967041015
198 252    0    0     -0.1891515731     -9.7496862411     -0.2466153383     0.3611221551     -0.1084376449     0.0540669345     36.0755462646     79.7722091674     -69.4967041015
199 204    0    0     -0.1795742750     -9.7401084899     -0.2322494029     0.3430123805     -0.1033775568     0.0633881378     36.0755462646     79.7722091674     -69.4967041015
200 157    0    0     -0.1795742750     -9.7401084899     -0.2322494029     0.3430123805     -0.1033775568     0.0633881378     36.0755462646     79.7722091674     -69.4967041015
201 109    0    0     -0.1699969768     -9.7879953384     -0.2178834438     0.3147824287     -0.0956542778     0.0777694225     36.0755462646     79.7722091674     -69.4967041015
202  61    0    0     -0.2083061695     -9.7999668121     -0.2370380401     0.2889493942     -0.0873983478     0.0972107982     36.0755462646     79.7722091674     -69.4967041015
203  13    0    0     -0.2083061695     -9.7999668121     -0.2370380401     0.2889493942     -0.0873983478     0.0972107982     36.0755462646     79.7722091674     -69.4967041015
203 221    0    0     -0.1484480619     -9.7281370162     -0.2346437215     0.2838893127     -0.0873983478     0.1036024808     36.0755462646     79.7722091674     -69.4967041015
204 174    0    0     -0.2370380401     -9.8239097595     -0.3232336997     0.2886830806     -0.0831372261     0.1070646405     35.5501747131     78.5422439575     -70.0027465820
205 126    0    0     -0.2370380401     -9.8239097595     -0.3232336997     0.2886830806     -0.0831372261     0.1070646405     35.5501747131     78.5422439575     -70.0027465820
206  77    0    0     -0.2250664234     -9.8047552108     -0.2585869789     0.3035969972     -0.0935237121     0.0881559181     35.5501747131     78.5422439575     -70.0027465820
207  30    0    0     -0.2394323587     -9.7903900146     -0.2514039993     0.3153151035     -0.0964532375     0.0796336650     35.5501747131     78.5422439575     -70.0027465820
207 238    0    0     -0.2394323587     -9.7903900146     -0.2514039993     0.3153151035     -0.0964532375     0.0796336650     35.5501747131     78.5422439575     -70.0027465820
208 190    0    0     -0.2442210197     -9.8023614883     -0.2777415513     0.3230383634     -0.0977848243     0.0703124523     35.5501747131     78.5422439575     -70.0027465820
209 142    0    0     -0.2346437215     -9.8191213607     -0.3016848087     0.3360880613     -0.1065734028     0.0580617332     35.5501747131     78.5422439575     -70.0027465820
210  95    0    0     -0.2346437215     -9.8191213607     -0.3016848087     0.3360880613     -0.1065734028     0.0580617332     35.5501747131     78.5422439575     -70.0027465820
211  47    0    0     -0.1723913097     -9.7784175872     -0.2274607658     0.3555294275     -0.1089702844     0.0474089241     35.5501747131     78.5422439575     -70.0027465820
211 255    0    0     -0.1652083396     -9.7592630386     -0.2681642532     0.3539315223     -0.1020459651     0.0561974906     36.0755462646     79.7722091674     -70.5087966918
212 207    0    0     -0.1652083396     -9.7592630386     -0.2681642532     0.3539315223     -0.1020459651     0.0561974906     36.0755462646     79.7722091674     -70.5087966918
213 160    0    0     -0.1891515731     -9.7856006622     -0.2537982940     0.3366206884     -0.0975185203     0.0748399019     36.0755462646     79.7722091674     -70.5087966918
214 112    0    0     -0.2178834438     -9.7832069396     -0.2705585718     0.3310279846     -0.0956542778     0.0889548683     36.0755462646     79.7722091674     -70.5087966918
215  64    0    0     -0.2178834438     -9.7832069396     -0.2705585718     0.3310279846     -0.0956542778     0.0889548683     36.0755462646     79.7722091674     -70.5087966918
216  17    0    0     -0.2083061695     -9.7784175872     -0.2250664234     0.3312942981     -0.0975185203     0.0886885547     36.0755462646     79.7722091674     -70.5087966918
216 224    0    0     -0.2059118509     -9.7664461135     -0.2490096569     0.3203751802     -0.0988501167     0.0801663017     36.0755462646     79.7722091674     -70.5087966918
217 176    0    0     -0.2059118509     -9.7664461135     -0.2490096569     0.3203751802     -0.0988501167     0.0801663017     36.0755462646     79.7722091674     -70.5087966918
218 129    0    0     -0.1963345432     -9.8023614883     -0.2585869789     0.3155814170     -0.0969858741     0.0780357408     36.0755462646     79.7722091674     -70.5087966918
219  81    0    0     -0.2274607658     -9.8263044357     -0.2873188495     0.3163803815     -0.0863330650     0.0844274330     36.9511642456     78.5422439575     -69.3280258178
220  33    0    0     -0.2274607658     -9.8263044357     -0.2873188495     0.3163803815     -0.0863330650     0.0844274330     36.9511642456     78.5422439575     -69.3280258178
220 242    0    0     -0.2011231899     -9.8239097595     -0.3016848087     0.3352890968     -0.0980511569     0.0647197341     36.9511642456     78.5422439575     -69.3280258178
221 194    0    0     -0.1939402198     -9.7664461135     -0.2418267011     0.3478061676     -0.1041765213     0.0620565366     36.9511642456     78.5422439575     -69.3280258178
222 147    0    0     -0.1939402198     -9.7664461135     -0.2418267011     0.3478061676     -0.1041765213     0.0620565366     36.9511642456     78.5422439575     -69.3280258178
223 100    0    0     -0.1843629074     -9.7592630386     -0.2561926364     0.3368870258     -0.1036438822     0.0692471790     36.9511642456     78.5422439575     -69.3280258178
224  52    0    0     -0.1795742750     -9.7951784133     -0.2633756160     0.3328922033     -0.1025785923     0.0804326248     36.9511642456     78.5422439575     -69.3280258178
225   5    0    0     -0.1795742750     -9.7951784133     -0.2633756160     0.3328922033     -0.1025785923     0.0804326248     36.9511642456     78.5422439575     -69.3280258178
225 214    0    0     -0.2130948066     -9.7903900146     -0.2490096569     0.3398165464     -0.0953879451     0.0844274330     36.9511642456     78.5422439575     -69.3280258178
226 166    0    0     -0.2107004880     -9.7736291885     -0.2298550844     0.3395502328     -0.0991164398     0.0681819009     35.7252960205     78.7179489135     -68.4846191406
227 118    0    0     -0.2107004880     -9.7736291885     -0.2298550844     0.3395502328     -0.0991164398     0.0681819009     35.7252960205     78.7179489135     -68.4846191406
228  70    0    0     -0.1819685935     -9.7688407897     -0.2561926364     0.3286311149     -0.1073723554     0.0524690103     35.7252960205     78.7179489135     -68.4846191406
229  23    0    0     -0.1819685935     -9.7496862411     -0.2346437215     0.3131845235     -0.1182914848     0.0538006067     35.7252960205     78.7179489135     -68.4846191406
229 231    0    0     -0.1819685935     -9.7496862411     -0.2346437215     0.3131845235     -0.1182914848     0.0538006067     35.7252960205     78.7179489135     -68.4846191406
230 184    0    0     -0.1340821266     -9.8095445632     -0.2370380401     0.3110539674     -0.1281453371     0.0386203575     35.7252960205     78.7179489135     -68.4846191406
231 136    0    0     -0.1364764571     -9.7425031661     -0.2561926364     0.3174456596     -0.1084376449     0.0612575769     35.7252960205     78.7179489135     -68.4846191406
232  89    0    0     -0.1364764571     -9.7425031661     -0.2561926364     0.3174456596     -0.1084376449     0.0612575769     35.7252960205     78.7179489135     -68.4846191406
233  42    0    0     -0.1604196929     -9.7808122634     -0.2418267011     0.3174456596     -0.0956542778     0.0873569488     35.7252960205     78.7179489135     -68.4846191406
233 250    0    0     -0.2083061695     -9.8215160369     -0.2729529142     0.3209078073     -0.0972521972     0.0926833534     35.7252960205     78.7179489135     -68.4846191406
234 202    0    0     -0.2083061695     -9.8215160369     -0.2729529142     0.3209078073     -0.0972521972     0.0926833534     35.7252960205     78.7179489135     -68.4846191406
235 155    0    0     -0.1795742750     -9.8263044357     -0.2705585718     0.3304953336     -0.1047091603     0.0857590293     35.3750495910     79.7722091674     -71.1835174560
236 107    0    0     -0.1676026582     -9.7927837371     -0.2466153383     0.3480724811     -0.1142966866     0.0814979076     35.3750495910     79.7722091674     -71.1835174560
237  59    0    0     -0.1676026582     -9.7927837371     -0.2466153383     0.3480724811     -0.1142966866     0.0814979076     35.3750495910     79.7722091674     -71.1835174560
238  12    0    0     -0.1556310415     -9.7664461135     -0.2178834438     0.3592579126     -0.1137640476     0.0724430179     35.3750495910     79.7722091674     -71.1835174560
238 220    0    0     -0.1628140068     -9.7401084899     -0.1843629074     0.3464745521     -0.1023122787     0.0767041444     35.3750495910     79.7722091674     -71.1835174560
239 172    0    0     -0.1628140068     -9.7401084899     -0.1843629074     0.3464745521     -0.1023122787     0.0767041444     35.3750495910     79.7722091674     -71.1835174560
240 125    0    0     -0.1747856235     -9.7664461135     -0.2154891252     0.3190435886     -0.0951216316     0.0846937370     35.3750495910     79.7722091674     -71.1835174560
241  77    0    0     -0.1652083396     -9.7903900146     -0.2322494029     0.3091897487     -0.0953879451     0.0814979076     35.3750495910     79.7722091674     -71.1835174560
242  29    0    0     -0.1652083396     -9.7903900146     -0.2322494029     0.3091897487     -0.0953879451     0.0814979076     35.3750495910     79.7722091674     -71.1835174560
242 237    0    0     -0.1604196929     -9.7544746398     -0.2202777862     0.3030643701     -0.0985837936     0.0833621501     36.0755462646     79.0693664550     -69.4967041015
243 189    0    0     -0.1628140068     -9.7784175872     -0.2178834438     0.2940094757     -0.0980511569     0.0878895854     36.0755462646     79.0693664550     -69.4967041015
244 141    0    0     -0.1628140068     -9.7784175872     -0.2178834438     0.2940094757     -0.0980511569     0.0878895854     36.0755462646     79.0693664550     -69.4967041015
245  93    0    0     -0.2011231899     -9.7856006622     -0.2633756160     0.2889493942     -0.0980511569     0.0964118385     36.0755462646     79.0693664550     -69.4967041015
246  45    0    0     -0.1795742750     -9.7975721359     -0.2729529142     0.2966726779     -0.0993827629     0.0889548683     36.0755462646     79.0693664550     -69.4967041015
246 254    0    0     -0.1795742750     -9.7975721359     -0.2729529142     0.2966726779     -0.0993827629     0.0889548683     36.0755462646     79.0693664550     -69.4967041015
247 206    0    0     -0.1891515731     -9.8095445632     -0.2633756160     0.3137171506     -0.0972521972     0.0798999786     36.0755462646     79.0693664550     -69.4967041015
248 158    0    0     -0.1723913097     -9.7999668121     -0.2490096569     0.3328922033     -0.1020459651     0.0681819009     36.0755462646     79.0693664550     -69.4967041015
249 110    0    0     -0.1723913097     -9.7999668121     -0.2490096569     0.3328922033     -0.1020459651     0.0681819009     36.0755462646     79.0693664550     -69.4967041015
250  62    0    0     -0.1412650966     -9.7903900146     -0.2945018005     0.3374196529     -0.1089702844     0.0647197341     35.9004211425     78.5422439575     -69.3280258178
251  14    0    0     -0.1867572593     -9.7999668121     -0.2753472328     0.3376859664     -0.1092366104     0.0727093458     35.9004211425     78.5422439575     -69.3280258178
251 223    0    0     -0.1867572593     -9.7999668121     -0.2753472328     0.3376859664     -0.1092366104     0.0727093458     35.9004211425     78.5422439575     -69.3280258178
252 175    0    0     -0.1747856235     -9.7975721359     -0.2514039993     0.3390175819     -0.1164272427     0.0591270065     35.9004211425     78.5422439575     -69.3280258178
253 128    0    0     -0.1101388931     -9.7712354660     -0.2466153383     0.3411481380     -0.1220199704     0.0532679653     35.9004211425     78.5422439575     -69.3280258178
254  80    0    0     -0.1101388931     -9.7712354660     -0.2466153383     0.3411481380     -0.1220199704     0.0532679653     35.9004211425     78.5422439575     -69.3280258178
255  33    0    0     -0.1316878080     -9.7544746398     -0.2250664234     0.3291637420     -0.1039101958     0.0830958271     35.9004211425     78.5422439575     -69.3280258178
255 241    0    0     -0.1652083396     -9.8167276382     -0.2633756160     0.3201088666     -0.0927247524     0.1059993624     35.9004211425     78.5422439575     -69.3280258178
  0 194    0    0     -0.1652083396     -9.8167276382     -0.2633756160     0.3201088666     -0.0927247524     0.1059993624     35.9004211425     78.5422439575     -69.3280258178
