# Supplementary material for: A localization method for wireless capsule endoscopy using side wall cameras and IMU sensor
Source: Sci Rep. 2021 May 27;11:11204. doi: 10.1038/s41598-021-90523-w (PMC8160358; doi:10.1038/s41598-021-90523-w)
Supplement: Supplementary file 1 — Supplementary Information. [file 41598_2021_90523_MOESM1_ESM.zip › data/UL_2]

 48  23    0    0     -0.1364764571     -9.8095445632     0.0718297100     0.3118529319     -0.0791424226     0.1619266033     25.0427322387     78.1908187866     -49.7609901428
 48 231    0    0     -0.1268991470     -9.8023614883     0.0550694465     0.3147824287     -0.0951216316     0.0918843841     25.0427322387     78.1908187866     -49.7609901428
 49 183    0    0     -0.0478864765     -9.7736291885     0.0718297100     0.3134508371     -0.1060407638     0.0399519634     25.0427322387     78.1908187866     -49.7609901428
 50 135    0    0     -0.0478864765     -9.7736291885     0.0718297100     0.3134508371     -0.1060407638     0.0399519634     25.0427322387     78.1908187866     -49.7609901428
 51  87    0    0     -0.0335205316     -9.8119382858     0.0766183614     0.3083907604     -0.1039101958     0.0428814840     25.0427322387     78.1908187866     -49.7609901428
 52  39    0    0     -0.0311262083     -9.7951784133     0.0814070034     0.3270331621     -0.1036438822     0.0625891733     25.0427322387     78.1908187866     -49.7609901428
 52 247    0    0     -0.0311262083     -9.7951784133     0.0814070034     0.3270331621     -0.1036438822     0.0625891733     25.0427322387     78.1908187866     -49.7609901428
 53 199    0    0     -0.0502807998     -9.7856006622     0.0885899734     0.3328922033     -0.1049754738     0.0732419776     25.0427322387     77.4879837036     -50.0983543395
 54 151    0    0     -0.0119716191     -9.7472915649     0.1364764571     0.3126518964     -0.0975185203     0.0743072605     25.0427322387     77.4879837036     -50.0983543395
 55 103    0    0     -0.0119716191     -9.7472915649     0.1364764571     0.3126518964     -0.0975185203     0.0743072605     25.0427322387     77.4879837036     -50.0983543395
 56  55    0    0     -0.1245048284     -9.7951784133     0.0933786296     0.2644479274     -0.0815393066     0.0713777446     25.0427322387     77.4879837036     -50.0983543395
 57   8    0    0     -0.1005615949     -9.7999668121     0.0478864765     0.2601868152     -0.0972521972     0.0053303389     25.0427322387     77.4879837036     -50.0983543395
 57 215    0    0     -0.1005615949     -9.7999668121     0.0478864765     0.2601868152     -0.0972521972     0.0053303389     25.0427322387     77.4879837036     -50.0983543395
 58 167    0    0     0.0119716191     -9.8143329620     0.0143659424     0.2745681047     -0.1142966866     -0.0583201789     25.0427322387     77.4879837036     -50.0983543395
 59 119    0    0     0.0981672668     -9.8334875106     0.0407035017     0.2964063644     -0.1153619647     -0.0556569671     25.0427322387     77.4879837036     -50.0983543395
 60  72    0    0     0.0981672668     -9.8334875106     0.0407035017     0.2964063644     -0.1153619647     -0.0556569671     25.0427322387     77.4879837036     -50.0983543395
 61  24    0    0     0.0430978250     -9.8837680816     -0.0047886476     0.3169130086     -0.1095029239     -0.0122467875     25.0427322387     77.4879837036     -50.0983543395
 61 231    0    0     0.1197161788     -9.7544746398     0.0454921483     0.3430123805     -0.1076386809     0.0029334573     23.8168640136     78.3665313720     -49.9296722412
 62 183    0    0     0.1197161788     -9.7544746398     0.0454921483     0.3430123805     -0.1076386809     0.0029334573     23.8168640136     78.3665313720     -49.9296722412
 63 135    0    0     0.0838013267     -9.7185602188     0.0550694465     0.3203751802     -0.1012470006     0.0410172414     23.8168640136     78.3665313720     -49.9296722412
 64  87    0    0     0.0574637699     -9.8023614883     0.0239432382     0.2932105064     -0.0951216316     0.0492731666     23.8168640136     78.3665313720     -49.9296722412
 65  39    0    0     0.0574637699     -9.8023614883     0.0239432382     0.2932105064     -0.0951216316     0.0492731666     23.8168640136     78.3665313720     -49.9296722412
 65 247    0    0     0.1173218607     -9.8143329620     -0.0143659424     0.3070591688     -0.1015133142     0.0308970785     23.8168640136     78.3665313720     -49.9296722412
 66 199    0    0     0.2202777862     -9.8454589843     -0.0023943238     0.3491377592     -0.1020459651     0.0609912490     23.8168640136     78.3665313720     -49.9296722412
 67 151    0    0     0.2202777862     -9.8454589843     -0.0023943238     0.3491377592     -0.1020459651     0.0609912490     23.8168640136     78.3665313720     -49.9296722412
 68 103    0    0     0.1819685935     -9.8119382858     0.0143659424     0.3912163257     -0.0937900352     0.1645897865     23.8168640136     78.3665313720     -49.9296722412
 69  56    0    0     0.0622524166     -9.8071498870     0.0694353866     0.4111903190     -0.0881973075     0.2490132808     24.5173606872     76.9608535766     -50.2670326232
 70   7    0    0     0.0622524166     -9.8071498870     0.0694353866     0.4111903190     -0.0881973075     0.2490132808     24.5173606872     76.9608535766     -50.2670326232
 70 215    0    0     -0.0574637699     -9.7520809173     0.1101388931     0.4034670829     -0.0847351455     0.2575355052     24.5173606872     76.9608535766     -50.2670326232
 71 167    0    0     -0.1245048284     -9.7425031661     0.1173218607     0.3581926345     -0.0876646709     0.1928197288     24.5173606872     76.9608535766     -50.2670326232
 72 119    0    0     -0.1245048284     -9.7425031661     0.1173218607     0.3581926345     -0.0876646709     0.1928197288     24.5173606872     76.9608535766     -50.2670326232
 73  71    0    0     -0.0550694465     -9.7448978424     0.0981672668     0.3166466951     -0.0951216316     0.0988087177     24.5173606872     76.9608535766     -50.2670326232
 74  23    0    0     0.0095772953     -9.7879953384     0.0670410633     0.2996022224     -0.0977848243     0.0623228549     24.5173606872     76.9608535766     -50.2670326232
 74 231    0    0     0.0095772953     -9.7879953384     0.0670410633     0.2996022224     -0.0977848243     0.0623228549     24.5173606872     76.9608535766     -50.2670326232
 75 183    0    0     0.0071829710     -9.8095445632     0.0550694465     0.3145161151     -0.1036438822     0.0793673467     24.5173606872     76.9608535766     -50.2670326232
 76 135    0    0     -0.0047886476     -9.7760238647     0.0957729530     0.3217067718     -0.1041765213     0.0841611099     25.5681037902     76.6094360351     -50.2670326232
 77  87    0    0     -0.0047886476     -9.7760238647     0.0957729530     0.3217067718     -0.1041765213     0.0841611099     25.5681037902     76.6094360351     -50.2670326232
 78  39    0    0     -0.0430978250     -9.7903900146     0.1005615949     0.3004011631     -0.1017796397     0.0788347053     25.5681037902     76.6094360351     -50.2670326232
 78 246    0    0     -0.0622524166     -9.7760238647     0.0909842967     0.2830903530     -0.1052417993     0.0487405300     25.5681037902     76.6094360351     -50.2670326232
 79 198    0    0     -0.0622524166     -9.7760238647     0.0909842967     0.2830903530     -0.1052417993     0.0487405300     25.5681037902     76.6094360351     -50.2670326232
 80 150    0    0     -0.0407035017     -9.7903900146     0.0263375616     0.2703069686     -0.1126987695     -0.0010613427     25.5681037902     76.6094360351     -50.2670326232
 81 101    0    0     0.0311262083     -9.8263044357     0.0263375616     0.2825577259     -0.1241505265     -0.0447378444     25.5681037902     76.6094360351     -50.2670326232
 82  53    0    0     0.0311262083     -9.8263044357     0.0263375616     0.2825577259     -0.1241505265     -0.0447378444     25.5681037902     76.6094360351     -50.2670326232
 83   6    0    0     0.1460537433     -9.7856006622     0.0478864765     0.3121192455     -0.1268137454     -0.0394114398     25.5681037902     76.6094360351     -50.2670326232
 83 214    0    0     0.2035175085     -9.7784175872     0.0454921483     0.3041296243     -0.1065734028     0.0442130851     24.3422374725     78.1908187866     -50.4357147216
 84 166    0    0     0.2035175085     -9.7784175872     0.0454921483     0.3041296243     -0.1065734028     0.0442130851     24.3422374725     78.1908187866     -50.4357147216
 85 118    0    0     0.1556310415     -9.8358821868     -0.0023943238     0.3102550268     -0.0780771446     0.1691172361     24.3422374725     78.1908187866     -50.4357147216
 86  70    0    0     0.0263375616     -9.8143329620     0.0000000000     0.3539315223     -0.0671580123     0.2623292922     24.3422374725     78.1908187866     -50.4357147216
 87  21    0    0     0.0263375616     -9.8143329620     0.0000000000     0.3539315223     -0.0671580123     0.2623292922     24.3422374725     78.1908187866     -50.4357147216
 87 228    0    0     -0.0933786296     -9.7736291885     0.0574637699     0.3810961723     -0.0738160228     0.2788411378     24.3422374725     78.1908187866     -50.4357147216
 88 181    0    0     -0.1556310415     -9.7401084899     0.1197161788     0.3659159183     -0.0865993881     0.2098642349     24.3422374725     78.1908187866     -50.4357147216
 89 133    0    0     -0.1556310415     -9.7401084899     0.1197161788     0.3659159183     -0.0865993881     0.2098642349     24.3422374725     78.1908187866     -50.4357147216
 90  85    0    0     -0.1532367229     -9.7736291885     0.0670410633     0.3291637420     -0.1009806752     0.1012055993     24.3422374725     78.1908187866     -50.4357147216
 91  38    0    0     -0.0646467447     -9.7664461135     0.0598580884     0.3107876539     -0.1169598817     0.0079935417     24.6924839019     77.8394012451     -48.4115409851
 91 246    0    0     -0.0646467447     -9.7664461135     0.0598580884     0.3107876539     -0.1169598817     0.0079935417     24.6924839019     77.8394012451     -48.4115409851
 92 198    0    0     0.0095772953     -9.8286991119     0.0215489125     0.3019990921     -0.1204220533     -0.0226332759     24.6924839019     77.8394012451     -48.4115409851
 93 150    0    0     0.0167602658     -9.8047552108     0.0502807998     0.3209078073     -0.1241505265     -0.0063877477     24.6924839019     77.8394012451     -48.4115409851
 94 102    0    0     0.0167602658     -9.8047552108     0.0502807998     0.3209078073     -0.1241505265     -0.0063877477     24.6924839019     77.8394012451     -48.4115409851
 95  53    0    0     0.0574637699     -9.7951784133     0.0526751232     0.3235710144     -0.1198894023     0.0181137094     24.6924839019     77.8394012451     -48.4115409851
 96   5    0    0     0.0526751232     -9.8167276382     0.0454921483     0.3320932626     -0.1095029239     0.0514037227     24.6924839019     77.8394012451     -48.4115409851
 96 213    0    0     0.0526751232     -9.8167276382     0.0454921483     0.3320932626     -0.1095029239     0.0514037227     24.6924839019     77.8394012451     -48.4115409851
 97 165    0    0     0.0000000000     -9.7879953384     0.0646467447     0.3510019779     -0.1076386809     0.0841611099     24.6924839019     77.8394012451     -48.4115409851
 98 115    0    0     0.0023943238     -9.7568693161     0.1077445626     0.3533988475     -0.1081713199     0.0841611099     24.6924839019     77.8394012451     -48.4115409851
 99  68    0    0     0.0023943238     -9.7568693161     0.1077445626     0.3533988475     -0.1081713199     0.0841611099     24.6924839019     77.8394012451     -48.4115409851
100  20    0    0     0.0215489125     -9.7664461135     0.0790126848     0.3347564697     -0.1017796397     0.0681819009     24.5173606872     76.9608535766     -49.5923080444
100 227    0    0     0.0454921483     -9.7999668121     0.0981672668     0.3158477306     -0.1039101958     0.0753725481     24.5173606872     76.9608535766     -49.5923080444
101 180    0    0     0.0454921483     -9.7999668121     0.0981672668     0.3158477306     -0.1039101958     0.0753725481     24.5173606872     76.9608535766     -49.5923080444
102 132    0    0     0.0670410633     -9.8430643081     0.0430978250     0.3059938907     -0.1198894023     0.0996076774     24.5173606872     76.9608535766     -49.5923080444
103  83    0    0     0.0311262083     -9.8095445632     0.0335205316     0.3014664411     -0.1230852484     0.1158532023     24.5173606872     76.9608535766     -49.5923080444
104  35    0    0     0.0311262083     -9.8095445632     0.0335205316     0.3014664411     -0.1230852484     0.1158532023     24.5173606872     76.9608535766     -49.5923080444
104 243    0    0     0.0287318849     -9.7760238647     0.0598580884     0.3014664411     -0.1087039585     0.1257070541     24.5173606872     76.9608535766     -49.5923080444
105 194    0    0     -0.0359148550     -9.8191213607     0.0550694465     0.2921452331     -0.0948553180     0.1374251365     24.5173606872     76.9608535766     -49.5923080444
106 146    0    0     -0.0359148550     -9.8191213607     0.0550694465     0.2921452331     -0.0948553180     0.1374251365     24.5173606872     76.9608535766     -49.5923080444
107  99    0    0     -0.0550694465     -9.7808122634     0.0335205316     0.2998685359     -0.0916594696     0.1022708773     23.9919891357     78.5422439575     -50.4357147216
108  51    0    0     -0.0095772953     -9.7760238647     0.0383091812     0.3078581333     -0.0937900352     0.0612575769     23.9919891357     78.5422439575     -50.4357147216
109   3    0    0     -0.0095772953     -9.7760238647     0.0383091812     0.3078581333     -0.0937900352     0.0612575769     23.9919891357     78.5422439575     -50.4357147216
109 211    0    0     0.0000000000     -9.8119382858     0.0167602658     0.3131845235     -0.0956542778     0.0572627735     23.9919891357     78.5422439575     -50.4357147216
110 163    0    0     0.0095772953     -9.8239097595     0.0526751232     0.3368870258     -0.1015133142     0.0724430179     23.9919891357     78.5422439575     -50.4357147216
111 115    0    0     0.0095772953     -9.8239097595     0.0526751232     0.3368870258     -0.1015133142     0.0724430179     23.9919891357     78.5422439575     -50.4357147216
112  67    0    0     0.0143659424     -9.8047552108     0.0574637699     0.3632527351     -0.1071060419     0.0910854339     23.9919891357     78.5422439575     -50.4357147216
113  19    0    0     0.0335205316     -9.6946163177     0.1125332117     0.3597905635     -0.0988501167     0.1073309659     23.9919891357     78.5422439575     -50.4357147216
113 227    0    0     0.0335205316     -9.6946163177     0.1125332117     0.3597905635     -0.0988501167     0.1073309659     23.9919891357     78.5422439575     -50.4357147216
114 180    0    0     -0.0478864765     -9.8167276382     0.0598580884     0.3336911678     -0.0828709030     0.1169184923     22.5909957885     77.4879837036     -49.0862655639
115 132    0    0     0.1532367229     -9.5749006271     0.2154891252     0.3062602043     -0.0743486595     0.1179837703     22.5909957885     77.4879837036     -49.0862655639
116  84    0    0     0.1532367229     -9.5749006271     0.2154891252     0.3062602043     -0.0743486595     0.1179837703     22.5909957885     77.4879837036     -49.0862655639
117  36    0    0     -0.1891515731     -10.0154561996     -0.1197161788     0.2503329753     -0.0541083288     0.1611276245     22.5909957885     77.4879837036     -49.0862655639
117 245    0    0     0.0000000000     -9.7257432937     0.1245048284     0.3813624858     -0.1041765213     0.0846937370     22.5909957885     77.4879837036     -49.0862655639
118 196    0    0     0.0000000000     -9.7257432937     0.1245048284     0.3813624858     -0.1041765213     0.0846937370     22.5909957885     77.4879837036     -49.0862655639
119 147    0    0     -0.0335205316     -9.8286991119     0.0239432382     0.3400828599     -0.0964532375     0.1030698418     22.5909957885     77.4879837036     -49.0862655639
120  99    0    0     -0.0430978250     -9.8023614883     0.0670410633     0.3291637420     -0.0940563583     0.1195816879     22.5909957885     77.4879837036     -49.0862655639
121  51    0    0     -0.0430978250     -9.8023614883     0.0670410633     0.3291637420     -0.0940563583     0.1195816879     22.5909957885     77.4879837036     -49.0862655639
122   3    0    0     -0.0814070034     -9.7856006622     0.0239432382     0.3307616710     -0.0993827629     0.1147879242     24.3422374725     78.1908187866     -50.4357147216
122 211    0    0     -0.0670410633     -9.8239097595     0.0526751232     0.3419471025     -0.1039101958     0.0897538280     24.3422374725     78.1908187866     -50.4357147216
123 163    0    0     -0.0670410633     -9.8239097595     0.0526751232     0.3419471025     -0.1039101958     0.0897538280     24.3422374725     78.1908187866     -50.4357147216
124 115    0    0     0.0071829710     -9.7496862411     0.1053502440     0.3571273803     -0.0985837936     0.0916180706     24.3422374725     78.1908187866     -50.4357147216
125  67    0    0     -0.0335205316     -9.7808122634     0.0838013267     0.3320932626     -0.0748813056     0.1488769054     24.3422374725     78.1908187866     -50.4357147216
126  20    0    0     -0.0335205316     -9.7808122634     0.0838013267     0.3320932626     -0.0748813056     0.1488769054     24.3422374725     78.1908187866     -50.4357147216
126 228    0    0     -0.0861956501     -9.7832069396     0.0694353866     0.3006675004     -0.0618316125     0.1989451026     24.3422374725     78.1908187866     -50.4357147216
127 180    0    0     -0.3328109979     -10.0178499221     0.0670410633     0.3230383634     -0.0586357688     0.1989451026     24.3422374725     78.1908187866     -50.4357147216
128 133    0    0     -0.3328109979     -10.0178499221     0.0670410633     0.3230383634     -0.0586357688     0.1989451026     24.3422374725     78.1908187866     -50.4357147216
129  86    0    0     -0.1197161788     -9.7688407897     0.0407035017     0.3563283920     -0.0935237121     0.1121247291     24.8676090240     78.0151138305     -49.2549476623
130  38    0    0     -0.1197161788     -9.7951784133     0.0407035017     0.3286311149     -0.1033775568     0.0969444751     24.8676090240     78.0151138305     -49.2549476623
130 246    0    0     -0.1197161788     -9.7951784133     0.0407035017     0.3286311149     -0.1033775568     0.0969444751     24.8676090240     78.0151138305     -49.2549476623
131 199    0    0     -0.0742240333     -9.7472915649     0.0143659424     0.3387512683     -0.0961869144     0.1145216107     24.8676090240     78.0151138305     -49.2549476623
132 151    0    0     -0.1460537433     -9.7951784133     0.1843629074     0.3512683153     -0.0967195606     0.1163858413     24.8676090240     78.0151138305     -49.2549476623
133 103    0    0     -0.1460537433     -9.7951784133     0.1843629074     0.3512683153     -0.0967195606     0.1163858413     24.8676090240     78.0151138305     -49.2549476623
134  56    0    0     -0.1412650966     -9.7736291885     0.0526751232     0.3238373279     -0.1017796397     0.1198480129     24.8676090240     78.0151138305     -49.2549476623
135   8    0    0     -0.2154891252     -9.8622188568     0.0215489125     0.3446103096     -0.1055081129     0.1182500839     24.8676090240     78.0151138305     -49.2549476623
135 216    0    0     -0.2154891252     -9.8622188568     0.0215489125     0.3446103096     -0.1055081129     0.1182500839     24.8676090240     78.0151138305     -49.2549476623
136 168    0    0     -0.1628140068     -9.7161655426     0.1460537433     0.3605895042     -0.1225526094     0.0812315845     24.8676090240     78.0151138305     -49.2549476623
137 120    0    0     -0.2394323587     -9.8286991119     0.0215489125     0.3209078073     -0.1252158164     0.0476752471     25.0427322387     78.1908187866     -50.0983543395
138  73    0    0     -0.2394323587     -9.8286991119     0.0215489125     0.3209078073     -0.1252158164     0.0476752471     25.0427322387     78.1908187866     -50.0983543395
139  25    0    0     -0.1340821266     -9.7784175872     0.0981672668     0.3589915990     -0.1398634195     -0.0138447141     25.0427322387     78.1908187866     -50.0983543395
139 233    0    0     -0.0790126848     -9.8119382858     0.0981672668     0.3422134160     -0.1462551116     0.0039987416     25.0427322387     78.1908187866     -50.0983543395
140 185    0    0     -0.0790126848     -9.8119382858     0.0981672668     0.3422134160     -0.1462551116     0.0039987416     25.0427322387     78.1908187866     -50.0983543395
141 138    0    0     -0.2681642532     -9.8167276382     -0.0047886476     0.3081244468     -0.2748877525     0.1214459300     25.0427322387     78.1908187866     -50.0983543395
142  90    0    0     0.2585869789     -9.8717966079     0.1771799468     0.3027980327     -0.3190968990     0.1688509225     25.0427322387     78.1908187866     -50.0983543395
143  42    0    0     0.2585869789     -9.8717966079     0.1771799468     0.3027980327     -0.3190968990     0.1688509225     25.0427322387     78.1908187866     -50.0983543395
143 249    0    0     -0.1101388931     -9.8071498870     0.1101388931     0.3531325340     -0.0469176816     0.1129236817     25.0427322387     78.1908187866     -50.0983543395
144 201    0    0     -0.2514039993     -9.9053173065     0.0047886476     0.3568610191     -0.0288079147     0.1121247291     26.0934772491     77.4879837036     -49.0862655639
145 153    0    0     -0.2514039993     -9.9053173065     0.0047886476     0.3568610191     -0.0288079147     0.1121247291     26.0934772491     77.4879837036     -49.0862655639
146 105    0    0     -0.1628140068     -9.7640523910     0.1149275422     0.2862862110     -0.0634295368     0.0135862684     26.0934772491     77.4879837036     -49.0862655639
147  58    0    0     -0.0790126848     -9.8957395553     0.0119716191     0.2599205017     -0.1089702844     -0.0194374322     26.0934772491     77.4879837036     -49.0862655639
148  10    0    0     -0.0790126848     -9.8957395553     0.0119716191     0.2599205017     -0.1089702844     -0.0194374322     26.0934772491     77.4879837036     -49.0862655639
148 218    0    0     -0.1053502440     -9.7856006622     0.1005615949     0.3057275772     -0.1156282901     0.0087925043     26.0934772491     77.4879837036     -49.0862655639
149 170    0    0     -0.0885899734     -9.8286991119     0.0790126848     0.2924115657     -0.1188241243     0.0327613162     26.0934772491     77.4879837036     -49.0862655639
150 122    0    0     -0.0885899734     -9.8286991119     0.0790126848     0.2924115657     -0.1188241243     0.0327613162     26.0934772491     77.4879837036     -49.0862655639
151  75    0    0     -0.1053502440     -9.8430643081     0.0526751232     0.2990695476     -0.1036438822     0.0447457265     26.0934772491     77.4879837036     -49.0862655639
152  26    0    0     -0.0263375616     -9.7879953384     0.0143659424     0.3355554342     -0.0850014686     0.0476752471     23.9919891357     79.5964965820     -49.4236259460
152 235    0    0     -0.0263375616     -9.7879953384     0.0143659424     0.3355554342     -0.0850014686     0.0476752471     23.9919891357     79.5964965820     -49.4236259460
153 187    0    0     -0.0885899734     -9.7760238647     0.0742240333     0.3480724811     -0.0911268329     0.0740409421     23.9919891357     79.5964965820     -49.4236259460
154 139    0    0     -0.0502807998     -9.8310928344     0.0311262083     0.3520672559     -0.0945889949     0.0860253524     23.9919891357     79.5964965820     -49.4236259460
155  91    0    0     -0.0502807998     -9.8310928344     0.0311262083     0.3520672559     -0.0945889949     0.0860253524     23.9919891357     79.5964965820     -49.4236259460
156  42    0    1     -0.0981672668     -9.8119382858     0.0143659424     0.2988032341     -0.2445272445     0.1653887653     23.9919891357     79.5964965820     -49.4236259460
156 251    0    3     -0.0478864765     -9.8358821868     -0.0191545906     0.2998685359     -0.2844752788     0.1632581949     23.9919891357     79.5964965820     -49.4236259460
157 203    0    6     -0.0478864765     -9.8358821868     -0.0191545906     0.2998685359     -0.2844752788     0.1632581949     23.9919891357     79.5964965820     -49.4236259460
158 156    0   10     -0.0574637699     -9.7879953384     -0.0502807998     0.3185109138     -0.2253521919     0.1539369821     23.9919891357     79.5964965820     -49.4236259460
159 108   -1   14     -0.1245048284     -9.8023614883     -0.0670410633     0.3185109138     -0.1963232994     0.1627255535     25.3929805755     78.5422439575     -48.4115409851
160  61    0   16     -0.1245048284     -9.8023614883     -0.0670410633     0.3185109138     -0.1963232994     0.1627255535     25.3929805755     78.5422439575     -48.4115409851
161  14    0   19     -0.1987288665     -9.7496862411     -0.1699969768     0.3150487899     -0.1747513771     0.1358272075     25.3929805755     78.5422439575     -48.4115409851
161 223    0   24     0.0167602658     -9.7425031661     -0.1125332117     0.3131845235     -0.1302758932     0.0641870975     25.3929805755     78.5422439575     -48.4115409851
162 176    1   27     0.0167602658     -9.7425031661     -0.1125332117     0.3131845235     -0.1302758932     0.0641870975     25.3929805755     78.5422439575     -48.4115409851
163 128    2   32     -0.1508424043     -9.6970109939     -0.0359148550     0.3222393989     0.0662683868     -0.0569885826     25.3929805755     78.5422439575     -48.4115409851
164  81    4   36     -0.0790126848     -9.8981342315     -0.0047886476     0.3075917959     0.0319130873     -0.0079856662     25.3929805755     78.5422439575     -48.4115409851
165  33    4   37     -0.0790126848     -9.8981342315     -0.0047886476     0.3075917959     0.0319130873     -0.0079856662     25.3929805755     78.5422439575     -48.4115409851
165 241    3   35     -0.0598580884     -9.8263044357     -0.0215489125     0.3222393989     -0.0610326528     0.0628554916     25.3929805755     78.5422439575     -48.4115409851
166 194    3   33     -0.0814070034     -9.7927837371     -0.0311262083     0.3408818244     -0.0818056201     0.0822968578     25.0427322387     77.4879837036     -48.7489013671
167 146    2   34     -0.0814070034     -9.7927837371     -0.0311262083     0.3408818244     -0.0818056201     0.0822968578     25.0427322387     77.4879837036     -48.7489013671
168  98    2   38     -0.1245048284     -9.7089824676     -0.0407035017     0.3139834880     -0.1161609292     0.1171848058     25.0427322387     77.4879837036     -48.7489013671
169  51    2   44     -0.1460537433     -9.7568693161     0.0047886476     0.2812261104     -0.2083076953     0.1696498632     25.0427322387     77.4879837036     -48.7489013671
170   3    1   48     -0.1460537433     -9.7568693161     0.0047886476     0.2812261104     -0.2083076953     0.1696498632     25.0427322387     77.4879837036     -48.7489013671
170 211    1   51     -0.1292934894     -9.8143329620     0.1101388931     0.2908136367     -0.2133677959     0.1395556926     25.0427322387     77.4879837036     -48.7489013671
171 164    0   51     -0.1604196929     -9.7927837371     0.1699969768     0.3025317192     -0.1593048000     0.0788347053     25.0427322387     77.4879837036     -48.7489013671
172 116    0   51     -0.1604196929     -9.7927837371     0.1699969768     0.3025317192     -0.1593048000     0.0788347053     25.0427322387     77.4879837036     -48.7489013671
173  68    0   47     -0.1532367229     -9.8502473831     0.1436594247     0.3083907604     -0.1502499008     0.0415498828     25.0427322387     77.4879837036     -48.7489013671
174  21    0   45     -0.0718297100     -9.8143329620     0.1029559254     0.3363543748     -0.1124324440     0.0018681810     25.0427322387     77.4879837036     -48.7489013671
174 229    0   42     -0.0718297100     -9.8143329620     0.1029559254     0.3363543748     -0.1124324440     0.0018681810     25.0427322387     77.4879837036     -48.7489013671
175 181    0   39     -0.1221105098     -9.7640523910     -0.0119716191     0.3448766231     -0.1004480361     0.0234401154     24.3422374725     79.2450790405     -47.7368164062
176 133    0   38     -0.0790126848     -9.7903900146     0.0454921483     0.3350227832     -0.1774145603     0.1107931256     24.3422374725     79.2450790405     -47.7368164062
177  86    0   36     -0.0790126848     -9.7903900146     0.0454921483     0.3350227832     -0.1774145603     0.1107931256     24.3422374725     79.2450790405     -47.7368164062
178  38    0   39     -0.1005615949     -9.7808122634     0.0957729530     0.3217067718     -0.2056445121     0.1416862583     24.3422374725     79.2450790405     -47.7368164062
178 246    0   38     -0.0359148550     -9.7999668121     0.1747856235     0.3193099021     -0.1987201881     0.1331640243     24.3422374725     79.2450790405     -47.7368164062
179 199   -1   41     -0.0359148550     -9.7999668121     0.1747856235     0.3193099021     -0.1987201881     0.1331640243     24.3422374725     79.2450790405     -47.7368164062
180 151   -1   41     -0.0478864765     -9.8310928344     0.1316878080     0.3262342214     -0.0828709030     0.0727093458     24.3422374725     79.2450790405     -47.7368164062
181 103   -1   37     -0.1029559254     -9.8310928344     0.1173218607     0.3257015705     0.0106074666     0.0292991542     24.3422374725     79.2450790405     -47.7368164062
182  55   -1   38     -0.1029559254     -9.8310928344     0.1173218607     0.3257015705     0.0106074666     0.0292991542     24.3422374725     79.2450790405     -47.7368164062
183   7    0   36     -0.1747856235     -9.7832069396     0.1292934894     0.3265005350     0.0066126656     0.0311633944     24.1671123504     77.6636886596     -47.2307701110
183 215   -1   34     -0.1580253696     -9.7448978424     0.0287318849     0.3254352569     -0.0602336931     0.0593933343     24.1671123504     77.6636886596     -47.2307701110
184 167   -2   33     -0.1580253696     -9.7448978424     0.0287318849     0.3254352569     -0.0602336931     0.0593933343     24.1671123504     77.6636886596     -47.2307701110
185 120   -2   31     -0.0885899734     -9.8071498870     0.1077445626     0.3201088666     -0.1057744383     0.0727093458     24.1671123504     77.6636886596     -47.2307701110
186  72   -2   30     -0.0885899734     -9.7951784133     0.0167602658     0.3217067718     -0.0943226718     0.0804326248     24.1671123504     77.6636886596     -47.2307701110
187  24   -2   31     -0.0885899734     -9.7951784133     0.0167602658     0.3217067718     -0.0943226718     0.0804326248     24.1671123504     77.6636886596     -47.2307701110
187 232   -1   31     -0.0718297100     -9.7975721359     0.1077445626     0.3222393989     -0.0863330650     0.0881559181     24.1671123504     77.6636886596     -47.2307701110
188 184    0   30     -0.0742240333     -9.7903900146     0.1580253696     0.3315606117     -0.0413249588     0.0604586124     24.1671123504     77.6636886596     -47.2307701110
189 137   -1   29     -0.0742240333     -9.7903900146     0.1580253696     0.3315606117     -0.0413249588     0.0604586124     24.1671123504     77.6636886596     -47.2307701110
190  89   -1   27     -0.1245048284     -9.7975721359     -0.0215489125     0.3352890968     -0.0530430507     0.0862916755     24.8676090240     78.3665313720     -47.5681343078
191  41    0   28     -0.0933786296     -9.7784175872     -0.0335205316     0.3286311149     -0.1244168519     0.1374251365     24.8676090240     78.3665313720     -47.5681343078
191 250    0   29     -0.0933786296     -9.7784175872     -0.0335205316     0.3286311149     -0.1244168519     0.1374251365     24.8676090240     78.3665313720     -47.5681343078
192 203    0   32     -0.1436594247     -9.7760238647     -0.0047886476     0.3187772750     -0.1718218326     0.1643234729     24.8676090240     78.3665313720     -47.5681343078
193 155   -2   35     -0.1532367229     -9.7879953384     0.0790126848     0.3206414937     -0.1997854614     0.1621929168     24.8676090240     78.3665313720     -47.5681343078
194 108   -3   33     -0.1532367229     -9.7879953384     0.0790126848     0.3206414937     -0.1997854614     0.1621929168     24.8676090240     78.3665313720     -47.5681343078
195  60   -2   36     -0.1412650966     -9.7856006622     0.0814070034     0.3262342214     -0.1531794309     0.1126573681     24.8676090240     78.3665313720     -47.5681343078
196  12   -2   34     -0.1436594247     -9.7927837371     0.1316878080     0.3217067718     -0.1180251712     0.0924170303     24.8676090240     78.3665313720     -47.5681343078
196 220   -1   33     -0.1436594247     -9.7927837371     0.1316878080     0.3217067718     -0.1180251712     0.0924170303     24.8676090240     78.3665313720     -47.5681343078
197 173    0   34     -0.1221105098     -9.7640523910     0.0502807998     0.3299627065     -0.1103018760     0.0873569488     24.6924839019     78.5422439575     -47.7368164062
198 125    0   33     -0.1388707752     -9.7760238647     0.0407035017     0.3233046770     -0.1220199704     0.1017382383     24.6924839019     78.5422439575     -47.7368164062
199  77    0   35     -0.1388707752     -9.7760238647     0.0407035017     0.3233046770     -0.1220199704     0.1017382383     24.6924839019     78.5422439575     -47.7368164062
200  29   -1   33     -0.1316878080     -9.7712354660     0.0047886476     0.3179782867     -0.1433255767     0.1328977108     24.6924839019     78.5422439575     -47.7368164062
200 237   -1   35     -0.1987288665     -9.7903900146     0.0574637699     0.3145161151     -0.1659627914     0.1475453138     24.6924839019     78.5422439575     -47.7368164062
201 190   -1   38     -0.1987288665     -9.7903900146     0.0574637699     0.3145161151     -0.1659627914     0.1475453138     24.6924839019     78.5422439575     -47.7368164062
202 143   -1   37     -0.2059118509     -9.7856006622     -0.0095772953     0.3323595762     -0.1656964778     0.1182500839     24.6924839019     78.5422439575     -47.7368164062
203  95   -1   37     -0.1676026582     -9.8119382858     -0.0047886476     0.3336911678     -0.1289442901     0.0828295040     24.6924839019     78.5422439575     -47.7368164062
204  48   -1   38     -0.1676026582     -9.8119382858     -0.0047886476     0.3336911678     -0.1289442901     0.0828295040     24.6924839019     78.5422439575     -47.7368164062
205   0   -1   36     -0.0885899734     -9.8047552108     0.0430978250     0.3320932626     -0.0991164398     0.0761715030     25.5681037902     78.0151138305     -48.2428588867
205 208   -2   35     -0.1197161788     -9.7640523910     0.0502807998     0.3238373279     -0.1009806752     0.1089288825     25.5681037902     78.0151138305     -48.2428588867
206 160   -1   37     -0.1197161788     -9.7640523910     0.0502807998     0.3238373279     -0.1009806752     0.1089288825     25.5681037902     78.0151138305     -48.2428588867
207 112   -1   39     -0.1939402198     -9.8334875106     0.2059118509     0.3153151035     -0.1403960609     0.1382241010     25.5681037902     78.0151138305     -48.2428588867
208  64   -3   39     -0.1556310415     -9.7927837371     0.0694353866     0.3315606117     -0.1196230888     0.1073309659     25.5681037902     78.0151138305     -48.2428588867
209  16   -4   40     -0.1556310415     -9.7927837371     0.0694353866     0.3315606117     -0.1196230888     0.1073309659     25.5681037902     78.0151138305     -48.2428588867
209 224   -5   41     -0.1795742750     -9.7640523910     0.1245048284     0.3408818244     -0.0628968954     0.0625891733     25.5681037902     78.0151138305     -48.2428588867
210 177   -4   41     -0.1723913097     -9.8047552108     0.1340821266     0.3416807889     -0.0125623869     0.0279675531     25.5681037902     78.0151138305     -48.2428588867
211 129   -2   40     -0.1723913097     -9.8047552108     0.1340821266     0.3416807889     -0.0125623869     0.0279675531     25.5681037902     78.0151138305     -48.2428588867
212  81   -2   40     -0.1891515731     -9.7975721359     0.1173218607     0.3406155109     0.0185970735     0.0189126663     25.5681037902     78.0151138305     -48.2428588867
213  33   -1   39     -0.1316878080     -9.8023614883     0.0047886476     0.3411481380     0.0138033103     0.0394193191     23.9919891357     77.4879837036     -47.3994522094
213 241    0   37     -0.1316878080     -9.8023614883     0.0047886476     0.3411481380     0.0138033103     0.0394193191     23.9919891357     77.4879837036     -47.3994522094
214 193    0   38     -0.1053502440     -9.7664461135     0.0838013267     0.3390175819     0.0199286708     0.0569964504     23.9919891357     77.4879837036     -47.3994522094
215 145    0   37     0.0095772953     -9.7377147674     0.1197161788     0.3470071792     0.0529523801     0.0631218194     23.9919891357     77.4879837036     -47.3994522094
216  97   -1   36     0.0095772953     -9.7377147674     0.1197161788     0.3470071792     0.0529523801     0.0631218194     23.9919891357     77.4879837036     -47.3994522094
217  48   -1   36     -0.2035175085     -9.7712354660     0.0646467447     0.3326258897     0.0798507022     0.0934823131     23.9919891357     77.4879837036     -47.3994522094
218   0   -1   37     -0.1125332117     -9.8047552108     0.1939402198     0.3467408657     0.0481586170     0.0711114168     23.9919891357     77.4879837036     -47.3994522094
218 208   -2   38     -0.1125332117     -9.8047552108     0.1939402198     0.3467408657     0.0481586170     0.0711114168     23.9919891357     77.4879837036     -47.3994522094
219 161   -3   38     -0.0981672668     -9.7760238647     0.0215489125     0.3853572845     0.1312505006     0.0178473892     23.9919891357     77.4879837036     -47.3994522094
220 113   -3   37     -0.1173218607     -9.7401084899     0.1268991470     0.3645843267     0.1773238897     -0.0063877477     24.6924839019     78.8936614990     -49.7609901428
221  65   -1   38     -0.1173218607     -9.7401084899     0.1268991470     0.3645843267     0.1773238897     -0.0063877477     24.6924839019     78.8936614990     -49.7609901428
222  17    0   39     -0.1939402198     -9.7305316925     0.0766183614     0.3390175819     0.1070153713     0.0564638137     24.6924839019     78.8936614990     -49.7609901428
222 225    0   40     -0.1221105098     -9.8047552108     0.2466153383     0.3270331621     0.0132706689     0.0990750312     24.6924839019     78.8936614990     -49.7609901428
223 177    0   40     -0.1221105098     -9.8047552108     0.2466153383     0.3270331621     0.0132706689     0.0990750312     24.6924839019     78.8936614990     -49.7609901428
224 128    0   38     -0.0311262083     -9.8167276382     0.1867572593     0.3470071792     0.0726600742     0.0745735836     24.6924839019     78.8936614990     -49.7609901428
225  81    0   37     -0.0814070034     -9.7879953384     0.1819685935     0.3568610191     0.1584151506     0.0548658895     24.6924839019     78.8936614990     -49.7609901428
226  32    0   36     -0.0814070034     -9.7879953384     0.1819685935     0.3568610191     0.1584151506     0.0548658895     24.6924839019     78.8936614990     -49.7609901428
226 240    0   32     -0.0550694465     -9.7879953384     0.1843629074     0.3632527351     0.1858461380     0.0615238904     24.6924839019     78.8936614990     -49.7609901428
227 192    0   29     -0.0574637699     -9.7616577148     0.1388707752     0.3691117763     0.1949010372     0.0902864646     25.3929805755     77.4879837036     -49.7609901428
228 144    0   28     -0.0574637699     -9.7616577148     0.1388707752     0.3691117763     0.1949010372     0.0902864646     25.3929805755     77.4879837036     -49.7609901428
229  96    0   25     -0.2035175085     -9.7784175872     0.1580253696     0.3483387947     0.1858461380     0.1099941616     25.3929805755     77.4879837036     -49.7609901428
230  48    1   26     -0.1388707752     -9.8047552108     0.1268991470     0.3592579126     0.1786554908     0.0729756641     25.3929805755     77.4879837036     -49.7609901428
231   0    1   26     -0.1388707752     -9.8047552108     0.1268991470     0.3592579126     0.1786554908     0.0729756641     25.3929805755     77.4879837036     -49.7609901428
231 207    1   26     -0.0742240333     -9.8023614883     0.1747856235     0.3523335933     0.2337837696     0.0319623589     25.3929805755     77.4879837036     -49.7609901428
232 159    1   28     -0.1628140068     -9.7832069396     0.1939402198     0.3376859664     0.2127444505     0.0767041444     25.3929805755     77.4879837036     -49.7609901428
233 111    1   26     -0.1628140068     -9.7832069396     0.1939402198     0.3376859664     0.2127444505     0.0767041444     25.3929805755     77.4879837036     -49.7609901428
234  63    1   27     -0.1604196929     -9.7568693161     0.1364764571     0.3414144515     0.1384411449     0.1083962440     25.3929805755     77.4879837036     -49.7609901428
235  15    0   27     -0.0814070034     -9.7592630386     0.1388707752     0.3296963930     0.0819812679     0.1219785690     25.2178573608     78.0151138305     -49.9296722412
235 223    0   26     -0.0814070034     -9.7592630386     0.1388707752     0.3296963930     0.0819812679     0.1219785690     25.2178573608     78.0151138305     -49.9296722412
236 175    1   26     -0.1125332117     -9.7999668121     0.1340821266     0.3406155109     0.1283209800     0.0822968578     25.2178573608     78.0151138305     -49.9296722412
237 127    1   27     -0.1053502440     -9.7712354660     0.1628140068     0.3400828599     0.2164729356     0.0199779500     25.2178573608     78.0151138305     -49.9296722412
238  79    1   27     -0.1053502440     -9.7712354660     0.1628140068     0.3400828599     0.2164729356     0.0199779500     25.2178573608     78.0151138305     -49.9296722412
239  31    3   29     -0.0215489125     -9.7401084899     0.1747856235     0.3019990921     0.2375122547     0.0295654773     25.2178573608     78.0151138305     -49.9296722412
239 239    4   31     -0.1029559254     -9.8957395553     -0.0598580884     0.2809597969     0.2018253326     0.1267723321     25.2178573608     78.0151138305     -49.9296722412
240 192    4   31     -0.1029559254     -9.8957395553     -0.0598580884     0.2809597969     0.2018253326     0.1267723321     25.2178573608     78.0151138305     -49.9296722412
241 144    3   33     -0.0670410633     -9.7592630386     0.0694353866     0.3118529319     0.1592141246     0.1526053905     25.2178573608     78.0151138305     -49.9296722412
242  96    2   34     -0.1484480619     -9.8023614883     0.0838013267     0.3134508371     0.1922378063     0.1070646405     23.8168640136     78.0151138305     -50.6043968200
243  48    3   36     -0.1484480619     -9.8023614883     0.0838013267     0.3134508371     0.1922378063     0.1070646405     23.8168640136     78.0151138305     -50.6043968200
244   0    2   35     -0.1963345432     -9.7975721359     0.1628140068     0.3219730854     0.2135434389     0.0636544513     23.8168640136     78.0151138305     -50.6043968200
244 208    2   35     -0.0909842967     -9.7832069396     0.0239432382     0.3265005350     0.2172719001     0.0524690103     23.8168640136     78.0151138305     -50.6043968200
245 159    4   36     -0.0909842967     -9.7832069396     0.0239432382     0.3265005350     0.2172719001     0.0524690103     23.8168640136     78.0151138305     -50.6043968200
246 111    4   38     -0.0430978250     -9.7688407897     0.1604196929     0.2958737373     0.2526925086     0.0561974906     23.8168640136     78.0151138305     -50.6043968200
247  62    5   39     -0.1604196929     -9.8765850067     0.1532367229     0.2870851516     0.3120818614     0.0812315845     23.8168640136     78.0151138305     -50.6043968200
248  14    5   41     -0.1604196929     -9.8765850067     0.1532367229     0.2870851516     0.3120818614     0.0812315845     23.8168640136     78.0151138305     -50.6043968200
248 222    3   39     -0.1101388931     -9.7377147674     0.1101388931     0.3190435886     0.3296590328     0.0990750312     23.8168640136     78.0151138305     -50.6043968200
249 174    2   41     -0.0311262083     -9.8454589843     0.0694353866     0.2825577259     0.3799935579     0.0988087177     23.8168640136     78.0151138305     -50.6043968200
250 126    1   39     -0.0311262083     -9.8454589843     0.0694353866     0.2825577259     0.3799935579     0.0988087177     23.8168640136     78.0151138305     -50.6043968200
251  77    1   37     -0.1245048284     -9.7760238647     0.0023943238     0.2817587661     0.3842546463     0.1227775335     25.0427322387     78.8936614990     -50.7730789184
252  30    3   40     -0.0287318849     -9.7305316925     0.1221105098     0.2820250701     0.4178109645     0.1286365747     25.0427322387     78.8936614990     -50.7730789184
252 237    3   38     -0.0287318849     -9.7305316925     0.1221105098     0.2820250701     0.4178109645     0.1286365747     25.0427322387     78.8936614990     -50.7730789184
253 189    2   40     -0.1053502440     -9.5246200561     0.3447826147     0.3209078073     0.3416434526     0.1611276245     25.0427322387     78.8936614990     -50.7730789184
254 142    2   39     -0.0454921483     -9.6371526718     0.1580253696     0.3099886894     0.2942384529     0.1965482234     25.0427322387     78.8936614990     -50.7730789184
255  94    1   36     -0.0454921483     -9.6371526718     0.1580253696     0.3099886894     0.2942384529     0.1965482234     25.0427322387     78.8936614990     -50.7730789184
  0  46    1   36     -0.4621044635     -10.0633420944     -0.1388707752     0.1922751617     0.3826567649     0.2628619432     25.0427322387     78.8936614990     -50.7730789184
  0 255    2   38     -0.3998520660     -9.8023614883     0.0526751232     0.2828240394     0.3690743923     0.0783020591     25.0427322387     78.8936614990     -50.7730789184
  1 206    3   37     -0.3998520660     -9.8023614883     0.0526751232     0.2828240394     0.3690743923     0.0783020591     25.0427322387     78.8936614990     -50.7730789184
  2 157    3   39     -0.2729529142     -9.8071498870     0.0742240333     0.3206414937     0.2545567035     0.0676492595     24.1671123504     79.4207916259     -52.6285743713
  3 109    2   40     -0.1508424043     -9.8071498870     0.0694353866     0.3360880613     0.2034232854     0.1097278480     24.1671123504     79.4207916259     -52.6285743713
  4  61    1   39     -0.1508424043     -9.8071498870     0.0694353866     0.3360880613     0.2034232854     0.1097278480     24.1671123504     79.4207916259     -52.6285743713
  5  12    1   38     -0.3184450626     -9.7784175872     0.0574637699     0.3494040727     0.2359143257     0.1041351199     24.1671123504     79.4207916259     -52.6285743713
  5 220    3   36     -0.2705585718     -9.7544746398     0.0287318849     0.3456755876     0.2305879116     0.0631218194     24.1671123504     79.4207916259     -52.6285743713
  6 172    3   37     -0.2705585718     -9.7544746398     0.0287318849     0.3456755876     0.2305879116     0.0631218194     24.1671123504     79.4207916259     -52.6285743713
  7 124    4   37     -0.3064734458     -9.7305316925     0.0407035017     0.3294300556     0.2130108118     0.0476752471     24.1671123504     79.4207916259     -52.6285743713
  8  76    5   39     -0.1939402198     -9.9436264038     -0.0191545906     0.2958737373     0.1645405197     0.0743072605     24.1671123504     79.4207916259     -52.6285743713
  9  28    4   41     -0.1939402198     -9.9436264038     -0.0191545906     0.2958737373     0.1645405197     0.0743072605     24.1671123504     79.4207916259     -52.6285743713
  9 236    4   41     -0.2609812974     -9.7808122634     -0.0885899734     0.3363543748     0.1605457210     0.0897538280     24.3422374725     78.5422439575     -53.1346168518
 10 188    4   42     -0.2202777862     -9.7472915649     0.0430978250     0.3438113212     0.1115428090     0.1033361554     24.3422374725     78.5422439575     -53.1346168518
 11 141    5   41     -0.2202777862     -9.7472915649     0.0430978250     0.3438113212     0.1115428090     0.1033361554     24.3422374725     78.5422439575     -53.1346168518
 12  93    5   42     -0.1987288665     -9.8095445632     0.2777415513     0.3336911678     0.0971615219     0.1161195278     24.3422374725     78.5422439575     -53.1346168518
 13  46    4   41     -0.1101388931     -9.7975721359     0.3423882961     0.3536652088     0.1866451072     0.1009392738     24.3422374725     78.5422439575     -53.1346168518
 13 254    5   38     -0.1101388931     -9.7975721359     0.3423882961     0.3536652088     0.1866451072     0.1009392738     24.3422374725     78.5422439575     -53.1346168518
 14 206    5   36     -0.2370380401     -9.8071498870     0.1364764571     0.3560620784     0.2921078681     0.1182500839     24.3422374725     78.5422439575     -53.1346168518
 15 158    7   34     -0.2442210197     -9.7999668121     0.1245048284     0.3555294275     0.3416434526     0.1030698418     24.3422374725     78.5422439575     -53.1346168518
 16 111    8   32     -0.2442210197     -9.7999668121     0.1245048284     0.3555294275     0.3416434526     0.1030698418     24.3422374725     78.5422439575     -53.1346168518
 17  63    8   29     -0.2130948066     -9.8957395553     -0.0095772953     0.3398165464     0.3512309789     0.1094615221     23.9919891357     77.1365661621     -52.4598922729
 18  15   10   29     -0.3375996351     -9.7401084899     -0.0287318849     0.3579263210     0.3291263580     0.1030698418     23.9919891357     77.1365661621     -52.4598922729
 18 224    8   29     -0.3375996351     -9.7401084899     -0.0287318849     0.3579263210     0.3291263580     0.1030698418     23.9919891357     77.1365661621     -52.4598922729
 19 176    8   29     -0.3926690864     -9.7903900146     0.0742240333     0.3408818244     0.2686717033     0.0673829364     23.9919891357     77.1365661621     -52.4598922729
 20 128   10   29     -0.2657699346     -9.8143329620     0.1460537433     0.3432786941     0.2087496757     0.0561974906     23.9919891357     77.1365661621     -52.4598922729
 21  80    8   27     -0.2657699346     -9.8143329620     0.1460537433     0.3432786941     0.2087496757     0.0561974906     23.9919891357     77.1365661621     -52.4598922729
 22  33    9   24     -0.2657699346     -9.7448978424     0.0550694465     0.3547304868     0.2039559125     0.0759051799     23.9919891357     77.1365661621     -52.4598922729
 22 240   10   24     -0.1676026582     -9.7927837371     0.1963345432     0.3398165464     0.1975642299     0.0990750312     23.9919891357     77.1365661621     -52.4598922729
 23 193   10   26     -0.1676026582     -9.7927837371     0.1963345432     0.3398165464     0.1975642299     0.0990750312     23.9919891357     77.1365661621     -52.4598922729
 24 146   11   26     -0.2585869789     -9.7688407897     -0.0430978250     0.3600568771     0.2470997810     0.0996076774     24.5173606872     78.0151138305     -53.9780235290
 25  97   11   30     -0.3830918121     -9.7808122634     -0.0718297100     0.3496703863     0.2215330362     0.0801663017     24.5173606872     78.0151138305     -53.9780235290
 26  49   12   32     -0.3830918121     -9.7808122634     -0.0718297100     0.3496703863     0.2215330362     0.0801663017     24.5173606872     78.0151138305     -53.9780235290
 27   1   10   32     -0.3064734458     -9.7903900146     0.0143659424     0.3392839193     0.1333810687     0.0695135021     24.5173606872     78.0151138305     -53.9780235290
 27 209    9   33     -0.1819685935     -9.8622188568     0.1005615949     0.3227720499     0.1293862581     0.0692471790     24.5173606872     78.0151138305     -53.9780235290
 28 161    9   32     -0.1819685935     -9.8622188568     0.1005615949     0.3227720499     0.1293862581     0.0692471790     24.5173606872     78.0151138305     -53.9780235290
 29 113   10   31     -0.2322494029     -9.7784175872     0.0933786296     0.3664485454     0.1520234823     0.1118584036     24.5173606872     78.0151138305     -53.9780235290
 30  65   11   31     -0.1891515731     -9.7712354660     0.2609812974     0.3741718530     0.1363105773     0.0916180706     24.5173606872     78.0151138305     -53.9780235290
 31  17   10   32     -0.1891515731     -9.7712354660     0.2609812974     0.3741718530     0.1363105773     0.0916180706     24.5173606872     78.0151138305     -53.9780235290
 31 225   10   30     -0.1771799468     -9.7951784133     0.3950634002     0.3781666517     0.1600130653     0.0932159996     24.5173606872     78.0151138305     -53.9780235290
 32 177   10   29     -0.2897131729     -9.8263044357     0.1963345432     0.3589915990     0.1621436357     0.1065320014     22.4158725738     77.3122711181     -55.6648368835
 33 129    8   25     -0.2897131729     -9.8263044357     0.1963345432     0.3589915990     0.1621436357     0.1065320014     22.4158725738     77.3122711181     -55.6648368835
 34  82    6   20     -0.2897131729     -9.7999668121     0.0670410633     0.3699107170     0.1080806369     0.1312997817     22.4158725738     77.3122711181     -55.6648368835
 35  34    5   19     -0.2346437215     -9.6299695968     0.2897131729     0.3675138473     0.0902371978     0.1190490484     22.4158725738     77.3122711181     -55.6648368835
 35 242    4   18     -0.2346437215     -9.6299695968     0.2897131729     0.3675138473     0.0902371978     0.1190490484     22.4158725738     77.3122711181     -55.6648368835
 36 194    4   18     -0.4405555725     -9.7281370162     0.1915459060     0.3432786941     0.1245924949     0.1094615221     22.4158725738     77.3122711181     -55.6648368835
 37 147    4   18     -0.3064734458     -9.6347589492     0.2514039993     0.3163803815     0.1432349109     0.0825631904     22.4158725738     77.3122711181     -55.6648368835
 38  99    7   17     -0.3064734458     -9.6347589492     0.2514039993     0.3163803815     0.1432349109     0.0825631904     22.4158725738     77.3122711181     -55.6648368835
 39  52   10   17     -0.1364764571     -9.8741912841     0.0814070034     0.2303589582     0.3160767078     0.0591270065     22.4158725738     77.3122711181     -55.6648368835
 40   4   13   16     -0.2011231899     -9.7520809173     0.1532367229     0.3342237949     0.3024943351     0.1994777297     25.3929805755     78.5422439575     -53.8093414306
 40 212   15   16     -0.2011231899     -9.7520809173     0.1532367229     0.3342237949     0.3024943351     0.1994777297     25.3929805755     78.5422439575     -53.8093414306
 41 164   13   14     -0.2968961238     -9.8622188568     0.2490096569     0.2868188381     0.2420397043     0.2154569387     25.3929805755     78.5422439575     -53.8093414306
 42 116   11   11     -0.2178834438     -9.8646135330     -0.0311262083     0.2604531288     0.1855798244     0.2013419866     25.3929805755     78.5422439575     -53.8093414306
 43  69    8   10     -0.2178834438     -9.8646135330     -0.0311262083     0.2604531288     0.1855798244     0.2013419866     25.3929805755     78.5422439575     -53.8093414306
 44  21    8   10     -0.3902747631     -9.8813743591     -0.2035175085     0.3179782867     0.2359143257     0.1371588110     25.3929805755     78.5422439575     -53.8093414306
 44 229    8    9     -0.5099909305     -9.7927837371     -0.3759088277     0.3840256881     0.3094186782     0.0705787849     25.3929805755     78.5422439575     -53.8093414306
 45 181   14   14     -0.5099909305     -9.7927837371     -0.3759088277     0.3840256881     0.3094186782     0.0705787849     25.3929805755     78.5422439575     -53.8093414306
 46 133   16   19     -0.4644988059     -9.6898279190     -0.0885899734     0.4245063781     0.2905099391     0.0101241016     25.3929805755     78.5422439575     -53.8093414306
 47  85   16   24     -0.4477385520     -9.7832069396     0.0430978250     0.3824277400     0.2404417514     0.0045313835     25.3929805755     79.5964965820     -56.5082435607
 48  36   19   29     -0.4477385520     -9.7832069396     0.0430978250     0.3824277400     0.2404417514     0.0045313835     25.3929805755     79.5964965820     -56.5082435607
 48 244   18   31     -0.2777415513     -9.9053173065     0.0718297100     0.3414144515     0.1786554908     0.0567301321     25.3929805755     79.5964965820     -56.5082435607
 49 196   19   33     -0.0383091812     -9.6970109939     0.8356189727     0.3549968004     0.1474960327     0.1033361554     25.3929805755     79.5964965820     -56.5082435607
 50 148   17   30     -0.0383091812     -9.6970109939     0.8356189727     0.3549968004     0.1474960327     0.1033361554     25.3929805755     79.5964965820     -56.5082435607
 51  99   16   28     -0.3280223608     -9.7161655426     0.2657699346     0.3965427398     0.0870413494     0.1235764980     25.3929805755     79.5964965820     -56.5082435607
 52  51   15   25     -0.2945018005     -9.6802511215     0.1364764571     0.4032007217     0.0974278450     0.1012055993     25.3929805755     79.5964965820     -56.5082435607
 53   3   12   21     -0.2945018005     -9.6802511215     0.1364764571     0.4032007217     0.0974278450     0.1012055993     25.3929805755     79.5964965820     -56.5082435607
 53 211   12   20     -0.3399939537     -9.7856006622     0.1771799468     0.3749707937     0.1325820922     0.0767041444     25.3929805755     79.5964965820     -56.5082435607
 54 162   14   20     -0.2298550844     -9.8023614883     0.2178834438     0.3342237949     0.2076843738     0.0237064290     23.8168640136     79.7722091674     -57.3516502380
 55 115   11   20     -0.2298550844     -9.8023614883     0.2178834438     0.3342237949     0.2076843738     0.0237064290     23.8168640136     79.7722091674     -57.3516502380
 56  67   11   19     -0.2657699346     -9.7257432937     0.1340821266     0.3105213403     0.3088860511     0.0279675531     23.8168640136     79.7722091674     -57.3516502380
 57  19   12   18     -0.2921074867     -9.8478536605     0.1029559254     0.2609858036     0.4340565204     0.0194453067     23.8168640136     79.7722091674     -57.3516502380
 57 226   12   19     -0.2921074867     -9.8478536605     0.1029559254     0.2609858036     0.4340565204     0.0194453067     23.8168640136     79.7722091674     -57.3516502380
 58 178   14   17     -0.3016848087     -9.7856006622     0.2418267011     0.3488714456     0.4708086967     0.0024008154     23.8168640136     79.7722091674     -57.3516502380
 59 130   15   16     -0.2585869789     -9.9819355010     0.0933786296     0.3384849548     0.4606885433     -0.0228995990     23.8168640136     79.7722091674     -57.3516502380
 60  82   15   15     -0.2585869789     -9.9819355010     0.0933786296     0.3384849548     0.4606885433     -0.0228995990     23.8168640136     79.7722091674     -57.3516502380
 61  34   14   14     -0.4094293594     -9.7975721359     0.0646467447     0.3813624858     0.3815914344     0.0378214001     23.8168640136     79.7722091674     -57.3516502380
 61 242   15   12     -0.2035175085     -9.7425031661     0.2011231899     0.4202452182     0.2939721298     0.0689808607     25.3929805755     78.1908187866     -59.5445060729
 62 193   14   13     -0.2035175085     -9.7425031661     0.2011231899     0.4202452182     0.2939721298     0.0689808607     25.3929805755     78.1908187866     -59.5445060729
 63 145   15   15     -0.2154891252     -9.7472915649     0.2681642532     0.3680464982     0.2393764972     0.1350282549     25.3929805755     78.1908187866     -59.5445060729
 64  97   16   15     -0.2825301933     -9.7520809173     0.1939402198     0.3563283920     0.2026242971     0.1544696331     25.3929805755     78.1908187866     -59.5445060729
 65  49   13   15     -0.2825301933     -9.7520809173     0.1939402198     0.3563283920     0.2026242971     0.1544696331     25.3929805755     78.1908187866     -59.5445060729
 66   1   12   15     -0.3232336997     -9.7927837371     0.3615428924     0.3701770305     0.1512245082     0.1550022602     25.3929805755     78.1908187866     -59.5445060729
 66 209   10   14     -0.3208393812     -9.8334875106     0.1867572593     0.3621874332     0.1126080870     0.1344956159     25.3929805755     78.1908187866     -59.5445060729
 67 161    8   13     -0.3208393812     -9.8334875106     0.1867572593     0.3621874332     0.1126080870     0.1344956159     25.3929805755     78.1908187866     -59.5445060729
 68 113    8   13     -0.2873188495     -9.7999668121     0.0981672668     0.3747044801     0.0910361480     0.1102604866     25.3929805755     78.1908187866     -59.5445060729
 69  64    7   11     -0.5075965881     -9.8526420593     -0.1580253696     0.3360880613     0.0873076820     0.1155868887     25.3929805755     78.1908187866     -59.5445060729
 70  16    7   12     -0.5075965881     -9.8526420593     -0.1580253696     0.3360880613     0.0873076820     0.1155868887     25.3929805755     78.1908187866     -59.5445060729
 70 224    8   15     -0.4309782505     -9.8095445632     -0.0383091812     0.3299627065     0.1171355366     0.0399519634     24.8676090240     78.0151138305     -59.0384635925
 71 176    9   19     -0.3687258243     -9.7065887451     0.1125332117     0.3195762157     0.1461644268     -0.0013276636     24.8676090240     78.0151138305     -59.0384635925
 72 128   11   24     -0.3687258243     -9.7065887451     0.1125332117     0.3195762157     0.1461644268     -0.0013276636     24.8676090240     78.0151138305     -59.0384635925
 73  80   13   28     -0.2633756160     -9.7856006622     0.2921074867     0.3025317192     0.1698669338     0.0103904235     24.8676090240     78.0151138305     -59.0384635925
 74  32   15   28     -0.2705585718     -9.8071498870     0.2322494029     0.3089233875     0.1648068332     0.0522026920     24.8676090240     78.0151138305     -59.0384635925
 74 240   15   27     -0.2705585718     -9.8071498870     0.2322494029     0.3089233875     0.1648068332     0.0522026920     24.8676090240     78.0151138305     -59.0384635925
 75 191   15   24     -0.2992904472     -9.7736291885     0.2059118509     0.3451429605     0.0846444702     0.1086625576     24.8676090240     78.0151138305     -59.0384635925
 76 143   14   21     -0.3399939537     -9.8095445632     0.1173218607     0.3499367237     0.0132706689     0.1267723321     24.8676090240     78.0151138305     -59.0384635925
 77  95   13   21     -0.3399939537     -9.8095445632     0.1173218607     0.3499367237     0.0132706689     0.1267723321     24.8676090240     78.0151138305     -59.0384635925
 78  47   13   20     -0.3232336997     -9.7784175872     0.1101388931     0.3376859664     -0.0032411813     0.1123910427     26.6188488006     77.6636886596     -58.7010993957
 78 255   13   22     -0.2849245071     -9.7401084899     0.1197161788     0.3411481380     -0.0296068716     0.1243754506     26.6188488006     77.6636886596     -58.7010993957
 79 207   12   23     -0.2849245071     -9.7401084899     0.1197161788     0.3411481380     -0.0296068716     0.1243754506     26.6188488006     77.6636886596     -58.7010993957
 80 159   11   23     -0.2466153383     -9.7616577148     0.2250664234     0.3435450077     -0.0405260038     0.1478116273     26.6188488006     77.6636886596     -58.7010993957
 81 111   11   22     -0.1676026582     -9.7879953384     0.4190066337     0.3443439960     0.0114064288     0.1281039476     26.6188488006     77.6636886596     -58.7010993957
 82  63   10   23     -0.1676026582     -9.7879953384     0.4190066337     0.3443439960     0.0114064288     0.1281039476     26.6188488006     77.6636886596     -58.7010993957
 83  15   11   19     -0.2154891252     -9.7999668121     0.2657699346     0.3549968004     0.1379085063     0.0801663017     26.6188488006     77.6636886596     -58.7010993957
 83 222    9   16     -0.2921074867     -9.8909511566     0.2083061695     0.3270331621     0.2441702604     0.0367561221     26.6188488006     77.6636886596     -58.7010993957
 84 174    9   18     -0.2921074867     -9.8909511566     0.2083061695     0.3270331621     0.2441702604     0.0367561221     26.6188488006     77.6636886596     -58.7010993957
 85 126   10   14     -0.3280223608     -9.8286991119     0.1508424043     0.3384849548     0.3112829208     0.0039987416     25.3929805755     78.8936614990     -58.1950569152
 86  78    9   17     -0.2226721048     -9.7041940689     0.2466153383     0.3973417091     0.3120818614     -0.0058551063     25.3929805755     78.8936614990     -58.1950569152
 87  30   10   18     -0.2226721048     -9.7041940689     0.2466153383     0.3973417091     0.3120818614     -0.0058551063     25.3929805755     78.8936614990     -58.1950569152
 87 238   11   16     -0.2681642532     -9.7401084899     0.3926690864     0.3744381666     0.3000974655     0.0386203575     25.3929805755     78.8936614990     -58.1950569152
 88 189   10   16     -0.2729529142     -9.7281370162     0.3735145092     0.3326258897     0.2297889709     0.1012055993     25.3929805755     78.8936614990     -58.1950569152
 89 141    9   14     -0.2729529142     -9.7281370162     0.3735145092     0.3326258897     0.2297889709     0.1012055993     25.3929805755     78.8936614990     -58.1950569152
 90  93    7   10     -0.2442210197     -9.8239097595     0.2130948066     0.2934768486     0.2244625568     0.1073309659     25.3929805755     78.8936614990     -58.1950569152
 91  45    6    7     -0.2370380401     -9.8167276382     0.1340821266     0.3155814170     0.2886457443     0.0838947868     25.3929805755     78.8936614990     -58.1950569152
 91 253    5    7     -0.2370380401     -9.8167276382     0.1340821266     0.3155814170     0.2886457443     0.0838947868     25.3929805755     78.8936614990     -58.1950569152
 92 205    7    6     -0.2585869789     -9.7832069396     0.0885899734     0.3430123805     0.4281974315     0.0165157842     24.3422374725     79.9479141235     -61.5686836242
 93 157    8    9     -0.1963345432     -9.8382759094     0.0239432382     0.3808298301     0.5616238594     -0.0705708980     24.3422374725     79.9479141235     -61.5686836242
 94 109    8    9     -0.1963345432     -9.8382759094     0.0239432382     0.3808298301     0.5616238594     -0.0705708980     24.3422374725     79.9479141235     -61.5686836242
 95  61   10   10     -0.2490096569     -9.7808122634     0.1556310415     0.4111903190     0.6705488204     -0.1454068660     24.3422374725     79.9479141235     -61.5686836242
 96  13   10   13     -0.2514039993     -9.7353200912     0.3328109979     0.3874878692     0.6734783172     -0.1097199678     24.3422374725     79.9479141235     -61.5686836242
 96 221   12   13     -0.2514039993     -9.7353200912     0.3328109979     0.3874878692     0.6734783172     -0.1097199678     24.3422374725     79.9479141235     -61.5686836242
 97 174   13   14     -0.1891515731     -9.8047552108     0.2753472328     0.3480724811     0.5701460838     -0.0026592612     24.3422374725     79.9479141235     -61.5686836242
 98 126   13   15     -0.1029559254     -9.7832069396     0.2633756160     0.3302290201     0.5309970378     0.0530016469     24.3422374725     79.9479141235     -61.5686836242
 99  78   13   14     -0.1029559254     -9.7832069396     0.2633756160     0.3302290201     0.5309970378     0.0530016469     24.3422374725     79.9479141235     -61.5686836242
100  30   12   12     -0.1436594247     -9.7640523910     0.2394323587     0.3257015705     0.5586943626     0.0798999786     26.4437255859     77.8394012451     -62.9181327819
100 238   11   10     -0.1484480619     -9.8071498870     0.1987288665     0.3262342214     0.5637544631     0.1036024808     26.4437255859     77.8394012451     -62.9181327819
101 191   10    9     -0.1484480619     -9.8071498870     0.1987288665     0.3262342214     0.5637544631     0.1036024808     26.4437255859     77.8394012451     -62.9181327819
102 143    9    9     -0.1867572593     -9.7688407897     0.2537982940     0.3299627065     0.5938486099     0.0929496765     26.4437255859     77.8394012451     -62.9181327819
103  95   11    9     -0.2083061695     -9.7664461135     0.2897131729     0.3137171506     0.5453783035     0.1206469655     26.4437255859     77.8394012451     -62.9181327819
104  47   12   11     -0.2083061695     -9.7664461135     0.2897131729     0.3137171506     0.5453783035     0.1206469655     26.4437255859     77.8394012451     -62.9181327819
105   0   10   11     -0.3088677406     -9.8167276382     0.2035175085     0.3078581333     0.4790646553     0.1526053905     26.4437255859     77.8394012451     -62.9181327819
105 208   10   11     -0.2322494029     -9.8143329620     0.1652083396     0.3155814170     0.4324585914     0.1624592304     26.4437255859     77.8394012451     -62.9181327819
106 160   10    9     -0.2322494029     -9.8143329620     0.1652083396     0.3155814170     0.4324585914     0.1624592304     26.4437255859     77.8394012451     -62.9181327819
107 112    8    9     -0.1867572593     -9.8071498870     0.0718297100     0.3238373279     0.4945111751     0.1126573681     26.4437255859     77.8394012451     -62.9181327819
108  65    9   11     -0.2394323587     -9.8167276382     0.1508424043     0.3533988475     0.5954465389     0.0399519634     26.4437255859     78.1908187866     -62.2434082031
109  17   10   10     -0.2394323587     -9.8167276382     0.1508424043     0.3533988475     0.5954465389     0.0399519634     26.4437255859     78.1908187866     -62.2434082031
109 225    9   12     -0.2011231899     -9.7712354660     0.1867572593     0.3688454389     0.6007729053     0.0215758681     26.4437255859     78.1908187866     -62.2434082031
110 177    9   13     -0.2705585718     -9.7568693161     0.2514039993     0.3587252855     0.6228775024     0.0034660995     26.4437255859     78.1908187866     -62.2434082031
111 129   10   13     -0.2705585718     -9.7568693161     0.2514039993     0.3587252855     0.6228775024     0.0034660995     26.4437255859     78.1908187866     -62.2434082031
112  82   10   12     -0.2202777862     -9.7592630386     0.2945018005     0.3424797296     0.5821304798     0.0300981140     26.4437255859     78.1908187866     -62.2434082031
113  33   11   12     -0.1604196929     -9.8263044357     0.1963345432     0.3286311149     0.5091588020     0.0836284732     26.4437255859     78.1908187866     -62.2434082031
113 242   11   12     -0.1604196929     -9.8263044357     0.1963345432     0.3286311149     0.5091588020     0.0836284732     26.4437255859     78.1908187866     -62.2434082031
114 194   10   11     -0.1340821266     -9.8430643081     0.1819685935     0.3435450077     0.5365897178     0.0705787849     26.4437255859     78.1908187866     -62.2434082031
115 146   10   10     -0.3519655704     -9.6850395202     0.3663315296     0.3749707937     0.5762714862     0.0362234783     25.7432289123     76.7851409912     -64.6049499511
116  98   10   11     -0.3519655704     -9.6850395202     0.3663315296     0.3749707937     0.5762714862     0.0362234783     25.7432289123     76.7851409912     -64.6049499511
117  50    9   10     -0.2729529142     -9.7736291885     0.2226721048     0.3805635261     0.3965053558     0.1137226462     25.7432289123     76.7851409912     -64.6049499511
118   3    9   11     -0.3136564254     -9.7975721359     0.2466153383     0.3797645568     0.3059565544     0.1225112080     25.7432289123     76.7851409912     -64.6049499511
118 211    7   11     -0.3136564254     -9.7975721359     0.2466153383     0.3797645568     0.3059565544     0.1225112080     25.7432289123     76.7851409912     -64.6049499511
119 163    5    9     -0.3160507440     -9.7999668121     0.3064734458     0.3597905635     0.2207340717     0.1270386576     25.7432289123     76.7851409912     -64.6049499511
120 115    5    8     -0.2537982940     -9.8263044357     0.1891515731     0.3440776824     0.1743943595     0.1038687944     25.7432289123     76.7851409912     -64.6049499511
121  67    3    6     -0.2537982940     -9.8263044357     0.1891515731     0.3440776824     0.1743943595     0.1038687944     25.7432289123     76.7851409912     -64.6049499511
122  19    3    8     -0.2897131729     -9.7975721359     0.2322494029     0.3605895042     0.2127444505     0.0316960358     25.7432289123     76.7851409912     -64.6049499511
122 227    4    8     -0.3256280183     -9.7568693161     0.2753472328     0.3725739002     0.2047548770     0.0026671364     26.4437255859     79.2450790405     -64.6049499511
123 179    3    8     -0.3256280183     -9.7568693161     0.2753472328     0.3725739002     0.2047548770     0.0026671364     26.4437255859     79.2450790405     -65.6170349121
124 131    5    8     -0.2705585718     -9.7736291885     0.3783031463     0.3741718530     0.1213966608     0.0082598628     26.4437255859     79.2450790405     -65.6170349121
125  83    4    7     -0.2705585718     -9.7353200912     0.4716817855     0.3533988475     0.0151349163     0.0082598628     26.4437255859     79.2450790405     -65.6170349121
126  35    3    6     -0.2705585718     -9.7353200912     0.4716817855     0.3533988475     0.0151349163     0.0082598628     26.4437255859     79.2450790405     -65.6170349121
126 243    3    4     -0.0622524166     -9.7233486175     0.3543598890     0.3033306837     -0.0924584293     0.0122546625     26.4437255859     79.2450790405     -65.6170349121
127 195    1    1     -0.2346437215     -9.8406705856     0.2561926364     0.2708396434     -0.1249494910     0.0484742069     26.4437255859     79.2450790405     -65.6170349121
128 147    1    0     -0.2346437215     -9.8406705856     0.2561926364     0.2708396434     -0.1249494910     0.0484742069     26.4437255859     79.2450790405     -65.6170349121
129  99    0    0     -0.1340821266     -9.9029226303     0.2274607658     0.2758996963     -0.1947253704     0.0354245185     26.4437255859     79.2450790405     -65.6170349121
130  51    0    0     -0.0909842967     -9.7209539413     0.3040791034     0.2796281814     -0.1939264297     0.0503384494     26.4437255859     79.2450790405     -65.6170349121
131   3    0    0     -0.0909842967     -9.7209539413     0.3040791034     0.2796281814     -0.1939264297     0.0503384494     26.4437255859     78.8936614990     -65.2796707153
131 211    0    0     -0.0861956501     -9.7305316925     0.2921074867     0.2119828701     -0.1936600875     0.0844274330     26.4437255859     78.8936614990     -65.2796707153
132 163    0    0     -0.0861956501     -9.7305316925     0.2921074867     0.2119828701     -0.1936600875     0.0844274330     26.4437255859     78.8936614990     -65.2796707153
133 115    0    0     -0.1245048284     -9.7784175872     0.1245048284     0.1400764226     -0.1414613485     0.1472790002     26.4437255859     78.8936614990     -65.2796707153
134  68    0    0     -0.0407035017     -10.0202445983     0.0095772953     0.1238309025     -0.0426565647     0.2886949729     26.4437255859     78.8936614990     -65.2796707153
135  20    0    0     -0.0407035017     -10.0202445983     0.0095772953     0.1238309025     -0.0426565647     0.2886949729     26.4437255859     78.8936614990     -65.2796707153
135 229    0    0     -0.1316878080     -10.0202445983     0.1580253696     0.1925414943     0.0106074666     0.4309099197     26.4437255859     78.8936614990     -65.2796707153
136 181    0    0     -0.3998520660     -9.6922225952     0.1580253696     0.3017327547     0.0484249305     0.5534172058     26.4437255859     78.8936614990     -65.2796707153
137 133    0    0     -0.3998520660     -9.6922225952     0.1580253696     0.3017327547     0.0484249305     0.5534172058     26.4437255859     78.8936614990     -65.2796707153
138  85    0    0     -0.6321014881     -9.7425031661     0.1245048284     0.3424797296     -0.0032411813     0.4490197181     26.7939720153     78.5422439575     -63.9302215576
139  37    0    0     -0.4549215316     -9.8741912841     0.0742240333     0.4045323371     -0.0605000114     0.3052068233     26.7939720153     78.5422439575     -63.9302215576
139 245    0    0     -0.4549215316     -9.8741912841     0.0742240333     0.4045323371     -0.0605000114     0.3052068233     26.7939720153     78.5422439575     -63.9302215576
140 197    0    0     -0.6153411865     -9.3474397659     0.4357668876     0.3882868289     -0.0391944026     0.2777758836     26.7939720153     78.5422439575     -63.9302215576
141 150    0    0     -0.6177354812     -9.5725059509     0.1843629074     0.1089169740     0.0177981114     0.0817642307     26.7939720153     78.5422439575     -63.9302215576
142 102    0    0     -0.6177354812     -9.5725059509     0.1843629074     0.1089169740     0.0177981114     0.0817642307     26.7939720153     78.5422439575     -63.9302215576
143  54    2    0     -0.2657699346     -9.9053173065     0.1819685935     0.0242271423     0.4644169807     -0.2362220525     26.7939720153     78.5422439575     -63.9302215576
144   7    8    0     -0.4740760803     -10.0058784484     -0.2466153383     0.1243635416     0.7879960060     -0.2641856670     26.7939720153     78.5422439575     -63.9302215576
144 215   13   -1     -0.4740760803     -10.0058784484     -0.2466153383     0.1243635416     0.7879960060     -0.2641856670     26.7939720153     78.5422439575     -63.9302215576
145 168   18   -4     -0.5363285064     -9.6347589492     -0.2154891252     0.2575236320     0.6441831111     -0.2069268465     26.7939720153     78.5422439575     -63.9302215576
146 121   18   -4     -0.2394323587     -9.9077110290     -0.2250664234     0.2924115657     0.4039623260     -0.1509995937     27.4944686889     78.1908187866     -64.6049499511
147  74   14   -2     -0.2753472328     -9.8502473831     -0.0909842967     0.3864225864     0.1594804382     0.0106567442     27.4944686889     78.1908187866     -64.6049499511
148  26   11   -1     -0.2753472328     -9.8502473831     -0.0909842967     0.3864225864     0.1594804382     0.0106567442     27.4944686889     78.1908187866     -64.6049499511
148 234    6    0     -0.3256280183     -9.7041940689     0.0478864765     0.4386213302     -0.0573041677     0.1286365747     27.4944686889     78.1908187866     -64.6049499511
149 186    4    0     -0.1843629074     -9.8454589843     0.0071829710     0.4061302661     -0.0988501167     0.1555349111     27.4944686889     78.1908187866     -64.6049499511
150 137    2    0     -0.1843629074     -9.8454589843     0.0071829710     0.4061302661     -0.0988501167     0.1555349111     27.4944686889     78.1908187866     -64.6049499511
151  90    0    0     -0.3663315296     -9.6850395202     0.1221105098     0.4450129985     -0.1108345270     0.2511438369     27.4944686889     78.1908187866     -64.6049499511
152  41    0    0     -0.3663315296     -9.6850395202     0.1221105098     0.4450129985     -0.1108345270     0.2511438369     27.4944686889     78.1908187866     -64.6049499511
152 249    0    0     -0.4764704227     -9.6994056701     0.0694353866     0.3765687465     -0.1063070774     0.2002767086     27.4944686889     78.1908187866     -64.6049499511
153 201    0    0     -0.4070350170     -9.7975721359     0.0047886476     0.3169130086     -0.1105682015     0.0945475959     28.3700885772     80.1236267089     -65.1109924316
154 153    0    0     -0.4070350170     -9.7975721359     0.0047886476     0.3169130086     -0.1105682015     0.0945475959     28.3700885772     80.1236267089     -65.1109924316
155 104    0    0     -0.4453442096     -9.7688407897     0.0287318849     0.3158477306     -0.1172262072     0.0314297151     28.3700885772     80.1236267089     -65.1109924316
156  57    0    0     -0.4597101688     -9.7209539413     0.0407035017     0.3009338140     -0.1262810945     -0.0162415957     28.3700885772     80.1236267089     -65.1109924316
157   9    0    0     -0.4597101688     -9.7209539413     0.0407035017     0.3009338140     -0.1262810945     -0.0162415957     28.3700885772     80.1236267089     -65.1109924316
157 216    0    0     -0.1628140068     -9.7975721359     0.0790126848     0.2793618679     -0.1427929401     -0.0719025039     28.3700885772     80.1236267089     -65.1109924316
158 169    0    0     -0.3184450626     -9.7329254150     0.0526751232     0.2625837087     -0.1491846323     -0.0087846288     28.3700885772     80.1236267089     -65.1109924316
159 121    0    0     -0.3184450626     -9.7329254150     0.0526751232     0.2625837087     -0.1491846323     -0.0087846288     28.3700885772     80.1236267089     -65.1109924316
160  73    0    0     -0.3902747631     -9.9939069747     -0.1101388931     0.2790955543     -0.1587721586     -0.0484663248     28.3700885772     80.1236267089     -65.1109924316
161  26    0    0     -0.0646467447     -9.7592630386     0.0047886476     0.3739055395     -0.1659627914     -0.0503305816     27.8447170257     79.5964965820     -65.9543991088
161 234    0    0     -0.0646467447     -9.7592630386     0.0047886476     0.3739055395     -0.1659627914     -0.0503305816     27.8447170257     79.5964965820     -65.9543991088
162 186    0    1     -0.1364764571     -9.8023614883     0.0167602658     0.2567246437     -0.1832736110     0.1150542497     27.8447170257     79.5964965820     -65.9543991088
163 138    0    4     -0.1723913097     -9.8406705856     -0.0502807998     0.2231683254     -0.1558426380     0.1044014453     27.8447170257     79.5964965820     -65.9543991088
164  91    0    8     -0.1723913097     -9.8406705856     -0.0502807998     0.2231683254     -0.1558426380     0.1044014453     27.8447170257     79.5964965820     -65.9543991088
165  43    0   11     -0.3423882961     -9.9627809524     0.0407035017     0.2354190349     0.0399026870     0.0721766996     27.8447170257     79.5964965820     -65.9543991088
165 250    0   12     -0.3902747631     -9.8909511566     0.1268991470     0.2210377454     0.0271193242     0.0277012324     27.8447170257     79.5964965820     -65.9543991088
166 202    1   10     -0.3902747631     -9.8909511566     0.1268991470     0.2210377454     0.0271193242     0.0277012324     27.8447170257     79.5964965820     -65.9543991088
167 154    1    6     -0.1101388931     -10.0346107482     -0.1364764571     0.2721712350     -0.0943226718     -0.0002623796     27.8447170257     79.5964965820     -65.9543991088
168 107    0    3     -0.2705585718     -9.7760238647     -0.1053502440     0.3773676872     -0.1286779766     0.1134563207     27.8447170257     78.1908187866     -64.2675857543
169  60    0    1     -0.2705585718     -9.7760238647     -0.1053502440     0.3773676872     -0.1286779766     0.1134563207     27.8447170257     78.1908187866     -64.2675857543
170  12    0    0     -0.1867572593     -9.7879953384     -0.0622524166     0.3779003381     -0.1308085322     0.1118584036     27.8447170257     78.1908187866     -64.2675857543
170 220    0    0     -0.2178834438     -9.8526420593     -0.1508424043     0.3075917959     -0.1664954423     0.1789710760     27.8447170257     78.1908187866     -64.2675857543
171 173    0    1     -0.2178834438     -9.8526420593     -0.1508424043     0.3075917959     -0.1664954423     0.1789710760     27.8447170257     78.1908187866     -64.2675857543
172 125    0    2     -0.3328109979     -9.8215160369     -0.0215489125     0.3203751802     -0.2067097663     0.2135927200     27.8447170257     78.1908187866     -64.2675857543
173  77    0    4     -0.2609812974     -9.7640523910     0.0335205316     0.3603231906     -0.1838062381     0.1230438470     27.8447170257     78.1908187866     -64.2675857543
174  29    0    5     -0.2609812974     -9.7640523910     0.0335205316     0.3603231906     -0.1838062381     0.1230438470     27.8447170257     78.1908187866     -64.2675857543
174 237    0    4     -0.3136564254     -9.8023614883     -0.0407035017     0.3259679079     -0.1529131031     0.0958791923     27.8447170257     78.1908187866     -64.2675857543
175 189    0    4     -0.2992904472     -9.7688407897     0.0000000000     0.3155814170     -0.1422603034     0.0519363689     27.6695919036     77.3122711181     -65.4483566284
176 140    0    4     -0.2992904472     -9.7688407897     0.0000000000     0.3155814170     -0.1422603034     0.0519363689     27.6695919036     77.3122711181     -65.4483566284
177  91    0    2     -0.2633756160     -9.9484148025     -0.1963345432     0.1693716526     -0.1164272427     0.0482078838     27.6695919036     77.3122711181     -65.4483566284
178  44    0    1     -0.3806974601     -9.8430643081     -0.1556310415     0.3046622753     -0.1427929401     0.0058629808     27.6695919036     77.3122711181     -65.4483566284
178 252    0    1     -0.3806974601     -9.8430643081     -0.1556310415     0.3046622753     -0.1427929401     0.0058629808     27.6695919036     77.3122711181     -65.4483566284
179 205    0    0     -0.0742240333     -9.8239097595     -0.0933786296     0.3320932626     -0.1518478298     0.0295654773     27.6695919036     77.3122711181     -65.4483566284
180 157    0    0     -0.2945018005     -9.7927837371     -0.0143659424     0.2732365131     -0.1361349344     0.1499421834     27.6695919036     77.3122711181     -65.4483566284
181 110    0    0     -0.2945018005     -9.7927837371     -0.0143659424     0.2732365131     -0.1361349344     0.1499421834     27.6695919036     77.3122711181     -65.4483566284
182  63    0    0     -0.2657699346     -9.8574304580     -0.1484480619     0.2588552236     -0.1015133142     0.1115920782     27.6695919036     77.3122711181     -65.4483566284
183  15    0    0     -0.3806974601     -9.7712354660     -0.0119716191     0.3296963930     -0.0618316125     0.1289029006     27.6695919036     77.3122711181     -65.4483566284
183 223    0    0     -0.3806974601     -9.7712354660     -0.0119716191     0.3296963930     -0.0618316125     0.1289029006     27.6695919036     77.3122711181     -65.4483566284
184 176    0    0     -0.2370380401     -9.7448978424     -0.0143659424     0.3520672559     -0.0905941867     0.0969444751     27.3193454742     79.0693664550     -64.0988998413
185 128    0    0     -0.2154891252     -9.9244718551     -0.2825301933     0.2572572708     -0.1017796397     0.0876232719     27.3193454742     79.0693664550     -64.0988998413
186  81    0    0     -0.2154891252     -9.9244718551     -0.2825301933     0.2572572708     -0.1017796397     0.0876232719     27.3193454742     79.0693664550     -64.0988998413
187  33    0    0     -0.3687258243     -9.7999668121     -0.1221105098     0.3752371311     -0.0543746471     0.0695135021     27.3193454742     79.0693664550     -64.0988998413
187 242    0    0     -0.2346437215     -9.7616577148     -0.0167602658     0.4506057739     -0.1212210059     -0.0197037525     27.3193454742     79.0693664550     -64.0988998413
188 194    0    0     -0.2346437215     -9.7616577148     -0.0167602658     0.4506057739     -0.1212210059     -0.0197037525     27.3193454742     79.0693664550     -64.0988998413
189 147    0    0     -0.2035175085     -9.8646135330     -0.0838013267     0.4285011768     -0.1478530168     -0.0111815106     27.3193454742     79.0693664550     -64.0988998413
190 100    0    0     -0.1652083396     -9.8119382858     -0.0526751232     0.5097288131     -0.1052417993     0.0924170303     27.3193454742     79.0693664550     -64.0988998413
191  52    0    0     -0.1652083396     -9.8119382858     -0.0526751232     0.5097288131     -0.1052417993     0.0924170303     27.3193454742     79.0693664550     -64.0988998413
192   4    0    2     0.2729529142     -9.9532032012     -0.3830918121     0.5291701316     0.1243261814     -0.0316881608     27.4944686889     77.8394012451     -64.9423065185
192 213    1    5     0.0119716191     -9.8167276382     -0.0359148550     0.4868252754     0.4385839462     -0.1422110319     27.4944686889     77.8394012451     -64.9423065185
193 165    2    8     0.0119716191     -9.8167276382     -0.0359148550     0.4868252754     0.4385839462     -0.1422110319     27.4944686889     77.8394012451     -64.9423065185
194 118    4   12     0.2609812974     -10.0250329971     -0.4549215316     0.5001412391     0.5483078479     -0.0047898216     27.4944686889     77.8394012451     -64.9423065185
195  70    6   16     -0.1053502440     -9.7353200912     -0.0909842967     0.5944186210     0.7150242805     0.0503384494     27.4944686889     77.8394012451     -64.9423065185
196  22    6   21     -0.1053502440     -9.7353200912     -0.0909842967     0.5944186210     0.7150242805     0.0503384494     27.4944686889     77.8394012451     -64.9423065185
196 230    7   28     0.2729529142     -9.7401084899     -0.1436594247     0.4857599735     0.7853327751     0.0633881378     27.4944686889     77.8394012451     -64.9423065185
197 182    7   34     -0.1364764571     -9.7137708663     0.3615428924     0.4410181999     1.0039815902     0.0657850217     27.4944686889     77.8394012451     -64.9423065185
198 134    7   37     -0.1364764571     -9.7137708663     0.3615428924     0.4410181999     1.0039815902     0.0657850217     27.4944686889     77.8394012451     -64.9423065185
199  86    7   35     -0.6991425037     -9.6323642730     0.8858997344     0.4053313255     0.8860017776     0.0894875049     26.9690971374     77.3122711181     -67.4725265502
200  38    7   29     -0.4381612300     -9.7927837371     0.5578774452     0.3161140441     0.4335238933     0.1542033100     26.9690971374     77.3122711181     -67.4725265502
200 246    4   20     -0.4381612300     -9.7927837371     0.5578774452     0.3161140441     0.4335238933     0.1542033100     26.9690971374     77.3122711181     -67.4725265502
201 199    2   13     -0.1197161788     -9.8574304580     0.1340821266     0.3057275772     0.1930367851     0.1797700500     26.9690971374     77.3122711181     -67.4725265502
202 151    2   10     -0.0454921483     -9.8430643081     0.0646467447     0.3280984401     0.2537577629     0.0932159996     26.9690971374     77.3122711181     -67.4725265502
203 103    0    9     -0.0454921483     -9.8430643081     0.0646467447     0.3280984401     0.2537577629     0.0932159996     26.9690971374     77.3122711181     -67.4725265502
204  56    1   12     -0.1604196929     -9.7640523910     0.0861956501     0.3209078073     0.4359207630     0.0157168283     26.9690971374     77.3122711181     -67.4725265502
205   7    2   14     -0.1604196929     -9.7784175872     0.2226721048     0.2956073760     0.5006365776     0.0234401154     26.9690971374     77.3122711181     -67.4725265502
205 215    3   15     -0.1604196929     -9.7784175872     0.2226721048     0.2956073760     0.5006365776     0.0234401154     26.9690971374     77.3122711181     -67.4725265502
206 167    6   16     -0.0718297100     -9.8454589843     -0.0287318849     0.2868188381     0.5546995162     0.0404846048     28.7203369140     77.6636886596     -67.1351699829
207 120    8   18     -0.1149275422     -9.8095445632     -0.1173218607     0.3158477306     0.6649560928     0.0689808607     28.7203369140     77.6636886596     -67.1351699829
208  72   10   21     -0.1149275422     -9.8095445632     -0.1173218607     0.3158477306     0.6649560928     0.0689808607     28.7203369140     77.6636886596     -67.1351699829
209  24   11   22     -0.3399939537     -9.7736291885     0.2059118509     0.3528662204     0.6625592231     0.0814979076     28.7203369140     77.6636886596     -67.1351699829
209 232   10   24     -0.0790126848     -9.8023614883     0.0119716191     0.3653832674     0.5355244636     0.0660513353     28.7203369140     77.6636886596     -67.1351699829
210 185   10   27     -0.0790126848     -9.8023614883     0.0119716191     0.3653832674     0.5355244636     0.0660513353     28.7203369140     77.6636886596     -67.1351699829
211 137   10   28     -0.0287318849     -9.7377147674     0.0000000000     0.3850909709     0.5839947700     0.0684482145     28.7203369140     77.6636886596     -67.1351699829
212  88   11   31     -0.3423882961     -9.8382759094     0.2226721048     0.3869552135     0.6684182167     0.0308970785     28.7203369140     77.6636886596     -67.1351699829
213  40   10   33     -0.3423882961     -9.8382759094     0.2226721048     0.3869552135     0.6684182167     0.0308970785     28.7203369140     77.6636886596     -67.1351699829
213 248   10   32     -0.2921074867     -9.7425031661     0.3016848087     0.3797645568     0.5967781543     -0.0114478325     28.5452117919     78.5422439575     -70.0027465820
214 201   11   32     0.0550694465     -9.8047552108     -0.0646467447     0.3259679079     0.6167521476     -0.0082519874     28.5452117919     78.5422439575     -70.0027465820
215 153   12   32     0.0550694465     -9.8047552108     -0.0646467447     0.3259679079     0.6167521476     -0.0082519874     28.5452117919     78.5422439575     -70.0027465820
216 105   15   36     -0.0933786296     -9.8334875106     -0.1005615949     0.3219730854     0.7975835323     0.0615238904     28.5452117919     78.5422439575     -70.0027465820
217  58   17   39     -0.1340821266     -9.7879953384     0.5123852729     0.3557957410     0.8306072235     0.0862916755     28.5452117919     78.5422439575     -70.0027465820
218  10   18   42     -0.1340821266     -9.7879953384     0.5123852729     0.3557957410     0.8306072235     0.0862916755     28.5452117919     78.5422439575     -70.0027465820
218 218   17   44     0.0909842967     -9.8071498870     0.1795742750     0.3539315223     0.8063720703     0.0564638137     28.5452117919     78.5422439575     -70.0027465820
219 170   14   39     0.0670410633     -9.7760238647     0.1053502440     0.3688454389     0.9315424919     0.0673829364     28.5452117919     78.5422439575     -70.0027465820
220 122   12   38     0.0670410633     -9.7760238647     0.1053502440     0.3688454389     0.9315424919     0.0673829364     28.5452117919     78.5422439575     -70.0027465820
221  74   12   36     -0.3783031463     -9.6946163177     0.4932306766     0.3491377592     1.0607078075     0.0569964504     28.5452117919     78.5422439575     -70.0027465820
222  26   11   32     -0.3208393812     -9.7640523910     0.5722434043     0.2881504249     0.8785449028     0.0545995712     30.9969482421     76.7851409912     -69.3280258178
222 233   10   28     -0.3208393812     -9.7640523910     0.5722434043     0.2881504249     0.8785449028     0.0545995712     30.9969482421     76.7851409912     -69.3280258178
223 185    9   25     0.3423882961     -9.8502473831     -0.1460537433     0.2833566665     0.7808053493     0.0660513353     30.9969482421     76.7851409912     -69.3280258178
224 138   10   24     0.0670410633     -9.7784175872     -0.1173218607     0.3419471025     1.1683012247     0.0423488426     30.9969482421     76.7851409912     -69.3280258178
225  90   11   26     0.0670410633     -9.7784175872     -0.1173218607     0.3419471025     1.1683012247     0.0423488426     30.9969482421     76.7851409912     -69.3280258178
226  42   14   30     0.0766183614     -9.8358821868     -0.0574637699     0.3880204963     1.3661770820     0.0162494707     30.9969482421     76.7851409912     -69.3280258178
226 251   16   32     -0.0694353866     -9.7688407897     -0.0790126848     0.4005375385     1.5355566978     0.0490068483     30.9969482421     76.7851409912     -69.3280258178
227 203   17   38     -0.0694353866     -9.7688407897     -0.0790126848     0.4005375385     1.5355566978     0.0490068483     30.9969482421     76.7851409912     -69.3280258178
228 155   18   38     -0.6847765922     -9.7161655426     0.6632276535     0.3800308704     1.5478074550     0.0852263832     30.9969482421     76.7851409912     -69.3280258178
229 107   17   36     -0.3735145092     -9.7832069396     0.4932306766     0.3472734928     1.0580446720     0.1065320014     33.0984382629     78.5422439575     -70.6774749755
230  59   16   35     -0.3735145092     -9.7832069396     0.4932306766     0.3472734928     1.0580446720     0.1065320014     33.0984382629     78.5422439575     -70.6774749755
231  11   13   27     0.1125332117     -9.8047552108     0.1699969768     0.3022654056     0.8873333930     0.0442130851     33.0984382629     78.5422439575     -70.6774749755
231 219   13   26     0.1771799468     -9.8717966079     -0.0071829710     0.2636489868     1.2167714834     0.0162494707     33.0984382629     78.5422439575     -70.6774749755
232 172   15   27     0.1771799468     -9.8717966079     -0.0071829710     0.2636489868     1.2167714834     0.0162494707     33.0984382629     78.5422439575     -70.6774749755
233 124   18   26     -0.3256280183     -9.8813743591     0.1221105098     0.3097223758     1.4450078010     0.0791010284     33.0984382629     78.5422439575     -70.6774749755
234  76   20   29     -0.3136564254     -9.7640523910     0.1939402198     0.3691117763     1.3118478059     0.1193153743     33.0984382629     78.5422439575     -70.6774749755
235  29   20   28     -0.3136564254     -9.7640523910     0.1939402198     0.3691117763     1.3118478059     0.1193153743     33.0984382629     78.5422439575     -70.6774749755
235 237   17   26     -0.6464673995     -9.7664461135     0.5866093158     0.3661822319     1.0660341978     0.1291692142     33.0984382629     78.5422439575     -70.6774749755
236 189   13   23     -0.3854861259     -9.7927837371     0.3735145092     0.3496703863     0.5834621429     0.1523390769     36.2506675720     78.5422439575     -73.0390167236
237 142   10   17     -0.3854861259     -9.7927837371     0.3735145092     0.3496703863     0.5834621429     0.1523390769     36.2506675720     78.5422439575     -73.0390167236
238  94    6   13     -0.1101388931     -9.8646135330     0.1340821266     0.3376859664     0.3136798143     0.1938850212     36.2506675720     78.5422439575     -73.0390167236
239  46    3   11     -0.3423882961     -9.7927837371     0.2202777862     0.3568610191     0.2822540283     0.1813679695     36.2506675720     78.5422439575     -73.0390167236
239 254    2   10     -0.3423882961     -9.7927837371     0.2202777862     0.3568610191     0.2822540283     0.1813679695     36.2506675720     78.5422439575     -73.0390167236
240 207    1   11     0.1149275422     -9.8478536605     -0.1053502440     0.3675138473     0.3024943351     0.1009392738     36.2506675720     78.5422439575     -73.0390167236
241 159    1   14     -0.0742240333     -9.8095445632     0.0071829710     0.3885531425     0.5600259304     0.0343592405     36.2506675720     78.5422439575     -73.0390167236
242 111    1   18     -0.0742240333     -9.8095445632     0.0071829710     0.3885531425     0.5600259304     0.0343592405     36.2506675720     78.5422439575     -73.0390167236
243  62    2   25     -0.2537982940     -9.7664461135     0.0239432382     0.3752371311     0.7533743858     -0.0157089529     36.2506675720     78.5422439575     -73.0390167236
244  14    3   29     -0.2705585718     -9.8023614883     -0.0263375616     0.3603231906     0.7094315528     0.0119883418     38.7024040222     79.5964965820     -72.7016525268
244 222    3   31     -0.2705585718     -9.8023614883     -0.0263375616     0.3603231906     0.7094315528     0.0119883418     38.7024040222     79.5964965820     -72.7016525268
245 174    4   35     -0.2777415513     -9.7879953384     0.2442210197     0.3339574813     0.5890548229     0.0926833534     38.7024040222     79.5964965820     -72.7016525268
246 126    3   35     0.0095772953     -9.8310928344     0.0766183614     0.3054612636     0.5496394634     0.1312997817     38.7024040222     79.5964965820     -72.7016525268
247  78    4   37     0.0095772953     -9.8310928344     0.0766183614     0.3054612636     0.5496394634     0.1312997817     38.7024040222     79.5964965820     -72.7016525268
248  30    4   38     -0.0359148550     -9.7640523910     0.1340821266     0.3347564697     0.7152905941     0.1089288825     38.7024040222     79.5964965820     -72.7016525268
248 238    4   38     -0.4525271415     -9.7999668121     0.3759088277     0.3291637420     0.8942577362     0.0793673467     38.7024040222     79.5964965820     -72.7016525268
249 190    6   38     -0.4525271415     -9.7999668121     0.3759088277     0.3291637420     0.8942577362     0.0793673467     38.7024040222     79.5964965820     -72.7016525268
250 142    7   37     -0.2537982940     -9.7616577148     0.3567542552     0.3051949024     0.8593698501     0.0575290918     38.7024040222     79.5964965820     -72.7016525268
251  93    9   36     -0.2083061695     -9.7856006622     0.3471769332     0.2758996963     0.8077036857     0.0657850217     40.9790153503     78.0151138305     -72.8703308105
252  45    9   32     -0.2083061695     -9.7856006622     0.3471769332     0.2758996963     0.8077036857     0.0657850217     40.9790153503     78.0151138305     -72.8703308105
252 252    8   30     -0.1747856235     -9.7616577148     0.2011231899     0.2479360818     0.7903928756     0.0585943698     40.9790153503     78.0151138305     -72.8703308105
253 204    8   27     -0.2849245071     -9.7592630386     0.2130948066     0.2439412832     0.7935886859     0.0561974906     40.9790153503     78.0151138305     -72.8703308105
254 156    8   24     -0.2849245071     -9.7592630386     0.2130948066     0.2439412832     0.7935886859     0.0561974906     40.9790153503     78.0151138305     -72.8703308105
255 107    8   21     -0.2921074867     -9.8095445632     0.2394323587     0.2412780761     0.7903928756     -0.0007950217     40.9790153503     78.0151138305     -72.8703308105
  0  59    9   20     -0.0598580884     -9.8598251342     0.1484480619     0.2268967866     0.8314062118     -0.0141110277     40.9790153503     78.0151138305     -72.8703308105
  1  11   11   20     -0.0598580884     -9.8598251342     0.1484480619     0.2268967866     0.8314062118     -0.0141110277     40.9790153503     78.0151138305     -72.8703308105
  1 218   12   17     -0.4214009761     -9.7784175872     0.3112620830     0.2474034309     0.8196880340     0.0561974906     40.9790153503     78.0151138305     -72.8703308105
  2 170   12   16     -0.3543598890     -9.7856006622     0.2059118509     0.2679100990     0.5493731498     0.0996076774     40.9790153503     78.0151138305     -72.8703308105
  3 121   10   13     -0.3543598890     -9.7856006622     0.2059118509     0.2679100990     0.5493731498     0.0996076774     40.9790153503     78.0151138305     -72.8703308105
  4  72    8   10     -0.1580253696     -9.8933458328     -0.0335205316     0.3153151035     0.3496330261     0.0932159996     41.6795120239     79.0693664550     -74.2197799682
  5  24    8    9     -0.1388707752     -9.8358821868     -0.0933786296     0.3834930610     0.3669438362     0.0319623589     41.6795120239     79.0693664550     -74.2197799682
  5 232    6    8     -0.1388707752     -9.8358821868     -0.0933786296     0.3834930610     0.3669438362     0.0319623589     41.6795120239     79.0693664550     -74.2197799682
  6 184    6    9     0.0071829710     -9.8646135330     -0.1316878080     0.4197125911     0.4708086967     -0.0391451263     41.6795120239     79.0693664550     -74.2197799682
  7 135   10   13     -0.0383091812     -9.7592630386     -0.1843629074     0.4090598106     0.6995777130     -0.0005287007     41.6795120239     79.0693664550     -74.2197799682
  8  87   14   18     -0.0383091812     -9.7592630386     -0.1843629074     0.4090598106     0.6995777130     -0.0005287007     41.6795120239     79.0693664550     -74.2197799682
  9  39   16   23     -0.1101388931     -9.7377147674     0.0670410633     0.3874878692     0.8846701622     0.0735083007     41.6795120239     79.0693664550     -74.2197799682
  9 246   18   26     -0.0981672668     -9.7879953384     0.2418267011     0.3616547822     0.8279439926     0.1398220176     41.6795120239     79.0693664550     -74.2197799682
 10 199   17   28     -0.0981672668     -9.7879953384     0.2418267011     0.3616547822     0.8279439926     0.1398220176     41.6795120239     79.0693664550     -74.2197799682
 11 151   14   26     -0.1532367229     -9.8406705856     0.3064734458     0.3733728885     0.7208833217     0.1976134872     43.2556304931     78.5422439575     -74.7258300781
 12 103   13   22     -0.3040791034     -9.8430643081     0.3495712518     0.4013364791     0.5935822486     0.2253107786     43.2556304931     78.5422439575     -74.7258300781
 13  55    8   20     -0.3040791034     -9.8430643081     0.3495712518     0.4013364791     0.5935822486     0.2253107786     43.2556304931     78.5422439575     -74.7258300781
 14   7    6   16     0.0957729530     -9.8789796829     -0.0287318849     0.4205115318     0.5211431980     0.1909554958     43.2556304931     78.5422439575     -74.7258300781
 14 214    6   15     -0.1197161788     -9.9220771789     0.0622524166     0.4008038520     0.8519128799     0.2087989330     43.2556304931     78.5422439575     -74.7258300781
 15 166    5   15     -0.1197161788     -9.9220771789     0.0622524166     0.4008038520     0.8519128799     0.2087989330     43.2556304931     78.5422439575     -74.7258300781
 16 118    5   16     -1.0798399448     -9.5749006271     0.4285839557     0.4215768337     0.9698925971     0.1792373895     43.2556304931     78.5422439575     -74.7258300781
 17  70    4   15     -0.6632276535     -9.8933458328     0.1723913097     0.3824277400     0.5275349140     0.0396856403     43.2556304931     78.5422439575     -74.7258300781
 18  22    4   13     -0.6632276535     -9.8933458328     0.1723913097     0.3824277400     0.5275349140     0.0396856403     43.2556304931     78.5422439575     -74.7258300781
 18 230    4   12     -0.2466153383     -9.6706733703     -0.2107004880     0.4316969871     0.2071517467     0.0439467668     46.0576133728     77.8394012451     -73.7137374877
 19 183    6   15     -0.1460537433     -9.6443357467     -0.2154891252     0.3355554342     0.1893083000     0.1022708773     46.0576133728     77.8394012451     -73.7137374877
 20 135    8   21     -0.1460537433     -9.6443357467     -0.2154891252     0.3355554342     0.1893083000     0.1022708773     46.0576133728     77.8394012451     -73.7137374877
 21  88    8   27     -0.3447826147     -9.8622188568     0.4309782505     0.2244999170     0.2018253326     0.0812315845     46.0576133728     77.8394012451     -73.7137374877
 22  40    7   32     -0.2777415513     -9.8406705856     0.4046407222     0.2343537569     0.1879767036     -0.0031919031     46.0576133728     77.8394012451     -73.7137374877
 22 248    6   31     -0.2777415513     -9.8406705856     0.4046407222     0.2343537569     0.1879767036     -0.0031919031     46.0576133728     77.8394012451     -73.7137374877
 23 200    7   27     -0.2274607658     -9.8454589843     0.2633756160     0.2910799789     0.2763949632     -0.0375472021     46.0576133728     77.8394012451     -73.7137374877
 24 152    7   24     -0.2705585718     -9.7257432937     0.0861956501     0.3350227832     0.3536278724     -0.0031919031     46.0576133728     77.8394012451     -73.7137374877
 25 105    9   22     -0.2705585718     -9.7257432937     0.0861956501     0.3350227832     0.3536278724     -0.0031919031     46.0576133728     77.8394012451     -73.7137374877
 26  57   13   24     -0.1149275422     -9.8286991119     -0.0550694465     0.3187772750     0.3837220191     0.0359571576     46.2327384948     77.6636886596     -73.2076950073
 27   9   15   27     -0.1963345432     -9.8047552108     0.0526751232     0.3227720499     0.4343228340     0.0655187034     46.2327384948     77.6636886596     -73.2076950073
 27 217   17   30     -0.1963345432     -9.8047552108     0.0526751232     0.3227720499     0.4343228340     0.0655187034     46.2327384948     77.6636886596     -73.2076950073
 28 169   19   34     -0.1029559254     -9.7544746398     -0.0119716191     0.3288974285     0.4657485961     0.0825631904     46.2327384948     77.6636886596     -73.2076950073
 29 122   19   36     0.0574637699     -9.8957395553     0.1197161788     0.3113202810     0.5581616878     0.1073309659     46.2327384948     77.6636886596     -73.2076950073
 30  74   18   38     0.0574637699     -9.8957395553     0.1197161788     0.3113202810     0.5581616878     0.1073309659     46.2327384948     77.6636886596     -73.2076950073
 31  26   17   39     -0.3783031463     -9.8023614883     0.2274607658     0.3137171506     0.6042351245     0.0977434349     46.2327384948     77.6636886596     -73.2076950073
 31 234   15   40     -0.2202777862     -9.8095445632     0.0885899734     0.3278321266     0.5051639556     0.0540669345     46.2327384948     77.6636886596     -73.2076950073
 32 185   13   40     -0.2202777862     -9.8095445632     0.0885899734     0.3278321266     0.5051639556     0.0540669345     46.2327384948     77.6636886596     -73.2076950073
 33 137   14   39     -0.2897131729     -9.9244718551     0.2394323587     0.3475398540     0.6188827037     0.0143852233     48.1590995788     78.8936614990     -73.3763732910
 34  90   16   38     0.0263375616     -9.9005289077     0.1029559254     0.4082608222     0.6668203353     0.0029334573     48.1590995788     78.8936614990     -73.3763732910
 35  41   17   37     0.0263375616     -9.9005289077     0.1029559254     0.4082608222     0.6668203353     0.0029334573     48.1590995788     78.8936614990     -73.3763732910
 35 249   17   38     -0.0311262083     -9.7879953384     0.1699969768     0.4721776962     0.8069046974     0.0245053911     48.1590995788     78.8936614990     -73.3763732910
 36 201   17   38     -0.5315398693     -9.6682786941     0.3902747631     0.4721776962     0.8356673240     -0.0290249586     48.1590995788     78.8936614990     -73.3763732910
 37 153   15   36     -0.5315398693     -9.6682786941     0.3902747631     0.4721776962     0.8356673240     -0.0290249586     48.1590995788     78.8936614990     -73.3763732910
 38 105   12   34     -0.1723913097     -9.7712354660     0.2466153383     0.3834930610     0.6076972484     -0.0812237167     48.1590995788     78.8936614990     -73.3763732910
 39  58   11   31     -0.2849245071     -9.8454589843     0.4740760803     0.3238373279     0.4524325847     -0.0125131082     48.1590995788     78.8936614990     -73.3763732910
 40  10    9   30     -0.2849245071     -9.8454589843     0.4740760803     0.3238373279     0.4524325847     -0.0125131082     48.1590995788     78.8936614990     -73.3763732910
 40 217    9   27     -0.2346437215     -9.8334875106     0.4525271415     0.3246362686     0.2881130695     0.0119883418     48.1590995788     78.8936614990     -73.3763732910
 41 170    8   26     -0.0167602658     -9.7592630386     0.1029559254     0.3270331621     0.2249952077     0.0386203575     47.9839782714     78.3665313720     -73.8824234008
 42 122    8   23     -0.0167602658     -9.7592630386     0.1029559254     0.3270331621     0.2249952077     0.0386203575     47.9839782714     78.3665313720     -73.8824234008
 43  74    9   21     -0.0526751232     -9.8478536605     0.1532367229     0.3006675004     0.3043586015     0.0601922941     47.9839782714     78.3665313720     -73.8824234008
 44  25    9   23     -0.0383091812     -9.7975721359     0.1005615949     0.3070591688     0.3863852024     0.0657850217     47.9839782714     78.3665313720     -73.8824234008
 44 233   12   22     -0.0383091812     -9.7975721359     0.1005615949     0.3070591688     0.3863852024     0.0657850217     47.9839782714     78.3665313720     -73.8824234008
 45 185   13   24     -0.0909842967     -9.7856006622     0.3016848087     0.2753670692     0.4457746028     0.0812315845     47.9839782714     78.3665313720     -73.8824234008
 46 136   14   27     -0.1723913097     -9.7951784133     0.3519655704     0.2436749696     0.4553621292     0.0561974906     47.9839782714     78.3665313720     -73.8824234008
 47  89   15   26     -0.1723913097     -9.7951784133     0.3519655704     0.2436749696     0.4553621292     0.0561974906     47.9839782714     78.3665313720     -73.8824234008
 48  41   13   22     -0.1604196929     -9.8406705856     0.3112620830     0.2474034309     0.3887820720     0.0253043532     47.9839782714     78.3665313720     -73.8824234008
 48 248   12   19     0.0191545906     -9.7640523910     -0.0454921483     0.2809597969     0.3102176189     0.0253043532     48.3342247009     79.4207916259     -72.5329666137
 49 200   11   16     0.0191545906     -9.7640523910     -0.0454921483     0.2809597969     0.3102176189     0.0253043532     48.3342247009     79.4207916259     -72.5329666137
 50 152   11   17     -0.0598580884     -9.8550367355     -0.1580253696     0.3043959617     0.5009028911     0.0436804437     48.3342247009     79.4207916259     -72.5329666137
 51 104   14   20     -0.2897131729     -9.7999668121     0.0981672668     0.3214404582     0.5520363330     0.0977434349     48.3342247009     79.4207916259     -72.5329666137
 52  57   16   23     -0.2897131729     -9.7999668121     0.0981672668     0.3214404582     0.5520363330     0.0977434349     48.3342247009     79.4207916259     -72.5329666137
 53   9   15   25     -0.2801358699     -9.7903900146     0.2585869789     0.2998685359     0.3339201211     0.0700461387     48.3342247009     79.4207916259     -72.5329666137
 53 216   14   24     -0.0981672668     -9.8191213607     0.1819685935     0.2884167480     0.1887756443     0.0154505071     48.3342247009     79.4207916259     -72.5329666137
 54 168   13   22     -0.0981672668     -9.8191213607     0.1819685935     0.2884167480     0.1887756443     0.0154505071     48.3342247009     79.4207916259     -72.5329666137
 55 121   12   21     0.0526751232     -9.8646135330     0.2083061695     0.2937431526     0.1959662914     0.0468762826     48.3342247009     79.4207916259     -72.5329666137
 56  73   10   20     -0.0694353866     -9.8167276382     0.1939402198     0.3097223758     0.1938357448     0.1022708773     49.7352180480     79.0693664550     -71.5208816528
 57  25   10   17     -0.0694353866     -9.8167276382     0.1939402198     0.3097223758     0.1938357448     0.1022708773     49.7352180480     79.0693664550     -71.5208816528
 57 233    9   16     -0.1221105098     -9.7640523910     0.1292934894     0.3206414937     0.1221956133     0.1062656760     49.7352180480     79.0693664550     -71.5208816528
 58 185    9   15     -0.0646467447     -9.8215160369     0.0478864765     0.3254352569     0.0577461433     0.1006729602     49.7352180480     79.0693664550     -71.5208816528
 59 136    9   13     -0.0646467447     -9.8215160369     0.0478864765     0.3254352569     0.0577461433     0.1006729602     49.7352180480     79.0693664550     -71.5208816528
 60  88    7   14     -0.1221105098     -9.7975721359     0.0861956501     0.3238373279     0.0034168214     0.1289029006     49.7352180480     79.0693664550     -71.5208816528
 61  40    6   15     -0.2418267011     -9.8119382858     0.1388707752     0.3163803815     -0.0887299442     0.1209132909     49.7352180480     79.0693664550     -71.5208816528
 61 248    4   14     -0.2418267011     -9.8119382858     0.1388707752     0.3163803815     -0.0887299442     0.1209132909     49.7352180480     79.0693664550     -71.5208816528
 62 200    4   16     -0.1604196929     -9.8143329620     0.1484480619     0.3150487899     -0.2059108257     0.0724430179     49.7352180480     79.0693664550     -71.5208816528
 63 152    2   14     -0.0574637699     -9.8286991119     0.0143659424     0.3217067718     -0.2479893922     0.0577954101     49.3849678039     79.0693664550     -72.1956100463
 64 104    2   13     -0.0574637699     -9.8286991119     0.0143659424     0.3217067718     -0.2479893922     0.0577954101     49.3849678039     79.0693664550     -72.1956100463
 65  56    3   15     -0.1484480619     -9.7951784133     -0.0287318849     0.3267668485     -0.2232216358     0.0814979076     49.3849678039     79.0693664550     -72.1956100463
 66   8    3   16     -0.2729529142     -9.8023614883     -0.0143659424     0.3230383634     -0.2330754756     0.0791010284     49.3849678039     79.0693664550     -72.1956100463
 66 216    4   18     -0.2729529142     -9.8023614883     -0.0143659424     0.3230383634     -0.2330754756     0.0791010284     49.3849678039     79.0693664550     -72.1956100463
 67 168    5   19     -0.1819685935     -9.8263044357     0.0622524166     0.3233046770     -0.3190968990     0.0577954101     49.3849678039     79.0693664550     -72.1956100463
 68 120    5   20     0.3304166793     -9.8239097595     0.2537982940     0.4253053188     -0.5065862655     0.0388866806     49.3849678039     79.0693664550     -72.1956100463
 69  71    5   21     0.3304166793     -9.8239097595     0.2537982940     0.4253053188     -0.5065862655     0.0388866806     49.3849678039     79.0693664550     -72.1956100463
 70  23    7   22     0.0598580884     -9.8502473831     0.1173218607     0.3547304868     -0.3201621770     0.1017382383     49.3849678039     79.0693664550     -72.1956100463
 70 230    8   23     0.0119716191     -9.7999668121     0.1676026582     0.3581926345     -0.1973885726     0.1115920782     50.4357147216     78.7179489135     -71.8582458496
 71 183    9   25     0.0119716191     -9.7999668121     0.1676026582     0.3581926345     -0.1973885726     0.1115920782     50.4357147216     78.7179489135     -71.8582458496
 72 135   10   25     -0.1939402198     -9.8047552108     0.1316878080     0.3416807889     -0.1659627914     0.1022708773     50.4357147216     78.7179489135     -71.8582458496
 73  88   10   25     0.0047886476     -9.8143329620     0.1149275422     0.3379523277     -0.1904642581     0.0516700506     50.4357147216     78.7179489135     -71.8582458496
 74  40   10   25     0.0047886476     -9.8143329620     0.1149275422     0.3379523277     -0.1904642581     0.0516700506     50.4357147216     78.7179489135     -71.8582458496
 74 248   11   26     0.0215489125     -9.7999668121     0.0430978250     0.3012001276     -0.1012470006     0.0684482145     50.4357147216     78.7179489135     -71.8582458496
 75 200   12   28     -0.0526751232     -9.8071498870     0.1292934894     0.3051949024     0.0138033103     0.1006729602     50.4357147216     78.7179489135     -71.8582458496
 76 152   13   29     -0.0526751232     -9.8071498870     0.1292934894     0.3051949024     0.0138033103     0.1006729602     50.4357147216     78.7179489135     -71.8582458496
 77 104   12   28     -0.0191545906     -9.8574304580     0.2849245071     0.3211741447     0.0561482191     0.1086625576     50.4357147216     78.7179489135     -71.8582458496
 78  57   10   26     -0.1316878080     -9.7329254150     0.1652083396     0.3302290201     0.0343099689     0.1161195278     50.4357147216     78.7179489135     -71.8582458496
 79   9   10   26     -0.1316878080     -9.7329254150     0.1652083396     0.3302290201     0.0343099689     0.1161195278     50.4357147216     78.7179489135     -71.8582458496
 79 217    9   25     -0.1173218607     -9.8167276382     0.2322494029     0.3145161151     0.0404353284     0.1059993624     48.3342247009     78.0151138305     -72.1956100463
 80 169    9   24     -0.0933786296     -9.7975721359     0.1652083396     0.3137171506     0.0391037321     0.0876232719     48.3342247009     78.0151138305     -72.1956100463
 81 121    8   23     -0.0933786296     -9.7975721359     0.1652083396     0.3137171506     0.0391037321     0.0876232719     48.3342247009     78.0151138305     -72.1956100463
 82  73    6   22     -0.0694353866     -9.8095445632     0.1747856235     0.3065265178     0.0231245160     0.0972107982     48.3342247009     78.0151138305     -72.1956100463
 83  25    6   20     -0.0766183614     -9.8382759094     0.1915459060     0.3051949024     0.0614746189     0.0945475959     48.3342247009     78.0151138305     -72.1956100463
 83 233    5   18     -0.0766183614     -9.8382759094     0.1915459060     0.3051949024     0.0614746189     0.0945475959     48.3342247009     78.0151138305     -72.1956100463
 84 184    5   18     -0.1412650966     -9.8143329620     0.2394323587     0.3283648014     0.0902371978     0.0924170303     48.3342247009     78.0151138305     -72.1956100463
 85 136    5   16     -0.1005615949     -9.7760238647     0.0861956501     0.3342237949     0.0470933341     0.1014719128     48.3342247009     78.0151138305     -72.1956100463
 86  88    5   17     -0.1005615949     -9.7760238647     0.0861956501     0.3342237949     0.0470933341     0.1014719128     48.3342247009     78.0151138305     -72.1956100463
 87  40    5   15     -0.1939402198     -9.7903900146     0.1268991470     0.3416807889     0.0484249305     0.1126573681     49.9103431701     79.2450790405     -72.7016525268
 87 247    4   13     -0.1963345432     -9.8119382858     0.1819685935     0.3304953336     0.0271193242     0.1006729602     49.9103431701     79.2450790405     -72.7016525268
 88 199    4   16     -0.1963345432     -9.8119382858     0.1819685935     0.3304953336     0.0271193242     0.1006729602     49.9103431701     79.2450790405     -72.7016525268
 89 151    4   14     -0.3064734458     -9.7760238647     0.2537982940     0.3171793222     -0.0325363922     0.0822968578     49.9103431701     79.2450790405     -72.7016525268
 90 104    4   13     -0.1939402198     -9.7999668121     0.0981672668     0.3265005350     -0.1217536449     0.0420825195     49.9103431701     79.2450790405     -72.7016525268
 91  56    3   13     -0.1939402198     -9.7999668121     0.0981672668     0.3265005350     -0.1217536449     0.0420825195     49.9103431701     79.2450790405     -72.7016525268
 92   8    2   12     -0.1843629074     -9.7568693161     -0.0957729530     0.3414144515     -0.1537120580     0.0508710861     49.9103431701     79.2450790405     -72.7016525268
 92 216    1   13     -0.1963345432     -9.8215160369     0.0167602658     0.3142498016     -0.1768819236     0.0783020591     49.9103431701     79.2450790405     -72.7016525268
 93 168    2   16     -0.1963345432     -9.8215160369     0.0167602658     0.3142498016     -0.1768819236     0.0783020591     49.9103431701     79.2450790405     -72.7016525268
 94 120    3   19     -0.2202777862     -9.7712354660     -0.0167602658     0.3009338140     -0.2154983520     0.0745735836     49.3849678039     78.7179489135     -70.5087966918
 95  72    3   22     -0.1819685935     -9.8191213607     0.0095772953     0.2918789100     -0.2722245454     0.0644534158     49.3849678039     78.7179489135     -70.5087966918
 96  24    3   24     -0.1819685935     -9.8191213607     0.0095772953     0.2918789100     -0.2722245454     0.0644534158     49.3849678039     78.7179489135     -70.5087966918
 96 232    2   24     -0.5674547195     -9.5246200561     -0.3399939537     0.3139834880     -0.3079114437     0.0780357408     49.3849678039     78.7179489135     -70.5087966918
 97 184    2   27     -0.0311262083     -9.8670082092     0.2777415513     0.3661822319     -0.4322829723     0.0665839767     49.3849678039     78.7179489135     -70.5087966918
 98 137    2   27     -0.0311262083     -9.8670082092     0.2777415513     0.3661822319     -0.4322829723     0.0665839767     49.3849678039     78.7179489135     -70.5087966918
 99  89    2   25     -0.1795742750     -9.7856006622     0.0191545906     0.3573936939     -0.3947318077     0.0735083007     49.3849678039     78.7179489135     -70.5087966918
100  41    1   25     -0.1939402198     -9.8047552108     0.1316878080     0.3350227832     -0.4685025215     0.0993413543     49.3849678039     78.7179489135     -70.5087966918
100 248    0   25     -0.1939402198     -9.8047552108     0.1316878080     0.3350227832     -0.4685025215     0.0993413543     49.3849678039     78.7179489135     -70.5087966918
101 201    1   26     -0.0430978250     -9.7999668121     0.1197161788     0.3246362686     -0.5105810642     0.0844274330     48.8595962524     77.8394012451     -71.3522033691
102 153    0   27     -0.0526751232     -9.7520809173     0.0909842967     0.3137171506     -0.4860796451     0.0756388616     48.8595962524     77.8394012451     -71.3522033691
103 106   -1   30     -0.0526751232     -9.7520809173     0.0909842967     0.3137171506     -0.4860796451     0.0756388616     48.8595962524     77.8394012451     -71.3522033691
104  58   -1   31     -0.1268991470     -9.7856006622     0.2537982940     0.3113202810     -0.4607791900     0.0980097579     48.8595962524     77.8394012451     -71.3522033691
105  10   -3   30     -0.3208393812     -9.7616577148     0.3256280183     0.3193099021     -0.4882102012     0.0980097579     48.8595962524     77.8394012451     -71.3522033691
105 217   -3   29     -0.3208393812     -9.7616577148     0.3256280183     0.3193099021     -0.4882102012     0.0980097579     48.8595962524     77.8394012451     -71.3522033691
106 170   -3   27     -0.2083061695     -9.7975721359     0.0933786296     0.3331585407     -0.5710357666     0.0569964504     48.8595962524     77.8394012451     -71.3522033691
107 122   -3   24     -0.1245048284     -9.8191213607     0.1556310415     0.3265005350     -0.6013962745     0.0601922941     48.8595962524     77.8394012451     -71.3522033691
108  74   -3   24     -0.1245048284     -9.8191213607     0.1556310415     0.3265005350     -0.6013962745     0.0601922941     48.8595962524     77.8394012451     -71.3522033691
109  27   -4   24     -0.1484480619     -9.7544746398     0.2346437215     0.3150487899     -0.5862160205     0.0689808607     47.6337280273     78.7179489135     -70.5087966918
109 235   -4   23     -0.1316878080     -9.8239097595     0.1771799468     0.3041296243     -0.5979340553     0.0764378261     47.6337280273     78.7179489135     -70.5087966918
110 187   -4   21     -0.1316878080     -9.8239097595     0.1771799468     0.3041296243     -0.5979340553     0.0764378261     47.6337280273     78.7179489135     -70.5087966918
111 139   -4   21     -0.1532367229     -9.7951784133     0.0838013267     0.3153151035     -0.5944719314     0.0583280563     47.6337280273     78.7179489135     -70.5087966918
112  92   -4   22     -0.0502807998     -9.8143329620     0.2250664234     0.3105213403     -0.6053910732     0.0452783632     47.6337280273     78.7179489135     -70.5087966918
113  44   -4   20     -0.0502807998     -9.8143329620     0.2250664234     0.3105213403     -0.6053910732     0.0452783632     47.6337280273     78.7179489135     -70.5087966918
113 252   -4   21     -0.0430978250     -9.8119382858     0.2992904472     0.3102550268     -0.5393436431     0.0479415655     47.6337280273     78.7179489135     -70.5087966918
114 204   -3   19     -0.2154891252     -9.7808122634     0.1843629074     0.3054612636     -0.5222991943     0.0775030994     47.6337280273     78.7179489135     -70.5087966918
115 157   -3   16     -0.2154891252     -9.7808122634     0.1843629074     0.3054612636     -0.5222991943     0.0775030994     47.6337280273     78.7179489135     -70.5087966918
116 109   -5   16     -0.1580253696     -9.8957395553     0.0622524166     0.3174456596     -0.6061900138     0.0921507072     46.4078598022     77.1365661621     -71.3522033691
117  62   -5   16     -0.1628140068     -9.7784175872     -0.0047886476     0.3411481380     -0.6496002197     0.0956128787     46.4078598022     77.1365661621     -71.3522033691
118  14   -6   17     -0.1628140068     -9.7784175872     -0.0047886476     0.3411481380     -0.6496002197     0.0956128787     46.4078598022     77.1365661621     -71.3522033691
118 222   -7   18     -0.1460537433     -9.7496862411     0.0933786296     0.3312942981     -0.6671773910     0.0849600696     46.4078598022     77.1365661621     -71.3522033691
119 175   -6   20     -0.1699969768     -9.7401084899     0.1077445626     0.3166466951     -0.6224355697     0.0820305442     46.4078598022     77.1365661621     -71.3522033691
120 127   -6   22     -0.1699969768     -9.7401084899     0.1077445626     0.3166466951     -0.6224355697     0.0820305442     46.4078598022     77.1365661621     -71.3522033691
121  80   -5   23     -0.1245048284     -9.8143329620     0.0574637699     0.3113202810     -0.6133806705     0.0673829364     46.4078598022     77.1365661621     -71.3522033691
122  32   -5   24     -0.0981672668     -9.7688407897     0.0766183614     0.3233046770     -0.6035268306     0.0530016469     46.4078598022     77.1365661621     -71.3522033691
122 240   -5   26     -0.0981672668     -9.7688407897     0.0766183614     0.3233046770     -0.6035268306     0.0530016469     46.4078598022     77.1365661621     -71.3522033691
123 192   -5   28     -0.0861956501     -9.7975721359     0.2370380401     0.3179782867     -0.5891455650     0.0487405300     46.4078598022     77.1365661621     -71.3522033691
124 144   -7   27     -0.0430978250     -9.8023614883     0.2992904472     0.3123855590     -0.5681062221     0.0572627735     47.2834815979     78.0151138305     -72.8703308105
125  96   -7   27     -0.0430978250     -9.8023614883     0.2992904472     0.3123855590     -0.5681062221     0.0572627735     47.2834815979     78.0151138305     -72.8703308105
126  48   -8   26     -0.0957729530     -9.8239097595     0.0885899734     0.3161140441     -0.5252286911     0.0538006067     47.2834815979     78.0151138305     -72.8703308105
127   0   -7   24     0.0502807998     -9.7832069396     0.0023943238     0.3334248542     -0.4671709060     0.0548658895     47.2834815979     78.0151138305     -72.8703308105
127 207   -6   26     0.0502807998     -9.7832069396     0.0023943238     0.3334248542     -0.4671709060     0.0548658895     47.2834815979     78.0151138305     -72.8703308105
128 159   -7   28     0.0670410633     -9.7712354660     0.0430978250     0.3179782867     -0.3680998086     0.0945475959     47.2834815979     78.0151138305     -72.8703308105
129 110   -4   29     -0.1843629074     -9.7951784133     0.2178834438     0.3187772750     -0.3433320283     0.1376914739     47.2834815979     78.0151138305     -72.8703308105
130  63   -4   31     -0.1843629074     -9.7951784133     0.2178834438     0.3187772750     -0.3433320283     0.1376914739     47.2834815979     78.0151138305     -72.8703308105
131  16   -5   31     -0.3519655704     -9.8215160369     0.2035175085     0.3342237949     -0.4184343338     0.1054667234     47.2834815979     78.0151138305     -72.8703308105
131 224   -5   30     -0.1795742750     -9.7712354660     0.0526751232     0.3419471025     -0.5260276794     0.0676492595     45.5322418212     78.7179489135     -70.8461532592
132 177   -6   28     -0.1795742750     -9.7712354660     0.0526751232     0.3419471025     -0.5260276794     0.0676492595     45.5322418212     78.7179489135     -70.8461532592
133 130   -6   27     -0.0766183614     -9.7640523910     0.0957729530     0.3214404582     -0.5822212219     0.0913517570     45.5322418212     78.7179489135     -70.8461532592
134  82   -6   29     -0.0933786296     -9.7832069396     0.2609812974     0.3081244468     -0.5784926891     0.1009392738     45.5322418212     78.7179489135     -70.8461532592
135  35   -6   29     -0.0933786296     -9.7832069396     0.2609812974     0.3081244468     -0.5784926891     0.1009392738     45.5322418212     78.7179489135     -70.8461532592
135 243   -5   28     -0.2178834438     -9.7999668121     0.2442210197     0.3073254823     -0.5763621330     0.0990750312     45.5322418212     78.7179489135     -70.8461532592
136 196   -5   27     -0.1699969768     -9.7927837371     0.0790126848     0.3182446002     -0.6248324394     0.0958791923     45.5322418212     78.7179489135     -70.8461532592
137 149   -6   25     -0.1699969768     -9.7927837371     0.0790126848     0.3182446002     -0.6248324394     0.0958791923     45.5322418212     78.7179489135     -70.8461532592
138 101   -6   26     -0.1939402198     -9.7736291885     0.1077445626     0.3054612636     -0.7225719451     0.1163858413     45.5322418212     78.7179489135     -70.8461532592
139  55   -7   27     -0.1699969768     -9.7736291885     0.1843629074     0.2884167480     -0.8085933685     0.1036024808     45.1819915771     78.3665313720     -72.8703308105
140   7  -10   28     -0.1699969768     -9.7736291885     0.1843629074     0.2884167480     -0.8085933685     0.1036024808     45.1819915771     78.3665313720     -72.8703308105
140 215  -10   28     -0.1412650966     -9.8119382858     0.0407035017     0.2828240394     -0.8410843849     0.0679155731     45.1819915771     78.3665313720     -72.8703308105
141 167  -13   30     -0.0694353866     -9.7856006622     0.1771799468     0.2908136367     -0.8485413551     0.0479415655     45.1819915771     78.3665313720     -72.8703308105
142 120  -14   31     -0.0694353866     -9.7856006622     0.1771799468     0.2908136367     -0.8485413551     0.0479415655     45.1819915771     78.3665313720     -72.8703308105
143  72  -12   32     -0.0909842967     -9.7832069396     0.2274607658     0.2921452331     -0.7979405403     0.0551322078     45.1819915771     78.3665313720     -72.8703308105
144  25  -15   34     -0.2921074867     -9.7784175872     0.1077445626     0.2926778793     -0.8120554924     0.0703124523     45.1819915771     78.3665313720     -72.8703308105
144 233  -13   31     -0.2921074867     -9.7784175872     0.1077445626     0.2926778793     -0.8120554924     0.0703124523     45.1819915771     78.3665313720     -72.8703308105
145 185  -12   31     -0.2561926364     -9.8071498870     0.2370380401     0.2812261104     -0.9292364120     0.0439467668     45.1819915771     78.3665313720     -72.8703308105
146 138  -12   33     -0.0167602658     -9.8286991119     0.1532367229     0.2743017911     -1.0125945806     0.0213095474     43.6058769226     77.4879837036     -72.3642883300
147  90  -11   32     -0.0167602658     -9.8286991119     0.1532367229     0.2743017911     -1.0125945806     0.0213095474     43.6058769226     77.4879837036     -72.3642883300
148  42  -11   28     0.0263375616     -9.8071498870     0.1388707752     0.3089233875     -0.9244426727     0.0207769131     43.6058769226     77.4879837036     -72.3642883300
148 250  -10   27     -0.0407035017     -9.7664461135     0.1197161788     0.3217067718     -0.8120554924     0.0532679653     43.6058769226     77.4879837036     -72.3642883300
149 203  -10   25     -0.0407035017     -9.7664461135     0.1197161788     0.3217067718     -0.8120554924     0.0532679653     43.6058769226     77.4879837036     -72.3642883300
150 155  -10   24     0.0119716191     -9.8119382858     0.1484480619     0.3059938907     -0.7777002334     0.0727093458     43.6058769226     77.4879837036     -72.3642883300
151 107  -10   25     -0.0191545906     -9.7736291885     0.1580253696     0.2921452331     -0.7233709335     0.0751062154     43.6058769226     77.4879837036     -72.3642883300
152  60   -9   25     -0.0191545906     -9.7736291885     0.1580253696     0.2921452331     -0.7233709335     0.0751062154     43.6058769226     77.4879837036     -72.3642883300
153  12   -8   25     -0.0143659424     -9.7903900146     0.1652083396     0.2740354537     -0.7097885608     0.0908191108     43.6058769226     77.4879837036     -72.3642883300
153 220   -9   23     0.0550694465     -9.7951784133     0.1532367229     0.2870851516     -0.6514644622     0.0998740005     40.6287689208     80.1236267089     -72.8703308105
154 171   -9   23     0.0550694465     -9.7951784133     0.1532367229     0.2870851516     -0.6514644622     0.0998740005     40.6287689208     80.1236267089     -72.8703308105
155 123  -10   22     -0.0861956501     -9.7784175872     0.2035175085     0.3099886894     -0.5651767253     0.1297018527     40.6287689208     80.1236267089     -72.8703308105
156  75  -10   21     -0.1747856235     -9.8646135330     0.1532367229     0.3304953336     -0.5454690456     0.1089288825     40.6287689208     80.1236267089     -72.8703308105
157  28   -9   20     -0.1747856235     -9.8646135330     0.1532367229     0.3304953336     -0.5454690456     0.1089288825     40.6287689208     80.1236267089     -72.8703308105
157 236  -10   19     -0.1005615949     -9.7903900146     0.0718297100     0.3438113212     -0.5987330436     0.1259733676     40.6287689208     80.1236267089     -72.8703308105
158 188   -9   20     -0.0287318849     -9.7808122634     0.0550694465     0.3280984401     -0.6541276454     0.1888249206     40.6287689208     80.1236267089     -72.8703308105
159 140  -11   22     -0.0287318849     -9.7808122634     0.0550694465     0.3280984401     -0.6541276454     0.1888249206     40.6287689208     80.1236267089     -72.8703308105
160  92  -11   23     -0.2537982940     -9.7927837371     0.1867572593     0.3384849548     -0.6024615764     0.1653887653     40.6287689208     80.1236267089     -72.8703308105
161  44   -9   21     -0.2897131729     -9.8406705856     0.0670410633     0.3430123805     -0.5984667778     0.0870906257     40.6287689208     80.1236267089     -72.8703308105
161 252  -11   20     -0.2897131729     -9.8406705856     0.0670410633     0.3430123805     -0.5984667778     0.0870906257     40.6287689208     80.1236267089     -72.8703308105
162 203  -10   22     -0.2226721048     -9.7856006622     0.1149275422     0.3584589719     -0.6498665332     0.0340929174     39.5780258178     77.6636886596     -73.8824234008
163 156  -10   23     -0.2537982940     -9.7592630386     0.0383091812     0.3478061676     -0.6930103778     -0.0010613427     39.5780258178     77.6636886596     -73.8824234008
164 108  -10   25     -0.2537982940     -9.7592630386     0.0383091812     0.3478061676     -0.6930103778     -0.0010613427     39.5780258178     77.6636886596     -73.8824234008
165  60   -9   28     -0.0957729530     -9.7927837371     0.0095772953     0.3251689434     -0.8061964035     0.0074608993     39.5780258178     77.6636886596     -73.8824234008
166  12   -9   28     -0.0502807998     -9.7832069396     -0.0143659424     0.3265005350     -0.8043322563     0.0157168283     39.5780258178     77.6636886596     -73.8824234008
166 220   -8   31     -0.0502807998     -9.7832069396     -0.0143659424     0.3265005350     -0.8043322563     0.0157168283     39.5780258178     77.6636886596     -73.8824234008
167 172   -8   34     -0.0885899734     -9.7832069396     0.1221105098     0.3217067718     -0.7784991741     0.0135862684     39.5780258178     77.6636886596     -73.8824234008
168 124   -8   37     0.0167602658     -9.8143329620     0.1795742750     0.3137171506     -0.7907499313     0.0218421888     39.5780258178     77.6636886596     -73.8824234008
169  76   -8   37     0.0167602658     -9.8143329620     0.1795742750     0.3137171506     -0.7907499313     0.0218421888     39.5780258178     77.6636886596     -73.8824234008
170  28   -8   35     0.1388707752     -9.8047552108     0.1723913097     0.3065265178     -0.7438775062     0.0495394897     37.4765357971     77.3122711181     -72.5329666137
170 236   -8   34     -0.0909842967     -9.7640523910     0.1867572593     0.2993358612     -0.6964725971     0.0804326248     37.4765357971     77.3122711181     -72.5329666137
171 189   -8   33     -0.0909842967     -9.7640523910     0.1867572593     0.2993358612     -0.6964725971     0.0804326248     37.4765357971     77.3122711181     -72.5329666137
172 142   -7   34     -0.0095772953     -9.8310928344     0.2442210197     0.2982706069     -0.7252351760     0.0735083007     37.4765357971     77.3122711181     -72.5329666137
173  94   -7   33     0.0167602658     -9.7688407897     0.1101388931     0.3057275772     -0.6935430526     0.0852263832     37.4765357971     77.3122711181     -72.5329666137
174  46   -7   32     0.0167602658     -9.7688407897     0.1101388931     0.3057275772     -0.6935430526     0.0852263832     37.4765357971     77.3122711181     -72.5329666137
174 255   -7   31     0.0023943238     -9.8191213607     0.2130948066     0.2977379608     -0.6930103778     0.1203806519     37.4765357971     77.3122711181     -72.5329666137
175 206   -7   30     0.0000000000     -9.8071498870     0.1795742750     0.3166466951     -0.6562582015     0.0969444751     37.4765357971     77.3122711181     -72.5329666137
176 158   -7   30     0.0000000000     -9.8071498870     0.1795742750     0.3166466951     -0.6562582015     0.0969444751     37.4765357971     77.3122711181     -72.5329666137
177 109  -10   29     -0.1029559254     -9.7640523910     0.0838013267     0.3302290201     -0.5838191509     0.0569964504     38.7024040222     77.1365661621     -73.3763732910
178  61   -9   28     -0.0263375616     -9.7448978424     0.2178834438     0.3294300556     -0.5800906181     0.0391530036     38.7024040222     77.1365661621     -73.3763732910
179  13   -8   27     -0.0263375616     -9.7448978424     0.2178834438     0.3294300556     -0.5800906181     0.0391530036     38.7024040222     77.1365661621     -73.3763732910
179 221   -9   25     0.0071829710     -9.8023614883     0.2633756160     0.3105213403     -0.5377457141     0.0458110046     38.7024040222     77.1365661621     -73.3763732910
180 173   -6   25     -0.0287318849     -9.7951784133     0.1891515731     0.3009338140     -0.4954008579     0.0647197341     38.7024040222     77.1365661621     -73.3763732910
181 126   -6   25     -0.0287318849     -9.7951784133     0.1891515731     0.3009338140     -0.4954008579     0.0647197341     38.7024040222     77.1365661621     -73.3763732910
182  78   -7   23     -0.0598580884     -9.8837680816     -0.0143659424     0.3006675004     -0.5033904075     0.0681819009     38.7024040222     77.1365661621     -73.3763732910
183  30   -6   23     0.0071829710     -9.8239097595     0.2035175085     0.3374196529     -0.5334846496     0.0498058080     38.7024040222     77.1365661621     -73.3763732910
183 237   -6   22     0.0071829710     -9.8239097595     0.2035175085     0.3374196529     -0.5334846496     0.0498058080     38.7024040222     77.1365661621     -73.3763732910
184 189   -6   21     0.0047886476     -9.8143329620     0.0407035017     0.3296963930     -0.5297561168     0.0287665157     36.7760391235     78.7179489135     -72.8703308105
185 141   -6   21     0.0454921483     -9.7401084899     -0.0119716191     0.3158477306     -0.5446700572     0.0423488426     36.7760391235     78.7179489135     -72.8703308105
186  93   -5   22     0.0454921483     -9.7401084899     -0.0119716191     0.3158477306     -0.5446700572     0.0423488426     36.7760391235     78.7179489135     -72.8703308105
187  45   -4   25     0.1532367229     -9.9005289077     0.0191545906     0.2974716377     -0.5529260158     0.0727093458     36.7760391235     78.7179489135     -72.8703308105
187 253   -4   25     0.0430978250     -9.7808122634     0.2370380401     0.3368870258     -0.5023251533     0.0830958271     36.7760391235     78.7179489135     -72.8703308105
188 204   -5   25     0.0430978250     -9.7808122634     0.2370380401     0.3368870258     -0.5023251533     0.0830958271     36.7760391235     78.7179489135     -72.8703308105
189 156   -5   25     -0.0430978250     -9.8143329620     0.2250664234     0.3070591688     -0.4823511123     0.0713777446     36.7760391235     78.7179489135     -72.8703308105
190 108   -5   24     -0.0215489125     -9.7903900146     0.1340821266     0.3086570739     -0.4786226749     0.0713777446     36.7760391235     78.7179489135     -72.8703308105
191  61   -5   23     -0.0215489125     -9.7903900146     0.1340821266     0.3086570739     -0.4786226749     0.0713777446     36.7760391235     78.7179489135     -72.8703308105
192  12   -4   21     0.1340821266     -9.9196834564     -0.1245048284     0.3209078073     -0.4605128765     0.0756388616     35.7252960205     78.0151138305     -72.5329666137
192 221   -4   21     0.0646467447     -9.7975721359     0.1580253696     0.3403491973     -0.4370767593     0.0860253524     35.7252960205     78.0151138305     -72.5329666137
193 173   -4   22     0.0646467447     -9.7975721359     0.1580253696     0.3403491973     -0.4370767593     0.0860253524     35.7252960205     78.0151138305     -72.5329666137
194 125   -3   22     -0.1005615949     -9.7999668121     0.1939402198     0.3296963930     -0.4221627712     0.0548658895     35.7252960205     78.0151138305     -72.5329666137
195  77   -4   22     0.1723913097     -9.8191213607     0.2561926364     0.3177119731     -0.4711657047     0.0503384494     35.7252960205     78.0151138305     -72.5329666137
196  29   -4   20     0.1723913097     -9.8191213607     0.2561926364     0.3177119731     -0.4711657047     0.0503384494     35.7252960205     78.0151138305     -72.5329666137
196 237   -3   18     0.1053502440     -9.7640523910     0.2873188495     0.3222393989     -0.3505226373     0.0924170303     35.7252960205     78.0151138305     -72.5329666137
197 189   -4   16     0.0430978250     -9.8047552108     0.2394323587     0.3123855590     -0.2575769424     0.1166521668     35.7252960205     78.0151138305     -72.5329666137
198 141   -3   14     0.0430978250     -9.8047552108     0.2394323587     0.3123855590     -0.2575769424     0.1166521668     35.7252960205     78.0151138305     -72.5329666137
199  93   -2   12     -0.0239432382     -9.8622188568     0.1268991470     0.3312942981     -0.2346734046     0.1139889717     35.7252960205     78.0151138305     -72.5329666137
200  46   -2   10     -0.0526751232     -9.7760238647     -0.0933786296     0.3459419012     -0.2671644687     0.0996076774     35.5501747131     78.5422439575     -72.0269241333
200 255   -2   12     -0.0526751232     -9.7760238647     -0.0933786296     0.3459419012     -0.2671644687     0.0996076774     35.5501747131     78.5422439575     -72.0269241333
201 207   -2   14     -0.0263375616     -9.7951784133     0.0885899734     0.3328922033     -0.3350760936     0.0900201511     35.5501747131     78.5422439575     -72.0269241333
202 160   -3   17     0.0670410633     -9.7903900146     0.1101388931     0.3265005350     -0.3345434665     0.0791010284     35.5501747131     78.5422439575     -72.0269241333
203 112   -4   19     0.0670410633     -9.7903900146     0.1101388931     0.3265005350     -0.3345434665     0.0791010284     35.5501747131     78.5422439575     -72.0269241333
204  64   -3   20     -0.0311262083     -9.7927837371     0.1292934894     0.3190435886     -0.3047156095     0.0796336650     35.5501747131     78.5422439575     -72.0269241333
205  16   -2   22     -0.0119716191     -9.8263044357     0.2370380401     0.3102550268     -0.3332118511     0.0740409421     35.5501747131     78.5422439575     -72.0269241333
205 225   -3   21     -0.0119716191     -9.8263044357     0.2370380401     0.3102550268     -0.3332118511     0.0740409421     35.5501747131     78.5422439575     -72.0269241333
206 177   -2   20     0.0766183614     -9.7544746398     0.3375996351     0.3523335933     -0.3135041713     0.0500721263     35.5501747131     78.5422439575     -72.0269241333
207 129   -1   20     0.1077445626     -9.8550367355     0.2418267011     0.3179782867     -0.2820783805     0.0615238904     33.7989311218     79.5964965820     -72.0269241333
208  82   -2   18     0.1077445626     -9.8550367355     0.2418267011     0.3179782867     -0.2820783805     0.0615238904     33.7989311218     79.5964965820     -72.0269241333
209  34   -2   18     -0.0239432382     -9.7664461135     0.1508424043     0.3091897487     -0.2410650730     0.0942812728     33.7989311218     79.5964965820     -72.0269241333
209 242   -3   17     -0.0095772953     -9.7520809173     0.4716817855     0.2929441928     -0.2511852264     0.1137226462     33.7989311218     79.5964965820     -72.0269241333
210 195   -3   15     -0.0095772953     -9.7520809173     0.4716817855     0.2929441928     -0.2511852264     0.1137226462     33.7989311218     79.5964965820     -72.0269241333
211 147   -2   13     -0.0598580884     -9.7951784133     0.2609812974     0.2607194423     -0.2392008543     0.1243754506     33.7989311218     79.5964965820     -72.0269241333
212 100   -2    9     -0.2657699346     -9.8813743591     -0.0598580884     0.3025317192     -0.2266838073     0.0671166181     33.7989311218     79.5964965820     -72.0269241333
213  52   -2    6     -0.2657699346     -9.8813743591     -0.0598580884     0.3025317192     -0.2266838073     0.0671166181     33.7989311218     79.5964965820     -72.0269241333
214   5   -2    3     -0.1292934894     -9.7903900146     0.0335205316     0.3691117763     -0.3473268032     -0.0290249586     33.7989311218     79.5964965820     -72.0269241333
214 213   -3    5     0.0550694465     -9.6323642730     0.3184450626     0.3763024330     -0.4274892330     -0.0151763105     35.1999244689     79.2450790405     -71.3522033691
215 165   -3    6     0.0550694465     -9.6323642730     0.3184450626     0.3763024330     -0.4274892330     -0.0151763105     35.1999244689     79.2450790405     -71.3522033691
216 117   -3    6     0.0407035017     -9.7832069396     0.0814070034     0.3544641494     -0.3457288980     0.0596596527     35.1999244689     79.2450790405     -71.3522033691
217  68   -3    7     0.1939402198     -9.7927837371     0.2561926364     0.3675138473     -0.2847415924     0.0929496765     35.1999244689     79.2450790405     -71.3522033691
218  20   -2    5     0.1939402198     -9.7927837371     0.2561926364     0.3675138473     -0.2847415924     0.0929496765     35.1999244689     79.2450790405     -71.3522033691
218 228   -2    7     0.0239432382     -9.7856006622     0.0311262083     0.3486051082     -0.2471904516     0.1214459300     35.1999244689     79.2450790405     -71.3522033691
219 180   -2   10     0.1221105098     -9.7664461135     0.0718297100     0.3307616710     -0.2570442914     0.1286365747     35.1999244689     79.2450790405     -71.3522033691
220 132   -2   11     0.1221105098     -9.7664461135     0.0718297100     0.3307616710     -0.2570442914     0.1286365747     35.1999244689     79.2450790405     -71.3522033691
221  84   -2   15     -0.0143659424     -9.7712354660     0.3304166793     0.3145161151     -0.1976549053     0.1456810712     35.1999244689     79.2450790405     -71.3522033691
222  37   -1   15     0.0000000000     -9.8310928344     0.3280223608     0.3118529319     -0.1627669572     0.1315660953     33.6238098144     76.9608535766     -72.5329666137
222 243   -3   10     0.0000000000     -9.8310928344     0.3280223608     0.3118529319     -0.1627669572     0.1315660953     33.6238098144     76.9608535766     -72.5329666137
223 195   -2   10     -0.0167602658     -9.8167276382     0.1747856235     0.3307616710     -0.1489182949     0.1430178642     33.6238098144     76.9608535766     -72.5329666137
224 147   -1    5     -0.1053502440     -9.8215160369     0.2514039993     0.3475398540     -0.1449235057     0.1403546571     33.6238098144     76.9608535766     -72.5329666137
225  99   -1    2     -0.1053502440     -9.8215160369     0.2514039993     0.3475398540     -0.1449235057     0.1403546571     33.6238098144     76.9608535766     -72.5329666137
226  52    0    4     -0.0239432382     -9.7879953384     0.2107004880     0.3358217477     -0.1398634195     0.0940149497     33.6238098144     76.9608535766     -72.5329666137
227   4   -1    2     -0.0263375616     -9.7329254150     0.2394323587     0.3107876539     -0.1204220533     0.0761715030     33.6238098144     76.9608535766     -72.5329666137
227 212    0    1     -0.0263375616     -9.7329254150     0.2394323587     0.3107876539     -0.1204220533     0.0761715030     33.6238098144     76.9608535766     -72.5329666137
228 164   -1    0     -0.0383091812     -9.7760238647     0.1843629074     0.2593878507     -0.1166935682     0.0748399019     33.6238098144     76.9608535766     -72.5329666137
229 116   -1    0     -0.0263375616     -9.7832069396     0.1364764571     0.2362179994     -0.1166935682     0.0924170303     33.0984382629     78.8936614990     -71.0148391723
230  69    0    0     -0.0263375616     -9.7832069396     0.1364764571     0.2362179994     -0.1166935682     0.0924170303     33.0984382629     78.8936614990     -71.0148391723
231  21    0    0     -0.0143659424     -9.7951784133     0.0766183614     0.2383485794     -0.1206883668     0.1161195278     33.0984382629     78.8936614990     -71.0148391723
231 230    0    0     -0.1125332117     -9.6970109939     0.1149275422     0.2740354537     -0.1105682015     0.1451484203     33.0984382629     78.8936614990     -71.0148391723
232 182    0    0     -0.1125332117     -9.6970109939     0.1149275422     0.2740354537     -0.1105682015     0.1451484203     33.0984382629     78.8936614990     -71.0148391723
233 135    0    0     -0.1580253696     -9.9077110290     0.0430978250     0.3371533393     -0.0751476240     0.1363598585     33.0984382629     78.8936614990     -71.0148391723
234  87    0    0     -0.1268991470     -9.7927837371     0.1939402198     0.4170494079     -0.0706201791     0.0852263832     33.0984382629     78.8936614990     -71.0148391723
235  39    0    0     -0.1268991470     -9.7927837371     0.1939402198     0.4170494079     -0.0706201791     0.0852263832     33.0984382629     78.8936614990     -71.0148391723
235 247    0    0     -0.0239432382     -9.6922225952     0.1963345432     0.3675138473     -0.0993827629     0.0551322078     33.0984382629     78.8936614990     -71.0148391723
236 199    0    0     -0.1221105098     -9.7736291885     0.1556310415     0.2921452331     -0.1164272427     0.0796336650     33.0984382629     78.8936614990     -71.0148391723
237 152    0    0     -0.1221105098     -9.7736291885     0.1556310415     0.2921452331     -0.1164272427     0.0796336650     33.0984382629     78.8936614990     -71.0148391723
238 104    0    0     -0.0766183614     -9.8622188568     0.0311262083     0.2607194423     -0.1361349344     0.0540669345     33.9740562438     78.0151138305     -70.8461532592
239  56    0    0     0.0119716191     -9.7496862411     0.1604196929     0.3004011631     -0.1220199704     0.0495394897     33.9740562438     78.0151138305     -70.8461532592
240   8    0    0     0.0119716191     -9.7496862411     0.1604196929     0.3004011631     -0.1220199704     0.0495394897     33.9740562438     78.0151138305     -70.8461532592
240 216    0    0     0.0311262083     -9.7089824676     0.1173218607     0.2567246437     -0.1065734028     0.1190490484     33.9740562438     78.0151138305     -70.8461532592
241 168    0    0     -0.0981672668     -9.8239097595     0.0383091812     0.1978678894     -0.0940563583     0.1797700500     33.9740562438     78.0151138305     -70.8461532592
242 120    0    0     -0.0981672668     -9.8239097595     0.0383091812     0.1978678894     -0.0940563583     0.1797700500     33.9740562438     78.0151138305     -70.8461532592
243  72    0    0     -0.1843629074     -9.8813743591     -0.0167602658     0.2375495910     -0.1049754738     0.1496758699     33.9740562438     78.0151138305     -70.8461532592
244  24    0    0     -0.0957729530     -9.8167276382     0.0430978250     0.3182446002     -0.1103018760     0.0870906257     33.9740562438     78.0151138305     -70.8461532592
244 232    0    0     -0.0957729530     -9.8167276382     0.0430978250     0.3182446002     -0.1103018760     0.0870906257     33.9740562438     78.0151138305     -70.8461532592
245 183    0    0     -0.0383091812     -9.7353200912     0.0909842967     0.3265005350     -0.0964532375     0.0969444751     34.8496780395     77.1365661621     -71.0148391723
246 136    0    0     -0.0957729530     -9.7975721359     -0.0047886476     0.2908136367     -0.0740823459     0.1571328401     34.8496780395     77.1365661621     -71.0148391723
247  88    0    0     -0.0957729530     -9.7975721359     -0.0047886476     0.2908136367     -0.0740823459     0.1571328401     34.8496780395     77.1365661621     -71.0148391723
248  40    0    0     -0.3399939537     -9.8981342315     -0.0119716191     0.3299627065     -0.0589020919     0.1496758699     34.8496780395     77.1365661621     -71.0148391723
248 249    0    0     -0.2945018005     -9.9005289077     0.0861956501     0.4058639526     -0.1153619647     -0.0026592612     34.8496780395     77.1365661621     -71.0148391723
249 201    0    0     -0.2945018005     -9.9005289077     0.0861956501     0.4058639526     -0.1153619647     -0.0026592612     34.8496780395     77.1365661621     -71.0148391723
250 153    0    0     -0.0574637699     -9.7089824676     0.1676026582     0.4157177925     -0.1803440856     -0.1291613464     34.8496780395     77.1365661621     -71.0148391723
251 106    0    0     0.1197161788     -9.6563072204     0.1819685935     0.3291637420     -0.1798114538     -0.1105189323     34.8496780395     77.1365661621     -71.0148391723
252  58    0    0     0.1197161788     -9.6563072204     0.1819685935     0.3291637420     -0.1798114538     -0.1105189323     34.8496780395     77.1365661621     -71.0148391723
253  11    0    0     0.0742240333     -9.7808122634     0.0335205316     0.2367506265     -0.1252158164     0.0061293020     31.8725681304     78.0151138305     -71.1835174560
253 218    0    0     -0.0454921483     -9.8430643081     0.0000000000     0.2340874433     -0.0863330650     0.0700461387     31.8725681304     78.0151138305     -71.1835174560
254 169    0    0     -0.0454921483     -9.8430643081     0.0000000000     0.2340874433     -0.0863330650     0.0700461387     31.8725681304     78.0151138305     -71.1835174560
255 120    0    0     -0.0119716191     -9.8047552108     0.0407035017     0.2649805784     -0.0860667514     0.0585943698     31.8725681304     78.0151138305     -71.1835174560
  0  72    0    0     -0.0095772953     -9.7688407897     0.0383091812     0.2740354537     -0.0860667514     0.0657850217     31.8725681304     78.0151138305     -71.1835174560
  1  23    0    0     -0.0095772953     -9.7688407897     0.0383091812     0.2740354537     -0.0860667514     0.0657850217     31.8725681304     78.0151138305     -71.1835174560
  1 231    0    0     -0.0215489125     -9.8430643081     -0.0407035017     0.2756333827     -0.0935237121     0.0804326248     31.8725681304     78.0151138305     -71.1835174560
  2 183    0    0     -0.0215489125     -9.7975721359     0.0287318849     0.3153151035     -0.0956542778     0.0772367858     31.8725681304     78.0151138305     -71.1835174560
  3 135    0    0     -0.0215489125     -9.7975721359     0.0287318849     0.3153151035     -0.0956542778     0.0772367858     31.8725681304     78.0151138305     -71.1835174560
  4  87    0    0     0.0359148550     -9.7951784133     0.0502807998     0.3307616710     -0.0932573890     0.0876232719     32.5730667114     78.3665313720     -70.8461532592
  5  39    0    0     -0.0167602658     -9.7544746398     0.0215489125     0.3249026298     -0.0762129068     0.1416862583     32.5730667114     78.3665313720     -70.8461532592
  5 247    0    0     -0.0167602658     -9.7544746398     0.0215489125     0.3249026298     -0.0762129068     0.1416862583     32.5730667114     78.3665313720     -70.8461532592
  6 199    0    0     -0.0478864765     -9.7975721359     0.0095772953     0.3006675004     -0.0660927343     0.1826995658     32.5730667114     78.3665313720     -70.8461532592
  7 151    0    0     -0.1292934894     -9.8167276382     0.0023943238     0.3123855590     -0.0618316125     0.1795037269     32.5730667114     78.3665313720     -70.8461532592
  8 103    0    0     -0.1292934894     -9.8167276382     0.0023943238     0.3123855590     -0.0618316125     0.1795037269     32.5730667114     78.3665313720     -70.8461532592
  9  55    0    0     -0.1484480619     -9.8215160369     -0.0095772953     0.3150487899     -0.0836698722     0.1371588110     32.5730667114     78.3665313720     -70.8461532592
 10   7    0    0     -0.0933786296     -9.8095445632     0.0478864765     0.3187772750     -0.1084376449     0.0929496765     32.5730667114     78.3665313720     -70.8461532592
 10 215    0    0     -0.0933786296     -9.8095445632     0.0478864765     0.3187772750     -0.1084376449     0.0929496765     32.5730667114     78.3665313720     -70.8461532592
 11 168    0    0     -0.0526751232     -9.7688407897     0.0119716191     0.2966726779     -0.1118998050     0.0945475959     32.7481880187     79.2450790405     -70.6774749755
 12 120    0    0     -0.0646467447     -9.7616577148     -0.0023943238     0.2631163358     -0.1036438822     0.1163858413     32.7481880187     79.2450790405     -70.6774749755
 13  72    0    0     -0.0646467447     -9.7616577148     -0.0023943238     0.2631163358     -0.1036438822     0.1163858413     32.7481880187     79.2450790405     -70.6774749755
 14  24    0    0     -0.0909842967     -9.8071498870     -0.0263375616     0.2415444135     -0.0908605098     0.1331640243     32.7481880187     79.2450790405     -70.6774749755
 14 232    0    0     -0.1316878080     -9.8095445632     -0.0239432382     0.2471371173     -0.0788761091     0.1440831422     32.7481880187     79.2450790405     -70.6774749755
 15 184    0    0     -0.1316878080     -9.8095445632     -0.0239432382     0.2471371173     -0.0788761091     0.1440831422     32.7481880187     79.2450790405     -70.6774749755
 16 136    0    0     -0.1795742750     -9.8310928344     -0.0861956501     0.2745681047     -0.0852677917     0.1222448945     32.7481880187     79.2450790405     -70.6774749755
 17  88    0    0     -0.1460537433     -9.8143329620     -0.0598580884     0.3174456596     -0.0913931465     0.0817642307     32.7481880187     79.2450790405     -70.6774749755
 18  40    0    0     -0.1460537433     -9.8143329620     -0.0598580884     0.3174456596     -0.0913931465     0.0817642307     32.7481880187     79.2450790405     -70.6774749755
 18 248    0    0     -0.1388707752     -9.8023614883     -0.0454921483     0.3419471025     -0.0927247524     0.0580617332     32.7481880187     79.2450790405     -70.6774749755
 19 200    0    0     -0.1292934894     -9.8167276382     -0.0526751232     0.3616547822     -0.0985837936     0.0439467668     33.7989311218     78.1908187866     -72.3642883300
 20 153    0    0     -0.1292934894     -9.8167276382     -0.0526751232     0.3616547822     -0.0985837936     0.0439467668     33.7989311218     78.1908187866     -72.3642883300
 21 105    0    0     -0.0885899734     -9.7975721359     -0.0359148550     0.3850909709     -0.0985837936     0.0378214001     33.7989311218     78.1908187866     -72.3642883300
 22  57    0    0     -0.1149275422     -9.7808122634     0.0023943238     0.3848246383     -0.0935237121     0.0466099643     33.7989311218     78.1908187866     -72.3642883300
 23   9    0    0     -0.1149275422     -9.7808122634     0.0023943238     0.3848246383     -0.0935237121     0.0466099643     33.7989311218     78.1908187866     -72.3642883300
 23 217    0    0     -0.0957729530     -9.8023614883     0.0119716191     0.3680464982     -0.1031112432     0.0386203575     33.7989311218     78.1908187866     -72.3642883300
 24 169    0    0     -0.0981672668     -9.7640523910     0.0311262083     0.3555294275     -0.1036438822     0.0386203575     33.7989311218     78.1908187866     -72.3642883300
 25 121    0    0     -0.0981672668     -9.7640523910     0.0311262083     0.3555294275     -0.1036438822     0.0386203575     33.7989311218     78.1908187866     -72.3642883300
 26  73    0    0     -0.1149275422     -9.8143329620     0.0119716191     0.3334248542     -0.1161609292     0.0242390704     33.7989311218     78.1908187866     -72.3642883300
 27  25    0    0     -0.0263375616     -9.7448978424     0.0311262083     0.3126518964     -0.1334717392     0.0013355388     34.3243064880     78.3665313720     -69.8340682983
 27 233    0    0     -0.0263375616     -9.7448978424     0.0311262083     0.3126518964     -0.1334717392     0.0013355388     34.3243064880     78.3665313720     -69.8340682983
 28 185    0    0     0.0167602658     -9.7544746398     0.0167602658     0.2655132055     -0.1254821300     0.0428814840     34.3243064880     78.3665313720     -69.8340682983
 29 137    0    0     -0.0143659424     -9.7951784133     -0.0167602658     0.2348864078     -0.1020459651     0.1001403212     34.3243064880     78.3665313720     -69.8340682983
 30  89    0    0     -0.0143659424     -9.7951784133     -0.0167602658     0.2348864078     -0.1020459651     0.1001403212     34.3243064880     78.3665313720     -69.8340682983
 31  41    0    0     -0.1077445626     -9.8263044357     -0.0909842967     0.2327558517     -0.0868657112     0.1230438470     34.3243064880     78.3665313720     -69.8340682983
 31 249    0    0     -0.2011231899     -9.8837680816     -0.1388707752     0.2812261104     -0.0865993881     0.0767041444     34.3243064880     78.3665313720     -69.8340682983
 32 201    0    0     -0.2011231899     -9.8837680816     -0.1388707752     0.2812261104     -0.0865993881     0.0767041444     34.3243064880     78.3665313720     -69.8340682983
 33 153    0    0     -0.1316878080     -9.8981342315     -0.1388707752     0.3717749595     -0.1134977221     -0.0274270415     34.3243064880     78.3665313720     -69.8340682983
 34 106    0    0     0.0119716191     -9.7425031661     0.0119716191     0.4356917858     -0.1345370054     -0.0995998096     34.8496780395     77.4879837036     -72.0269241333
 35  58    0    0     0.0119716191     -9.7425031661     0.0119716191     0.4356917858     -0.1345370054     -0.0995998096     34.8496780395     77.4879837036     -72.0269241333
 36  10    0    0     0.1149275422     -9.7089824676     0.0718297100     0.3893520832     -0.1316075086     -0.0689729928     34.8496780395     77.4879837036     -72.0269241333
 36 218    0    0     0.1005615949     -9.7425031661     0.0598580884     0.3067928552     -0.1145630002     0.0191789865     34.8496780395     77.4879837036     -72.0269241333
 37 169    0    0     0.1005615949     -9.7425031661     0.0598580884     0.3067928552     -0.1145630002     0.0191789865     34.8496780395     77.4879837036     -72.0269241333
 38 121    0    0     0.0239432382     -9.7975721359     -0.0694353866     0.2529961824     -0.1047091603     0.0798999786     34.8496780395     77.4879837036     -72.0269241333
 39  73    0    0     -0.0239432382     -9.8382759094     -0.0622524166     0.2628500223     -0.1057744383     0.0732419776     34.8496780395     77.4879837036     -72.0269241333
 40  25    0    0     -0.0239432382     -9.8382759094     -0.0622524166     0.2628500223     -0.1057744383     0.0732419776     34.8496780395     77.4879837036     -72.0269241333
 40 233    0    0     0.0095772953     -9.7856006622     -0.0430978250     0.2964063644     -0.1129650831     0.0431478023     34.8496780395     77.4879837036     -72.0269241333
 41 185    0    0     0.0430978250     -9.7903900146     -0.0670410633     0.2998685359     -0.1190904502     0.0261033153     31.5223217010     79.7722091674     -71.1835174560
 42 136    0    0     0.0430978250     -9.7903900146     -0.0670410633     0.2998685359     -0.1190904502     0.0261033153     31.5223217010     79.7722091674     -71.1835174560
 43  88    0    0     0.0766183614     -9.7927837371     -0.0718297100     0.3054612636     -0.1204220533     0.0271685957     31.5223217010     79.7722091674     -71.1835174560
 44  40    0    0     0.1268991470     -9.7568693161     -0.0430978250     0.3171793222     -0.1206883668     0.0428814840     31.5223217010     79.7722091674     -71.1835174560
 44 248    0    0     0.1268991470     -9.7568693161     -0.0430978250     0.3171793222     -0.1206883668     0.0428814840     31.5223217010     79.7722091674     -71.1835174560
 45 200    0    0     0.1292934894     -9.7592630386     -0.0550694465     0.3059938907     -0.1044428467     0.0932159996     31.5223217010     79.7722091674     -71.1835174560
 46 152    0    0     0.0047886476     -9.7927837371     -0.0790126848     0.3049285888     -0.0855341053     0.1438168287     31.5223217010     79.7722091674     -71.1835174560
 47 104    0    0     0.0047886476     -9.7927837371     -0.0790126848     0.3049285888     -0.0855341053     0.1438168287     31.5223217010     79.7722091674     -71.1835174560
 48  56    0    0     0.0239432382     -9.8167276382     -0.0909842967     0.3238373279     -0.0826045894     0.1336966633     31.5223217010     79.7722091674     -71.1835174560
 49   8    0    0     0.0430978250     -9.7927837371     -0.0263375616     0.3494040727     -0.0892625904     0.1145216107     33.7989311218     79.9479141235     -70.3401107788
 49 215    0    0     0.0430978250     -9.7927837371     -0.0263375616     0.3494040727     -0.0892625904     0.1145216107     33.7989311218     79.9479141235     -70.3401107788
 50 168    0    0     0.0742240333     -9.7760238647     -0.0407035017     0.3419471025     -0.0884636306     0.1222448945     33.7989311218     79.9479141235     -70.3401107788
 51 120    0    0     0.0000000000     -9.7975721359     -0.0239432382     0.3310279846     -0.0834035491     0.1374251365     33.7989311218     79.9479141235     -70.3401107788
 52  71    0    0     0.0000000000     -9.7975721359     -0.0239432382     0.3310279846     -0.0834035491     0.1374251365     33.7989311218     79.9479141235     -70.3401107788
 53  22    0    0     0.0119716191     -9.8191213607     -0.0526751232     0.3225057363     -0.0871320343     0.1283702611     33.7989311218     79.9479141235     -70.3401107788
 53 230    0    0     -0.0095772953     -9.7879953384     -0.0502807998     0.3121192455     -0.0834035491     0.1238428115     33.7989311218     79.9479141235     -70.3401107788
 54 183    0    0     -0.0095772953     -9.7879953384     -0.0502807998     0.3121192455     -0.0834035491     0.1238428115     33.7989311218     79.9479141235     -70.3401107788
 55 135    0    0     -0.0454921483     -9.8191213607     -0.0670410633     0.2929441928     -0.0887299442     0.1075972795     33.7989311218     79.9479141235     -70.3401107788
 56  88    0    0     -0.0071829710     -9.8167276382     -0.0718297100     0.2956073760     -0.1015133142     0.0721766996     33.7989311218     79.9479141235     -70.3401107788
 57  40    0    0     -0.0071829710     -9.8167276382     -0.0718297100     0.2956073760     -0.1015133142     0.0721766996     33.7989311218     79.9479141235     -70.3401107788
 57 248    0    0     -0.0239432382     -9.7975721359     -0.0814070034     0.3094560623     -0.1052417993     0.0482078838     35.1999244689     78.1908187866     -70.0027465820
 58 200    0    0     0.0023943238     -9.7856006622     -0.0670410633     0.3131845235     -0.1065734028     0.0423488426     35.1999244689     78.1908187866     -70.0027465820
 59 152    0    0     0.0023943238     -9.7856006622     -0.0670410633     0.3131845235     -0.1065734028     0.0423488426     35.1999244689     78.1908187866     -70.0027465820
 60 103    0    0     0.0095772953     -9.7808122634     -0.0383091812     0.3089233875     -0.1087039585     0.0431478023     35.1999244689     78.1908187866     -70.0027465820
 61  55    0    0     0.0191545906     -9.7736291885     -0.0239432382     0.2969389915     -0.1097692375     0.0471426057     35.1999244689     78.1908187866     -70.0027465820
 62   7    0    0     0.0191545906     -9.7736291885     -0.0239432382     0.2969389915     -0.1097692375     0.0471426057     35.1999244689     78.1908187866     -70.0027465820
 62 215    0    0     0.0311262083     -9.8143329620     -0.0957729530     0.2812261104     -0.1076386809     0.0540669345     35.1999244689     78.1908187866     -70.0027465820
 63 166    0    0     0.0478864765     -9.7999668121     -0.1173218607     0.2916126060     -0.1028449177     0.0620565366     35.1999244689     78.1908187866     -70.0027465820
 64 118    0    0     0.0478864765     -9.7999668121     -0.1173218607     0.2916126060     -0.1028449177     0.0620565366     35.1999244689     78.1908187866     -70.0027465820
 65  70    0    0     0.0359148550     -9.7927837371     -0.1029559254     0.3145161151     -0.1023122787     0.0740409421     34.3243064880     79.4207916259     -70.1714324951
 66  23    0    0     0.0287318849     -9.7879953384     -0.1316878080     0.3355554342     -0.1012470006     0.0820305442     34.3243064880     79.4207916259     -70.1714324951
 66 230    0    0     0.0287318849     -9.7879953384     -0.1316878080     0.3355554342     -0.1012470006     0.0820305442     34.3243064880     79.4207916259     -70.1714324951
 67 182    0    0     0.0526751232     -9.7760238647     -0.0718297100     0.3446103096     -0.0951216316     0.0972107982     34.3243064880     79.4207916259     -70.1714324951
 68 134    0    0     0.0191545906     -9.8119382858     -0.0885899734     0.3344901561     -0.0879309844     0.1147879242     34.3243064880     79.4207916259     -70.1714324951
 69  86    0    0     0.0191545906     -9.8119382858     -0.0885899734     0.3344901561     -0.0879309844     0.1147879242     34.3243064880     79.4207916259     -70.1714324951
 70  38    0    0     0.0191545906     -9.7832069396     -0.0718297100     0.3249026298     -0.0887299442     0.1161195278     34.3243064880     79.4207916259     -70.1714324951
 70 246    0    0     -0.0359148550     -9.8119382858     -0.1149275422     0.3222393989     -0.0956542778     0.1073309659     34.3243064880     79.4207916259     -70.1714324951
 71 199    0    0     -0.0359148550     -9.8119382858     -0.1149275422     0.3222393989     -0.0956542778     0.1073309659     34.3243064880     79.4207916259     -70.1714324951
 72 151    0    0     0.0119716191     -9.7951784133     -0.1029559254     0.3360880613     -0.1012470006     0.0913517570     33.2735595703     77.3122711181     -71.5208816528
 73 104    0    0     0.0215489125     -9.7736291885     -0.0526751232     0.3427460670     -0.0905941867     0.1028035163     33.2735595703     77.3122711181     -71.5208816528
 74  56    0    0     0.0215489125     -9.7736291885     -0.0526751232     0.3427460670     -0.0905941867     0.1028035163     33.2735595703     77.3122711181     -71.5208816528
 75   8    0    0     -0.0287318849     -9.7544746398     -0.0430978250     0.3310279846     -0.0810066604     0.1270386576     33.2735595703     77.3122711181     -71.5208816528
 75 216    0    0     -0.0359148550     -9.8191213607     -0.0814070034     0.3177119731     -0.0929910659     0.1174511313     33.2735595703     77.3122711181     -71.5208816528
 76 168    0    0     -0.0359148550     -9.8191213607     -0.0814070034     0.3177119731     -0.0929910659     0.1174511313     33.2735595703     77.3122711181     -71.5208816528
 77 121    0    0     -0.0383091812     -9.8215160369     -0.1125332117     0.3312942981     -0.0916594696     0.0985423946     33.2735595703     77.3122711181     -71.5208816528
 78  74    0    0     -0.0335205316     -9.8023614883     -0.0694353866     0.3392839193     -0.0937900352     0.0793673467     33.2735595703     77.3122711181     -71.5208816528
 79  26    0    0     -0.0335205316     -9.8023614883     -0.0694353866     0.3392839193     -0.0937900352     0.0793673467     33.2735595703     77.3122711181     -71.5208816528
 79 234    0    0     0.0000000000     -9.7832069396     -0.0814070034     0.3296963930     -0.1007143497     0.0700461387     34.8496780395     78.8936614990     -70.3401107788
 80 184    0    0     -0.0119716191     -9.7951784133     -0.0885899734     0.3155814170     -0.0961869144     0.0767041444     34.8496780395     78.8936614990     -70.3401107788
 81 137    0    0     -0.0119716191     -9.7951784133     -0.0885899734     0.3155814170     -0.0961869144     0.0767041444     34.8496780395     78.8936614990     -70.3401107788
 82  89    0    0     -0.1173218607     -9.7951784133     -0.0718297100     0.3083907604     -0.0879309844     0.0817642307     34.8496780395     78.8936614990     -70.3401107788
 83  41    0    0     -0.0478864765     -9.7975721359     -0.0670410633     0.3073254823     -0.1071060419     0.0314297151     34.8496780395     78.8936614990     -70.3401107788
 83 248    0    0     -0.0478864765     -9.7975721359     -0.0670410633     0.3073254823     -0.1071060419     0.0314297151     34.8496780395     78.8936614990     -70.3401107788
 84 201    0    0     0.0430978250     -9.7879953384     -0.0838013267     0.3089233875     -0.1185578107     0.0047976970     34.8496780395     78.8936614990     -70.3401107788
 85 152    0    0     0.0407035017     -9.7640523910     -0.0718297100     0.3062602043     -0.1081713199     0.0269022727     34.8496780395     78.8936614990     -70.3401107788
 86 104    0    0     0.0407035017     -9.7640523910     -0.0718297100     0.3062602043     -0.1081713199     0.0269022727     34.8496780395     78.8936614990     -70.3401107788
 87  55    0    0     -0.0143659424     -9.7999668121     -0.0790126848     0.2974716377     -0.0935237121     0.0396856403     33.2735595703     78.0151138305     -70.8461532592
 88   8    0    0     0.0143659424     -9.8047552108     -0.1053502440     0.3035969972     -0.0911268329     0.0197116279     33.2735595703     78.0151138305     -70.8461532592
 88 215    0    0     0.0143659424     -9.8047552108     -0.1053502440     0.3035969972     -0.0911268329     0.0197116279     33.2735595703     78.0151138305     -70.8461532592
 89 167    0    0     0.0430978250     -9.8047552108     -0.1388707752     0.3251689434     -0.0999153995     0.0135862684     33.2735595703     78.0151138305     -70.8461532592
 90 119    0    0     0.0335205316     -9.8167276382     -0.0838013267     0.3491377592     -0.1017796397     0.0191789865     33.2735595703     78.0151138305     -70.8461532592
 91  72    0    0     0.0335205316     -9.8167276382     -0.0838013267     0.3491377592     -0.1017796397     0.0191789865     33.2735595703     78.0151138305     -70.8461532592
 92  24    0    0     0.0694353866     -9.7975721359     -0.1077445626     0.3693780899     -0.1017796397     0.0133199465     33.2735595703     78.0151138305     -70.8461532592
 92 232    0    0     0.1077445626     -9.8023614883     -0.0742240333     0.3938795280     -0.1009806752     0.0175810680     33.2735595703     78.0151138305     -70.8461532592
 93 184    0    0     0.1077445626     -9.8023614883     -0.0742240333     0.3938795280     -0.1009806752     0.0175810680     33.2735595703     78.0151138305     -70.8461532592
 94 136    0    0     0.0933786296     -9.7688407897     -0.0407035017     0.4053313255     -0.0999153995     0.0364897990     33.2735595703     78.0151138305     -70.8461532592
 95  88    0    0     0.0933786296     -9.7688407897     -0.0407035017     0.4053313255     -0.0999153995     0.0364897990     33.2735595703     78.0151138305     -70.8461532592
 96  39    0    0     0.1173218607     -9.7784175872     -0.0191545906     0.3858899593     -0.1009806752     0.0527353286     32.5730667114     78.7179489135     -70.8461532592
 96 247    0    0     0.1388707752     -9.7640523910     -0.0215489125     0.3645843267     -0.0991164398     0.0721766996     32.5730667114     78.7179489135     -70.8461532592
 97 200    0    0     0.1388707752     -9.7640523910     -0.0215489125     0.3645843267     -0.0991164398     0.0721766996     32.5730667114     78.7179489135     -70.8461532592
 98 152    0    0     0.1101388931     -9.7448978424     -0.0047886476     0.3494040727     -0.0977848243     0.1012055993     32.5730667114     78.7179489135     -70.8461532592
 99 104    0    0     0.1268991470     -9.7856006622     -0.0407035017     0.3222393989     -0.1031112432     0.1249080896     32.5730667114     78.7179489135     -70.8461532592
100  56    0    0     0.1268991470     -9.7856006622     -0.0407035017     0.3222393989     -0.1031112432     0.1249080896     32.5730667114     78.7179489135     -70.8461532592
101   8    0    0     0.0646467447     -9.7951784133     -0.0311262083     0.3075917959     -0.1036438822     0.1550022602     32.5730667114     78.7179489135     -70.8461532592
101 216    0    0     0.0407035017     -9.7999668121     -0.0430978250     0.3012001276     -0.1047091603     0.1592633962     32.5730667114     78.7179489135     -70.8461532592
102 168    0    0     0.0407035017     -9.7999668121     -0.0430978250     0.3012001276     -0.1047091603     0.1592633962     32.5730667114     78.7179489135     -70.8461532592
103 120    0    0     0.0119716191     -9.7975721359     -0.0646467447     0.3022654056     -0.1036438822     0.1507411479     33.2735595703     80.8264694213     -71.8582458496
104  73    0    0     0.0167602658     -9.7975721359     -0.0622524166     0.3094560623     -0.0988501167     0.1299681663     33.2735595703     80.8264694213     -71.8582458496
105  25    0    0     0.0167602658     -9.7975721359     -0.0622524166     0.3094560623     -0.0988501167     0.1299681663     33.2735595703     80.8264694213     -71.8582458496
105 233    0    0     -0.0023943238     -9.8143329620     -0.0359148550     0.3190435886     -0.1017796397     0.1163858413     33.2735595703     80.8264694213     -71.8582458496
106 185    0    0     0.0095772953     -9.7999668121     -0.0383091812     0.3326258897     -0.1025785923     0.0993413543     33.2735595703     80.8264694213     -71.8582458496
107 138    0    0     0.0095772953     -9.7999668121     -0.0383091812     0.3326258897     -0.1025785923     0.0993413543     33.2735595703     80.8264694213     -71.8582458496
108  90    0    0     0.0287318849     -9.7975721359     -0.0430978250     0.3400828599     -0.1060407638     0.0913517570     33.2735595703     80.8264694213     -71.8582458496
109  42    0    0     0.0047886476     -9.7927837371     -0.0191545906     0.3454092741     -0.1036438822     0.0993413543     33.2735595703     80.8264694213     -71.8582458496
109 250    0    0     0.0047886476     -9.7927837371     -0.0191545906     0.3454092741     -0.1036438822     0.0993413543     33.2735595703     80.8264694213     -71.8582458496
110 203    0    0     -0.0215489125     -9.7903900146     -0.0311262083     0.3440776824     -0.0991164398     0.0966781520     33.2735595703     77.6636886596     -71.1835174560
111 155    0    0     0.0335205316     -9.7927837371     -0.0359148550     0.3435450077     -0.1020459651     0.0727093458     33.2735595703     77.6636886596     -71.1835174560
112 107    0    0     0.0335205316     -9.7927837371     -0.0359148550     0.3435450077     -0.1020459651     0.0727093458     33.2735595703     77.6636886596     -71.1835174560
113  59    0    0     -0.0215489125     -9.8095445632     -0.0263375616     0.3379523277     -0.0948553180     0.0663176536     33.2735595703     77.6636886596     -71.1835174560
114  11    0    0     -0.0095772953     -9.8143329620     -0.0287318849     0.3432786941     -0.1068397283     0.0428814840     33.2735595703     77.6636886596     -71.1835174560
114 219    0    0     -0.0095772953     -9.8143329620     -0.0287318849     0.3432786941     -0.1068397283     0.0428814840     33.2735595703     77.6636886596     -71.1835174560
115 172    0    0     0.0430978250     -9.7999668121     -0.0047886476     0.3549968004     -0.1177588462     0.0210432338     33.2735595703     77.6636886596     -71.1835174560
116 124    0    0     0.0502807998     -9.8047552108     0.0095772953     0.3541978359     -0.1257484555     0.0125209832     33.2735595703     77.6636886596     -71.1835174560
117  75    0    0     0.0502807998     -9.8047552108     0.0095772953     0.3541978359     -0.1257484555     0.0125209832     33.2735595703     77.6636886596     -71.1835174560
118  27    0    0     0.0981672668     -9.7879953384     0.0095772953     0.3531325340     -0.1209546923     0.0351582002     33.6238098144     77.6636886596     -70.5087966918
118 235   -1   -1     0.1101388931     -9.7640523910     -0.0095772953     0.3478061676     -0.1073723554     0.0812315845     33.6238098144     77.6636886596     -70.5087966918
119 187    0    0     0.1101388931     -9.7640523910     -0.0095772953     0.3478061676     -0.1073723554     0.0812315845     33.6238098144     77.6636886596     -70.5087966918
120 139   31   -1     0.0646467447     -9.7784175872     0.0335205316     0.3339574813     -0.0964532375     0.1190490484     33.6238098144     77.6636886596     -70.5087966918
121  91    0    0     0.0454921483     -9.7999668121     0.0000000000     0.3209078073     -0.0940563583     0.1387567405     33.6238098144     77.6636886596     -70.5087966918
122  41    0  -16     0.0454921483     -9.7999668121     0.0000000000     0.3209078073     -0.0940563583     0.1387567405     33.6238098144     77.6636886596     -70.5087966918
122 248    0    0     0.0430978250     -9.7903900146     -0.0095772953     0.3195762157     -0.0905941867     0.1536706686     33.6238098144     77.6636886596     -70.5087966918
123 200    0   15     0.0167602658     -9.8023614883     0.0191545906     0.3251689434     -0.0881973075     0.1699162006     33.6238098144     77.6636886596     -70.5087966918
124 152    0    0     0.0167602658     -9.8023614883     0.0191545906     0.3251689434     -0.0881973075     0.1699162006     33.6238098144     77.6636886596     -70.5087966918
125 104    0    0     -0.0478864765     -9.8358821868     0.0095772953     0.3472734928     -0.0839361858     0.1821669387     34.4994277954     78.8936614990     -71.6895599365
126  56    0    0     -0.0814070034     -9.7688407897     0.0407035017     0.3605895042     -0.0895289134     0.1685845947     34.4994277954     78.8936614990     -71.6895599365
127   8    0    0     -0.0814070034     -9.7688407897     0.0407035017     0.3605895042     -0.0895289134     0.1685845947     34.4994277954     78.8936614990     -71.6895599365
127 215    0    0     -0.0861956501     -9.7760238647     0.0263375616     0.3342237949     -0.0977848243     0.1384904270     34.4994277954     78.8936614990     -71.6895599365
128 167    0    0     -0.0430978250     -9.7808122634     0.0478864765     0.3147824287     -0.1004480361     0.1169184923     34.4994277954     78.8936614990     -71.6895599365
129 120    0    0     -0.0430978250     -9.7808122634     0.0478864765     0.3147824287     -0.1004480361     0.1169184923     34.4994277954     78.8936614990     -71.6895599365
130  72    0    0     -0.0694353866     -9.7856006622     0.0718297100     0.2902810096     -0.1025785923     0.1049340844     34.4994277954     78.8936614990     -71.6895599365
131  24    0    0     -0.0909842967     -9.8095445632     -0.0239432382     0.2814924430     -0.1039101958     0.0916180706     34.4994277954     78.8936614990     -71.6895599365
131 232    0    0     -0.0909842967     -9.8095445632     -0.0239432382     0.2814924430     -0.1039101958     0.0916180706     34.4994277954     78.8936614990     -71.6895599365
132 184    0    0     -0.0957729530     -9.8191213607     0.0071829710     0.2918789100     -0.1124324440     0.0591270065     34.4994277954     78.8936614990     -71.6895599365
133 136    0    0     -0.0622524166     -9.8047552108     -0.0383091812     0.3043959617     -0.1233515739     0.0271685957     35.0247993469     78.3665313720     -72.8703308105
134  88    0    0     -0.0622524166     -9.8047552108     -0.0383091812     0.3043959617     -0.1233515739     0.0271685957     35.0247993469     78.3665313720     -72.8703308105
135  40    0    0     -0.0167602658     -9.8095445632     -0.0359148550     0.3222393989     -0.1257484555     0.0165157842     35.0247993469     78.3665313720     -72.8703308105
135 248    0    0     0.0095772953     -9.7712354660     -0.0119716191     0.3374196529     -0.1158946037     0.0367561221     35.0247993469     78.3665313720     -72.8703308105
136 201    0    0     0.0095772953     -9.7712354660     -0.0119716191     0.3374196529     -0.1158946037     0.0367561221     35.0247993469     78.3665313720     -72.8703308105
137 153    0    0     0.0071829710     -9.7760238647     0.0263375616     0.3310279846     -0.1015133142     0.0753725481     35.0247993469     78.3665313720     -72.8703308105
138 105    0    0     -0.0263375616     -9.8119382858     -0.0191545906     0.3209078073     -0.0964532375     0.0982760810     35.0247993469     78.3665313720     -72.8703308105
139  57    0    0     -0.0263375616     -9.8119382858     -0.0191545906     0.3209078073     -0.0964532375     0.0982760810     35.0247993469     78.3665313720     -72.8703308105
