# Supplementary material for: A localization method for wireless capsule endoscopy using side wall cameras and IMU sensor
Source: Sci Rep. 2021 May 27;11:11204. doi: 10.1038/s41598-021-90523-w (PMC8160358; doi:10.1038/s41598-021-90523-w)
Supplement: Supplementary file 1 — Supplementary Information. [file 41598_2021_90523_MOESM1_ESM.zip › data/UL_3]

23 112    0    0     0.1723913097     -9.7856006622     0.4357668876     0.3288974285     -0.0975185203     0.0905527973     23.6417407989     76.0823059082     -51.7851676940
124  64    0    0     0.1915459060     -9.7496862411     0.4453442096     0.3243699550     -0.1025785923     0.0609912490     23.6417407989     76.0823059082     -51.7851676940
125  15    0    0     0.1723913097     -9.7688407897     0.4501328468     0.3027980327     -0.1031112432     0.0561974906     23.6417407989     76.0823059082     -51.7851676940
125 223    0    0     0.1723913097     -9.7688407897     0.4501328468     0.3027980327     -0.1031112432     0.0561974906     23.6417407989     76.0823059082     -51.7851676940
126 174    0    0     0.1388707752     -9.7856006622     0.4285839557     0.2836229801     -0.1081713199     0.0167821049     24.1671123504     77.3122711181     -50.6043968200
127 126    0    0     0.2370380401     -9.7496862411     0.4429498672     0.2617847442     -0.1116334795     -0.0466020870     24.1671123504     77.3122711181     -50.6043968200
128  78    0    0     0.2370380401     -9.7496862411     0.4429498672     0.2617847442     -0.1116334795     -0.0466020870     24.1671123504     77.3122711181     -50.6043968200
129  30    0    0     0.3280223608     -9.8334875106     0.3495712518     0.2284947156     -0.1020459651     -0.0495316076     24.1671123504     77.3122711181     -50.6043968200
129 238    0    0     0.3136564254     -9.8334875106     0.3352053165     0.2636489868     -0.1047091603     0.0181137094     24.1671123504     77.3122711181     -50.6043968200
130 190    0    0     0.3136564254     -9.8334875106     0.3352053165     0.2636489868     -0.1047091603     0.0181137094     24.1671123504     77.3122711181     -50.6043968200
131 142    0    0     0.1723913097     -9.7640523910     0.4094293594     0.3001348495     -0.1140303611     0.0482078838     24.1671123504     77.3122711181     -50.6043968200
132  94    0    0     0.1484480619     -9.7377147674     0.4166123390     0.2684427499     -0.1353359818     -0.0255627989     24.1671123504     77.3122711181     -50.6043968200
133  46    0    0     0.1484480619     -9.7377147674     0.4166123390     0.2684427499     -0.1353359818     -0.0255627989     24.1671123504     77.3122711181     -50.6043968200
133 254    0    0     0.2897131729     -9.8143329620     0.3352053165     0.2237009525     -0.1835399246     -0.0889470005     24.1671123504     76.2580108642     -50.6043968200
134 206    0    0     0.4884420394     -9.8023614883     0.2681642532     0.2082543849     -0.1851378440     -0.1448742294     24.1671123504     76.2580108642     -50.6043968200
135 158    0    0     0.4884420394     -9.8023614883     0.2681642532     0.2082543849     -0.1851378440     -0.1448742294     24.1671123504     76.2580108642     -50.6043968200
136 110    0    0     0.5435114860     -9.7496862411     0.2729529142     0.2130481719     -0.1286779766     -0.1432763099     24.1671123504     76.2580108642     -50.6043968200
137  62    0    0     0.5746376991     -9.8095445632     0.2178834438     0.2444739341     -0.1001817107     -0.0537927246     24.1671123504     76.2580108642     -50.6043968200
138  15    0    0     0.5746376991     -9.8095445632     0.2178834438     0.2444739341     -0.1001817107     -0.0537927246     24.1671123504     76.2580108642     -50.6043968200
138 222    0    0     0.4405555725     -9.8167276382     0.2035175085     0.3049285888     -0.0929910659     0.0468762826     24.1671123504     76.2580108642     -50.6043968200
139 174    0    0     0.3663315296     -9.9101057052     0.2154891252     0.3680464982     -0.1182914848     0.0591270065     24.1671123504     76.2580108642     -50.6043968200
140 126    0    0     0.3663315296     -9.9101057052     0.2154891252     0.3680464982     -0.1182914848     0.0591270065     24.1671123504     76.2580108642     -50.6043968200
141  77    0    0     0.4573158264     -9.7089824676     0.3519655704     0.4266369342     -0.1710228824     0.1094615221     23.6417407989     77.8394012451     -49.4236259460
142  29    0    0     0.5961865901     -9.7425031661     0.3567542552     0.3840256881     -0.1784798526     0.1352945804     23.6417407989     77.8394012451     -49.4236259460
142 237    0    0     0.5961865901     -9.7425031661     0.3567542552     0.3840256881     -0.1784798526     0.1352945804     23.6417407989     77.8394012451     -49.4236259460
143 189    0    0     0.5291455268     -9.8095445632     0.3088677406     0.3368870258     -0.1169598817     0.1438168287     23.6417407989     77.8394012451     -49.4236259460
144 141    0    0     0.4261896133     -9.7903900146     0.3184450626     0.3331585407     -0.0844688320     0.1824332427     23.6417407989     77.8394012451     -49.4236259460
145  93    0    0     0.4261896133     -9.7903900146     0.3184450626     0.3331585407     -0.0844688320     0.1824332427     23.6417407989     77.8394012451     -49.4236259460
146  45    0    0     0.3328109979     -9.7568693161     0.3471769332     0.3395502328     -0.0887299442     0.1896238899     23.6417407989     77.8394012451     -49.4236259460
146 252    0    0     0.3112620830     -9.7520809173     0.3447826147     0.3209078073     -0.1004480361     0.1368924975     23.6417407989     77.8394012451     -49.4236259460
147 204    0    0     0.3112620830     -9.7520809173     0.3447826147     0.3209078073     -0.1004480361     0.1368924975     23.6417407989     77.8394012451     -49.4236259460
148 156    0    0     0.4070350170     -9.7975721359     0.2729529142     0.3049285888     -0.1111008405     0.0705787849     24.3422374725     77.1365661621     -50.4357147216
149 108    0    0     0.4070350170     -9.7975721359     0.2729529142     0.3049285888     -0.1111008405     0.0705787849     24.3422374725     77.1365661621     -50.4357147216
150  60    0    0     0.4357668876     -9.8215160369     0.2825301933     0.3169130086     -0.1071060419     0.0695135021     24.3422374725     77.1365661621     -50.4357147216
151  12    0    0     0.4668931484     -9.7903900146     0.2992904472     0.3368870258     -0.0983174705     0.1142552852     24.3422374725     77.1365661621     -50.4357147216
151 220    0    0     0.4668931484     -9.7903900146     0.2992904472     0.3368870258     -0.0983174705     0.1142552852     24.3422374725     77.1365661621     -50.4357147216
152 172    0    0     0.4429498672     -9.7616577148     0.3375996351     0.3432786941     -0.0823382663     0.1869606971     24.3422374725     77.1365661621     -50.4357147216
153 124    0    0     0.3375996351     -9.7975721359     0.3280223608     0.3446103096     -0.0786097764     0.2468827247     24.3422374725     77.1365661621     -50.4357147216
154  77    0    0     0.3375996351     -9.7975721359     0.3280223608     0.3446103096     -0.0786097764     0.2468827247     24.3422374725     77.1365661621     -50.4357147216
155  29    0    0     0.2585869789     -9.7951784133     0.3423882961     0.3603231906     -0.0889962673     0.2524754524     24.3422374725     77.1365661621     -50.4357147216
155 237    0    0     0.2178834438     -9.7879953384     0.3471769332     0.3584589719     -0.0940563583     0.2178538322     23.8168640136     78.0151138305     -50.2670326232
156 189    0    0     0.2178834438     -9.7879953384     0.3471769332     0.3584589719     -0.0940563583     0.2178538322     23.8168640136     78.0151138305     -50.2670326232
157 141    0    0     0.2226721048     -9.7568693161     0.3663315296     0.3467408657     -0.0972521972     0.1723130798     23.8168640136     78.0151138305     -50.2670326232
158  94    0    0     0.2154891252     -9.7879953384     0.3830918121     0.3131845235     -0.0975185203     0.1446157836     23.8168640136     78.0151138305     -50.2670326232
159  46    0    0     0.2154891252     -9.7879953384     0.3830918121     0.3131845235     -0.0975185203     0.1446157836     23.8168640136     78.0151138305     -50.2670326232
159 254    0    0     0.2011231899     -9.8263044357     0.3208393812     0.3065265178     -0.0977848243     0.1222448945     23.8168640136     78.0151138305     -50.2670326232
160 206    0    0     0.2322494029     -9.7832069396     0.3543598890     0.3225057363     -0.0980511569     0.1028035163     23.8168640136     78.0151138305     -50.2670326232
161 158    0    0     0.2322494029     -9.7832069396     0.3543598890     0.3225057363     -0.0980511569     0.1028035163     23.8168640136     78.0151138305     -50.2670326232
162 110    0    0     0.1987288665     -9.7879953384     0.3399939537     0.3272994995     -0.1001817107     0.0889548683     23.8168640136     78.0151138305     -50.2670326232
163  62    0    0     0.2370380401     -9.7616577148     0.3687258243     0.3299627065     -0.1044428467     0.0620565366     23.8168640136     78.0151138305     -50.2670326232
164  14    0    0     0.2370380401     -9.7616577148     0.3687258243     0.3299627065     -0.1044428467     0.0620565366     23.8168640136     78.0151138305     -50.2670326232
164 221    0    0     0.2585869789     -9.7808122634     0.3471769332     0.3163803815     -0.1105682015     0.0647197341     23.2914924621     76.4337234497     -49.0862655639
165 174    0    0     0.2394323587     -9.8095445632     0.3423882961     0.3113202810     -0.1095029239     0.0697798204     23.2914924621     76.4337234497     -49.0862655639
166 126    0    0     0.2394323587     -9.8095445632     0.3423882961     0.3113202810     -0.1095029239     0.0697798204     23.2914924621     76.4337234497     -49.0862655639
167  78    0    0     0.2537982940     -9.8071498870     0.3256280183     0.3182446002     -0.1041765213     0.0732419776     23.2914924621     76.4337234497     -49.0862655639
168  30    0    0     0.2705585718     -9.7951784133     0.3328109979     0.3288974285     -0.0988501167     0.0838947868     23.2914924621     76.4337234497     -49.0862655639
168 237    0    0     0.2705585718     -9.7951784133     0.3328109979     0.3288974285     -0.0988501167     0.0838947868     23.2914924621     76.4337234497     -49.0862655639
169 189    0    0     0.2250664234     -9.7951784133     0.3280223608     0.3363543748     -0.0945889949     0.0950802326     23.2914924621     76.4337234497     -49.0862655639
170 141    0    0     0.2585869789     -9.7856006622     0.3711201906     0.3387512683     -0.1004480361     0.0934823131     23.2914924621     76.4337234497     -49.0862655639
171  93    0    0     0.2585869789     -9.7856006622     0.3711201906     0.3387512683     -0.1004480361     0.0934823131     23.2914924621     76.4337234497     -49.0862655639
172  45    0    0     0.4956250190     -9.3402566909     0.4381612300     0.3366206884     -0.0961869144     0.1121247291     23.6417407989     76.4337234497     -49.7609901428
172 253    0    0     0.0215489125     -10.1016521453     0.2083061695     0.2892157077     -0.0831372261     0.2021409511     23.6417407989     76.4337234497     -49.7609901428
173 206    0    0     0.0215489125     -10.1016521453     0.2083061695     0.2892157077     -0.0831372261     0.2021409511     23.6417407989     76.4337234497     -49.7609901428
174 158    0    0     0.2657699346     -9.6874332427     0.4644988059     0.3834930610     -0.1180251712     0.1193153743     23.6417407989     76.4337234497     -49.7609901428
175 110    0    0     0.1628140068     -9.7951784133     0.3591485500     0.3174456596     -0.1060407638     0.1347619295     23.6417407989     76.4337234497     -49.7609901428
176  62    0    0     0.1628140068     -9.7951784133     0.3591485500     0.3174456596     -0.1060407638     0.1347619295     23.6417407989     76.4337234497     -49.7609901428
177  14    0    0     0.1268991470     -9.7808122634     0.3783031463     0.2937431526     -0.0895289134     0.0902864646     23.6417407989     76.4337234497     -49.7609901428
177 222    0    0     0.1556310415     -9.7975721359     0.3352053165     0.2841556358     -0.0999153995     0.0402182817     23.6417407989     76.4337234497     -49.7609901428
178 174    0    0     0.1556310415     -9.7975721359     0.3352053165     0.2841556358     -0.0999153995     0.0402182817     23.6417407989     76.4337234497     -49.7609901428
179 126    0    0     0.2250664234     -9.7041940689     0.4022463798     0.2793618679     -0.1001817107     0.0010692179     24.5173606872     76.6094360351     -49.2549476623
180  78    0    0     0.2226721048     -9.8933458328     0.3591485500     0.2165103197     -0.0932573890     0.0319623589     24.5173606872     76.6094360351     -49.2549476623
181  29    0    0     0.2226721048     -9.8933458328     0.3591485500     0.2165103197     -0.0932573890     0.0319623589     24.5173606872     76.6094360351     -49.2549476623
181 237    0    0     0.1939402198     -9.9029226303     0.2059118509     0.2090533256     -0.0927247524     0.0708450984     24.5173606872     76.6094360351     -49.2549476623
182 189    0    0     0.2035175085     -9.8239097595     0.2609812974     0.2884167480     -0.0927247524     0.0527353286     24.5173606872     76.6094360351     -49.2549476623
183 141    0    0     0.2035175085     -9.8239097595     0.2609812974     0.2884167480     -0.0927247524     0.0527353286     24.5173606872     76.6094360351     -49.2549476623
184  93    0    0     0.2968961238     -9.5701122283     0.3208393812     0.3291637420     -0.0932573890     0.0396856403     24.5173606872     76.6094360351     -49.2549476623
185  44    0    0     0.0933786296     -9.9651756286     0.2537982940     0.3563283920     -0.1033775568     0.0649860572     24.5173606872     76.6094360351     -49.2549476623
185 252    0    0     0.0933786296     -9.9651756286     0.2537982940     0.3563283920     -0.1033775568     0.0649860572     24.5173606872     76.6094360351     -49.2549476623
186 204    0    0     0.4956250190     -9.6060266494     0.3663315296     0.3965427398     -0.1185578107     0.0079935417     23.4666156768     75.9065933227     -49.2549476623
187 156    0    0     0.3184450626     -9.8143329620     0.2561926364     0.3510019779     -0.1182914848     0.1696498632     23.4666156768     75.9065933227     -49.2549476623
188 108    0    0     0.3184450626     -9.8143329620     0.2561926364     0.3510019779     -0.1182914848     0.1696498632     23.4666156768     75.9065933227     -49.2549476623
189  60    0    0     0.2083061695     -9.9029226303     0.2945018005     0.3928142547     -0.1087039585     0.2388931274     23.4666156768     75.9065933227     -49.2549476623
190  12    0    0     0.2322494029     -9.7736291885     0.3423882961     0.4277021884     -0.0775445032     0.2348983049     23.4666156768     75.9065933227     -49.2549476623
190 220    0    0     0.2322494029     -9.7736291885     0.3423882961     0.4277021884     -0.0775445032     0.2348983049     23.4666156768     75.9065933227     -49.2549476623
191 172    0    0     0.4214009761     -9.7927837371     0.2418267011     0.4039997100     0.0124717128     0.2282402992     23.4666156768     75.9065933227     -49.2549476623
192 124    0    0     -0.0311262083     -9.7065887451     0.4788647174     0.4287674903     0.0915687942     0.2743136882     23.4666156768     75.9065933227     -49.2549476623
193  76    0    0     -0.0311262083     -9.7065887451     0.4788647174     0.4287674903     0.0915687942     0.2743136882     23.4666156768     75.9065933227     -49.2549476623
194  28    0    0     -0.0957729530     -9.9412317276     0.3423882961     0.3025317192     0.0193960371     0.3185228824     25.2178573608     77.3122711181     -49.2549476623
194 236    0    0     0.0383091812     -9.8717966079     0.2418267011     0.3155814170     0.0263203525     0.2327677726     25.2178573608     77.3122711181     -49.2549476623
195 188    0    2     0.0383091812     -9.8717966079     0.2418267011     0.3155814170     0.0263203525     0.2327677726     25.2178573608     77.3122711181     -49.2549476623
196 140    0    4     -0.1077445626     -9.7640523910     0.4214009761     0.3358217477     0.1083469629     0.1371588110     25.2178573608     77.3122711181     -49.2549476623
197  93    0    5     -0.1005615949     -9.7185602188     0.4932306766     0.3336911678     0.0481586170     0.1097278480     25.2178573608     77.3122711181     -49.2549476623
198  44    0    5     -0.1005615949     -9.7185602188     0.4932306766     0.3336911678     0.0481586170     0.1097278480     25.2178573608     77.3122711181     -49.2549476623
198 253    0    4     -0.0383091812     -9.7999668121     0.4860476970     0.3110539674     -0.0570378541     0.1512737846     25.2178573608     77.3122711181     -49.2549476623
199 205    1    3     -0.0957729530     -9.7903900146     0.4357668876     0.2972053337     -0.0868657112     0.1550022602     25.2178573608     77.3122711181     -49.2549476623
200 157    1    3     -0.0957729530     -9.7903900146     0.4357668876     0.2972053337     -0.0868657112     0.1550022602     25.2178573608     77.3122711181     -49.2549476623
201 109    0    2     -0.0119716191     -9.7712354660     0.3328109979     0.2756333827     -0.1052417993     0.1198480129     25.2178573608     77.3122711181     -49.2549476623
202  62    0    2     -0.1388707752     -9.8239097595     0.2992904472     0.2490013599     -0.1148293256     0.1006729602     24.1671123504     79.7722091674     -49.2549476623
203  14    0    2     -0.1388707752     -9.8239097595     0.2992904472     0.2490013599     -0.1148293256     0.1006729602     24.1671123504     79.7722091674     -49.2549476623
203 222    0    2     0.0071829710     -9.8071498870     0.3352053165     0.2673774719     -0.1137640476     0.0199779500     24.1671123504     79.7722091674     -49.2549476623
204 174    0    2     0.0191545906     -9.8286991119     0.3399939537     0.2921452331     -0.1025785923     0.0111893868     24.1671123504     79.7722091674     -49.2549476623
205 126    1    2     0.0191545906     -9.8286991119     0.3399939537     0.2921452331     -0.1025785923     0.0111893868     24.1671123504     79.7722091674     -49.2549476623
206  79    1    2     0.1484480619     -9.7425031661     0.2178834438     0.3328922033     -0.0985837936     0.0530016469     24.1671123504     79.7722091674     -49.2549476623
207  30    0    2     0.0598580884     -9.8047552108     0.1699969768     0.3235710144     -0.1036438822     0.1829658889     24.1671123504     79.7722091674     -49.2549476623
207 238    1    5     0.0598580884     -9.8047552108     0.1699969768     0.3235710144     -0.1036438822     0.1829658889     24.1671123504     79.7722091674     -49.2549476623
208 190    1    9     -0.0335205316     -9.7377147674     0.2059118509     0.3166466951     -0.1023122787     0.2535407304     24.1671123504     79.7722091674     -49.2549476623
209 143    1   13     -0.0191545906     -9.7664461135     0.0263375616     0.3004011631     -0.0698212146     0.2138590335     24.3422374725     80.2993392944     -51.1104393005
210  95    1   17     -0.0191545906     -9.7664461135     0.0263375616     0.3004011631     -0.0698212146     0.2138590335     24.3422374725     80.2993392944     -51.1104393005
211  48    0   19     -0.1891515731     -9.8215160369     0.3567542552     0.2876177978     -0.0322700738     0.1494095420     24.3422374725     80.2993392944     -51.1104393005
212   0    0   20     -0.1699969768     -9.8143329620     0.2107004880     0.2929441928     -0.0533093690     0.1025372028     24.3422374725     80.2993392944     -51.1104393005
212 207    0   22     -0.1699969768     -9.8143329620     0.2107004880     0.2929441928     -0.0533093690     0.1025372028     24.3422374725     80.2993392944     -51.1104393005
213 159    0   25     -0.1628140068     -9.7760238647     0.1412650966     0.2982706069     -0.1465214252     0.1422188997     24.3422374725     80.2993392944     -51.1104393005
214 112   -1   27     -0.0814070034     -9.7903900146     0.0909842967     0.3027980327     -0.1691586399     0.1022708773     24.3422374725     80.2993392944     -51.1104393005
215  64   -1   29     -0.0814070034     -9.7903900146     0.0909842967     0.3027980327     -0.1691586399     0.1022708773     24.3422374725     80.2993392944     -51.1104393005
216  15   -1   34     -0.0790126848     -9.7784175872     0.2178834438     0.3006675004     -0.1667617559     0.0759051799     24.3422374725     80.2993392944     -51.1104393005
216 223   -1   35     -0.0694353866     -9.8095445632     0.3399939537     0.2942757797     -0.2016496896     0.0886885547     25.0427322387     78.1908187866     -49.0862655639
217 176   -1   38     -0.0694353866     -9.8095445632     0.3399939537     0.2942757797     -0.2016496896     0.0886885547     25.0427322387     78.1908187866     -49.0862655639
218 128   -2   41     -0.0430978250     -9.7951784133     0.1580253696     0.3049285888     -0.1702239274     0.0761715030     25.0427322387     78.1908187866     -49.0862655639
219  80   -3   40     -0.0838013267     -9.8478536605     0.2418267011     0.3086570739     -0.1366675853     0.0910854339     25.0427322387     78.1908187866     -49.0862655639
220  32   -3   41     -0.0838013267     -9.8478536605     0.2418267011     0.3086570739     -0.1366675853     0.0910854339     25.0427322387     78.1908187866     -49.0862655639
220 240   -3   40     -0.0598580884     -9.7257432937     0.2370380401     0.3283648014     -0.0871320343     0.0652523756     25.0427322387     78.1908187866     -49.0862655639
221 193   -2   39     0.0861956501     -9.7568693161     0.3830918121     0.3275658130     -0.0000453368     0.0426151657     25.0427322387     78.1908187866     -49.0862655639
222 145   -1   38     0.0861956501     -9.7568693161     0.3830918121     0.3275658130     -0.0000453368     0.0426151657     25.0427322387     78.1908187866     -49.0862655639
223  97   -1   38     -0.0646467447     -9.7233486175     0.2514039993     0.3257015705     0.1168692111     0.0439467668     25.0427322387     78.1908187866     -49.0862655639
224  49   -1   38     -0.1747856235     -9.7951784133     0.3016848087     0.3043959617     0.1016889691     0.0735083007     22.5909957885     76.7851409912     -49.7609901428
225   0   -1   37     -0.1747856235     -9.7951784133     0.3016848087     0.3043959617     0.1016889691     0.0735083007     22.5909957885     76.7851409912     -49.7609901428
225 208    0   39     -0.1029559254     -9.8047552108     0.3136564254     0.2980042648     0.0897045612     0.0585943698     22.5909957885     76.7851409912     -49.7609901428
226 159    0   38     -0.1388707752     -9.8095445632     0.2418267011     0.3035969972     0.0750569581     0.0711114168     22.5909957885     76.7851409912     -49.7609901428
227 111    0   39     -0.1388707752     -9.8095445632     0.2418267011     0.3035969972     0.0750569581     0.0711114168     22.5909957885     76.7851409912     -49.7609901428
228  63    0   40     -0.2178834438     -9.8286991119     0.3471769332     0.3078581333     -0.0178887844     0.1238428115     22.5909957885     76.7851409912     -49.7609901428
229  15   -1   38     -0.1604196929     -9.7329254150     0.2729529142     0.3320932626     -0.1150956392     0.1294355392     22.5909957885     76.7851409912     -49.7609901428
229 224   -1   36     -0.1604196929     -9.7329254150     0.2729529142     0.3320932626     -0.1150956392     0.1294355392     22.5909957885     76.7851409912     -49.7609901428
230 176   -1   37     -0.1580253696     -9.7520809173     0.2992904472     0.3270331621     -0.1454561328     0.1099941616     22.5909957885     76.7851409912     -49.7609901428
231 128   -2   36     -0.1340821266     -9.7329254150     0.2322494029     0.2977379608     -0.2136341094     0.1097278480     25.5681037902     76.9608535766     -50.6043968200
232  80   -2   36     -0.1340821266     -9.7329254150     0.2322494029     0.2977379608     -0.2136341094     0.1097278480     25.5681037902     76.9608535766     -50.6043968200
233  32   -3   38     -0.1412650966     -9.8334875106     0.3399939537     0.2809597969     -0.2807467937     0.1265060186     25.5681037902     76.9608535766     -50.6043968200
233 240   -3   35     -0.0861956501     -9.7688407897     0.2059118509     0.3012001276     -0.2778172492     0.1099941616     25.5681037902     76.9608535766     -50.6043968200
234 192   -3   34     -0.0861956501     -9.7688407897     0.2059118509     0.3012001276     -0.2778172492     0.1099941616     25.5681037902     76.9608535766     -50.6043968200
235 144   -4   36     -0.1604196929     -9.8023614883     0.1795742750     0.3137171506     -0.2778172492     0.0913517570     25.5681037902     76.9608535766     -50.6043968200
236  96   -4   38     -0.1412650966     -9.8047552108     0.3352053165     0.3155814170     -0.3057808876     0.0982760810     25.5681037902     76.9608535766     -50.6043968200
237  47   -5   40     -0.1412650966     -9.8047552108     0.3352053165     0.3155814170     -0.3057808876     0.0982760810     25.5681037902     76.9608535766     -50.6043968200
237 255   -6   41     -0.1197161788     -9.8071498870     0.2466153383     0.3219730854     -0.3081777572     0.1150542497     25.5681037902     76.9608535766     -50.6043968200
238 207   -5   40     -0.1843629074     -9.7856006622     0.1795742750     0.3155814170     -0.3055145740     0.1384904270     25.5681037902     76.9608535766     -50.6043968200
239 159   -4   39     -0.1843629074     -9.7856006622     0.1795742750     0.3155814170     -0.3055145740     0.1384904270     25.5681037902     76.9608535766     -50.6043968200
240 111   -2   38     -0.4237952709     -9.7927837371     0.1939402198     0.3118529319     -0.3784862756     0.1816342830     26.6188488006     76.9608535766     -49.5923080444
241  63   -1   38     -0.2561926364     -9.7784175872     0.2370380401     0.3123855590     -0.5297561168     0.1803026771     26.6188488006     76.9608535766     -49.5923080444
242  14    0   40     -0.2561926364     -9.7784175872     0.2370380401     0.3123855590     -0.5297561168     0.1803026771     26.6188488006     76.9608535766     -49.5923080444
242 222    0   41     -0.0861956501     -9.7640523910     0.2609812974     0.3054612636     -0.6003310203     0.2383604764     26.6188488006     76.9608535766     -49.5923080444
243 174    0   42     -0.0766183614     -9.8382759094     0.3735145092     0.3057275772     -0.5087168216     0.2484806537     26.6188488006     76.9608535766     -49.5923080444
244 126    2   43     -0.0766183614     -9.8382759094     0.3735145092     0.3057275772     -0.5087168216     0.2484806537     26.6188488006     76.9608535766     -49.5923080444
245  78    2   39     -0.1628140068     -9.7927837371     0.3208393812     0.3400828599     -0.3854105949     0.2226475954     26.6188488006     76.9608535766     -49.5923080444
246  30    2   35     -0.2633756160     -9.7903900146     0.2873188495     0.3275658130     -0.3220264434     0.2221149444     26.6188488006     76.9608535766     -49.5923080444
246 238    1   35     -0.2633756160     -9.7903900146     0.2873188495     0.3275658130     -0.3220264434     0.2221149444     26.6188488006     76.9608535766     -49.5923080444
247 189    0   34     -0.4381612300     -9.8167276382     0.0383091812     0.3368870258     -0.2562453269     0.1504748344     26.9690971374     77.3122711181     -47.5681343078
248 142    0   32     -0.2945018005     -9.7592630386     0.1173218607     0.3374196529     -0.2522505283     0.0956128787     26.9690971374     77.3122711181     -47.5681343078
249  94    0   28     -0.2945018005     -9.7592630386     0.1173218607     0.3374196529     -0.2522505283     0.0956128787     26.9690971374     77.3122711181     -47.5681343078
250  46    0   30     -0.1268991470     -9.8047552108     0.2825301933     0.3187772750     -0.2210910558     0.1020045518     26.9690971374     77.3122711181     -47.5681343078
250 255    0   24     -0.2035175085     -9.7233486175     0.1987288665     0.3283648014     -0.0900615501     0.0684482145     26.9690971374     77.3122711181     -47.5681343078
251 207    2   19     -0.2035175085     -9.7233486175     0.1987288665     0.3283648014     -0.0900615501     0.0684482145     26.9690971374     77.3122711181     -47.5681343078
252 159    2   19     -0.2921074867     -9.7760238647     0.1628140068     0.3134508371     -0.0708864974     0.1147879242     26.9690971374     77.3122711181     -47.5681343078
253 112    2   18     -0.3399939537     -9.7592630386     0.2466153383     0.3094560623     -0.1020459651     0.1379577875     26.9690971374     77.3122711181     -47.5681343078
254  64    2   26     -0.3399939537     -9.7592630386     0.2466153383     0.3094560623     -0.1020459651     0.1379577875     26.9690971374     77.3122711181     -47.5681343078
255  17    0   25     -0.2154891252     -9.7999668121     0.1939402198     0.3057275772     -0.0626305818     0.0886885547     27.4944686889     79.5964965820     -47.3994522094
255 225    1   33     -0.3519655704     -9.7664461135     0.2657699346     0.2996022224     -0.0125623869     0.0881559181     27.4944686889     79.5964965820     -47.3994522094
  0 177    2   34     -0.3519655704     -9.7664461135     0.2657699346     0.2996022224     -0.0125623869     0.0881559181     27.4944686889     79.5964965820     -47.3994522094
  1 129    2   31     -0.1556310415     -9.7784175872     0.4022463798     0.3059938907     0.0068789868     0.0884222316     27.4944686889     79.5964965820     -47.3994522094
  2  81    3   38     -0.2968961238     -9.8239097595     0.3471769332     0.3078581333     0.0966288757     0.0977434349     27.4944686889     79.5964965820     -47.3994522094
  3  32    3   39     -0.2968961238     -9.8239097595     0.3471769332     0.3078581333     0.0966288757     0.0977434349     27.4944686889     79.5964965820     -47.3994522094
  3 240    2   39     -0.3567542552     -9.7999668121     0.3423882961     0.3075917959     0.1560182666     0.0878895854     27.4944686889     79.5964965820     -47.3994522094
  4 192    3   37     -0.3447826147     -9.7975721359     0.3088677406     0.3304953336     0.2162066221     0.0620565366     27.4944686889     79.5964965820     -47.3994522094
  5 143    4   32     -0.3447826147     -9.7975721359     0.3088677406     0.3304953336     0.2162066221     0.0620565366     27.4944686889     79.5964965820     -47.3994522094
  6  95    3   27     -0.3136564254     -9.7832069396     0.2035175085     0.3400828599     0.2516272068     0.0695135021     26.4437255859     78.5422439575     -48.4115409851
  7  47    2   19     -0.1460537433     -9.7568693161     0.3136564254     0.3374196529     0.2977005958     0.0689808607     26.4437255859     78.5422439575     -48.4115409851
  7 254    2   16     -0.1460537433     -9.7568693161     0.3136564254     0.3374196529     0.2977005958     0.0689808607     26.4437255859     78.5422439575     -48.4115409851
  8 206    2   18     -0.1460537433     -9.7089824676     0.3423882961     0.2998685359     0.4929132461     0.0442130851     26.4437255859     78.5422439575     -48.4115409851
  9 158    4   22     -0.5243568897     -9.8598251342     0.2466153383     0.2391475200     0.6335303306     0.0737746238     26.4437255859     78.5422439575     -48.4115409851
 10 110    7   27     -0.5243568897     -9.8598251342     0.2466153383     0.2391475200     0.6335303306     0.0737746238     26.4437255859     78.5422439575     -48.4115409851
 11  63    8   29     -0.4692874431     -9.8023614883     0.2394323587     0.3081244468     0.5523026466     0.0657850217     26.4437255859     78.5422439575     -48.4115409851
 12  15    8   32     -0.4022463798     -9.7520809173     0.2059118509     0.3251689434     0.4625527858     0.0780357408     26.4437255859     78.5422439575     -48.4115409851
 12 222    8   31     -0.4022463798     -9.7520809173     0.2059118509     0.3251689434     0.4625527858     0.0780357408     26.4437255859     78.5422439575     -48.4115409851
 13 174    7   29     -0.5219625949     -9.7760238647     0.2777415513     0.3376859664     0.3432413339     0.1153205633     25.7432289123     77.8394012451     -49.4236259460
 14 127    6   31     -0.1939402198     -9.7520809173     0.1987288665     0.3478061676     0.2814550876     0.0628554916     25.7432289123     77.8394012451     -49.4236259460
 15  79    6   30     -0.1939402198     -9.7520809173     0.1987288665     0.3478061676     0.2814550876     0.0628554916     25.7432289123     77.8394012451     -49.4236259460
 16  31    6   28     -0.3711201906     -9.7712354660     0.2154891252     0.3235710144     0.3445729732     0.0538006067     25.7432289123     77.8394012451     -49.4236259460
 16 238    6   30     -0.3735145092     -9.7903900146     0.2274607658     0.3062602043     0.3317895412     0.0370224428     25.7432289123     77.8394012451     -49.4236259460
 17 190    4   23     -0.3735145092     -9.7903900146     0.2274607658     0.3062602043     0.3317895412     0.0370224428     25.7432289123     77.8394012451     -49.4236259460
 18 142    2   16     -0.3064734458     -9.7808122634     0.1963345432     0.3169130086     0.2838519859     0.0567301321     25.7432289123     77.8394012451     -49.4236259460
 19  94    1   10     -0.3806974601     -9.8047552108     0.2059118509     0.3049285888     0.2670738220     0.0908191108     25.7432289123     77.8394012451     -49.4236259460
 20  46    1    5     -0.3806974601     -9.8047552108     0.2059118509     0.3049285888     0.2670738220     0.0908191108     25.7432289123     77.8394012451     -49.4236259460
 20 253    2   10     -0.3663315296     -9.7879953384     0.2154891252     0.3259679079     0.2415070295     0.0743072605     25.7432289123     77.8394012451     -49.4236259460
 21 205    4   12     -0.2633756160     -9.8191213607     0.1747856235     0.3368870258     0.2614810466     0.0167821049     25.0427322387     77.4879837036     -51.1104393005
 22 156    6   19     -0.2633756160     -9.8191213607     0.1747856235     0.3368870258     0.2614810466     0.0167821049     25.0427322387     77.4879837036     -51.1104393005
 23 108    6   22     -0.4190066337     -9.7736291885     0.2178834438     0.3704433679     0.2257941484     0.0487405300     25.0427322387     77.4879837036     -51.1104393005
 24  60    6   21     -0.1843629074     -9.7472915649     0.2059118509     0.3587252855     0.1661384582     0.0330276370     25.0427322387     77.4879837036     -51.1104393005
 25  12    5   25     -0.1843629074     -9.7472915649     0.2059118509     0.3587252855     0.1661384582     0.0330276370     25.0427322387     77.4879837036     -51.1104393005
 25 219    4   21     -0.0167602658     -9.7712354660     0.1197161788     0.3225057363     0.2678727626     0.0370224428     25.0427322387     77.4879837036     -51.1104393005
 26 171    4   23     -0.2035175085     -9.7879953384     0.1699969768     0.2926778793     0.4500356674     0.0697798204     25.0427322387     77.4879837036     -51.1104393005
 27 123    5   25     -0.2035175085     -9.7879953384     0.1699969768     0.2926778793     0.4500356674     0.0697798204     25.0427322387     77.4879837036     -51.1104393005
 28  74    6   25     -0.3112620830     -9.8406705856     0.1388707752     0.3147824287     0.5104904174     0.0753725481     25.0427322387     77.4879837036     -51.1104393005
 29  26    6   27     -0.3783031463     -9.8358821868     0.0933786296     0.3414144515     0.4897174358     0.0671166181     25.9183521270     78.7179489135     -51.2791213989
 29 234    5   25     -0.3783031463     -9.8358821868     0.0933786296     0.3414144515     0.4897174358     0.0671166181     25.9183521270     78.7179489135     -51.2791213989
 30 186    5   25     -0.3208393812     -9.7616577148     0.0646467447     0.3608558416     0.4654822826     0.0506047677     25.9183521270     78.7179489135     -51.2791213989
 31 138    5   25     -0.2274607658     -9.8095445632     0.1316878080     0.3683128118     0.4790646553     0.0348918771     25.9183521270     78.7179489135     -51.2791213989
 32  91    6   26     -0.2274607658     -9.8095445632     0.1316878080     0.3683128118     0.4790646553     0.0348918771     25.9183521270     78.7179489135     -51.2791213989
 33  43    7   26     -0.2346437215     -9.7664461135     0.1795742750     0.3826941013     0.4500356674     0.0889548683     25.9183521270     78.7179489135     -51.2791213989
 33 251    6   26     -0.2202777862     -9.7472915649     0.2705585718     0.3491377592     0.4258005619     0.1523390769     25.9183521270     78.7179489135     -51.2791213989
 34 203    5   27     -0.2202777862     -9.7472915649     0.2705585718     0.3491377592     0.4258005619     0.1523390769     25.9183521270     78.7179489135     -51.2791213989
 35 155    4   29     -0.2418267011     -9.7784175872     0.2442210197     0.3153151035     0.5056966781     0.1219785690     25.9183521270     78.7179489135     -51.2791213989
 36 107    4   30     -0.3519655704     -9.8047552108     0.2801358699     0.3009338140     0.5746735572     0.0596596527     26.0934772491     78.1908187866     -51.1104393005
 37  59    4   30     -0.3519655704     -9.8047552108     0.2801358699     0.3009338140     0.5746735572     0.0596596527     26.0934772491     78.1908187866     -51.1104393005
 38  10    4   28     -0.4836534023     -9.7808122634     0.1029559254     0.3438113212     0.4987723350     0.0404846048     26.0934772491     78.1908187866     -51.1104393005
 38 217    4   25     -0.3806974601     -9.7544746398     0.1628140068     0.3776340246     0.3198051452     0.0503384494     26.0934772491     78.1908187866     -51.1104393005
 39 169    4   24     -0.3806974601     -9.7544746398     0.1628140068     0.3776340246     0.3198051452     0.0503384494     26.0934772491     78.1908187866     -51.1104393005
 40 121    3   22     -0.3615428924     -9.7808122634     0.1843629074     0.3587252855     0.2028906106     0.0751062154     26.0934772491     78.1908187866     -51.1104393005
 41  72    2   25     -0.3687258243     -9.7161655426     0.2825301933     0.3555294275     0.1427022695     0.0700461387     26.0934772491     78.1908187866     -51.1104393005
 42  24    1   27     -0.3687258243     -9.7161655426     0.2825301933     0.3555294275     0.1427022695     0.0700461387     26.0934772491     78.1908187866     -51.1104393005
 42 232    2   26     -0.2537982940     -9.8071498870     0.2059118509     0.3435450077     0.0675999832     0.1028035163     26.0934772491     78.1908187866     -51.1104393005
 43 183    4   28     -0.3016848087     -9.7616577148     0.0981672668     0.3408818244     0.0548166179     0.1115920782     25.2178573608     79.4207916259     -52.6285743713
 44 135    4   27     -0.3016848087     -9.7616577148     0.0981672668     0.3408818244     0.0548166179     0.1115920782     25.2178573608     79.4207916259     -52.6285743713
 45  87    5   28     -0.3136564254     -9.7879953384     0.1197161788     0.3438113212     0.0351089239     0.1145216107     25.2178573608     79.4207916259     -52.6285743713
 46  40    6   30     -0.2466153383     -9.8286991119     0.1005615949     0.3438113212     0.0574798107     0.0905527973     25.2178573608     79.4207916259     -52.6285743713
 46 248    6   30     -0.2466153383     -9.8286991119     0.1005615949     0.3438113212     0.0574798107     0.0905527973     25.2178573608     79.4207916259     -52.6285743713
 47 200    5   32     -0.3256280183     -9.7544746398     0.1747856235     0.3368870258     0.0766548633     0.0902864646     25.2178573608     79.4207916259     -52.6285743713
 48 152    5   33     -0.3328109979     -9.7209539413     0.0430978250     0.3201088666     0.0841118431     0.0735083007     25.2178573608     79.4207916259     -52.6285743713
 49 104    6   35     -0.3328109979     -9.7209539413     0.0430978250     0.3201088666     0.0841118431     0.0735083007     25.2178573608     79.4207916259     -52.6285743713
 50  56    6   36     -0.3423882961     -9.8023614883     0.1963345432     0.2961400508     0.0843781566     0.0455446815     25.2178573608     79.4207916259     -52.6285743713
 51   8    6   35     -0.2274607658     -9.8023614883     0.1460537433     0.3118529319     0.0870413494     0.0649860572     24.5173606872     78.3665313720     -53.6406593322
 51 215    6   35     -0.2274607658     -9.8023614883     0.1460537433     0.3118529319     0.0870413494     0.0649860572     24.5173606872     78.3665313720     -53.6406593322
 52 167    7   37     -0.2514039993     -9.7951784133     0.3304166793     0.3089233875     0.0777201557     0.1107931256     24.5173606872     78.3665313720     -53.6406593322
 53 120    7   37     -0.1652083396     -9.8095445632     0.3088677406     0.3265005350     0.1379085063     0.0876232719     24.5173606872     78.3665313720     -53.6406593322
 54  72    5   37     -0.1652083396     -9.8095445632     0.3088677406     0.3265005350     0.1379085063     0.0876232719     24.5173606872     78.3665313720     -53.6406593322
 55  23    5   36     -0.3902747631     -9.7568693161     0.2346437215     0.3358217477     0.2300552845     0.0514037227     24.5173606872     78.3665313720     -53.6406593322
 55 231    6   32     -0.3256280183     -9.8358821868     0.2945018005     0.3280984401     0.1754596328     0.0500721263     24.5173606872     78.3665313720     -53.6406593322
 56 183    6   30     -0.3256280183     -9.8358821868     0.2945018005     0.3280984401     0.1754596328     0.0500721263     24.5173606872     78.3665313720     -53.6406593322
 57 135    6   28     -0.2801358699     -9.8143329620     0.3064734458     0.3366206884     0.1166028976     0.0783020591     24.5173606872     78.3665313720     -53.6406593322
 58  87    6   27     -0.0766183614     -9.7616577148     0.2226721048     0.3376859664     0.1602794075     0.0846937370     24.5173606872     78.3665313720     -53.6406593322
 59  39    7   27     -0.0766183614     -9.7616577148     0.2226721048     0.3376859664     0.1602794075     0.0846937370     24.5173606872     78.3665313720     -53.6406593322
 59 247    7   25     -0.3208393812     -9.8334875106     0.1891515731     0.2964063644     0.2793245315     0.0956128787     24.6924839019     78.1908187866     -53.4719810485
 60 199    6   24     -0.2705585718     -9.7592630386     0.1532367229     0.3565947055     0.2356479883     0.1131900072     24.6924839019     78.1908187866     -53.4719810485
 61 151    6   22     -0.2705585718     -9.7592630386     0.1532367229     0.3565947055     0.2356479883     0.1131900072     24.6924839019     78.1908187866     -53.4719810485
 62 103    6   22     -0.2992904472     -9.7784175872     0.1819685935     0.3486051082     0.2431049823     0.0892211914     24.6924839019     78.1908187866     -53.4719810485
 63  55    5   22     -0.3256280183     -9.8071498870     0.1364764571     0.3374196529     0.2593504905     0.0764378261     24.6924839019     78.1908187866     -53.4719810485
 64   6    5   22     -0.3256280183     -9.8071498870     0.1364764571     0.3374196529     0.2593504905     0.0764378261     24.6924839019     78.1908187866     -53.4719810485
 64 214    6   24     -0.3519655704     -9.8143329620     0.0909842967     0.3366206884     0.2550894021     0.0647197341     24.6924839019     78.1908187866     -53.4719810485
 65 166    6   24     -0.2490096569     -9.7903900146     0.1795742750     0.3435450077     0.2513608932     0.0527353286     24.6924839019     78.1908187866     -53.4719810485
 66 117    7   24     -0.2490096569     -9.7903900146     0.1795742750     0.3435450077     0.2513608932     0.0527353286     24.6924839019     78.1908187866     -53.4719810485
 67  69    7   25     -0.1340821266     -9.7951784133     0.1628140068     0.3504693508     0.2992985248     0.0519363689     24.5173606872     78.7179489135     -53.6406593322
 68  21    7   25     -0.1939402198     -9.7520809173     0.1771799468     0.3635190486     0.3951737880     0.0655187034     24.5173606872     78.7179489135     -53.6406593322
 68 229    8   24     -0.1939402198     -9.7520809173     0.1771799468     0.3635190486     0.3951737880     0.0655187034     24.5173606872     78.7179489135     -53.6406593322
 69 181    7   25     -0.2418267011     -9.7832069396     0.1005615949     0.3515346288     0.4833257198     0.0380877227     24.5173606872     78.7179489135     -53.6406593322
 70 133    8   27     -0.3783031463     -9.8646135330     0.2609812974     0.3443439960     0.5235400676     0.0394193191     24.5173606872     78.7179489135     -53.6406593322
 71  85    9   28     -0.3783031463     -9.8646135330     0.2609812974     0.3443439960     0.5235400676     0.0394193191     24.5173606872     78.7179489135     -53.6406593322
 72  36    8   29     0.1771799468     -9.8167276382     0.1053502440     0.3390175819     0.5531015872     0.0087925043     24.5173606872     78.7179489135     -53.6406593322
 72 244    9   29     -0.1245048284     -10.0801029205     0.0933786296     0.2665784835     0.8508475303     -0.1097199678     24.5173606872     78.7179489135     -53.6406593322
 73 197   10   26     -0.1245048284     -10.0801029205     0.0933786296     0.2665784835     0.8508475303     -0.1097199678     24.5173606872     78.7179489135     -53.6406593322
 74 149   10   25     -0.2298550844     -9.7856006622     0.0957729530     0.3946784973     0.6559011936     0.0974771118     24.1671123504     77.6636886596     -54.9901123046
 75 102   10   24     -0.2537982940     -9.8310928344     0.0933786296     0.3832267284     0.5216758251     0.1707151508     24.1671123504     77.6636886596     -54.9901123046
 76  54    9   24     -0.2537982940     -9.8310928344     0.0933786296     0.3832267284     0.5216758251     0.1707151508     24.1671123504     77.6636886596     -54.9901123046
 77   6    7   25     -0.4357668876     -9.7065887451     0.1628140068     0.3850909709     0.4811951637     0.1198480129     24.1671123504     77.6636886596     -54.9901123046
 77 213    6   25     -0.3806974601     -9.7281370162     0.1125332117     0.3688454389     0.3046249151     0.1691172361     24.1671123504     77.6636886596     -54.9901123046
 78 166    5   27     -0.3806974601     -9.7281370162     0.1125332117     0.3688454389     0.3046249151     0.1691172361     24.1671123504     77.6636886596     -54.9901123046
 79 118    3   29     -0.3088677406     -9.7951784133     0.3016848087     0.3222393989     0.2518935203     0.1334303379     24.1671123504     77.6636886596     -54.9901123046
 80  70    3   30     -0.0718297100     -9.7951784133     0.3567542552     0.3182446002     0.3163430213     0.1086625576     24.1671123504     77.6636886596     -54.9901123046
 81  22    4   30     -0.0718297100     -9.7951784133     0.3567542552     0.3182446002     0.3163430213     0.1086625576     24.1671123504     77.6636886596     -54.9901123046
 81 230    6   27     -0.2585869789     -9.8526420593     0.1532367229     0.3009338140     0.4985060214     0.0806989479     24.8676090240     79.0693664550     -57.0142860412
 82 181    7   26     -0.0407035017     -9.9292602539     0.0598580884     0.3054612636     0.5957128524     0.0042650623     24.8676090240     79.0693664550     -57.0142860412
 83 133    7   24     -0.0407035017     -9.9292602539     0.0598580884     0.3054612636     0.5957128524     0.0042650623     24.8676090240     79.0693664550     -57.0142860412
 84  84    8   24     -0.3304166793     -9.8837680816     0.2035175085     0.2929441928     0.8369988441     -0.1430099964     24.8676090240     79.0693664550     -57.0142860412
 85  35    9   27     -0.0694353866     -9.7640523910     0.1173218607     0.3523335933     0.7778758525     -0.0170405507     24.8676090240     79.0693664550     -57.0142860412
 85 243   10   25     -0.0694353866     -9.7640523910     0.1173218607     0.3523335933     0.7778758525     -0.0170405507     24.8676090240     79.0693664550     -57.0142860412
 86 195   11   24     -0.1125332117     -9.7592630386     0.1460537433     0.3603231906     0.7453847408     0.0423488426     24.8676090240     79.0693664550     -57.0142860412
 87 147   11   23     -0.2346437215     -9.6850395202     0.1987288665     0.3901510429     0.6529716968     0.1347619295     24.8676090240     79.0693664550     -57.0142860412
 88  99   10   21     -0.2346437215     -9.6850395202     0.1987288665     0.3901510429     0.6529716968     0.1347619295     24.8676090240     79.0693664550     -57.0142860412
 89  51    9   21     -0.2777415513     -9.8191213607     0.0814070034     0.3424797296     0.6119584083     0.1502084970     25.2178573608     79.0693664550     -58.3637390136
 90   2   10   21     -0.3711201906     -9.7736291885     0.0335205316     0.3347564697     0.6111593723     0.1310334444     25.2178573608     79.0693664550     -58.3637390136
 90 210   11   21     -0.3711201906     -9.7736291885     0.0335205316     0.3347564697     0.6111593723     0.1310334444     25.2178573608     79.0693664550     -58.3637390136
 91 162   11   25     -0.2657699346     -9.7592630386     0.1604196929     0.3304953336     0.5608249187     0.1230438470     25.2178573608     79.0693664550     -58.3637390136
 92 114   11   28     -0.1939402198     -9.8191213607     0.1843629074     0.3387512683     0.4961091041     0.1427515506     25.2178573608     79.0693664550     -58.3637390136
 93  66   11   29     -0.1939402198     -9.8191213607     0.1843629074     0.3387512683     0.4961091041     0.1427515506     25.2178573608     79.0693664550     -58.3637390136
 94  18   11   30     -0.3663315296     -9.7879953384     0.0287318849     0.3499367237     0.4713413238     0.1289029006     25.2178573608     79.0693664550     -58.3637390136
 94 226    9   30     -0.3232336997     -9.7472915649     0.0550694465     0.3486051082     0.4420461177     0.0572627735     25.2178573608     79.0693664550     -58.3637390136
 95 178    8   32     -0.3232336997     -9.7472915649     0.0550694465     0.3486051082     0.4420461177     0.0572627735     25.2178573608     79.0693664550     -58.3637390136
 96 130    8   33     -0.2921074867     -9.7089824676     0.2753472328     0.3422134160     0.4297953605     0.0154505071     25.2178573608     79.0693664550     -58.3637390136
 97  81    8   33     -0.2633756160     -9.7999668121     0.2609812974     0.2998685359     0.4204741477     0.0404846048     24.6924839019     79.5964965820     -59.5445060729
 98  33    9   32     -0.2633756160     -9.7999668121     0.2609812974     0.2998685359     0.4204741477     0.0404846048     24.6924839019     79.5964965820     -59.5445060729
 98 240   10   30     -0.2657699346     -9.8143329620     0.1388707752     0.3102550268     0.3973043441     0.0724430179     24.6924839019     79.5964965820     -59.5445060729
 99 192   10   29     -0.3232336997     -9.7688407897     0.0718297100     0.3347564697     0.3842546463     0.0556648492     24.6924839019     79.5964965820     -59.5445060729
100 144   10   30     -0.3232336997     -9.7688407897     0.0718297100     0.3347564697     0.3842546463     0.0556648492     24.6924839019     79.5964965820     -59.5445060729
101  96   11   31     -0.2825301933     -9.7808122634     0.2059118509     0.3046622753     0.4130172252     0.0162494707     24.6924839019     79.5964965820     -59.5445060729
102  48   12   31     -0.2346437215     -9.7999668121     0.1652083396     0.2998685359     0.4321922779     0.0138525891     24.6924839019     79.5964965820     -59.5445060729
103   0   15   32     -0.2346437215     -9.7999668121     0.1652083396     0.2998685359     0.4321922779     0.0138525891     24.6924839019     79.5964965820     -59.5445060729
103 208   16   31     -0.3280223608     -9.7712354660     0.1268991470     0.3227720499     0.4503020763     0.0087925043     24.6924839019     79.5964965820     -59.5445060729
104 160   15   33     -0.2777415513     -9.7927837371     0.1915459060     0.3302290201     0.4385839462     0.0338265943     25.3929805755     78.1908187866     -60.8939590454
105 112   18   34     -0.2777415513     -9.7927837371     0.1915459060     0.3302290201     0.4385839462     0.0338265943     25.3929805755     78.1908187866     -60.8939590454
106  64   20   36     -0.0718297100     -9.7544746398     0.1963345432     0.3299627065     0.3967717170     0.1097278480     25.3929805755     78.1908187866     -60.8939590454
107  16   21   35     -0.1412650966     -9.7999668121     0.2298550844     0.3368870258     0.3799935579     0.1504748344     25.3929805755     78.1908187866     -60.8939590454
107 224   21   33     -0.1412650966     -9.7999668121     0.2298550844     0.3368870258     0.3799935579     0.1504748344     25.3929805755     78.1908187866     -60.8939590454
108 176   18   32     -0.1628140068     -9.7951784133     0.2370380401     0.3645843267     0.3522962331     0.1312997817     25.3929805755     78.1908187866     -60.8939590454
109 128   15   28     -0.1963345432     -9.6922225952     0.2873188495     0.3592579126     0.3717375993     0.0687145328     25.3929805755     78.1908187866     -60.8939590454
110  80   12   26     -0.1963345432     -9.6922225952     0.2873188495     0.3592579126     0.3717375993     0.0687145328     25.3929805755     78.1908187866     -60.8939590454
111  33    8   25     -0.2202777862     -9.6994056701     0.2849245071     0.3371533393     0.3983695983     0.0402182817     25.3929805755     78.1908187866     -60.8939590454
111 241    8   24     -0.2298550844     -9.7185602188     0.1484480619     0.3233046770     0.4127509117     0.0524690103     24.5173606872     78.7179489135     -60.3879127502
112 193    9   22     -0.2298550844     -9.7185602188     0.1484480619     0.3233046770     0.4127509117     0.0524690103     24.5173606872     78.7179489135     -60.3879127502
113 144   10   22     -0.1843629074     -9.7329254150     0.1508424043     0.3054612636     0.4353880882     0.0721766996     24.5173606872     78.7179489135     -60.3879127502
114  97   12   20     -0.0095772953     -9.8143329620     0.1340821266     0.2788292169     0.4985060214     0.0833621501     24.5173606872     78.7179489135     -60.3879127502
115  49   12   22     -0.0095772953     -9.8143329620     0.1340821266     0.2788292169     0.4985060214     0.0833621501     24.5173606872     78.7179489135     -60.3879127502
116   1   11   22     -0.2657699346     -9.8047552108     0.3280223608     0.2881504249     0.5744071960     0.0812315845     24.5173606872     78.7179489135     -60.3879127502
116 209   11   18     -0.3783031463     -9.7472915649     0.2945018005     0.2961400508     0.5099577426     0.1105268001     24.5173606872     78.7179489135     -60.3879127502
117 161   10   16     -0.3783031463     -9.7472915649     0.2945018005     0.2961400508     0.5099577426     0.1105268001     24.5173606872     78.7179489135     -60.3879127502
118 112    8   12     -0.2945018005     -9.8502473831     0.1484480619     0.2719049215     0.4511010169     0.0969444751     24.5173606872     78.7179489135     -60.3879127502
119  64    8   10     -0.3495712518     -9.8263044357     0.1221105098     0.2990695476     0.3594868659     0.0961455154     26.4437255859     76.0823059082     -60.8939590454
120  16    6    9     -0.3495712518     -9.8263044357     0.1221105098     0.2990695476     0.3594868659     0.0961455154     26.4437255859     76.0823059082     -60.8939590454
120 224    6    7     -0.2298550844     -9.8167276382     0.0598580884     0.3246362686     0.2606821060     0.0804326248     26.4437255859     76.0823059082     -60.8939590454
121 175    5    7     -0.1532367229     -9.7856006622     -0.0023943238     0.3286311149     0.2721338748     0.0474089241     26.4437255859     76.0823059082     -60.8939590454
122 127    4    7     -0.1532367229     -9.7856006622     -0.0023943238     0.3286311149     0.2721338748     0.0474089241     26.4437255859     76.0823059082     -60.8939590454
123  80    7    7     -0.1699969768     -9.7472915649     -0.0047886476     0.3355554342     0.3823904514     0.0034660995     26.4437255859     76.0823059082     -60.8939590454
124  31    7    8     -0.1340821266     -9.7448978424     0.0646467447     0.3533988475     0.4580253601     -0.0031919031     26.4437255859     76.0823059082     -60.8939590454
124 239    7    8     -0.1340821266     -9.7448978424     0.0646467447     0.3533988475     0.4580253601     -0.0031919031     26.4437255859     76.0823059082     -60.8939590454
125 191    8   10     -0.1436594247     -9.7784175872     0.1340821266     0.3454092741     0.4881195068     0.0410172414     26.4437255859     76.0823059082     -60.8939590454
126 143    9   12     -0.1819685935     -9.7951784133     0.0814070034     0.3387512683     0.4662812232     0.0886885547     26.2686004638     79.4207916259     -64.7736282348
127  95    9   11     -0.1819685935     -9.7951784133     0.0814070034     0.3387512683     0.4662812232     0.0886885547     26.2686004638     79.4207916259     -64.7736282348
128  47    8   11     -0.3280223608     -9.9053173065     0.0215489125     0.3145161151     0.4356544017     0.0886885547     26.2686004638     79.4207916259     -64.7736282348
128 255    7   11     -0.2107004880     -9.8239097595     -0.0359148550     0.3528662204     0.3954401016     0.0383540391     26.2686004638     79.4207916259     -64.7736282348
129 207    7   11     -0.2107004880     -9.8239097595     -0.0359148550     0.3528662204     0.3954401016     0.0383540391     26.2686004638     79.4207916259     -64.7736282348
130 159    7   11     -0.1149275422     -9.6850395202     0.1508424043     0.3605895042     0.4018317222     0.0250380325     26.2686004638     79.4207916259     -64.7736282348
131 110    7   10     -0.2921074867     -9.8717966079     0.1149275422     0.3249026298     0.4106203079     0.0543332529     26.2686004638     79.4207916259     -64.7736282348
132  62    8   12     -0.2921074867     -9.8717966079     0.1149275422     0.3249026298     0.4106203079     0.0543332529     26.2686004638     79.4207916259     -64.7736282348
133  14    8   12     -0.1364764571     -9.8191213607     0.0957729530     0.3182446002     0.4055602550     0.0636544513     26.2686004638     79.4207916259     -64.7736282348
133 222    8   10     -0.2298550844     -9.8789796829     0.0167602658     0.3328922033     0.4082234382     0.0679155731     28.3700885772     78.7179489135     -62.4120903015
134 174    9    9     -0.2298550844     -9.8789796829     0.0167602658     0.3328922033     0.4082234382     0.0679155731     28.3700885772     78.7179489135     -62.4120903015
135 125    8    9     -0.2657699346     -9.8263044357     0.0526751232     0.3707096815     0.4023644447     0.0482078838     28.3700885772     78.7179489135     -62.4120903015
136  77    8   10     -0.2370380401     -9.8167276382     0.1245048284     0.3898847389     0.3549594402     0.0253043532     28.3700885772     78.7179489135     -62.4120903015
137  29    9   10     -0.2370380401     -9.8167276382     0.1245048284     0.3898847389     0.3549594402     0.0253043532     28.3700885772     78.7179489135     -62.4120903015
137 236    7    9     -0.1125332117     -9.7879953384     0.1508424043     0.3728402614     0.2747970819     0.0386203575     28.3700885772     78.7179489135     -62.4120903015
138 188    7    8     -0.1915459060     -9.7353200912     0.2681642532     0.3555294275     0.1898409271     0.0950802326     28.3700885772     78.7179489135     -62.4120903015
139 140    6    8     -0.1915459060     -9.7353200912     0.2681642532     0.3555294275     0.1898409271     0.0950802326     28.3700885772     78.7179489135     -62.4120903015
140  92    4    7     -0.2681642532     -9.5557460784     0.3854861259     0.3110539674     0.1288536186     0.1249080896     28.3700885772     78.7179489135     -62.4120903015
141  43    3    5     -0.2394323587     -9.7999668121     0.1532367229     0.2061238288     0.1152712821     0.1142552852     28.3700885772     78.7179489135     -62.4120903015
141 252    3    4     -0.2394323587     -9.7999668121     0.1532367229     0.2061238288     0.1152712821     0.1142552852     28.3700885772     78.7179489135     -62.4120903015
142 204    2    5     -0.1221105098     -9.7592630386     0.0718297100     0.2319568634     0.0931667232     0.1036024808     25.3929805755     78.1908187866     -65.6170349121
143 156    4    4     -0.2968961238     -9.5030708312     0.3615428924     0.2593878507     0.0841118431     0.1336966633     25.3929805755     78.1908187866     -65.6170349121
144 108    4    3     -0.2968961238     -9.5030708312     0.3615428924     0.2593878507     0.0841118431     0.1336966633     25.3929805755     78.1908187866     -65.6170349121
145  60    2    3     -0.1340821266     -9.8095445632     0.0550694465     0.1611157178     0.0745243120     0.1672529935     25.3929805755     78.1908187866     -65.6170349121
146  12    4    2     -0.2921074867     -9.8478536605     -0.0239432382     0.1270267367     0.0960962486     0.1651224374     25.3929805755     78.1908187866     -65.6170349121
146 220    2    1     -0.2921074867     -9.8478536605     -0.0239432382     0.1270267367     0.0960962486     0.1651224374     25.3929805755     78.1908187866     -65.6170349121
147 172    3    1     -0.2657699346     -9.8047552108     -0.0071829710     0.1957373428     -0.0511788082     0.1842974853     25.3929805755     78.1908187866     -65.6170349121
148 125    3    1     -0.3232336997     -9.8574304580     -0.2178834438     0.2676437854     -0.0913931465     0.2199843883     25.3929805755     78.1908187866     -65.6170349121
149  77    0    0     -0.3232336997     -9.8574304580     -0.2178834438     0.2676437854     -0.0913931465     0.2199843883     25.3929805755     78.1908187866     -65.6170349121
150  30    0    0     -0.1723913097     -9.7879953384     -0.0454921483     0.3608558416     -0.0908605098     0.1749762916     26.7939720153     79.5964965820     -65.2796707153
150 237    0    0     -0.4501328468     -9.7903900146     -0.0454921483     0.3587252855     0.0260540390     0.1129236817     26.7939720153     79.5964965820     -65.2796707153
151 189    0    0     -0.4501328468     -9.7903900146     -0.0454921483     0.3587252855     0.0260540390     0.1129236817     26.7939720153     79.5964965820     -65.2796707153
152 141    1    0     -0.1316878080     -9.7879953384     0.1292934894     0.3315606117     0.0215265965     0.0873569488     26.7939720153     79.5964965820     -65.2796707153
153  93    2    0     -0.2657699346     -9.7017993927     0.0071829710     0.2378159046     -0.0690222644     0.1621929168     26.7939720153     79.5964965820     -65.2796707153
154  45    3    0     -0.2657699346     -9.7017993927     0.0071829710     0.2378159046     -0.0690222644     0.1621929168     26.7939720153     79.5964965820     -65.2796707153
154 253    2    1     -0.3304166793     -9.8622188568     -0.0622524166     0.1691053152     -0.1345370054     0.1845638179     26.7939720153     79.5964965820     -65.2796707153
155 206    0    1     -0.4094293594     -9.8023614883     -0.0287318849     0.1672410869     -0.1502499008     0.1771068477     26.7939720153     79.5964965820     -65.2796707153
156 158    0    0     -0.4094293594     -9.8023614883     -0.0287318849     0.1672410869     -0.1502499008     0.1771068477     26.7939720153     79.5964965820     -65.2796707153
157 110    0    0     -0.2657699346     -9.8789796829     -0.3519655704     0.1778938865     -0.1446571826     0.0612575769     28.5452117919     78.1908187866     -63.9302215576
158  63    0    0     -0.0622524166     -9.9867238998     -0.2059118509     0.3901510429     -0.0013769342     0.1025372028     28.5452117919     78.1908187866     -63.9302215576
159  15    0    0     -0.0622524166     -9.9867238998     -0.2059118509     0.3901510429     -0.0013769342     0.1025372028     28.5452117919     78.1908187866     -63.9302215576
159 223    0    0     -0.5770320415     -9.6108150482     0.0047886476     0.5643244266     0.1930367851     0.3217186927     28.5452117919     78.1908187866     -63.9302215576
160 175    0    0     -0.5099909305     -9.7472915649     -0.0861956501     0.4159841060     0.0130043482     0.3068047761     28.5452117919     78.1908187866     -63.9302215576
161 127    0    0     -0.5099909305     -9.7472915649     -0.0861956501     0.4159841060     0.0130043482     0.3068047761     28.5452117919     78.1908187866     -63.9302215576
162  79    0    0     -0.4621044635     -9.7568693161     -0.0526751232     0.3760360717     -0.0764792251     0.2591334581     28.5452117919     78.1908187866     -63.9302215576
163  31    0    0     -0.6943538665     -9.7161655426     -0.0454921483     0.3576600074     -0.0943226718     0.2556712865     28.5452117919     78.1908187866     -63.9302215576
163 240    0    0     -0.6943538665     -9.7161655426     -0.0454921483     0.3576600074     -0.0943226718     0.2556712865     28.5452117919     78.1908187866     -63.9302215576
164 192    0    0     -0.4692874431     -9.7233486175     -0.0790126848     0.3374196529     -0.0253457498     0.0404846048     28.8954601287     78.8936614990     -64.9423065185
165 144    0    0     -0.4908363342     -9.8119382858     -0.0670410633     0.3384849548     0.1536213874     -0.1869528198     28.8954601287     78.8936614990     -64.9423065185
166  97    0    0     -0.4908363342     -9.8119382858     -0.0670410633     0.3384849548     0.1536213874     -0.1869528198     28.8954601287     78.8936614990     -64.9423065185
167  49    0    0     -0.3519655704     -9.7808122634     -0.0263375616     0.3382186412     0.0614746189     -0.1304929375     28.8954601287     78.8936614990     -64.9423065185
168   2    0    0     -0.2466153383     -9.8310928344     -0.0646467447     0.3320932626     0.0199286708     -0.0386124849     28.8954601287     78.8936614990     -64.9423065185
168 210    2    0     -0.2466153383     -9.8310928344     -0.0646467447     0.3320932626     0.0199286708     -0.0386124849     28.8954601287     78.8936614990     -64.9423065185
169 162    2    0     -0.3567542552     -9.8071498870     -0.0454921483     0.3557957410     -0.0434555244     0.0900201511     28.8954601287     78.8936614990     -64.9423065185
170 114    1    0     -0.5099909305     -9.7329254150     -0.0191545906     0.3488714456     -0.0735496997     0.1083962440     28.8954601287     78.8936614990     -64.9423065185
171  66    1    0     -0.5099909305     -9.7329254150     -0.0191545906     0.3488714456     -0.0735496997     0.1083962440     28.8954601287     78.8936614990     -64.9423065185
172  18    0    0     -0.4070350170     -9.8095445632     -0.0550694465     0.3105213403     -0.0463850450     -0.0082519874     28.7203369140     78.3665313720     -65.7857131958
172 226    0    0     0.2370380401     -9.6203927993     0.1364764571     0.3238373279     -0.0344006347     -0.0455368137     28.7203369140     78.3665313720     -65.7857131958
173 178    0    0     0.2370380401     -9.6203927993     0.1364764571     0.3238373279     -0.0344006347     -0.0455368137     28.7203369140     78.3665313720     -65.7857131958
174 130    0    0     -0.4381612300     -9.7688407897     -0.0502807998     0.2982706069     -0.0945889949     0.0764378261     28.7203369140     78.3665313720     -65.7857131958
175  82    0    0     -0.2178834438     -9.8023614883     -0.0478864765     0.2798944950     -0.1268137454     0.0247717118     28.7203369140     78.3665313720     -65.7857131958
176  35    0    0     -0.2178834438     -9.8023614883     -0.0478864765     0.2798944950     -0.1268137454     0.0247717118     28.7203369140     78.3665313720     -65.7857131958
176 243    0    0     -0.3184450626     -9.7448978424     -0.0071829710     0.3129182100     -0.1063070774     0.0785683870     28.7203369140     78.3665313720     -65.7857131958
177 195    0    0     -0.3806974601     -9.8334875106     -0.0838013267     0.2663121700     -0.0985837936     0.0828295040     28.7203369140     78.3665313720     -65.7857131958
178 148    0    0     -0.3806974601     -9.8334875106     -0.0838013267     0.2663121700     -0.0985837936     0.0828295040     28.7203369140     78.3665313720     -65.7857131958
179 100    0    0     -0.2897131729     -9.8119382858     -0.0742240333     0.2822913932     -0.0980511569     0.0668502998     28.7203369140     78.3665313720     -65.7857131958
180  53    0    0     -0.2968961238     -9.7832069396     -0.1005615949     0.2966726779     -0.0959205913     0.0905527973     28.1949653625     78.3665313720     -65.7857131958
181   5    0    0     -0.2968961238     -9.7832069396     -0.1005615949     0.2966726779     -0.0959205913     0.0905527973     28.1949653625     78.1908187866     -65.2796707153
181 213    0    0     -0.3016848087     -9.7832069396     -0.0861956501     0.3017327547     -0.0937900352     0.1139889717     28.1949653625     78.1908187866     -65.2796707153
182 166    0    0     -0.3352053165     -9.6826448440     -0.0574637699     0.2990695476     -0.0967195606     0.1203806519     28.1949653625     78.1908187866     -65.2796707153
183 118    0    0     -0.3352053165     -9.6826448440     -0.0574637699     0.2990695476     -0.0967195606     0.1203806519     28.1949653625     78.1908187866     -65.2796707153
184  70    0    0     -0.3759088277     -9.7377147674     -0.0694353866     0.2812261104     -0.0892625904     0.0878895854     28.1949653625     78.1908187866     -65.2796707153
185  23    0    0     -0.3352053165     -9.8670082092     -0.4237952709     0.2418107271     -0.1499835872     0.1669866800     28.1949653625     78.1908187866     -65.2796707153
185 231    0    0     -0.3352053165     -9.8670082092     -0.4237952709     0.2418107271     -0.1499835872     0.1669866800     28.1949653625     78.1908187866     -65.2796707153
186 183    0    1     -0.3663315296     -9.8622188568     -0.1819685935     0.2231683254     -0.2956607341     0.3209197282     28.1949653625     78.1908187866     -65.2796707153
187 136   -2    2     -0.4621044635     -9.8334875106     -0.1676026582     0.2620510578     -0.3396035432     0.3765806674     29.2457084655     79.5964965820     -65.2796707153
188  88   -4    3     -0.4621044635     -9.8334875106     -0.1676026582     0.2620510578     -0.3396035432     0.3765806674     29.2457084655     79.5964965820     -65.2796707153
189  40   -6    5     -0.3280223608     -9.6874332427     -0.2729529142     0.2588552236     -0.3308149576     0.3877660751     29.2457084655     79.5964965820     -65.2796707153
189 248  -10    8     -0.3160507440     -9.5006761550     -0.4142179965     0.1744317293     -0.2940628051     0.3145280361     29.2457084655     79.5964965820     -65.2796707153
190 200   -9   10     -0.3160507440     -9.5006761550     -0.4142179965     0.1744317293     -0.2940628051     0.3145280361     29.2457084655     79.5964965820     -65.2796707153
191 152  -10   14     -0.9385748863     -9.8957395553     -0.0263375616     0.0769585514     0.5262032508     -0.6037438392     29.2457084655     79.5964965820     -65.2796707153
192 105   -9   15     -0.2968961238     -9.8502473831     -0.3112620830     0.0886766338     0.6276712417     -0.5805739879     29.2457084655     79.5964965820     -65.2796707153
193  57   -2   15     -0.2968961238     -9.8502473831     -0.3112620830     0.0886766338     0.6276712417     -0.5805739879     29.2457084655     79.5964965820     -65.2796707153
194  10    2   14     -0.2250664234     -10.0801029205     -0.6656219959     0.0652404546     0.4582916259     -0.1731041526     29.2457084655     79.5964965820     -65.2796707153
194 219    7   10     0.0335205316     -9.7616577148     -0.5028079986     0.2956073760     0.3222020149     0.0785683870     28.3700885772     80.4750442504     -64.7736282348
195 170    9   11     0.0335205316     -9.7616577148     -0.5028079986     0.2956073760     0.3222020149     0.0785683870     28.3700885772     80.4750442504     -64.7736282348
196 122    7   12     -0.2059118509     -9.7951784133     -0.4357668876     0.2495340108     0.3211367607     0.2005430221     28.3700885772     80.4750442504     -64.7736282348
197  74    3   15     -1.0391365289     -9.6634902954     0.2346437215     0.0788227939     0.2891783714     0.1581981182     28.3700885772     80.4750442504     -64.7736282348
198  26    1   18     -1.0391365289     -9.6634902954     0.2346437215     0.0788227939     0.2891783714     0.1581981182     28.3700885772     80.4750442504     -64.7736282348
198 234    0   13     -0.3280223608     -9.9795408248     -0.6584390640     0.1083843231     0.1304515480     -0.0497979354     28.3700885772     80.4750442504     -64.7736282348
199 186    0   11     -0.0694353866     -9.6922225952     -0.4237952709     0.3507356643     0.2851835441     -0.1302266240     28.3700885772     80.4750442504     -64.7736282348
200 139    5    9     -0.0694353866     -9.6922225952     -0.4237952709     0.3507356643     0.2851835441     -0.1302266240     28.3700885772     80.4750442504     -64.7736282348
201  91    6    4     -0.2897131729     -9.7089824676     -0.2418267011     0.3749707937     0.2502956390     -0.0442052030     28.3700885772     80.4750442504     -64.7736282348
202  43    7    5     0.0814070034     -9.9053173065     -0.6751992702     0.3134508371     0.0082105846     -0.0122467875     28.3700885772     80.4750442504     -64.7736282348
202 250    8    4     0.0814070034     -9.9053173065     -0.6751992702     0.3134508371     0.0082105846     -0.0122467875     27.3193454742     80.1236267089     -64.4362640380
203 202    4    1     -0.2514039993     -9.8047552108     -0.5147795677     0.4862926483     0.0303151607     0.1046677589     27.3193454742     80.1236267089     -64.4362640380
204 154    3    1     -0.2514039993     -9.8047552108     -0.5147795677     0.4862926483     0.0303151607     0.1046677589     27.3193454742     80.1236267089     -64.4362640380
205 106    2    1     0.3735145092     -9.4240579605     -0.0526751232     0.5928206920     -0.0237478303     0.1297018527     27.3193454742     80.1236267089     -64.4362640380
206  58    2    0     -0.1149275422     -10.0106678009     -0.4644988059     0.4561984539     0.0761222267     0.2852328300     27.3193454742     80.1236267089     -64.4362640380
207  10    3    0     -0.1149275422     -10.0106678009     -0.4644988059     0.4561984539     0.0761222267     0.2852328300     27.3193454742     80.1236267089     -64.4362640380
207 219    3    1     -0.0694353866     -9.8550367355     -0.3663315296     0.5510084629     0.1150049686     0.2812380313     27.3193454742     80.1236267089     -64.4362640380
208 171    4    1     -0.3232336997     -9.7401084899     -0.1819685935     0.5456820011     0.1648068332     0.2117284536     27.3193454742     80.1236267089     -64.4362640380
209 123    4    1     -0.3232336997     -9.7401084899     -0.1819685935     0.5456820011     0.1648068332     0.2117284536     27.3193454742     80.1236267089     -64.4362640380
210  75    5    1     -0.3352053165     -10.0346107482     -0.4118237018     0.5097288131     0.1818513393     0.1510074710     28.7203369140     79.7722091674     -66.7978057861
211  28    6    2     -0.1676026582     -9.6323642730     -0.0622524166     0.5965491294     0.1608120346     0.0607249355     28.7203369140     79.7722091674     -66.7978057861
211 236    4    3     -0.1676026582     -9.6323642730     -0.0622524166     0.5965491294     0.1608120346     0.0607249355     28.7203369140     79.7722091674     -66.7978057861
212 188    5    2     0.6105525493     -10.6331911087     -0.8308303833     0.5214468955     0.1930367851     0.0809652709     28.7203369140     79.7722091674     -66.7978057861
213 140    6    3     0.2154891252     -9.9843301773     -0.5530887603     0.7595371246     0.5546995162     0.1443494558     28.7203369140     79.7722091674     -66.7978057861
214  92    6    6     0.2154891252     -9.9843301773     -0.5530887603     0.7595371246     0.5546995162     0.1443494558     28.7203369140     79.7722091674     -66.7978057861
215  44    6   10     -0.3663315296     -9.5413799285     0.1005615949     0.8389005661     0.8708215713     0.0016018599     28.7203369140     79.7722091674     -66.7978057861
215 252    4   13     -0.5506944656     -9.6227865219     0.2801358699     0.5685855865     0.8276777267     -0.0319544816     28.7203369140     79.7722091674     -66.7978057861
216 204    4   16     -0.5506944656     -9.6227865219     0.2801358699     0.5685855865     0.8276777267     -0.0319544816     28.7203369140     79.7722091674     -66.7978057861
217 156    3   16     -0.3328109979     -9.7856006622     0.3759088277     0.3794982433     0.6218122482     0.0439467668     28.7203369140     79.7722091674     -66.7978057861
218 108    2   14     -0.2059118509     -9.8143329620     0.1029559254     0.3510019779     0.4931795597     0.1286365747     29.9462051391     78.8936614990     -68.3159332275
219  60    1   12     -0.2059118509     -9.8143329620     0.1029559254     0.3510019779     0.4931795597     0.1286365747     29.9462051391     78.8936614990     -68.3159332275
220  12    1   11     -0.0766183614     -9.9125003814     -0.1556310415     0.3747044801     0.4870542526     0.1414199447     29.9462051391     78.8936614990     -68.3159332275
220 221    1   12     -0.4309782505     -9.6850395202     0.2968961238     0.4735092639     0.5307307243     0.1390230655     29.9462051391     78.8936614990     -68.3159332275
221 172    0   11     -0.4309782505     -9.6850395202     0.2968961238     0.4735092639     0.5307307243     0.1390230655     29.9462051391     78.8936614990     -68.3159332275
222 124    0    9     -0.9529408454     -9.6898279190     0.5459058284     0.4444803714     0.3102176189     0.1091952085     29.9462051391     78.8936614990     -68.3159332275
223  76    0    6     -0.4237952709     -9.9747524261     0.0502807998     0.4077281951     -0.0365311980     0.0095914602     29.9462051391     78.8936614990     -68.3159332275
224  28    0    3     -0.4237952709     -9.9747524261     0.0502807998     0.4077281951     -0.0365311980     0.0095914602     29.9462051391     78.8936614990     -68.3159332275
224 236    0    5     0.0239432382     -9.7975721359     -0.4453442096     0.4977443695     0.0521534061     -0.1310255765     29.9462051391     78.8936614990     -68.3159332275
225 188    2   11     -0.0670410633     -9.6036319732     -0.3304166793     0.4657859802     0.3893146991     -0.1675114536     30.2964534759     77.8394012451     -69.6653900146
226 141    7   20     -0.0670410633     -9.6036319732     -0.3304166793     0.4657859802     0.3893146991     -0.1675114536     30.2964534759     77.8394012451     -69.6653900146
227  93   11   30     -0.2322494029     -9.6491241455     0.3280223608     0.3414144515     0.5456446647     -0.0511295318     30.2964534759     77.8394012451     -69.6653900146
228  46   13   36     -0.3256280183     -9.8143329620     0.7135085105     0.2524635314     0.4305943489     0.0548658895     30.2964534759     77.8394012451     -69.6653900146
228 254   13   35     -0.3256280183     -9.8143329620     0.7135085105     0.2524635314     0.4305943489     0.0548658895     30.2964534759     77.8394012451     -69.6653900146
229 206   10   30     -0.0718297100     -9.8167276382     0.4549215316     0.2596541643     0.2502956390     0.0846937370     30.2964534759     77.8394012451     -69.6653900146
230 158    9   24     0.0766183614     -9.8167276382     0.0646467447     0.2857535362     0.2745307683     0.1118584036     30.2964534759     77.8394012451     -69.6653900146
231 110    7   20     0.0766183614     -9.8167276382     0.0646467447     0.2857535362     0.2745307683     0.1118584036     30.2964534759     77.8394012451     -69.6653900146
232  62    7   20     -0.0383091812     -9.8622188568     -0.0766183614     0.3241036415     0.4785319328     0.1078636050     30.2964534759     77.8394012451     -69.6653900146
233  14    8   21     -0.2370380401     -9.7832069396     0.0790126848     0.3579263210     0.6228775024     0.0623228549     29.5959568023     79.2450790405     -70.6774749755
233 222    8   23     -0.2370380401     -9.7832069396     0.0790126848     0.3579263210     0.6228775024     0.0623228549     29.5959568023     79.2450790405     -70.6774749755
234 173   10   27     -0.1197161788     -9.7879953384     0.0909842967     0.3368870258     0.6303344249     0.0639207744     29.5959568023     79.2450790405     -70.6774749755
235 125   10   29     -0.2178834438     -9.7329254150     0.3375996351     0.3123855590     0.6180837154     0.0982760810     29.5959568023     79.2450790405     -70.6774749755
236  78   10   29     -0.2178834438     -9.7329254150     0.3375996351     0.3123855590     0.6180837154     0.0982760810     29.5959568023     79.2450790405     -70.6774749755
237  29    8   28     -0.2753472328     -9.8071498870     0.3711201906     0.2948084354     0.5477752208     0.1020045518     29.5959568023     79.2450790405     -70.6774749755
237 237    7   25     -0.1795742750     -9.7927837371     0.2394323587     0.3169130086     0.4263332366     0.1022708773     29.5959568023     79.2450790405     -70.6774749755
238 189    6   23     -0.1795742750     -9.7927837371     0.2394323587     0.3169130086     0.4263332366     0.1022708773     29.5959568023     79.2450790405     -70.6774749755
239 141    4   21     0.0526751232     -9.8047552108     -0.0838013267     0.3451429605     0.4015654563     0.0977434349     29.5959568023     79.2450790405     -70.6774749755
240  93    5   21     -0.0550694465     -9.8286991119     -0.1005615949     0.3603231906     0.5301980972     0.1094615221     31.5223217010     78.3665313720     -69.8340682983
241  45    5   24     -0.0550694465     -9.8286991119     -0.1005615949     0.3603231906     0.5301980972     0.1094615221     31.5223217010     78.3665313720     -69.8340682983
241 253    4   28     -0.2083061695     -9.7568693161     0.2609812974     0.3584589719     0.6412535667     0.0972107982     31.5223217010     78.3665313720     -69.8340682983
242 205    4   29     -0.2035175085     -9.8167276382     0.4525271415     0.3435450077     0.6921207427     0.0538006067     31.5223217010     78.3665313720     -69.8340682983
243 157    5   29     -0.2035175085     -9.8167276382     0.4525271415     0.3435450077     0.6921207427     0.0538006067     31.5223217010     78.3665313720     -69.8340682983
244 109    6   30     0.0071829710     -9.8167276382     -0.0933786296     0.3118529319     0.8460537910     -0.0125131082     31.5223217010     78.3665313720     -69.8340682983
245  61    6   31     -0.0718297100     -9.8382759094     0.0407035017     0.3137171506     1.0889377593     -0.0154426326     31.5223217010     78.3665313720     -69.8340682983
246  13    8   34     -0.0718297100     -9.8382759094     0.0407035017     0.3137171506     1.0889377593     -0.0154426326     31.5223217010     78.3665313720     -69.8340682983
246 221   11   38     -0.0742240333     -9.8358821868     0.1987288665     0.3336911678     1.2167714834     0.0138525891     31.5223217010     78.3665313720     -69.8340682983
247 173   11   40     -0.1891515731     -9.7496862411     0.3064734458     0.3201088666     1.3408766984     0.0303644371     34.3243064880     77.6636886596     -70.5087966918
248 125   13   40     -0.1891515731     -9.7496862411     0.3064734458     0.3201088666     1.3408766984     0.0303644371     34.3243064880     77.6636886596     -70.5087966918
249  78   15   38     -0.4022463798     -9.7903900146     0.4261896133     0.2886830806     1.3659107685     0.0263696336     34.3243064880     77.6636886596     -70.5087966918
250  29   16   33     -0.3759088277     -9.8095445632     0.3519655704     0.3041296243     1.1930689811     0.0583280563     34.3243064880     77.6636886596     -70.5087966918
250 237   16   27     -0.3759088277     -9.8095445632     0.3519655704     0.3041296243     1.1930689811     0.0583280563     34.3243064880     77.6636886596     -70.5087966918
251 189   16   24     0.0263375616     -9.7784175872     0.0239432382     0.3075917959     1.0798828601     0.0713777446     34.3243064880     77.6636886596     -70.5087966918
252 141   17   22     -0.0718297100     -9.9891185760     0.0454921483     0.3424797296     1.2418055534     0.0665839767     34.3243064880     77.6636886596     -70.5087966918
253  93   19   21     -0.0718297100     -9.9891185760     0.0454921483     0.3424797296     1.2418055534     0.0665839767     34.3243064880     77.6636886596     -70.5087966918
254  45   20   22     -0.3328109979     -9.7664461135     0.1484480619     0.4053313255     1.2423381805     0.1648561000     34.3243064880     77.6636886596     -70.5087966918
254 253   20   24     -0.2394323587     -9.8550367355     0.1173218607     0.4308980464     1.0793502330     0.1757752418     34.3243064880     77.6636886596     -70.5087966918
255 205   19   24     -0.2394323587     -9.8550367355     0.1173218607     0.4308980464     1.0793502330     0.1757752418     34.3243064880     77.6636886596     -70.5087966918
  0 157   16   24     0.0215489125     -9.7448978424     0.0191545906     0.4439477443     1.0015847682     0.1496758699     35.1999244689     78.5422439575     -71.6895599365
  1 109   14   24     -0.2394323587     -9.8071498870     0.1484480619     0.4253053188     1.0511202812     0.1518064260     35.1999244689     78.5422439575     -71.6895599365
  2  61   12   24     -0.2394323587     -9.8071498870     0.1484480619     0.4253053188     1.0511202812     0.1518064260     35.1999244689     78.5422439575     -71.6895599365
  3  13   11   27     -0.2250664234     -9.6970109939     0.2561926364     0.4114566802     1.0244883298     0.1310334444     35.1999244689     78.5422439575     -71.6895599365
  3 221   10   28     -0.2011231899     -9.7472915649     0.3519655704     0.3768350601     0.9882687568     0.0977434349     35.1999244689     78.5422439575     -71.6895599365
  4 173    9   25     -0.2011231899     -9.7472915649     0.3519655704     0.3768350601     0.9882687568     0.0977434349     35.1999244689     78.5422439575     -71.6895599365
  5 125    7   23     -0.2537982940     -9.7496862411     0.2083061695     0.3560620784     0.9445922851     0.0783020591     35.1999244689     78.5422439575     -71.6895599365
  6  77    5   22     -0.0622524166     -9.8765850067     0.1580253696     0.3302290201     0.9195581436     0.0703124523     35.1999244689     78.5422439575     -71.6895599365
  7  28    4   21     -0.0622524166     -9.8765850067     0.1580253696     0.3302290201     0.9195581436     0.0703124523     35.1999244689     78.5422439575     -71.6895599365
  7 236    4   24     0.1699969768     -9.7856006622     -0.0239432382     0.3195762157     1.0814808654     0.0316960358     39.2277755737     77.6636886596     -73.5450592041
  8 188    5   25     -0.1221105098     -9.8095445632     -0.0454921483     0.3326258897     1.3760309219     0.0141189026     39.2277755737     77.6636886596     -73.5450592041
  9 140    5   27     -0.1221105098     -9.8095445632     -0.0454921483     0.3326258897     1.3760309219     0.0141189026     39.2277755737     77.6636886596     -73.5450592041
 10  92    4   30     -0.4644988059     -9.7425031661     0.1987288665     0.3627200603     1.4468721389     0.0159831500     39.2277755737     77.6636886596     -73.5450592041
 11  43    5   30     -0.5075965881     -9.7664461135     0.3112620830     0.3398165464     1.2953358840     -0.0053224635     39.2277755737     77.6636886596     -73.5450592041
 11 251    5   29     -0.5075965881     -9.7664461135     0.3112620830     0.3398165464     1.2953358840     -0.0053224635     39.2277755737     77.6636886596     -73.5450592041
 12 204    5   29     -0.3615428924     -9.7879953384     0.1915459060     0.3030643701     1.0950630950     0.0087925043     39.2277755737     77.6636886596     -73.5450592041
 13 155    5   26     -0.3040791034     -9.7927837371     0.1628140068     0.3019990921     0.9475217819     0.0404846048     39.2277755737     77.6636886596     -73.5450592041
 14 107    6   24     -0.3040791034     -9.7927837371     0.1628140068     0.3019990921     0.9475217819     0.0404846048     39.2277755737     77.6636886596     -73.5450592041
 15  58    7   25     -0.1388707752     -9.7784175872     0.1053502440     0.2950747489     0.9011820793     0.0418162012     41.1541404724     79.2450790405     -72.3642883300
 16  10    6   26     -0.1795742750     -9.8263044357     0.0885899734     0.2916126060     1.0031826496     0.0231737947     41.1541404724     79.2450790405     -72.3642883300
 16 217    7   27     -0.1795742750     -9.8263044357     0.0885899734     0.2916126060     1.0031826496     0.0231737947     41.1541404724     79.2450790405     -72.3642883300
 17 169    8   26     -0.4357668876     -9.7879953384     0.2609812974     0.3203751802     0.9973236083     0.0444794034     41.1541404724     79.2450790405     -72.3642883300
 18 121    7   23     -0.4022463798     -9.7616577148     0.3639371871     0.3123855590     0.7187527656     0.0727093458     41.1541404724     79.2450790405     -72.3642883300
 19  72    6   18     -0.4022463798     -9.7616577148     0.3639371871     0.3123855590     0.7187527656     0.0727093458     41.1541404724     79.2450790405     -72.3642883300
 20  24    6   15     -0.2107004880     -9.8502473831     0.1029559254     0.3067928552     0.4732055664     0.0913517570     41.1541404724     79.2450790405     -72.3642883300
 20 231    5   12     -0.2873188495     -9.8286991119     0.1268991470     0.3632527351     0.3999675559     0.0849600696     41.1541404724     79.2450790405     -72.3642883300
 21 183    3   10     -0.2873188495     -9.8286991119     0.1268991470     0.3632527351     0.3999675559     0.0849600696     41.1541404724     79.2450790405     -72.3642883300
 22 135    3    9     -0.1484480619     -9.8454589843     0.0981672668     0.3917489528     0.3376486301     0.0306307554     43.4307518005     76.6094360351     -73.5450592041
 23  86    3    8     0.0838013267     -9.8334875106     0.0119716191     0.4138535499     0.3767976760     0.0290328311     43.4307518005     76.6094360351     -73.5450592041
 24  38    3    9     0.0838013267     -9.8334875106     0.0119716191     0.4138535499     0.3767976760     0.0290328311     43.4307518005     76.6094360351     -73.5450592041
 24 245    4   12     0.2107004880     -9.8406705856     -0.0766183614     0.4229084014     0.5669502735     0.0306307554     43.4307518005     76.6094360351     -73.5450592041
 25 196    5   15     -0.3328109979     -9.7736291885     0.1771799468     0.4205115318     0.7975835323     0.0008028969     43.4307518005     76.6094360351     -73.5450592041
 26 148    7   19     -0.3328109979     -9.7736291885     0.1771799468     0.4205115318     0.7975835323     0.0008028969     43.4307518005     76.6094360351     -73.5450592041
 27  99    7   21     -0.2633756160     -9.7664461135     0.1987288665     0.3952111244     0.6668203353     0.0047976970     43.4307518005     76.6094360351     -73.5450592041
 28  51    7   25     -0.0646467447     -9.7425031661     0.0478864765     0.3901510429     0.5264696121     0.0609912490     43.4307518005     76.6094360351     -73.5450592041
 29   2    6   26     -0.0646467447     -9.7425031661     0.0478864765     0.3901510429     0.5264696121     0.0609912490     43.4307518005     76.6094360351     -73.5450592041
 29 209    5   26     -0.1676026582     -9.7185602188     0.1628140068     0.3597905635     0.4862552642     0.0950802326     43.4307518005     79.0693664550     -73.2076950073
 30 161    5   28     -0.1149275422     -9.7640523910     0.2274607658     0.3059938907     0.4542968273     0.1001403212     43.4307518005     79.0693664550     -73.2076950073
 31 112    4   28     -0.1149275422     -9.7640523910     0.2274607658     0.3059938907     0.4542968273     0.1001403212     43.4307518005     79.0693664550     -73.2076950073
 32  64    4   29     -0.2537982940     -9.8670082092     0.5052022933     0.2900146961     0.4361870765     0.0830958271     43.4307518005     79.0693664550     -73.2076950073
 33  14    4   26     -0.0502807998     -9.7903900146     0.1556310415     0.3360880613     0.4303279876     0.0460773277     43.4307518005     79.0693664550     -73.2076950073
 33 221    4   23     -0.0502807998     -9.7903900146     0.1556310415     0.3360880613     0.4303279876     0.0460773277     43.4307518005     79.0693664550     -73.2076950073
 34 172    3   20     -0.1173218607     -9.7401084899     0.1292934894     0.3257015705     0.4910490512     0.0255706763     43.4307518005     79.0693664550     -73.2076950073
 35 123    2   19     0.0095772953     -9.7688407897     0.1268991470     0.2985369205     0.5054302692     0.0466099643     43.4307518005     79.0693664550     -73.2076950073
 36  74    2   19     0.0095772953     -9.7688407897     0.1268991470     0.2985369205     0.5054302692     0.0466099643     43.4307518005     79.0693664550     -73.2076950073
 37  25    3   20     0.1149275422     -9.7640523910     -0.0167602658     0.2817587661     0.5155505180     0.1249080896     43.4307518005     79.0693664550     -73.2076950073
 37 232    3   22     -0.2418267011     -9.8382759094     0.2681642532     0.2868188381     0.6031698226     0.1166521668     44.3063735961     77.4879837036     -73.0390167236
 38 184    4   23     -0.2418267011     -9.8382759094     0.2681642532     0.2868188381     0.6031698226     0.1166521668     44.3063735961     77.4879837036     -73.0390167236
 39 136    5   24     -0.2394323587     -9.7065887451     0.3783031463     0.3137171506     0.5770704269     0.0884222316     44.3063735961     77.4879837036     -73.0390167236
 40  88    5   22     0.1771799468     -9.8071498870     -0.0885899734     0.3022654056     0.5011692047     0.1371588110     44.3063735961     77.4879837036     -73.0390167236
 41  40    5   22     0.1771799468     -9.8071498870     -0.0885899734     0.3022654056     0.5011692047     0.1371588110     44.3063735961     77.4879837036     -73.0390167236
 41 247    5   22     -0.1532367229     -9.7999668121     0.1484480619     0.3342237949     0.5823968887     0.1510074710     44.3063735961     77.4879837036     -73.0390167236
 42 199    4   21     -0.2418267011     -9.7784175872     0.1939402198     0.3416807889     0.5317959785     0.1430178642     44.3063735961     77.4879837036     -73.0390167236
 43 151    3   22     -0.2418267011     -9.7784175872     0.1939402198     0.3416807889     0.5317959785     0.1430178642     44.3063735961     77.4879837036     -73.0390167236
 44 103    4   21     -1.0247704982     -9.7640523910     0.9792783737     0.3440776824     0.4606885433     0.1241091370     44.3063735961     77.4879837036     -73.0390167236
 45  55    3   19     0.0646467447     -9.7616577148     -0.1340821266     0.3491377592     0.2822540283     0.1542033100     47.6337280273     80.1236267089     -72.5329666137
 46   7    2   18     0.0646467447     -9.7616577148     -0.1340821266     0.3491377592     0.2822540283     0.1542033100     47.6337280273     80.1236267089     -72.5329666137
 46 215    2   17     0.0311262083     -9.7688407897     0.0598580884     0.3771013736     0.4465735435     0.1009392738     47.6337280273     80.1236267089     -72.5329666137
 47 167    2   18     -0.3064734458     -9.8263044357     0.2226721048     0.3613884687     0.5826631546     0.1336966633     47.6337280273     80.1236267089     -72.5329666137
 48 119    1   20     -0.3064734458     -9.8263044357     0.2226721048     0.3613884687     0.5826631546     0.1336966633     47.6337280273     80.1236267089     -72.5329666137
 49  72    1   19     -0.9385748863     -9.6994056701     0.6608333587     0.3704433679     0.4622864723     0.1241091370     47.6337280273     80.1236267089     -72.5329666137
 50  24    1   15     -0.3352053165     -9.7568693161     0.3783031463     0.3494040727     0.0830465507     0.0119883418     47.6337280273     80.1236267089     -72.5329666137
 50 232    1    9     -0.3352053165     -9.7568693161     0.3783031463     0.3494040727     0.0830465507     0.0119883418     47.6337280273     80.1236267089     -72.5329666137
 51 184    1    6     0.4549215316     -9.8646135330     -0.0909842967     0.3520672559     0.0502891635     0.0303644371     47.6337280273     80.1236267089     -72.5329666137
 52 136    0    6     -0.0526751232     -9.8598251342     -0.0550694465     0.3922816276     0.4630854129     0.0796336650     49.0347213745     78.0151138305     -72.1956100463
 53  88    2    7     -0.0526751232     -9.8598251342     -0.0550694465     0.3922816276     0.4630854129     0.0796336650     49.0347213745     78.0151138305     -72.1956100463
 54  40    4   12     -0.3016848087     -9.7760238647     0.0622524166     0.4175820350     0.6207468986     0.1036024808     49.0347213745     78.0151138305     -72.1956100463
 54 247    5   17     -0.2490096569     -9.7425031661     0.0718297100     0.3808298301     0.6151542186     0.1036024808     49.0347213745     78.0151138305     -72.1956100463
 55 199    6   22     -0.2490096569     -9.7425031661     0.0718297100     0.3808298301     0.6151542186     0.1036024808     49.0347213745     78.0151138305     -72.1956100463
 56 151    6   25     -0.5339341640     -9.7544746398     0.3783031463     0.3195762157     0.5831957817     0.0873569488     49.0347213745     78.0151138305     -72.1956100463
 57 103    6   26     -0.1723913097     -9.7879953384     0.2585869789     0.2841556358     0.3981032848     0.0950802326     49.0347213745     78.0151138305     -72.1956100463
 58  55    5   27     -0.1723913097     -9.7879953384     0.2585869789     0.2841556358     0.3981032848     0.0950802326     49.0347213745     78.0151138305     -72.1956100463
 59   7    5   25     -0.0933786296     -10.1423549652     -0.1005615949     0.2937431526     0.3853199481     0.1323650479     49.0347213745     78.0151138305     -72.1956100463
 59 216    6   24     -0.0287318849     -9.8047552108     -0.2130948066     0.3334248542     0.5496394634     0.0777694225     49.3849678039     78.3665313720     -70.8461532592
 60 168    7   27     -0.0287318849     -9.8047552108     -0.2130948066     0.3334248542     0.5496394634     0.0777694225     49.3849678039     78.3665313720     -70.8461532592
 61 120    9   31     -0.3375996351     -9.7736291885     -0.0838013267     0.3099886894     0.6873269557     0.0969444751     49.3849678039     78.3665313720     -70.8461532592
 62  72   10   36     -0.4022463798     -9.7808122634     0.2226721048     0.2751007318     0.5823968887     0.1824332427     49.3849678039     78.3665313720     -70.8461532592
 63  24   10   40     -0.4022463798     -9.7808122634     0.2226721048     0.2751007318     0.5823968887     0.1824332427     49.3849678039     78.3665313720     -70.8461532592
 63 232    8   41     -0.5794263362     -9.8167276382     0.4740760803     0.2716385841     0.4756024360     0.1709814786     49.3849678039     78.3665313720     -70.8461532592
 64 184    6   40     -0.3854861259     -9.7736291885     0.3806974601     0.2868188381     0.3608185052     0.1118584036     49.3849678039     78.3665313720     -70.8461532592
 65 136    5   36     -0.3854861259     -9.7736291885     0.3806974601     0.2868188381     0.3608185052     0.1118584036     49.3849678039     78.3665313720     -70.8461532592
 66  88    5   31     -0.1795742750     -9.8167276382     0.2825301933     0.3179782867     0.3043586015     0.1067983150     49.3849678039     78.3665313720     -70.8461532592
 67  40    4   25     -0.3136564254     -9.8502473831     0.2585869789     0.3704433679     0.3602858066     0.1834985256     50.0854644775     78.3665313720     -70.5087966918
 67 248    3   21     -0.3136564254     -9.8502473831     0.2585869789     0.3704433679     0.3602858066     0.1834985256     50.0854644775     78.3665313720     -70.5087966918
 68 200    4   18     -0.5890036106     -9.8143329620     0.2154891252     0.4221095085     0.3485677242     0.1976134872     50.0854644775     78.3665313720     -70.5087966918
 69 152    4   14     -0.3998520660     -9.7903900146     0.1053502440     0.4615248680     0.2215330362     0.1451484203     50.0854644775     78.3665313720     -70.5087966918
 70 104    3   11     -0.3998520660     -9.7903900146     0.1053502440     0.4615248680     0.2215330362     0.1451484203     50.0854644775     78.3665313720     -70.5087966918
 71  55    2   11     -0.4477385520     -9.7425031661     0.1101388931     0.4322296142     0.2156739950     0.1182500839     50.0854644775     78.3665313720     -70.5087966918
 72   7    3   15     -0.2514039993     -9.7353200912     -0.0454921483     0.3525999069     0.2289900064     0.0761715030     50.0854644775     78.3665313720     -70.5087966918
 72 215    5   19     -0.2514039993     -9.7353200912     -0.0454921483     0.3525999069     0.2289900064     0.0761715030     50.0854644775     78.3665313720     -70.5087966918
 73 167    5   25     -0.2418267011     -9.7927837371     0.1508424043     0.2727038621     0.2982332706     0.1070646405     50.0854644775     78.3665313720     -70.5087966918
 74 118    5   28     -0.7518176555     -9.7568693161     0.6057639122     0.2599205017     0.3387138843     0.0735083007     50.0854644775     78.3665313720     -70.5087966918
 75  71    6   30     -0.7518176555     -9.7568693161     0.6057639122     0.2599205017     0.3387138843     0.0735083007     50.0854644775     78.3665313720     -70.5087966918
 76  22    4   27     -0.5459058284     -9.8023614883     0.6249184608     0.2916126060     0.1743943595     -0.0537927246     52.1869544982     77.6636886596     -69.1593399047
 76 230    2   20     -0.1915459060     -9.7808122634     0.2154891252     0.3334248542     0.0793180751     -0.1046598911     52.1869544982     77.6636886596     -69.1593399047
 77 183    2   15     -0.1915459060     -9.7808122634     0.2154891252     0.3334248542     0.0793180751     -0.1046598911     52.1869544982     77.6636886596     -69.1593399047
 78 135    3    8     -0.1891515731     -9.8334875106     0.0359148550     0.3296963930     0.2124781370     -0.0785605192     52.1869544982     77.6636886596     -69.1593399047
 79  88    5    8     -0.3160507440     -9.8406705856     0.0263375616     0.3331585407     0.2838519859     -0.0513958454     52.1869544982     77.6636886596     -69.1593399047
 80  40    6    9     -0.3160507440     -9.8406705856     0.0263375616     0.3331585407     0.2838519859     -0.0513958454     52.1869544982     77.6636886596     -69.1593399047
 80 247    9   12     -0.2298550844     -9.7688407897     0.0000000000     0.3635190486     0.2923741817     -0.0228995990     52.1869544982     77.6636886596     -69.1593399047
 81 198   10   15     -0.3878804397     -9.7496862411     0.1723913097     0.3432786941     0.2673401355     0.0434141206     52.1869544982     77.6636886596     -69.1593399047
 82 150   10   16     -0.3878804397     -9.7496862411     0.1723913097     0.3432786941     0.2673401355     0.0434141206     52.1869544982     77.6636886596     -69.1593399047
 83 103   11   19     -0.2681642532     -9.8263044357     0.1388707752     0.3318269252     0.2042222261     0.0295654773     51.6615829467     78.1908187866     -69.3280258178
 84  55   11   21     -0.1316878080     -9.8143329620     -0.0646467447     0.3448766231     0.2231309652     0.0359571576     51.6615829467     78.1908187866     -69.3280258178
 85   8   12   23     -0.1316878080     -9.8143329620     -0.0646467447     0.3448766231     0.2231309652     0.0359571576     51.6615829467     78.1908187866     -69.3280258178
 85 216   12   26     -0.1436594247     -9.7903900146     -0.0526751232     0.3334248542     0.3019617080     0.1185164089     51.6615829467     78.1908187866     -69.3280258178
 86 168   13   28     -0.2298550844     -9.7927837371     0.1292934894     0.3222393989     0.3224684000     0.1882922935     51.6615829467     78.1908187866     -69.3280258178
 87 120   14   32     -0.2298550844     -9.7927837371     0.1292934894     0.3222393989     0.3224684000     0.1882922935     51.6615829467     78.1908187866     -69.3280258178
 88  73   13   36     -0.1939402198     -9.7856006622     0.0718297100     0.3267668485     0.2518935203     0.1949502944     51.6615829467     78.1908187866     -69.3280258178
 89  24   11   35     -0.2777415513     -9.8310928344     0.2849245071     0.3126518964     0.2409744024     0.1499421834     51.6615829467     78.1908187866     -69.3280258178
 89 232    9   33     -0.2777415513     -9.8310928344     0.2849245071     0.3126518964     0.2409744024     0.1499421834     51.6615829467     78.1908187866     -69.3280258178
 90 185    7   31     -0.3304166793     -9.8071498870     0.3735145092     0.3241036415     0.2385775327     0.1629918813     52.8874511718     78.7179489135     -69.8340682983
 91 137    7   29     -0.4764704227     -9.8382759094     0.1556310415     0.3262342214     0.1805197525     0.1960155677     52.8874511718     78.7179489135     -69.8340682983
 92  89    7   27     -0.4764704227     -9.8382759094     0.1556310415     0.3262342214     0.1805197525     0.1960155677     52.8874511718     78.7179489135     -69.8340682983
 93  41    6   25     -0.3399939537     -9.7999668121     0.1268991470     0.3512683153     0.1269893765     0.1757752418     52.8874511718     78.7179489135     -69.8340682983
 93 249    6   23     -0.4237952709     -9.7592630386     0.0909842967     0.3272994995     0.1035531997     0.1973471736     52.8874511718     78.7179489135     -69.8340682983
 94 202    5   21     -0.4237952709     -9.7592630386     0.0909842967     0.3272994995     0.1035531997     0.1973471736     52.8874511718     78.7179489135     -69.8340682983
 95 154    4   20     -0.5626660346     -9.7592630386     0.2897131729     0.3222393989     0.0854434394     0.1363598585     52.8874511718     78.7179489135     -69.8340682983
 96 106    4   21     -0.4860476970     -9.8047552108     0.2514039993     0.3270331621     0.0660020589     -0.0090509500     52.8874511718     78.7179489135     -69.8340682983
 97  57    4   21     -0.4860476970     -9.8047552108     0.2514039993     0.3270331621     0.0660020589     -0.0090509500     52.8874511718     78.7179489135     -69.8340682983
 98   8    4   20     -0.3352053165     -9.7951784133     0.1268991470     0.3278321266     0.0486912584     -0.0242311954     53.5879440307     77.6636886596     -68.8219833374
 98 217    5   20     -0.1915459060     -9.8239097595     0.0239432382     0.3067928552     0.1032868862     0.0242390704     53.5879440307     77.6636886596     -68.8219833374
 99 168    5   21     -0.1915459060     -9.8239097595     0.0239432382     0.3067928552     0.1032868862     0.0242390704     53.5879440307     77.6636886596     -68.8219833374
100 120    7   24     -0.3136564254     -9.7856006622     0.0909842967     0.2985369205     0.1789218044     0.0881559181     53.5879440307     77.6636886596     -68.8219833374
101  72    8   27     -0.5602717399     -9.8215160369     0.3447826147     0.3131845235     0.1517571687     0.1059993624     53.5879440307     77.6636886596     -68.8219833374
102  24    7   28     -0.5602717399     -9.8215160369     0.3447826147     0.3131845235     0.1517571687     0.1059993624     53.5879440307     77.6636886596     -68.8219833374
102 232    7   27     -0.5028079986     -9.7472915649     0.2226721048     0.3494040727     0.0287172336     0.0772367858     53.5879440307     77.6636886596     -68.8219833374
103 184    6   25     -0.3328109979     -9.8095445632     0.0814070034     0.3619211196     -0.0431892013     0.0591270065     53.5879440307     77.6636886596     -68.8219833374
104 136    5   22     -0.3328109979     -9.8095445632     0.0814070034     0.3619211196     -0.0431892013     0.0591270065     53.5879440307     77.6636886596     -68.8219833374
105  89    5   23     -0.3471769332     -9.7448978424     -0.1149275422     0.3520672559     -0.0064370183     0.0756388616     52.7123260498     78.5422439575     -69.3280258178
106  41    6   25     -0.3519655704     -9.7999668121     0.0119716191     0.3137171506     0.0281845932     0.1089288825     52.7123260498     78.5422439575     -69.3280258178
106 249    6   28     -0.3519655704     -9.7999668121     0.0119716191     0.3137171506     0.0281845932     0.1089288825     52.7123260498     78.5422439575     -69.3280258178
107 202    6   31     -0.4094293594     -9.8119382858     0.1843629074     0.2948084354     0.0036831424     0.1243754506     52.7123260498     78.5422439575     -69.3280258178
108 154    6   30     -0.4381612300     -9.7640523910     0.2514039993     0.3083907604     -0.0527767276     0.1094615221     52.7123260498     78.5422439575     -69.3280258178
109 106    5   33     -0.4381612300     -9.7640523910     0.2514039993     0.3083907604     -0.0527767276     0.1094615221     52.7123260498     78.5422439575     -69.3280258178
110  58    3   31     -0.4214009761     -9.7616577148     0.1987288665     0.3334248542     -0.0834035491     0.0647197341     52.7123260498     78.5422439575     -69.3280258178
111  11    3   29     -0.3304166793     -9.8047552108     0.0718297100     0.3395502328     -0.1052417993     0.0530016469     52.7123260498     78.5422439575     -69.3280258178
111 219    5   29     -0.3304166793     -9.8047552108     0.0718297100     0.3395502328     -0.1052417993     0.0530016469     52.7123260498     78.5422439575     -69.3280258178
112 171    5   28     -0.3974577426     -9.8239097595     0.1077445626     0.3363543748     -0.0927247524     0.0767041444     52.7123260498     78.5422439575     -69.3280258178
113 123    5   30     -0.4477385520     -9.7329254150     0.0766183614     0.3262342214     -0.1297432422     0.0668502998     54.8138122558     77.4879837036     -68.9906616210
114  76    6   32     -0.4477385520     -9.7329254150     0.0766183614     0.3262342214     -0.1297432422     0.0668502998     54.8138122558     77.4879837036     -68.9906616210
115  28    5   35     -0.3998520660     -9.7664461135     0.0598580884     0.3137171506     -0.1553099870     0.0327613162     54.8138122558     77.4879837036     -68.9906616210
115 236    5   36     -0.4980193138     -9.7377147674     0.2849245071     0.2785629034     -0.1846052169     0.0383540391     54.8138122558     77.4879837036     -68.9906616210
116 188    6   36     -0.4980193138     -9.7377147674     0.2849245071     0.2785629034     -0.1846052169     0.0383540391     54.8138122558     77.4879837036     -68.9906616210
117 141    5   35     -0.2825301933     -9.8526420593     0.3352053165     0.2711059570     -0.2764856815     0.0079935417     54.8138122558     77.4879837036     -68.9906616210
118  93    4   35     -0.3064734458     -9.5126476287     0.0885899734     0.3254352569     -0.2988565444     0.0308970785     54.8138122558     77.4879837036     -68.9906616210
119  45    2   32     -0.3064734458     -9.5126476287     0.0885899734     0.3254352569     -0.2988565444     0.0308970785     54.8138122558     77.4879837036     -68.9906616210
119 253    1   27     -0.2777415513     -9.7496862411     0.2609812974     0.3443439960     -0.2812794494     0.0498058080     54.8138122558     77.4879837036     -68.9906616210
120 205    2   24     -0.3375996351     -9.7472915649     0.1676026582     0.3057275772     -0.2618380546     0.0942812728     53.2376976013     77.6636886596     -69.8340682983
121 157    1   22     -0.3375996351     -9.7472915649     0.1676026582     0.3057275772     -0.2618380546     0.0942812728     53.2376976013     77.6636886596     -69.8340682983
122 110    0   21     -0.2992904472     -9.8885564804     0.1676026582     0.2873514938     -0.2799478054     0.0974771118     53.2376976013     77.6636886596     -69.8340682983
123  62    0   20     -0.3136564254     -9.7760238647     0.1460537433     0.3091897487     -0.3153684139     0.0902864646     53.2376976013     77.6636886596     -69.8340682983
124  15   -1   20     -0.3136564254     -9.7760238647     0.1460537433     0.3091897487     -0.3153684139     0.0902864646     53.2376976013     77.6636886596     -69.8340682983
124 223   -2   18     -0.3711201906     -9.8023614883     0.1771799468     0.2828240394     -0.3750241279     0.0974771118     53.2376976013     77.6636886596     -69.8340682983
125 175   -2   17     -0.4214009761     -9.7927837371     0.1053502440     0.3054612636     -0.4035203933     0.0684482145     53.2376976013     77.6636886596     -69.8340682983
126 127   -3   17     -0.4214009761     -9.7927837371     0.1053502440     0.3054612636     -0.4035203933     0.0684482145     53.2376976013     77.6636886596     -69.8340682983
127  80   -4   17     -0.4405555725     -9.7784175872     -0.0191545906     0.3094560623     -0.4583823204     0.0548658895     53.2376976013     77.6636886596     -69.8340682983
128  32   -5   18     -0.2921074867     -9.7903900146     0.0646467447     0.2921452331     -0.5731663227     0.0503384494     52.5372009277     79.0693664550     -69.8340682983
128 240   -6   19     -0.2921074867     -9.7903900146     0.0646467447     0.2921452331     -0.5731663227     0.0503384494     52.5372009277     79.0693664550     -69.8340682983
129 192   -7   22     -0.3064734458     -9.8167276382     0.1029559254     0.2910799789     -0.6045920848     0.0663176536     52.5372009277     79.0693664550     -69.8340682983
130 144   -9   23     -0.2442210197     -9.7951784133     0.0430978250     0.3123855590     -0.5611819267     0.0468762826     52.5372009277     79.0693664550     -69.8340682983
131  96   -9   22     -0.2442210197     -9.7951784133     0.0430978250     0.3123855590     -0.5611819267     0.0468762826     52.5372009277     79.0693664550     -69.8340682983
132  48   -8   23     -0.2705585718     -9.8239097595     0.1699969768     0.3158477306     -0.5084505081     0.0724430179     52.5372009277     79.0693664550     -69.8340682983
133   0   -8   25     -0.4405555725     -9.7185602188     -0.0335205316     0.3243699550     -0.4727635860     0.0649860572     52.5372009277     79.0693664550     -69.8340682983
133 208   -8   25     -0.4405555725     -9.7185602188     -0.0335205316     0.3243699550     -0.4727635860     0.0649860572     52.5372009277     79.0693664550     -69.8340682983
134 160   -7   26     -0.2274607658     -9.8334875106     -0.0383091812     0.3161140441     -0.5049883842     0.0423488426     52.5372009277     79.0693664550     -69.8340682983
135 112   -8   30     -0.2777415513     -9.8119382858     0.0335205316     0.3097223758     -0.5036567687     0.0599259757     51.4864578247     79.0693664550     -70.1714324951
136  65  -10   34     -0.2777415513     -9.8119382858     0.0335205316     0.3097223758     -0.5036567687     0.0599259757     51.4864578247     79.0693664550     -70.1714324951
137  17  -11   38     -0.3567542552     -9.7784175872     0.1795742750     0.2950747489     -0.5215002059     0.0612575769     51.4864578247     79.0693664550     -70.1714324951
137 226  -11   41     -0.4477385520     -9.7640523910     0.1891515731     0.2953410625     -0.5915424346     0.0623228549     51.4864578247     79.0693664550     -70.1714324951
138 178  -10   39     -0.4477385520     -9.7640523910     0.1891515731     0.2953410625     -0.5915424346     0.0623228549     51.4864578247     79.0693664550     -70.1714324951
139 131  -11   36     -0.3399939537     -9.7975721359     0.1460537433     0.3241036415     -0.6416106224     0.0261033153     51.4864578247     79.0693664550     -70.1714324951
140  84  -12   35     -0.2945018005     -9.7712354660     0.1460537433     0.3299627065     -0.6221692562     0.0053303389     51.4864578247     79.0693664550     -70.1714324951
141  36  -12   33     -0.2945018005     -9.7712354660     0.1460537433     0.3299627065     -0.6221692562     0.0053303389     51.4864578247     79.0693664550     -70.1714324951
141 244  -12   35     -0.2873188495     -9.8358821868     0.2657699346     0.3102550268     -0.6711721420     0.0178473892     51.4864578247     79.0693664550     -70.1714324951
142 197  -12   37     -0.2681642532     -9.7616577148     0.1915459060     0.3163803815     -0.7212403297     0.0292991542     51.6615829467     79.2450790405     -70.0027465820
143 150  -12   35     -0.2681642532     -9.7616577148     0.1915459060     0.3163803815     -0.7212403297     0.0292991542     51.6615829467     79.2450790405     -70.0027465820
144 102  -12   33     -0.2729529142     -9.7832069396     0.2226721048     0.3142498016     -0.7358879566     0.0202442693     51.6615829467     79.2450790405     -70.0027465820
145  54  -11   31     -0.3567542552     -9.7784175872     0.2490096569     0.3179782867     -0.7326921463     0.0013355388     51.6615829467     79.2450790405     -70.0027465820
146   7  -10   29     -0.3567542552     -9.7784175872     0.2490096569     0.3179782867     -0.7326921463     0.0013355388     51.6615829467     79.2450790405     -70.0027465820
146 215  -10   26     -0.1867572593     -9.7592630386     0.1819685935     0.3073254823     -0.7755696773     0.0069282650     51.6615829467     79.2450790405     -70.0027465820
147 167  -11   25     -0.2274607658     -9.7808122634     0.1771799468     0.2868188381     -0.8115228652     0.0402182817     51.6615829467     79.2450790405     -70.0027465820
148 119  -12   26     -0.2274607658     -9.7808122634     0.1771799468     0.2868188381     -0.8115228652     0.0402182817     51.6615829467     79.2450790405     -70.0027465820
149  72  -12   24     -0.2154891252     -9.8263044357     0.0957729530     0.2828240394     -0.8986095428     0.0346255588     51.6615829467     79.2450790405     -70.0027465820
150  24  -13   23     -0.1699969768     -9.7832069396     0.1460537433     0.3121192455     -0.9239099502     0.0287665157     51.6615829467     79.2450790405     -70.0027465820
150 232  -14   24     -0.1699969768     -9.7832069396     0.1460537433     0.3121192455     -0.9239099502     0.0287665157     51.6615829467     79.2450790405     -70.0027465820
151 184  -14   24     -0.1604196929     -9.7257432937     0.0981672668     0.3057275772     -0.9183172225     0.0295654773     49.2098464965     79.2450790405     -71.0148391723
152 136  -14   24     -0.2011231899     -9.7592630386     0.1029559254     0.2631163358     -0.9872941970     0.0370224428     49.2098464965     79.2450790405     -71.0148391723
153  89  -14   24     -0.2011231899     -9.7592630386     0.1029559254     0.2631163358     -0.9872941970     0.0370224428     49.2098464965     79.2450790405     -71.0148391723
154  41  -17   27     -0.0670410633     -9.8598251342     0.1388707752     0.2524635314     -1.0826367187     0.0444794034     49.2098464965     79.2450790405     -71.0148391723
154 249  -18   27     -0.0598580884     -9.7257432937     -0.0143659424     0.2716385841     -1.1143288612     0.1006729602     49.2098464965     79.2450790405     -71.0148391723
155 202  -21   27     -0.0598580884     -9.7257432937     -0.0143659424     0.2716385841     -1.1143288612     0.1006729602     49.2098464965     79.2450790405     -71.0148391723
156 154  -24   30     -0.0263375616     -9.7520809173     0.0766183614     0.2729701995     -1.1311070919     0.1419525718     49.2098464965     79.2450790405     -71.0148391723
157 107  -23   30     -0.2585869789     -9.8310928344     0.2298550844     0.2806934833     -1.0128608942     0.0804326248     49.2098464965     79.2450790405     -71.0148391723
158  59  -25   31     -0.2585869789     -9.8310928344     0.2298550844     0.2806934833     -1.0128608942     0.0804326248     49.2098464965     79.2450790405     -71.0148391723
159  11  -23   28     -0.1699969768     -9.8119382858     0.2968961238     0.3342237949     -0.8791682243     -0.0242311954     47.1083564758     77.4879837036     -71.0148391723
159 220  -20   25     -0.1245048284     -9.7879953384     0.1843629074     0.3816287994     -0.6759658813     -0.0511295318     47.1083564758     77.4879837036     -71.0148391723
160 173  -16   22     -0.1245048284     -9.7879953384     0.1843629074     0.3816287994     -0.6759658813     -0.0511295318     47.1083564758     77.4879837036     -71.0148391723
161 126  -12   19     -0.2226721048     -9.7161655426     0.0119716191     0.3680464982     -0.6149785995     -0.0133120715     47.1083564758     77.4879837036     -71.0148391723
162  78  -11   22     -0.1891515731     -9.7472915649     0.0167602658     0.3153151035     -0.8312305450     0.0972107982     47.1083564758     77.4879837036     -71.0148391723
163  31  -12   24     -0.1891515731     -9.7472915649     0.0167602658     0.3153151035     -0.8312305450     0.0972107982     47.1083564758     77.4879837036     -71.0148391723
163 239  -15   27     -0.1604196929     -9.8239097595     0.1268991470     0.2830903530     -1.0615974664     0.1262396812     47.1083564758     77.4879837036     -71.0148391723
164 192  -17   29     0.0071829710     -9.8478536605     -0.0095772953     0.2809597969     -1.1633318662     0.0942812728     47.1083564758     77.4879837036     -71.0148391723
165 144  -19   29     0.0071829710     -9.8478536605     -0.0095772953     0.2809597969     -1.1633318662     0.0942812728     47.1083564758     77.4879837036     -71.0148391723
166  97  -19   32     -0.0838013267     -9.7832069396     0.1699969768     0.2844219398     -1.1633318662     0.1107931256     44.3063735961     77.4879837036     -71.0148391723
167  49  -18   33     -0.0430978250     -9.8071498870     0.1891515731     0.2937431526     -1.1209869384     0.0924170303     44.3063735961     77.4879837036     -71.0148391723
168   2  -20   32     -0.0430978250     -9.8071498870     0.1891515731     0.2937431526     -1.1209869384     0.0924170303     44.3063735961     77.4879837036     -71.0148391723
168 210  -20   32     -0.0407035017     -9.7879953384     0.1173218607     0.3057275772     -1.0538741350     0.1209132909     44.3063735961     77.4879837036     -71.0148391723
169 162  -19   30     -0.0574637699     -9.7568693161     0.0550694465     0.2905473232     -1.0109966993     0.1238428115     44.3063735961     77.4879837036     -71.0148391723
170 115  -18   29     -0.0574637699     -9.7568693161     0.0550694465     0.2905473232     -1.0109966993     0.1238428115     44.3063735961     77.4879837036     -71.0148391723
171  68  -18   29     -0.2370380401     -9.7808122634     0.0790126848     0.2977379608     -0.9974143981     0.1246417760     44.3063735961     77.4879837036     -71.0148391723
172  20  -19   29     -0.1652083396     -9.7832069396     0.0957729530     0.3027980327     -1.0062029361     0.0633881378     44.3063735961     77.4879837036     -71.0148391723
172 228  -20   30     -0.1652083396     -9.7832069396     0.0957729530     0.3027980327     -1.0062029361     0.0633881378     44.3063735961     77.4879837036     -71.0148391723
173 181  -21   32     -0.1221105098     -9.7688407897     0.0646467447     0.3054612636     -1.0085997581     0.0713777446     43.6058769226     78.5422439575     -72.3642883300
174 133  -20   34     0.0598580884     -9.8119382858     0.2346437215     0.2793618679     -1.0560047626     0.0884222316     43.6058769226     78.5422439575     -72.3642883300
175  86  -19   33     0.0598580884     -9.8119382858     0.2346437215     0.2793618679     -1.0560047626     0.0884222316     43.6058769226     78.5422439575     -72.3642883300
176  38  -19   34     -0.0814070034     -9.7927837371     0.3328109979     0.2636489868     -0.9710486412     0.0868243122     43.6058769226     78.5422439575     -72.3642883300
176 246  -18   31     -0.0335205316     -9.8047552108     0.2130948066     0.2593878507     -0.8842283248     0.1091952085     43.6058769226     78.5422439575     -72.3642883300
177 198  -17   27     -0.0335205316     -9.8047552108     0.2130948066     0.2593878507     -0.8842283248     0.1091952085     43.6058769226     78.5422439575     -72.3642883300
178 151  -15   25     -0.1556310415     -9.8119382858     0.0143659424     0.2671111583     -0.8863588333     0.1390230655     43.6058769226     78.5422439575     -72.3642883300
179 103  -15   23     -0.1508424043     -9.8167276382     0.1005615949     0.2844219398     -0.9334975242     0.1020045518     43.6058769226     78.5422439575     -72.3642883300
180  56  -17   22     -0.1508424043     -9.8167276382     0.1005615949     0.2844219398     -0.9334975242     0.1020045518     43.6058769226     78.5422439575     -72.3642883300
181   8  -19   23     -0.2202777862     -9.8167276382     0.0335205316     0.2926778793     -0.9923542976     0.0788347053     42.2048835754     78.5422439575     -72.3642883300
181 216  -20   25     -0.0718297100     -9.8263044357     0.0885899734     0.2998685359     -1.0506783723     0.0575290918     42.2048835754     78.5422439575     -72.3642883300
182 169  -20   26     -0.0718297100     -9.8263044357     0.0885899734     0.2998685359     -1.0506783723     0.0575290918     42.2048835754     78.5422439575     -72.3642883300
183 121  -20   27     -0.0143659424     -9.7879953384     0.1628140068     0.3118529319     -0.9444166183     0.0330276370     42.2048835754     78.5422439575     -72.3642883300
184  73  -17   25     0.0071829710     -9.7808122634     0.3208393812     0.3105213403     -0.8037995338     0.0506047677     42.2048835754     78.5422439575     -72.3642883300
185  25  -14   22     0.0071829710     -9.7808122634     0.3208393812     0.3105213403     -0.8037995338     0.0506047677     42.2048835754     78.5422439575     -72.3642883300
185 233  -12   19     -0.1676026582     -9.7879953384     0.1987288665     0.3049285888     -0.6469369888     0.0772367858     42.2048835754     78.5422439575     -72.3642883300
186 185  -11   17     -0.2490096569     -9.8023614883     -0.0071829710     0.3243699550     -0.6077879905     0.0540669345     42.2048835754     78.5422439575     -72.3642883300
187 138  -10   15     -0.2490096569     -9.8023614883     -0.0071829710     0.3243699550     -0.6077879905     0.0540669345     42.2048835754     78.5422439575     -72.3642883300
188  90   -9   14     -0.3806974601     -9.7664461135     -0.1819685935     0.3544641494     -0.7156476497     0.0143852233     42.2048835754     78.5422439575     -72.3642883300
189  42  -10   17     0.0071829710     -9.8143329620     -0.1364764571     0.3182446002     -0.9478787422     0.0103904235     39.7531471252     78.1908187866     -71.6895599365
189 251  -13   21     0.0071829710     -9.8143329620     -0.1364764571     0.3182446002     -0.9478787422     0.0103904235     39.7531471252     78.1908187866     -71.6895599365
190 203  -13   24     -0.1245048284     -9.7041940689     0.0957729530     0.3086570739     -1.0120619535     0.0484742069     39.7531471252     78.1908187866     -71.6895599365
191 155  -14   28     0.0478864765     -9.8358821868     0.2633756160     0.3017327547     -1.0336338281     0.0300981140     39.7531471252     78.1908187866     -71.6895599365
192 108  -15   32     0.0478864765     -9.8358821868     0.2633756160     0.3017327547     -1.0336338281     0.0300981140     39.7531471252     78.1908187866     -71.6895599365
193  60  -14   33     -0.0885899734     -9.8167276382     0.1029559254     0.3254352569     -0.9137898445     0.0122546625     39.7531471252     78.1908187866     -71.6895599365
194  13  -14   32     0.0047886476     -9.7616577148     0.1987288665     0.3126518964     -0.8922178268     0.0274349164     39.7531471252     78.1908187866     -71.6895599365
194 221  -14   32     0.0047886476     -9.7616577148     0.1987288665     0.3126518964     -0.8922178268     0.0274349164     39.7531471252     78.1908187866     -71.6895599365
195 174  -14   30     -0.0814070034     -9.7448978424     0.1747856235     0.3185109138     -0.8088596343     0.0719103813     39.7531471252     78.1908187866     -71.6895599365
196 126  -14   28     0.1268991470     -9.7951784133     0.0191545906     0.3054612636     -0.8157839775     0.0876232719     38.0019073486     78.8936614990     -73.0390167236
197  78  -14   27     0.1268991470     -9.7951784133     0.0191545906     0.3054612636     -0.8157839775     0.0876232719     38.0019073486     78.8936614990     -73.0390167236
198  30  -14   28     -0.0430978250     -9.7999668121     0.0167602658     0.3051949024     -0.8008700370     0.1113257646     38.0019073486     78.8936614990     -73.0390167236
198 238  -14   28     -0.1221105098     -9.7712354660     0.0407035017     0.3211741447     -0.8003374099     0.1177174448     38.0019073486     78.8936614990     -73.0390167236
199 190  -13   28     -0.1221105098     -9.7712354660     0.0407035017     0.3211741447     -0.8003374099     0.1177174448     38.0019073486     78.8936614990     -73.0390167236
200 142  -13   31     -0.2011231899     -9.7951784133     0.1197161788     0.3182446002     -0.8256378173     0.0822968578     38.0019073486     78.8936614990     -73.0390167236
201  95  -14   29     0.0119716191     -9.8119382858     0.2346437215     0.3296963930     -0.8245725631     0.0751062154     38.0019073486     78.8936614990     -73.0390167236
202  47  -13   27     0.0119716191     -9.8119382858     0.2346437215     0.3296963930     -0.8245725631     0.0751062154     38.0019073486     78.8936614990     -73.0390167236
202 255  -11   26     -0.0407035017     -9.7712354660     0.2657699346     0.3472734928     -0.6674437046     0.0596596527     38.0019073486     78.8936614990     -73.0390167236
203 207  -10   25     -0.0646467447     -9.7927837371     0.0885899734     0.3494040727     -0.5388110160     0.0290328311     36.2506675720     79.9479141235     -71.6895599365
204 159   -8   23     -0.0646467447     -9.7927837371     0.0885899734     0.3494040727     -0.5388110160     0.0290328311     36.2506675720     79.9479141235     -71.6895599365
205 112   -7   21     -0.1652083396     -9.8167276382     -0.0335205316     0.3541978359     -0.5475996017     0.0458110046     36.2506675720     79.9479141235     -71.6895599365
206  64   -8   21     -0.2490096569     -9.7592630386     0.0287318849     0.3664485454     -0.6461380958     0.0479415655     36.2506675720     79.9479141235     -71.6895599365
207  16   -6   21     -0.2490096569     -9.7592630386     0.0287318849     0.3664485454     -0.6461380958     0.0479415655     36.2506675720     79.9479141235     -71.6895599365
207 224   -6   22     -0.0550694465     -9.7664461135     0.0646467447     0.3571273803     -0.7625199317     0.0524690103     36.2506675720     79.9479141235     -71.6895599365
208 177   -6   25     0.0335205316     -9.7879953384     0.1221105098     0.3352890968     -0.8131207466     0.0665839767     36.2506675720     79.9479141235     -71.6895599365
209 129   -7   27     0.0335205316     -9.7879953384     0.1221105098     0.3352890968     -0.8131207466     0.0665839767     36.2506675720     79.9479141235     -71.6895599365
210  81   -8   27     0.1149275422     -9.7879953384     0.3160507440     0.3339574813     -0.7824940204     0.0876232719     36.2506675720     79.9479141235     -71.6895599365
211  33   -6   27     -0.0622524166     -9.7640523910     0.1029559254     0.3342237949     -0.7087233066     0.1113257646     34.6745529174     78.3665313720     -70.5087966918
211 241   -8   27     -0.0622524166     -9.7640523910     0.1029559254     0.3342237949     -0.7087233066     0.1113257646     34.6745529174     78.3665313720     -70.5087966918
212 194   -9   27     0.0000000000     -9.8191213607     0.1963345432     0.3235710144     -0.7571935653     0.1278376102     34.6745529174     78.3665313720     -70.5087966918
213 145  -10   27     0.0335205316     -9.7664461135     0.1412650966     0.3320932626     -0.7944784164     0.1334303379     34.6745529174     78.3665313720     -70.5087966918
214  98  -11   27     0.0335205316     -9.7664461135     0.1412650966     0.3320932626     -0.7944784164     0.1334303379     34.6745529174     78.3665313720     -70.5087966918
215  50  -10   27     -0.0095772953     -9.7544746398     0.2059118509     0.3272994995     -0.7247024536     0.1459473848     34.6745529174     78.3665313720     -70.5087966918
216   3   -9   26     0.0047886476     -9.8263044357     0.2274607658     0.3355554342     -0.6163101673     0.1368924975     34.6745529174     78.3665313720     -70.5087966918
216 211   -9   23     0.0047886476     -9.8263044357     0.2274607658     0.3355554342     -0.6163101673     0.1368924975     34.6745529174     78.3665313720     -70.5087966918
217 163   -9   24     -0.0047886476     -9.8143329620     0.0047886476     0.3573936939     -0.4951345443     0.1134563207     34.6745529174     78.3665313720     -70.5087966918
218 115   -8   24     -0.1556310415     -9.7209539413     0.0814070034     0.3427460670     -0.4266901969     0.0910854339     35.5501747131     78.8936614990     -71.0148391723
219  67   -8   25     -0.1556310415     -9.7209539413     0.0814070034     0.3427460670     -0.4266901969     0.0910854339     35.5501747131     78.8936614990     -71.0148391723
220  20   -8   28     -0.0598580884     -9.8191213607     0.3902747631     0.3328922033     -0.4210975170     0.0703124523     35.5501747131     78.8936614990     -71.0148391723
220 228   -7   27     -0.1388707752     -9.7736291885     0.1604196929     0.3368870258     -0.3949981212     0.0764378261     35.5501747131     78.8936614990     -71.0148391723
221 180   -6   26     -0.1388707752     -9.7736291885     0.1604196929     0.3368870258     -0.3949981212     0.0764378261     35.5501747131     78.8936614990     -71.0148391723
222 133   -6   25     -0.1891515731     -9.8167276382     0.2418267011     0.3358217477     -0.4333482265     0.0735083007     35.5501747131     78.8936614990     -71.0148391723
223  85   -5   23     -0.0263375616     -9.7808122634     0.3256280183     0.3382186412     -0.4583823204     0.0450120449     35.5501747131     78.8936614990     -71.0148391723
224  38   -4   22     -0.0263375616     -9.7808122634     0.3256280183     0.3382186412     -0.4583823204     0.0450120449     35.5501747131     78.8936614990     -71.0148391723
224 246   -3   21     0.1173218607     -9.7664461135     0.4573158264     0.3203751802     -0.3718282699     0.0519363689     35.5501747131     78.8936614990     -71.0148391723
225 198   -3   16     -0.1316878080     -9.7832069396     0.3471769332     0.3283648014     -0.2503862857     0.0671166181     35.5501747131     78.8936614990     -71.0148391723
226 151   -3   13     -0.1316878080     -9.7832069396     0.3471769332     0.3283648014     -0.2503862857     0.0671166181     35.5501747131     78.8936614990     -71.0148391723
227 103   -2   10     -0.0646467447     -9.7712354660     0.2777415513     0.3344901561     -0.2421303749     0.0580617332     33.4486846923     78.8936614990     -71.0148391723
228  56   -1    7     0.0550694465     -9.7688407897     0.3543598890     0.3113202810     -0.1973885726     0.0817642307     33.4486846923     78.8936614990     -71.0148391723
229   8    0    5     0.0550694465     -9.7688407897     0.3543598890     0.3113202810     -0.1973885726     0.0817642307     33.4486846923     78.8936614990     -71.0148391723
229 215    0    3     -0.0359148550     -9.7784175872     0.2202777862     0.2870851516     -0.1305422186     0.1017382383     33.4486846923     78.8936614990     -71.0148391723
230 167    0    2     -0.0718297100     -9.7975721359     0.2035175085     0.2852209091     -0.1193567638     0.1169184923     33.4486846923     78.8936614990     -71.0148391723
231 120    0    0     -0.0718297100     -9.7975721359     0.2035175085     0.2852209091     -0.1193567638     0.1169184923     33.4486846923     78.8936614990     -71.0148391723
232  72    0    0     -0.0646467447     -9.7999668121     0.1556310415     0.3046622753     -0.1036438822     0.1254407286     33.4486846923     78.8936614990     -71.0148391723
233  24    0    0     -0.1628140068     -9.8286991119     0.1268991470     0.3398165464     -0.0812729930     0.1291692142     33.4486846923     78.8936614990     -71.0148391723
233 232    0    0     -0.1628140068     -9.8286991119     0.1268991470     0.3398165464     -0.0812729930     0.1291692142     33.4486846923     78.8936614990     -71.0148391723
234 185    0    0     -0.1963345432     -9.8885564804     0.1795742750     0.3845583152     -0.0948553180     0.0620565366     33.2735595703     79.0693664550     -71.8582458496
235 137    0    0     -0.1125332117     -9.7832069396     0.2466153383     0.3909500122     -0.1316075086     -0.0197037525     33.2735595703     79.0693664550     -71.8582458496
236  89    0    0     -0.1125332117     -9.7832069396     0.2466153383     0.3909500122     -0.1316075086     -0.0197037525     33.2735595703     79.0693664550     -71.8582458496
237  41    0    0     0.0071829710     -9.7161655426     0.2466153383     0.3552631139     -0.1526467800     -0.0375472021     33.2735595703     79.0693664550     -71.8582458496
237 250    0    0     0.0119716191     -9.7401084899     0.2394323587     0.2910799789     -0.1542447090     0.0111893868     33.2735595703     79.0693664550     -71.8582458496
238 201    0    0     0.0119716191     -9.7401084899     0.2394323587     0.2910799789     -0.1542447090     0.0111893868     33.2735595703     79.0693664550     -71.8582458496
239 153    0    0     0.0502807998     -9.7329254150     0.2035175085     0.2442075967     -0.1483856678     0.0764378261     33.2735595703     79.0693664550     -71.8582458496
240 105    0    0     0.2801358699     -9.8789796829     0.2681642532     0.1882803726     -0.3047156095     0.1632581949     33.2735595703     79.0693664550     -71.8582458496
241  57    0    0     0.2801358699     -9.8789796829     0.2681642532     0.1882803726     -0.3047156095     0.1632581949     33.2735595703     79.0693664550     -71.8582458496
242   8    0    0     -0.0526751232     -9.8933458328     0.1149275422     0.2338211297     -0.2956607341     0.1382241010     32.9233131408     78.0151138305     -70.5087966918
242 217    0    0     -0.0981672668     -9.7856006622     0.1364764571     0.3019990921     -0.3020523786     0.0474089241     32.9233131408     78.0151138305     -70.5087966918
243 169   -2    2     -0.0981672668     -9.7856006622     0.1364764571     0.3019990921     -0.3020523786     0.0474089241     32.9233131408     78.0151138305     -70.5087966918
244 121   -2    2     0.2585869789     -9.7305316925     0.2657699346     0.2942757797     -0.3364076852     0.0559311676     32.9233131408     78.0151138305     -70.5087966918
245  73   -2    1     0.0119716191     -9.7616577148     0.1532367229     0.2806934833     -0.1403960609     0.1307671308     32.9233131408     78.0151138305     -70.5087966918
246  24   -2    1     0.0119716191     -9.7616577148     0.1532367229     0.2806934833     -0.1403960609     0.1307671308     32.9233131408     78.0151138305     -70.5087966918
246 232    0    0     -0.0933786296     -9.8358821868     0.0957729530     0.2852209091     -0.0844688320     0.1507411479     32.9233131408     78.0151138305     -70.5087966918
247 184    0    0     -0.0335205316     -9.7927837371     0.0622524166     0.3137171506     -0.0762129068     0.1347619295     32.9233131408     78.0151138305     -70.5087966918
248 137    0    0     -0.0335205316     -9.7927837371     0.0622524166     0.3137171506     -0.0762129068     0.1347619295     32.9233131408     78.0151138305     -70.5087966918
249  89    0    0     -0.0814070034     -9.7903900146     0.0526751232     0.3507356643     -0.0415912818     0.1736446857     32.7481880187     79.2450790405     -72.3642883300
250  40    0    0     -0.3040791034     -9.9891185760     0.0454921483     0.4253053188     -0.0692885828     0.1723130798     32.7481880187     79.2450790405     -72.3642883300
250 248    0    0     -0.3040791034     -9.9891185760     0.0454921483     0.4253053188     -0.0692885828     0.1723130798     32.7481880187     79.2450790405     -72.3642883300
251 200    0    0     -0.2178834438     -9.8861627578     0.1987288665     0.5278386116     -0.1118998050     0.0407509231     32.7481880187     79.2450790405     -72.3642883300
252 152    0    0     0.0263375616     -9.5533514022     0.4285839557     0.4980107307     -0.1326727747     -0.0079856662     32.7481880187     79.2450790405     -72.3642883300
253 104    0    0     0.0263375616     -9.5533514022     0.4285839557     0.4980107307     -0.1326727747     -0.0079856662     32.7481880187     79.2450790405     -72.3642883300
254  55    0    0     0.0215489125     -9.5677175521     0.3256280183     0.2825577259     -0.1366675853     0.1139889717     32.7481880187     79.2450790405     -72.3642883300
255   7    0    0     0.0742240333     -9.7640523910     0.2801358699     0.0732300567     -0.3736925125     0.2708515644     32.7481880187     79.2450790405     -72.3642883300
255 215   -1    2     0.0742240333     -9.7640523910     0.2801358699     0.0732300567     -0.3736925125     0.2708515644     32.7481880187     79.2450790405     -72.3642883300
  0 166   -3    2     0.0143659424     -9.8550367355     0.1460537433     0.0101121962     -0.4514580249     0.3211860656     33.7989311218     79.5964965820     -69.3280258178
  1 118   -3    2     -0.3184450626     -9.9843301773     -0.0670410633     0.1030579209     -0.2780835628     0.2604650497     33.7989311218     79.5964965820     -69.3280258178
  2  70   -5    4     -0.3184450626     -9.9843301773     -0.0670410633     0.1030579209     -0.2780835628     0.2604650497     33.7989311218     79.5964965820     -69.3280258178
  3  21   -4    2     -0.5339341640     -9.9627809524     -0.1125332117     0.3012001276     -0.1531794309     0.0737746238     33.7989311218     79.5964965820     -69.3280258178
  3 230   -2    1     -0.2514039993     -9.8286991119     0.0071829710     0.4628564834     -0.1846052169     -0.1709736108     33.7989311218     79.5964965820     -69.3280258178
  4 182   -2    1     -0.2514039993     -9.8286991119     0.0071829710     0.4628564834     -0.1846052169     -0.1709736108     33.7989311218     79.5964965820     -69.3280258178
  5 134    0    0     0.0430978250     -9.6419420242     0.2035175085     0.4910863876     -0.1979212188     -0.2380862951     33.7989311218     79.5964965820     -69.3280258178
  6  86    0    0     0.0909842967     -9.6778564453     0.2083061695     0.3792319297     -0.1617016792     -0.1179758906     33.7989311218     79.5964965820     -69.3280258178
  7  37    0    0     0.0909842967     -9.6778564453     0.2083061695     0.3792319297     -0.1617016792     -0.1179758906     33.7989311218     79.5964965820     -69.3280258178
  7 245    0    0     0.0335205316     -9.8119382858     0.1101388931     0.2854872226     -0.1230852484     0.0114557075     33.7989311218     79.5964965820     -69.3280258178
  8 197    0    0     -0.0263375616     -9.8167276382     0.0598580884     0.2777639627     -0.1015133142     0.0681819009     33.4486846923     79.9479141235     -71.0148391723
  9 149    0    0     -0.0263375616     -9.8167276382     0.0598580884     0.2777639627     -0.1015133142     0.0681819009     33.4486846923     79.9479141235     -71.0148391723
 10 101    0    0     -0.0143659424     -9.7927837371     0.0814070034     0.2980042648     -0.0937900352     0.0964118385     33.4486846923     79.9479141235     -71.0148391723
 11  54    0    0     -0.0861956501     -9.8430643081     0.0957729530     0.3030643701     -0.0916594696     0.1312997817     33.4486846923     79.9479141235     -71.0148391723
 12   5    0    0     -0.0861956501     -9.8430643081     0.0957729530     0.3030643701     -0.0916594696     0.1312997817     33.4486846923     79.9479141235     -71.0148391723
 12 213    0    0     -0.0478864765     -9.7903900146     0.0981672668     0.3275658130     -0.0913931465     0.1323650479     33.4486846923     79.9479141235     -71.0148391723
 13 165    0    0     -0.0909842967     -9.7592630386     0.1652083396     0.3238373279     -0.0868657112     0.1547359466     33.4486846923     79.9479141235     -71.0148391723
 14 118    0    0     -0.0909842967     -9.7592630386     0.1652083396     0.3238373279     -0.0868657112     0.1547359466     33.4486846923     79.9479141235     -71.0148391723
 15  70    0    0     -0.0574637699     -9.7377147674     0.1412650966     0.2806934833     -0.0983174705     0.1736446857     33.4486846923     79.9479141235     -71.0148391723
 16  22    0    0     -0.1819685935     -9.7784175872     0.0359148550     0.2495340108     -0.0788761091     0.1994777297     33.9740562438     79.0693664550     -71.1835174560
 16 230    0    0     -0.1819685935     -9.7784175872     0.0359148550     0.2495340108     -0.0788761091     0.1994777297     33.9740562438     79.0693664550     -71.1835174560
 17 182    0    0     -0.1532367229     -9.8095445632     0.0694353866     0.2639153003     -0.0828709030     0.1795037269     33.9740562438     79.0693664550     -71.1835174560
 18 134    0    0     -0.1723913097     -9.8119382858     0.0263375616     0.2777639627     -0.0892625904     0.1616602897     33.9740562438     79.0693664550     -71.1835174560
 19  86    0    0     -0.1723913097     -9.8119382858     0.0263375616     0.2777639627     -0.0892625904     0.1616602897     33.9740562438     79.0693664550     -71.1835174560
 20  38    0    0     -0.2657699346     -9.8286991119     0.0167602658     0.3129182100     -0.0964532375     0.1158532023     33.9740562438     79.0693664550     -71.1835174560
 20 246    0    0     -0.1652083396     -9.7999668121     0.0478864765     0.3557957410     -0.1124324440     0.0460773277     33.9740562438     79.0693664550     -71.1835174560
 21 198    0    0     -0.1652083396     -9.7999668121     0.0478864765     0.3557957410     -0.1124324440     0.0460773277     33.9740562438     79.0693664550     -71.1835174560
 22 150    0    0     -0.1771799468     -9.7664461135     0.1245048284     0.3624537467     -0.1057744383     0.0282338733     33.9740562438     79.0693664550     -71.1835174560
 23 102    0    0     -0.1221105098     -9.7903900146     0.0933786296     0.3307616710     -0.1108345270     0.0202442693     33.2735595703     78.7179489135     -71.1835174560
 24  54    0    0     -0.1221105098     -9.7903900146     0.0933786296     0.3307616710     -0.1108345270     0.0202442693     33.2735595703     78.7179489135     -71.1835174560
 25   6    0    0     -0.1197161788     -9.7664461135     0.0670410633     0.3078581333     -0.1004480361     0.0506047677     33.2735595703     78.7179489135     -71.1835174560
 25 213    0    0     -0.1436594247     -9.7999668121     0.0502807998     0.2870851516     -0.1023122787     0.0636544513     33.2735595703     78.7179489135     -71.1835174560
 26 166    0    0     -0.1436594247     -9.7999668121     0.0502807998     0.2870851516     -0.1023122787     0.0636544513     33.2735595703     78.7179489135     -71.1835174560
 27 118    0    0     -0.1963345432     -9.8334875106     0.0167602658     0.2998685359     -0.1015133142     0.0514037227     33.2735595703     78.7179489135     -71.1835174560
 28  70    0    0     -0.1173218607     -9.7856006622     0.0622524166     0.3241036415     -0.1041765213     0.0101241016     33.2735595703     78.7179489135     -71.1835174560
 29  23    0    0     -0.1173218607     -9.7856006622     0.0622524166     0.3241036415     -0.1041765213     0.0101241016     33.2735595703     78.7179489135     -71.1835174560
 29 231    0    0     -0.0598580884     -9.7544746398     0.0622524166     0.3004011631     -0.1121661186     0.0042650623     33.2735595703     78.7179489135     -71.1835174560
 30 183    0    0     -0.0502807998     -9.7760238647     0.0167602658     0.2708396434     -0.1031112432     0.0410172414     33.9740562438     78.7179489135     -71.5208816528
 31 135    0    0     -0.0502807998     -9.7760238647     0.0167602658     0.2708396434     -0.1031112432     0.0410172414     33.9740562438     78.7179489135     -71.5208816528
 32  87    0    0     -0.1029559254     -9.8215160369     -0.0119716191     0.2809597969     -0.0911268329     0.0633881378     33.9740562438     78.7179489135     -71.5208816528
 33  39    0    0     -0.0766183614     -9.8047552108     0.0502807998     0.3126518964     -0.0927247524     0.0516700506     33.9740562438     78.7179489135     -71.5208816528
 33 247    0    0     -0.0766183614     -9.8047552108     0.0502807998     0.3126518964     -0.0927247524     0.0516700506     33.9740562438     78.7179489135     -71.5208816528
 34 199    0    0     -0.0622524166     -9.8023614883     0.0215489125     0.3139834880     -0.0993827629     0.0556648492     33.9740562438     78.7179489135     -71.5208816528
 35 151    0    0     -0.0885899734     -9.7927837371     0.0047886476     0.3035969972     -0.0967195606     0.0732419776     33.9740562438     78.7179489135     -71.5208816528
 36 103    0    0     -0.0885899734     -9.7927837371     0.0047886476     0.3035969972     -0.0967195606     0.0732419776     33.9740562438     78.7179489135     -71.5208816528
 37  55    0    0     -0.1101388931     -9.8143329620     0.0071829710     0.3089233875     -0.1025785923     0.0703124523     33.9740562438     78.7179489135     -71.5208816528
 38   7    0    0     -0.0526751232     -9.8023614883     0.0095772953     0.3187772750     -0.1079050064     0.0511374044     32.0476913452     78.5422439575     -70.0027465820
 38 215    0    0     -0.0526751232     -9.8023614883     0.0095772953     0.3187772750     -0.1079050064     0.0511374044     32.0476913452     78.5422439575     -70.0027465820
 39 167    0    0     -0.0191545906     -9.7664461135     0.0023943238     0.3105213403     -0.1044428467     0.0649860572     32.0476913452     78.5422439575     -70.0027465820
 40 118    0    0     -0.0622524166     -9.8047552108     -0.0095772953     0.3105213403     -0.0881973075     0.0932159996     32.0476913452     78.5422439575     -70.0027465820
 41  71    0    0     -0.0622524166     -9.8047552108     -0.0095772953     0.3105213403     -0.0881973075     0.0932159996     32.0476913452     78.5422439575     -70.0027465820
 42  23    0    0     -0.1173218607     -9.8095445632     0.0239432382     0.3358217477     -0.0794087409     0.0910854339     32.0476913452     78.5422439575     -70.0027465820
 42 230    0    0     -0.0646467447     -9.7472915649     0.0694353866     0.3451429605     -0.0924584293     0.0692471790     32.0476913452     78.5422439575     -70.0027465820
 43 182    0    0     -0.0646467447     -9.7472915649     0.0694353866     0.3451429605     -0.0924584293     0.0692471790     32.0476913452     78.5422439575     -70.0027465820
 44 135    0    0     -0.0574637699     -9.7640523910     0.0359148550     0.3091897487     -0.0959205913     0.0908191108     32.0476913452     78.5422439575     -70.0027465820
 45  86    0    0     -0.1053502440     -9.7999668121     -0.0095772953     0.2833566665     -0.0919257926     0.1067983150     32.0476913452     78.5422439575     -70.0027465820
 46  38    0    0     -0.1053502440     -9.7999668121     -0.0095772953     0.2833566665     -0.0919257926     0.1067983150     32.0476913452     78.5422439575     -70.0027465820
 46 246    0    0     -0.0814070034     -9.7784175872     0.0023943238     0.2900146961     -0.0852677917     0.0980097579     31.6974449157     79.5964965820     -71.3522033691
 47 198    0    0     -0.1125332117     -9.7951784133     -0.0215489125     0.2940094757     -0.0850014686     0.0972107982     31.6974449157     79.5964965820     -71.3522033691
 48 151    0    0     -0.1125332117     -9.7951784133     -0.0215489125     0.2940094757     -0.0850014686     0.0972107982     31.6974449157     79.5964965820     -71.3522033691
 49 103    0    0     -0.0933786296     -9.7879953384     -0.0023943238     0.2990695476     -0.0991164398     0.0913517570     31.6974449157     79.5964965820     -71.3522033691
 50  55    0    0     -0.1268991470     -9.8119382858     -0.0359148550     0.2969389915     -0.1012470006     0.0958791923     31.6974449157     79.5964965820     -71.3522033691
 51   8    0    0     -0.1268991470     -9.8119382858     -0.0359148550     0.2969389915     -0.1012470006     0.0958791923     31.6974449157     79.5964965820     -71.3522033691
 51 216    0    0     -0.0933786296     -9.8167276382     -0.0311262083     0.3163803815     -0.1028449177     0.0812315845     31.6974449157     79.5964965820     -71.3522033691
 52 168    0    0     -0.0718297100     -9.7903900146     -0.0047886476     0.3267668485     -0.1057744383     0.0727093458     31.6974449157     79.5964965820     -71.3522033691
 53 120    0    0     -0.0718297100     -9.7903900146     -0.0047886476     0.3267668485     -0.1057744383     0.0727093458     31.6974449157     79.5964965820     -71.3522033691
 54  72    0    0     -0.0957729530     -9.7951784133     -0.0287318849     0.3262342214     -0.1017796397     0.0809652709     33.7989311218     78.5422439575     -70.6774749755
 55  24    0    0     -0.1292934894     -9.8191213607     -0.0502807998     0.3318269252     -0.0972521972     0.0809652709     33.7989311218     78.5422439575     -70.6774749755
 55 233    0    0     -0.1292934894     -9.8191213607     -0.0502807998     0.3318269252     -0.0972521972     0.0809652709     33.7989311218     78.5422439575     -70.6774749755
 56 185    0    0     -0.1173218607     -9.7832069396     -0.0023943238     0.3523335933     -0.0980511569     0.0522026920     33.7989311218     78.5422439575     -70.6774749755
 57 137    0    0     -0.0861956501     -9.7736291885     -0.0191545906     0.3374196529     -0.1028449177     0.0415498828     33.7989311218     78.5422439575     -70.6774749755
 58  90    0    0     -0.0861956501     -9.7736291885     -0.0191545906     0.3374196529     -0.1028449177     0.0415498828     33.7989311218     78.5422439575     -70.6774749755
 59  42    0    0     -0.1436594247     -9.8119382858     -0.0383091812     0.3113202810     -0.1020459651     0.0439467668     33.7989311218     78.5422439575     -70.6774749755
 59 251    0    0     -0.1364764571     -9.8263044357     -0.0454921483     0.3225057363     -0.1087039585     -0.0047898216     33.7989311218     78.5422439575     -70.6774749755
 60 203    0    0     -0.1364764571     -9.8263044357     -0.0454921483     0.3225057363     -0.1087039585     -0.0047898216     33.7989311218     78.5422439575     -70.6774749755
 61 156    0    0     -0.0119716191     -9.7903900146     -0.0119716191     0.3605895042     -0.1145630002     -0.0559232950     33.6238098144     80.1236267089     -69.1593399047
 62 108    0    0     0.0526751232     -9.7544746398     0.0191545906     0.3539315223     -0.1041765213     -0.0452704858     33.6238098144     80.1236267089     -69.1593399047
 63  60    0    0     0.0526751232     -9.7544746398     0.0191545906     0.3539315223     -0.1041765213     -0.0452704858     33.6238098144     80.1236267089     -69.1593399047
 64  12    0    0     0.0143659424     -9.7760238647     0.0023943238     0.3190435886     -0.0996490764     0.0008028969     33.6238098144     80.1236267089     -69.1593399047
 64 220    0    0     0.0191545906     -9.8119382858     -0.0191545906     0.3041296243     -0.1041765213     0.0231737947     33.6238098144     80.1236267089     -69.1593399047
 65 172    0    0     0.0191545906     -9.8119382858     -0.0191545906     0.3041296243     -0.1041765213     0.0231737947     33.6238098144     80.1236267089     -69.1593399047
 66 124    0    0     0.0550694465     -9.7927837371     -0.0047886476     0.3163803815     -0.1004480361     0.0431478023     33.6238098144     80.1236267089     -69.1593399047
 67  75    0    0     0.0311262083     -9.7951784133     -0.0119716191     0.3347564697     -0.0876646709     0.0721766996     33.6238098144     80.1236267089     -69.1593399047
 68  27    0    0     0.0311262083     -9.7951784133     -0.0119716191     0.3347564697     -0.0876646709     0.0721766996     33.6238098144     80.1236267089     -69.1593399047
 68 235    0    0     0.0239432382     -9.8382759094     -0.0526751232     0.3576600074     -0.0943226718     0.0775030994     32.2228164672     78.7179489135     -71.1835174560
 69 188    0    0     0.0526751232     -9.8143329620     0.0167602658     0.3901510429     -0.1007143497     0.0716440629     32.2228164672     78.7179489135     -71.1835174560
 70 139    0    0     0.0526751232     -9.8143329620     0.0167602658     0.3901510429     -0.1007143497     0.0716440629     32.2228164672     78.7179489135     -71.1835174560
 71  91    0    0     0.0407035017     -9.7401084899     0.0598580884     0.3941458511     -0.0937900352     0.1012055993     32.2228164672     78.7179489135     -71.1835174560
 72  43    0    0     0.0526751232     -9.7808122634     0.0335205316     0.3611221551     -0.0919257926     0.1299681663     32.2228164672     78.7179489135     -71.1835174560
 72 251    0    0     0.0526751232     -9.7808122634     0.0335205316     0.3611221551     -0.0919257926     0.1299681663     32.2228164672     78.7179489135     -71.1835174560
 73 203    0    0     0.0143659424     -9.7856006622     0.0957729530     0.3462082147     -0.0831372261     0.1600623369     32.2228164672     78.7179489135     -71.1835174560
 74 155    0    0     -0.0454921483     -9.7879953384     0.0550694465     0.3233046770     -0.0810066604     0.1723130798     32.2228164672     78.7179489135     -71.1835174560
 75 107    0    0     -0.0454921483     -9.7879953384     0.0550694465     0.3233046770     -0.0810066604     0.1723130798     32.2228164672     78.7179489135     -71.1835174560
 76  59    0    0     -0.0790126848     -9.8071498870     0.0526751232     0.3105213403     -0.0847351455     0.1619266033     34.3243064880     78.7179489135     -70.5087966918
 77  11   -8   -1     -0.0838013267     -9.7879953384     0.0239432382     0.3105213403     -0.1001817107     0.1328977108     34.3243064880     78.7179489135     -70.5087966918
 77 219    0    0     -0.0838013267     -9.7879953384     0.0239432382     0.3105213403     -0.1001817107     0.1328977108     34.3243064880     78.7179489135     -70.5087966918
 78 171   -1   -2     -0.0574637699     -9.7856006622     0.0430978250     0.3086570739     -0.1111008405     0.1044014453     34.3243064880     78.7179489135     -70.5087966918
 79 122    0    0     -0.0383091812     -9.7688407897     0.0502807998     0.2929441928     -0.1095029239     0.1044014453     34.3243064880     78.7179489135     -70.5087966918
 80  73   15   -1     -0.0383091812     -9.7688407897     0.0502807998     0.2929441928     -0.1095029239     0.1044014453     34.3243064880     78.7179489135     -70.5087966918
 81  25    0    0     -0.0981672668     -9.7999668121     0.0263375616     0.2724375486     -0.1020459651     0.1142552852     34.3243064880     78.7179489135     -70.5087966918
 81 233    1   -1     -0.1388707752     -9.8406705856     -0.0143659424     0.2748344182     -0.0969858741     0.1033361554     34.3243064880     78.7179489135     -70.5087966918
 82 186    0    0     -0.1388707752     -9.8406705856     -0.0143659424     0.2748344182     -0.0969858741     0.1033361554     34.3243064880     78.7179489135     -70.5087966918
 83 138    1   -1     -0.1149275422     -9.8358821868     -0.0478864765     0.3201088666     -0.0999153995     0.0545995712     34.3243064880     78.7179489135     -70.5087966918
 84  90    0    0     -0.0430978250     -9.7784175872     0.0119716191     0.3643180131     -0.1060407638     0.0167821049     33.9740562438     79.0693664550     -70.5087966918
 85  41    0 -128     -0.0430978250     -9.7784175872     0.0119716191     0.3643180131     -0.1060407638     0.0167821049     33.9740562438     79.0693664550     -70.5087966918
 85 249    0    0     -0.0335205316     -9.7784175872     0.0502807998     0.3651169538     -0.1009806752     0.0295654773     33.9740562438     79.0693664550     -70.5087966918
 86 201    0   -1     -0.0646467447     -9.7856006622     0.0742240333     0.3525999069     -0.0993827629     0.0404846048     33.9740562438     79.0693664550     -70.5087966918
 87 152    0    0     -0.0646467447     -9.7856006622     0.0742240333     0.3525999069     -0.0993827629     0.0404846048     33.9740562438     79.0693664550     -70.5087966918
 88 104    0   31     -0.0407035017     -9.7999668121     0.0502807998     0.3483387947     -0.1065734028     0.0298317956     33.9740562438     79.0693664550     -70.5087966918
 89  56    0    0     -0.0215489125     -9.7520809173     0.0526751232     0.3454092741     -0.1052417993     0.0362234783     33.9740562438     79.0693664550     -70.5087966918
 90   8    0    3     -0.0215489125     -9.7520809173     0.0526751232     0.3454092741     -0.1052417993     0.0362234783     33.9740562438     79.0693664550     -70.5087966918
 90 215    0    0     0.0071829710     -9.7975721359     0.0335205316     0.3363543748     -0.1001817107     0.0511374044     33.9740562438     79.0693664550     -70.5087966918
 91 167    0    0     0.0071829710     -9.7879953384     0.0526751232     0.3307616710     -0.0988501167     0.0647197341     33.9740562438     79.0693664550     -70.5087966918
 92 118    0    0     0.0071829710     -9.7879953384     0.0526751232     0.3307616710     -0.0988501167     0.0647197341     32.7481880187     79.2450790405     -71.0148391723
 93  70    0    0     0.0215489125     -9.7664461135     0.0742240333     0.3057275772     -0.1009806752     0.0918843841     32.7481880187     79.2450790405     -71.0148391723
 94  22    0    0     0.0215489125     -9.7664461135     0.0742240333     0.3057275772     -0.1009806752     0.0918843841     32.7481880187     79.2450790405     -71.0148391723
 94 229    0    0     -0.0287318849     -9.7832069396     0.0478864765     0.2793618679     -0.0967195606     0.1235764980     32.7481880187     79.2450790405     -71.0148391723
 95 181    0    0     -0.0478864765     -9.8023614883     -0.0071829710     0.2782965898     -0.0975185203     0.1243754506     32.7481880187     79.2450790405     -71.0148391723
 96 133    0    0     -0.0478864765     -9.8023614883     -0.0071829710     0.2782965898     -0.0975185203     0.1243754506     32.7481880187     79.2450790405     -71.0148391723
 97  85    0    0     -0.0263375616     -9.7832069396     0.0000000000     0.2980042648     -0.0969858741     0.1105268001     32.7481880187     79.2450790405     -71.0148391723
 98  36    0    0     -0.0287318849     -9.7808122634     0.0071829710     0.3006675004     -0.0924584293     0.1145216107     32.7481880187     79.2450790405     -71.0148391723
 98 243    0    0     -0.0287318849     -9.7808122634     0.0071829710     0.3006675004     -0.0924584293     0.1145216107     32.7481880187     79.2450790405     -71.0148391723
 99 195    0    0     -0.0670410633     -9.8143329620     -0.0311262083     0.3030643701     -0.0881973075     0.1243754506     32.2228164672     78.0151138305     -71.1835174560
100 147    0    0     -0.0909842967     -9.8095445632     -0.0143659424     0.3211741447     -0.0924584293     0.1054667234     32.2228164672     78.0151138305     -71.1835174560
101 100    0    0     -0.0909842967     -9.8095445632     -0.0143659424     0.3211741447     -0.0924584293     0.1054667234     32.2228164672     78.0151138305     -71.1835174560
102  52    0    0     -0.0694353866     -9.7808122634     -0.0023943238     0.3384849548     -0.0988501167     0.0889548683     32.2228164672     78.0151138305     -71.1835174560
103   5    0    0     -0.0574637699     -9.7664461135     0.0359148550     0.3398165464     -0.0969858741     0.0894875049     32.2228164672     78.0151138305     -71.1835174560
103 213    0    0     -0.0574637699     -9.7664461135     0.0359148550     0.3398165464     -0.0969858741     0.0894875049     32.2228164672     78.0151138305     -71.1835174560
104 165    0    0     -0.0526751232     -9.7832069396     0.0239432382     0.3288974285     -0.0959205913     0.0926833534     32.2228164672     78.0151138305     -71.1835174560
105 118    0    0     -0.0957729530     -9.8023614883     0.0047886476     0.3307616710     -0.0873983478     0.0913517570     32.2228164672     78.0151138305     -71.1835174560
106  70    0    0     -0.0957729530     -9.8023614883     0.0047886476     0.3307616710     -0.0873983478     0.0913517570     32.2228164672     78.0151138305     -71.1835174560
107  21    0    0     -0.0694353866     -9.8023614883     0.0191545906     0.3400828599     -0.0943226718     0.0684482145     34.1491813659     78.8936614990     -70.0027465820
107 229    0    0     -0.0646467447     -9.7832069396     0.0095772953     0.3403491973     -0.1007143497     0.0615238904     34.1491813659     78.8936614990     -70.0027465820
108 181    0    0     -0.0646467447     -9.7832069396     0.0095772953     0.3403491973     -0.1007143497     0.0615238904     34.1491813659     78.8936614990     -70.0027465820
109 133    0    0     -0.0478864765     -9.7808122634     0.0047886476     0.3310279846     -0.1039101958     0.0721766996     34.1491813659     78.8936614990     -70.0027465820
110  85    0    0     -0.0430978250     -9.7832069396     0.0311262083     0.3254352569     -0.1012470006     0.0865579891     34.1491813659     78.8936614990     -70.0027465820
111  37    0    0     -0.0430978250     -9.7832069396     0.0311262083     0.3254352569     -0.1012470006     0.0865579891     34.1491813659     78.8936614990     -70.0027465820
111 245    0    0     -0.0478864765     -9.8047552108     0.0239432382     0.3238373279     -0.0972521972     0.1041351199     34.1491813659     78.8936614990     -70.0027465820
112 197    0    0     -0.0814070034     -9.7951784133     0.0287318849     0.3283648014     -0.0956542778     0.1139889717     34.1491813659     78.8936614990     -70.0027465820
113 149    0    0     -0.0814070034     -9.7951784133     0.0287318849     0.3283648014     -0.0956542778     0.1139889717     34.1491813659     78.8936614990     -70.0027465820
114 102    0    0     -0.0909842967     -9.7999668121     -0.0119716191     0.3368870258     -0.0927247524     0.1105268001     33.4486846923     78.8936614990     -71.0148391723
115  54    0    0     -0.1292934894     -9.7832069396     0.0071829710     0.3547304868     -0.0879309844     0.1057330369     33.4486846923     78.8936614990     -71.0148391723
116   6    0    0     -0.1292934894     -9.7832069396     0.0071829710     0.3547304868     -0.0879309844     0.1057330369     33.4486846923     78.8936614990     -71.0148391723
116 214    0    0     -0.0885899734     -9.7856006622     0.0718297100     0.3536652088     -0.0948553180     0.0996076774     33.4486846923     78.8936614990     -71.0148391723
117 165    0    0     -0.1029559254     -9.7903900146     0.0454921483     0.3344901561     -0.0964532375     0.1041351199     33.4486846923     78.8936614990     -71.0148391723
118 118    0    0     -0.1029559254     -9.7903900146     0.0454921483     0.3344901561     -0.0964532375     0.1041351199     33.4486846923     78.8936614990     -71.0148391723
119  70    0    0     -0.1245048284     -9.7808122634     0.0454921483     0.3233046770     -0.0977848243     0.1020045518     33.4486846923     78.8936614990     -71.0148391723
120  22    0    0     -0.1149275422     -9.7832069396     0.0311262083     0.3187772750     -0.1017796397     0.0908191108     33.4486846923     78.8936614990     -71.0148391723
120 230    0    0     -0.1149275422     -9.7832069396     0.0311262083     0.3187772750     -0.1017796397     0.0908191108     33.4486846923     78.8936614990     -71.0148391723
121 183    0    0     -0.0838013267     -9.7808122634     0.0478864765     0.3195762157     -0.1028449177     0.0865579891     33.4486846923     78.8936614990     -71.0148391723
122 135    0    0     -0.1125332117     -9.7832069396     0.0550694465     0.3193099021     -0.1004480361     0.0937486362     33.4486846923     79.2450790405     -70.0027465820
123  87    0    0     -0.1125332117     -9.7832069396     0.0550694465     0.3193099021     -0.1004480361     0.0937486362     33.4486846923     79.2450790405     -70.0027465820
124  39    0    0     -0.1221105098     -9.8071498870     0.0335205316     0.3137171506     -0.1063070774     0.0862916755     33.4486846923     79.2450790405     -70.0027465820
124 246    0    0     -0.1316878080     -9.7999668121     0.0478864765     0.3169130086     -0.1079050064     0.0703124523     33.4486846923     79.2450790405     -70.0027465820
125 198    0    0     -0.1316878080     -9.7999668121     0.0478864765     0.3169130086     -0.1079050064     0.0703124523     33.4486846923     79.2450790405     -70.0027465820
126 150    0    0     -0.0838013267     -9.7808122634     0.0383091812     0.3139834880     -0.1097692375     0.0639207744     33.4486846923     79.2450790405     -70.0027465820
127 101    0    0     -0.1149275422     -9.7879953384     0.0191545906     0.3211741447     -0.1017796397     0.0724430179     33.4486846923     79.2450790405     -70.0027465820
128  54    0    0     -0.1149275422     -9.7879953384     0.0191545906     0.3211741447     -0.1017796397     0.0724430179     33.4486846923     79.2450790405     -70.0027465820
129   6    0    0     -0.1221105098     -9.7903900146     0.0311262083     0.3323595762     -0.1007143497     0.0697798204     33.4486846923     79.2450790405     -70.0027465820
129 213    0    0     -0.0933786296     -9.7975721359     -0.0119716191     0.3304953336     -0.1057744383     0.0612575769     33.4486846923     78.5422439575     -70.3401107788
130 166    0    0     -0.0933786296     -9.7975721359     -0.0119716191     0.3304953336     -0.1057744383     0.0612575769     33.4486846923     78.5422439575     -70.3401107788
131 119    0    0     -0.1053502440     -9.7999668121     0.0407035017     0.3472734928     -0.1007143497     0.0551322078     33.4486846923     78.5422439575     -70.3401107788
132  71    0    0     -0.0909842967     -9.7760238647     0.0718297100     0.3608558416     -0.1023122787     0.0404846048     33.4486846923     78.5422439575     -70.3401107788
133  23    0    0     -0.0909842967     -9.7760238647     0.0718297100     0.3608558416     -0.1023122787     0.0404846048     33.4486846923     78.5422439575     -70.3401107788
133 231    0    0     -0.1029559254     -9.8119382858     0.0502807998     0.3472734928     -0.1124324440     0.0242390704     33.4486846923     78.5422439575     -70.3401107788
134 183    0    0     -0.0766183614     -9.8023614883     0.0694353866     0.3592579126     -0.1214873313     -0.0050561428     33.4486846923     78.5422439575     -70.3401107788
135 135    0    0     -0.0766183614     -9.8023614883     0.0694353866     0.3592579126     -0.1214873313     -0.0050561428     33.4486846923     78.5422439575     -70.3401107788
136  88    0    0     -0.0023943238     -9.7712354660     0.1221105098     0.3757697582     -0.1174925327     -0.0218343138     33.4486846923     78.5422439575     -70.3401107788
137  41    0    0     0.0143659424     -9.7640523910     0.1005615949     0.3597905635     -0.1044428467     0.0146515440     33.2735595703     78.7179489135     -71.5208816528
137 248    0    0     0.0143659424     -9.7640523910     0.1005615949     0.3597905635     -0.1044428467     0.0146515440     33.2735595703     78.7179489135     -71.5208816528
138 200    0    0     -0.0047886476     -9.7760238647     0.0766183614     0.3323595762     -0.1065734028     0.0548658895     33.2735595703     78.7179489135     -71.5208816528
139 152    0    0     0.0023943238     -9.8167276382     0.0550694465     0.3110539674     -0.1225526094     0.0580617332     33.2735595703     78.7179489135     -71.5208816528
140 104    0    0     0.0023943238     -9.8167276382     0.0550694465     0.3110539674     -0.1225526094     0.0580617332     33.2735595703     78.7179489135     -71.5208816528
141  56    0    0     0.0047886476     -9.7808122634     0.0885899734     0.3134508371     -0.1220199704     0.0649860572     33.2735595703     78.7179489135     -71.5208816528
142   8    0    0     0.0407035017     -9.8071498870     0.0718297100     0.3118529319     -0.1188241243     0.0796336650     33.2735595703     78.7179489135     -71.5208816528
142 215    0    0     0.0407035017     -9.8071498870     0.0718297100     0.3118529319     -0.1188241243     0.0796336650     33.2735595703     78.7179489135     -71.5208816528
143 167    0    0     0.0574637699     -9.7903900146     0.0407035017     0.3171793222     -0.1047091603     0.1129236817     33.2735595703     78.7179489135     -71.5208816528
144 119    0    0     0.0287318849     -9.7856006622     0.0574637699     0.3147824287     -0.0836698722     0.1566001892     33.4486846923     79.2450790405     -69.6653900146
145  71    0    0     0.0287318849     -9.7856006622     0.0574637699     0.3147824287     -0.0836698722     0.1566001892     33.4486846923     79.2450790405     -69.6653900146
146  23    0    0     -0.0526751232     -9.7975721359     0.0526751232     0.3043959617     -0.0711528205     0.1928197288     33.4486846923     79.2450790405     -69.6653900146
146 231    0    0     -0.1149275422     -9.8430643081     0.0383091812     0.3137171506     -0.0764792251     0.1864280509     33.4486846923     79.2450790405     -69.6653900146
147 183    0    0     -0.1149275422     -9.8430643081     0.0383091812     0.3137171506     -0.0764792251     0.1864280509     33.4486846923     79.2450790405     -69.6653900146
148 135    0    0     -0.1364764571     -9.7927837371     0.0622524166     0.3430123805     -0.0873983478     0.1467463397     33.4486846923     79.2450790405     -69.6653900146
149  87    0    0     -0.1149275422     -9.8047552108     0.0814070034     0.3499367237     -0.0908605098     0.1227775335     33.4486846923     79.2450790405     -69.6653900146
150  39    0    0     -0.1149275422     -9.8047552108     0.0814070034     0.3499367237     -0.0908605098     0.1227775335     33.4486846923     79.2450790405     -69.6653900146
150 246    0    0     -0.1245048284     -9.7784175872     0.0909842967     0.3544641494     -0.0924584293     0.1089288825     33.4486846923     79.2450790405     -69.6653900146
151 199    0    0     -0.1149275422     -9.8071498870     0.0838013267     0.3486051082     -0.1025785923     0.0886885547     35.9004211425     79.2450790405     -72.3642883300
152 151    0    0     -0.1149275422     -9.8071498870     0.0838013267     0.3486051082     -0.1025785923     0.0886885547     35.9004211425     79.2450790405     -72.3642883300
153 102    0    0     -0.0670410633     -9.7784175872     0.0909842967     0.3565947055     -0.1057744383     0.0676492595     35.9004211425     79.2450790405     -72.3642883300
154  54    0    0     -0.0933786296     -9.7592630386     0.0981672668     0.3523335933     -0.0983174705     0.0700461387     35.9004211425     79.2450790405     -72.3642883300
155   6    0    0     -0.0933786296     -9.7592630386     0.0981672668     0.3523335933     -0.0983174705     0.0700461387     35.9004211425     79.2450790405     -72.3642883300
155 214    0    0     -0.1197161788     -9.7832069396     0.1125332117     0.3363543748     -0.0985837936     0.0708450984     35.9004211425     79.2450790405     -72.3642883300
156 166    0    0     -0.1412650966     -9.7903900146     0.1173218607     0.3283648014     -0.1073723554     0.0500721263     35.9004211425     79.2450790405     -72.3642883300
157 118    0    0     -0.1412650966     -9.7903900146     0.1173218607     0.3283648014     -0.1073723554     0.0500721263     35.9004211425     79.2450790405     -72.3642883300
158  69    0    0     -0.0574637699     -9.7784175872     0.1245048284     0.3206414937     -0.1196230888     0.0343592405     35.9004211425     79.2450790405     -72.3642883300
159  21    0    0     -0.0718297100     -9.7927837371     0.1268991470     0.3161140441     -0.1153619647     0.0476752471     35.9004211425     79.2450790405     -72.3642883300
159 229    0    0     -0.0718297100     -9.7927837371     0.1268991470     0.3161140441     -0.1153619647     0.0476752471     35.9004211425     79.2450790405     -72.3642883300
160 181    0    0     -0.0550694465     -9.7975721359     0.0909842967     0.3182446002     -0.1126987695     0.0551322078     33.0984382629     79.2450790405     -70.0027465820
161 133    0    0     -0.0670410633     -9.7999668121     0.0861956501     0.3307616710     -0.1057744383     0.0607249355     33.0984382629     79.2450790405     -70.0027465820
162  85    0    0     -0.0670410633     -9.7999668121     0.0861956501     0.3307616710     -0.1057744383     0.0607249355     33.0984382629     79.2450790405     -70.0027465820
163  36    0    0     -0.0263375616     -9.7808122634     0.0981672668     0.3352890968     -0.0948553180     0.0721766996     33.0984382629     79.2450790405     -70.0027465820
163 244    0    0     -0.0239432382     -9.7688407897     0.1053502440     0.3211741447     -0.0804740238     0.1062656760     33.0984382629     79.2450790405     -70.0027465820
164 196    0    0     -0.0239432382     -9.7688407897     0.1053502440     0.3211741447     -0.0804740238     0.1062656760     33.0984382629     79.2450790405     -70.0027465820
165 147    0    0     -0.0861956501     -9.7736291885     0.0933786296     0.3001348495     -0.0714191436     0.1374251365     33.0984382629     79.2450790405     -70.0027465820
166  99    0    0     -0.1268991470     -9.8167276382     0.0814070034     0.2849545955     -0.0828709030     0.1289029006     33.0984382629     79.2450790405     -70.0027465820
167  51    0    0     -0.1268991470     -9.8167276382     0.0814070034     0.2849545955     -0.0828709030     0.1289029006     33.0984382629     79.2450790405     -70.0027465820
168   2    0    0     -0.1292934894     -9.8095445632     0.0454921483     0.2932105064     -0.0993827629     0.1017382383     33.7989311218     77.4879837036     -72.0269241333
168 210    0    0     -0.1149275422     -9.8191213607     0.0742240333     0.3022654056     -0.1126987695     0.0788347053     33.7989311218     77.4879837036     -72.0269241333
169 162    0    0     -0.1149275422     -9.8191213607     0.0742240333     0.3022654056     -0.1126987695     0.0788347053     33.7989311218     77.4879837036     -72.0269241333
170 115    0    0     -0.0838013267     -9.8119382858     0.0215489125     0.3201088666     -0.1166935682     0.0631218194     33.7989311218     77.4879837036     -72.0269241333
171  67    0    0     -0.0885899734     -9.7951784133     0.0766183614     0.3390175819     -0.1097692375     0.0660513353     33.7989311218     77.4879837036     -72.0269241333
172  20    0    0     -0.0885899734     -9.7951784133     0.0766183614     0.3390175819     -0.1097692375     0.0660513353     33.7989311218     77.4879837036     -72.0269241333
172 228    0    0     -0.1053502440     -9.7951784133     0.0814070034     0.3496703863     -0.1148293256     0.0609912490     33.7989311218     77.4879837036     -72.0269241333
173 180    0    0     -0.0766183614     -9.7640523910     0.0909842967     0.3611221551     -0.1222862958     0.0436804437     33.7989311218     77.4879837036     -72.0269241333
174 133    0    0     -0.0766183614     -9.7640523910     0.0909842967     0.3611221551     -0.1222862958     0.0436804437     33.7989311218     77.4879837036     -72.0269241333
175  85    0    0     -0.1053502440     -9.7808122634     0.0909842967     0.3480724811     -0.1188241243     0.0391530036     33.6238098144     79.4207916259     -70.8461532592
176  37    0    0     -0.0407035017     -9.7688407897     0.1149275422     0.3387512683     -0.1190904502     0.0269022727     33.6238098144     79.4207916259     -70.8461532592
176 245    0    0     -0.0407035017     -9.7688407897     0.1149275422     0.3387512683     -0.1190904502     0.0269022727     33.6238098144     79.4207916259     -70.8461532592
177 197    0    0     -0.0287318849     -9.7832069396     0.1125332117     0.3270331621     -0.1129650831     0.0399519634     33.6238098144     79.4207916259     -70.8461532592
178 150    0    0     -0.0694353866     -9.7137708663     0.1532367229     0.3054612636     -0.1060407638     0.0612575769     33.6238098144     79.4207916259     -70.8461532592
179 102    0    0     -0.0694353866     -9.7137708663     0.1532367229     0.3054612636     -0.1060407638     0.0612575769     33.6238098144     79.4207916259     -70.8461532592
180  55    0    0     -0.0598580884     -9.8095445632     0.0598580884     0.2913462829     -0.0975185203     0.0798999786     33.6238098144     79.4207916259     -70.8461532592
181   7    0    0     -0.0861956501     -9.8263044357     0.0502807998     0.3185109138     -0.0937900352     0.0777694225     33.6238098144     79.4207916259     -70.8461532592
181 214    0    0     -0.0861956501     -9.8263044357     0.0502807998     0.3185109138     -0.0937900352     0.0777694225     33.6238098144     79.4207916259     -70.8461532592
182 166    0    0     -0.0335205316     -9.7951784133     0.0981672668     0.3488714456     -0.0975185203     0.0615238904     32.9233131408     77.3122711181     -70.8461532592
183 119    0    0     -0.0071829710     -9.7688407897     0.0909842967     0.3411481380     -0.0905941867     0.0788347053     32.9233131408     77.3122711181     -70.8461532592
184  71    0    0     -0.0071829710     -9.7688407897     0.0909842967     0.3411481380     -0.0905941867     0.0788347053     32.9233131408     77.3122711181     -70.8461532592
185  23    0    0     -0.0430978250     -9.7808122634     0.0790126848     0.3166466951     -0.0823382663     0.1006729602     32.9233131408     77.3122711181     -70.8461532592
185 231    0    0     -0.0622524166     -9.7975721359     0.0742240333     0.3057275772     -0.0858004188     0.0996076774     32.9233131408     77.3122711181     -70.8461532592
186 184    0    0     -0.0622524166     -9.7975721359     0.0742240333     0.3057275772     -0.0858004188     0.0996076774     32.9233131408     77.3122711181     -70.8461532592
187 136    0    0     -0.0670410633     -9.8047552108     0.0670410633     0.3097223758     -0.0929910659     0.0881559181     32.9233131408     77.3122711181     -70.8461532592
188  88    0    0     -0.0502807998     -9.7784175872     0.0718297100     0.3150487899     -0.1015133142     0.0769704627     32.9233131408     77.3122711181     -70.8461532592
