# Supplementary material for: A localization method for wireless capsule endoscopy using side wall cameras and IMU sensor
Source: Sci Rep. 2021 May 27;11:11204. doi: 10.1038/s41598-021-90523-w (PMC8160358; doi:10.1038/s41598-021-90523-w)
Supplement: Supplementary file 1 — Supplementary Information. [file 41598_2021_90523_MOESM1_ESM.zip › data/UL_4]

 66 107    0    0     -0.3064734458     -9.7736291885     0.0407035017     0.3251689434     -0.1198894023     0.0332939600     26.0934772491     78.1908187866     -48.7489013671
 67  59    0    0     -0.2705585718     -9.7999668121     0.0119716191     0.3198425292     -0.1148293256     0.0436804437     26.0934772491     78.1908187866     -48.7489013671
 68  11    0    0     -0.2897131729     -9.7903900146     0.0143659424     0.3299627065     -0.0999153995     0.0761715030     26.0934772491     78.1908187866     -48.7489013671
 68 219    0    0     -0.2897131729     -9.7903900146     0.0143659424     0.3299627065     -0.0999153995     0.0761715030     26.0934772491     78.1908187866     -48.7489013671
 69 171    0    0     -0.3615428924     -9.7975721359     0.0047886476     0.3427460670     -0.0919257926     0.0996076774     26.6188488006     77.6636886596     -47.2307701110
 70 122    0    0     -0.3567542552     -9.7544746398     0.0622524166     0.3533988475     -0.1044428467     0.0708450984     26.6188488006     77.6636886596     -47.2307701110
 71  74    0    0     -0.3567542552     -9.7544746398     0.0622524166     0.3533988475     -0.1044428467     0.0708450984     26.6188488006     77.6636886596     -47.2307701110
 72  26    0    0     -0.3136564254     -9.7712354660     0.0502807998     0.3355554342     -0.1100355625     0.0300981140     26.6188488006     77.6636886596     -47.2307701110
 72 233    0    0     -0.3112620830     -9.7975721359     0.0574637699     0.3118529319     -0.1015133142     0.0127873051     26.6188488006     77.6636886596     -47.2307701110
 73 185    0    0     -0.3112620830     -9.7975721359     0.0574637699     0.3118529319     -0.1015133142     0.0127873051     26.6188488006     77.6636886596     -47.2307701110
 74 137    0    0     -0.2729529142     -9.7832069396     0.0383091812     0.3091897487     -0.0999153995     0.0061293020     26.6188488006     77.6636886596     -47.2307701110
 75  89    0    0     -0.2394323587     -9.7951784133     0.0191545906     0.3187772750     -0.0975185203     0.0186463527     26.6188488006     77.6636886596     -47.2307701110
 76  41    0    0     -0.2394323587     -9.7951784133     0.0191545906     0.3187772750     -0.0975185203     0.0186463527     26.6188488006     77.6636886596     -47.2307701110
 76 249    0    0     -0.3112620830     -9.7736291885     0.0167602658     0.3195762157     -0.1041765213     0.0362234783     26.6188488006     77.6636886596     -47.2307701110
 77 201    0    0     -0.2897131729     -9.7472915649     0.0143659424     0.2950747489     -0.1182914848     -0.0007950217     26.6188488006     77.6636886596     -47.2307701110
 78 153    0    0     -0.2897131729     -9.7472915649     0.0143659424     0.2950747489     -0.1182914848     -0.0007950217     26.6188488006     77.6636886596     -47.2307701110
 79 105    0    0     -1.0487138032     -9.9627809524     0.1340821266     0.2711059570     -0.1406623744     -0.0420746517     26.6188488006     77.6636886596     -47.2307701110
 80  57    0    0     -0.0861956501     -9.7784175872     0.0071829710     0.3230383634     -0.2927311897     0.0029334573     26.6188488006     77.6636886596     -47.2307701110
 81   8    0    0     -0.0861956501     -9.7784175872     0.0071829710     0.3230383634     -0.2927311897     0.0029334573     26.6188488006     77.6636886596     -47.2307701110
 81 216    0    0     -0.0574637699     -9.8286991119     -0.0335205316     0.3398165464     -0.2242869138     0.0223748302     26.6188488006     77.6636886596     -47.2307701110
 82 168    0    0     -0.0598580884     -9.7975721359     0.0239432382     0.3651169538     -0.1582395076     0.0508710861     26.6188488006     77.6636886596     -47.2307701110
 83 120    0    0     -0.0598580884     -9.7975721359     0.0239432382     0.3651169538     -0.1582395076     0.0508710861     26.6188488006     77.6636886596     -47.2307701110
 84  72    0    0     -0.0957729530     -9.8071498870     0.0550694465     0.3600568771     -0.1081713199     0.1107931256     26.6188488006     77.6636886596     -47.2307701110
 85  23    0    0     -0.1843629074     -9.8071498870     0.0263375616     0.3619211196     -0.0820719528     0.1779057979     25.2178573608     78.3665313720     -48.2428588867
 85 231    0    0     -0.1843629074     -9.8071498870     0.0263375616     0.3619211196     -0.0820719528     0.1779057979     25.2178573608     78.3665313720     -48.2428588867
 86 183    0    0     -0.2442210197     -9.7281370162     0.0957729530     0.3656496047     -0.0788761091     0.2042715072     25.2178573608     78.3665313720     -48.2428588867
 87 135    0    0     -0.3471769332     -9.7496862411     0.0670410633     0.3339574813     -0.0828709030     0.1856291007     25.2178573608     78.3665313720     -48.2428588867
 88  87    0    0     -0.3471769332     -9.7496862411     0.0670410633     0.3339574813     -0.0828709030     0.1856291007     25.2178573608     78.3665313720     -48.2428588867
 89  39    0    0     -0.2825301933     -9.7496862411     0.0861956501     0.3065265178     -0.0959205913     0.1001403212     25.2178573608     78.3665313720     -48.2428588867
 89 247    0    0     -0.2466153383     -9.7975721359     0.0598580884     0.2785629034     -0.0977848243     0.0641870975     25.2178573608     78.3665313720     -48.2428588867
 90 199    0    0     -0.2466153383     -9.7975721359     0.0598580884     0.2785629034     -0.0977848243     0.0641870975     25.2178573608     78.3665313720     -48.2428588867
 91 152    0    0     -0.2537982940     -9.8239097595     0.0047886476     0.2884167480     -0.0983174705     0.0743072605     25.2178573608     78.3665313720     -48.2428588867
 92 103    0    0     -0.2346437215     -9.8191213607     -0.0071829710     0.3294300556     -0.1057744383     0.0796336650     27.1442203521     79.5964965820     -48.0741767883
 93  56    0    0     -0.2346437215     -9.8191213607     -0.0071829710     0.3294300556     -0.1057744383     0.0796336650     27.1442203521     79.5964965820     -48.0741767883
 94   8    0    0     -0.2490096569     -9.7688407897     0.0502807998     0.3584589719     -0.1063070774     0.0969444751     27.1442203521     79.5964965820     -48.0741767883
 94 215    0    0     -0.2442210197     -9.7640523910     0.0718297100     0.3571273803     -0.1023122787     0.1012055993     27.1442203521     79.5964965820     -48.0741767883
 95 167    0    0     -0.2442210197     -9.7640523910     0.0718297100     0.3571273803     -0.1023122787     0.1012055993     27.1442203521     79.5964965820     -48.0741767883
 96 119    0    0     -0.2490096569     -9.7616577148     0.0550694465     0.3430123805     -0.0959205913     0.1163858413     27.1442203521     79.5964965820     -48.0741767883
 97  71    0    0     -0.2968961238     -9.8310928344     0.0454921483     0.3283648014     -0.0932573890     0.1291692142     27.1442203521     79.5964965820     -48.0741767883
 98  23    0    0     -0.2968961238     -9.8310928344     0.0454921483     0.3283648014     -0.0932573890     0.1291692142     27.1442203521     79.5964965820     -48.0741767883
 98 231    0    0     -0.2657699346     -9.8334875106     0.0023943238     0.3403491973     -0.0945889949     0.1352945804     27.1442203521     79.5964965820     -48.0741767883
 99 183    0    0     -0.3232336997     -9.7832069396     0.0646467447     0.3643180131     -0.0895289134     0.1592633962     25.2178573608     78.0151138305     -49.2549476623
100 136    0    0     -0.3232336997     -9.7832069396     0.0646467447     0.3643180131     -0.0895289134     0.1592633962     25.2178573608     78.0151138305     -49.2549476623
101  88    0    0     -0.3663315296     -9.7281370162     0.1316878080     0.3472734928     -0.0913931465     0.1550022602     25.2178573608     78.0151138305     -49.2549476623
102  40    0    0     -0.3471769332     -9.7353200912     0.0861956501     0.3054612636     -0.0967195606     0.1017382383     25.2178573608     78.0151138305     -49.2549476623
102 248    0    0     -0.3471769332     -9.7353200912     0.0861956501     0.3054612636     -0.0967195606     0.1017382383     25.2178573608     78.0151138305     -49.2549476623
103 201    0    0     -0.3016848087     -9.7832069396     0.0670410633     0.2782965898     -0.0991164398     0.0660513353     25.2178573608     78.0151138305     -49.2549476623
104 153    0    0     -0.3112620830     -9.8334875106     0.0023943238     0.2849545955     -0.0972521972     0.0671166181     25.2178573608     78.0151138305     -49.2549476623
105 105    0    0     -0.3112620830     -9.8334875106     0.0023943238     0.2849545955     -0.0972521972     0.0671166181     25.2178573608     78.0151138305     -49.2549476623
106  57    0    0     -0.2945018005     -9.8095445632     0.0502807998     0.3286311149     -0.0996490764     0.0761715030     25.2178573608     78.0151138305     -49.2549476623
107   9    0    0     -0.3399939537     -9.7329254150     0.0766183614     0.3488714456     -0.1071060419     0.0817642307     26.0934772491     78.1908187866     -48.4115409851
107 217    0    0     -0.3399939537     -9.7329254150     0.0766183614     0.3488714456     -0.1071060419     0.0817642307     26.0934772491     78.1908187866     -48.4115409851
108 169    0    0     -0.3184450626     -9.7377147674     0.0814070034     0.3243699550     -0.1068397283     0.0684482145     26.0934772491     78.1908187866     -48.4115409851
109 121    0    0     -0.3232336997     -9.7712354660     0.0646467447     0.2921452331     -0.1025785923     0.0588606929     26.0934772491     78.1908187866     -48.4115409851
110  74    0    0     -0.3232336997     -9.7712354660     0.0646467447     0.2921452331     -0.1025785923     0.0588606929     26.0934772491     78.1908187866     -48.4115409851
111  26    0    0     -0.2897131729     -9.8286991119     0.0263375616     0.2913462829     -0.0980511569     0.0423488426     26.0934772491     78.1908187866     -48.4115409851
111 234    0    0     -0.2585869789     -9.8406705856     -0.0167602658     0.3206414937     -0.0940563583     0.0388866806     26.0934772491     78.1908187866     -48.4115409851
112 186    0    0     -0.2585869789     -9.8406705856     -0.0167602658     0.3206414937     -0.0940563583     0.0388866806     26.0934772491     78.1908187866     -48.4115409851
113 138    0    0     -0.2418267011     -9.7975721359     0.0239432382     0.3475398540     -0.0916594696     0.0719103813     26.0934772491     78.1908187866     -48.4115409851
114  90    0    0     -0.2609812974     -9.8023614883     0.0574637699     0.3589915990     -0.0881973075     0.1185164089     26.0934772491     78.1908187866     -48.4115409851
115  42    0    0     -0.2609812974     -9.8023614883     0.0574637699     0.3589915990     -0.0881973075     0.1185164089     26.0934772491     78.1908187866     -48.4115409851
115 250    0    0     -0.3088677406     -9.7688407897     0.0502807998     0.3637853622     -0.0879309844     0.1510074710     26.0934772491     77.8394012451     -48.7489013671
116 202    0    0     -0.3256280183     -9.7712354660     0.0718297100     0.3656496047     -0.0932573890     0.1523390769     26.0934772491     77.8394012451     -48.7489013671
117 154    0    0     -0.3256280183     -9.7712354660     0.0718297100     0.3656496047     -0.0932573890     0.1523390769     26.0934772491     77.8394012451     -48.7489013671
118 106    0    0     -0.3615428924     -9.7712354660     0.0766183614     0.3624537467     -0.0993827629     0.1315660953     26.0934772491     77.8394012451     -48.7489013671
119  58    0    0     -0.3711201906     -9.7353200912     0.1245048284     0.3451429605     -0.1015133142     0.1049340844     26.0934772491     77.8394012451     -48.7489013671
120  10    0    0     -0.3711201906     -9.7353200912     0.1245048284     0.3451429605     -0.1015133142     0.1049340844     26.0934772491     77.8394012451     -48.7489013671
120 218    0    0     -0.4022463798     -9.7712354660     0.1173218607     0.3118529319     -0.1041765213     0.0687145328     26.0934772491     77.8394012451     -48.7489013671
121 171    0    0     -0.3567542552     -9.7664461135     0.1125332117     0.2932105064     -0.1158946037     0.0114557075     26.0934772491     77.8394012451     -48.7489013671
122 123    0    0     -0.3567542552     -9.7664461135     0.1125332117     0.2932105064     -0.1158946037     0.0114557075     26.0934772491     77.8394012451     -48.7489013671
123  76    0    0     -0.2849245071     -9.7832069396     0.0766183614     0.2830903530     -0.1182914848     -0.0101162266     26.2686004638     78.0151138305     -47.5681343078
124  28    0    0     -0.2585869789     -9.8263044357     0.0478864765     0.2876177978     -0.1177588462     0.0077272205     26.2686004638     78.0151138305     -47.5681343078
124 236    0    0     -0.2585869789     -9.8263044357     0.0478864765     0.2876177978     -0.1177588462     0.0077272205     26.2686004638     78.0151138305     -47.5681343078
125 188    0    0     -0.2466153383     -9.8071498870     0.0742240333     0.3019990921     -0.1134977221     0.0319623589     26.2686004638     78.0151138305     -47.5681343078
126 140    0    0     -0.2442210197     -9.8310928344     0.0646467447     0.3137171506     -0.1057744383     0.0588606929     26.2686004638     78.0151138305     -47.5681343078
127  92    0    0     -0.2442210197     -9.8310928344     0.0646467447     0.3137171506     -0.1057744383     0.0588606929     26.2686004638     78.0151138305     -47.5681343078
128  44    0    0     -0.2514039993     -9.7951784133     0.0550694465     0.3318269252     -0.0985837936     0.0924170303     26.2686004638     78.0151138305     -47.5681343078
128 251    0    0     -0.2753472328     -9.7616577148     0.0383091812     0.3366206884     -0.0943226718     0.1131900072     26.2686004638     78.0151138305     -47.5681343078
129 203    0    0     -0.2753472328     -9.7616577148     0.0383091812     0.3366206884     -0.0943226718     0.1131900072     26.2686004638     78.0151138305     -47.5681343078
130 156    0    0     -0.3016848087     -9.7688407897     0.0622524166     0.3318269252     -0.0956542778     0.1102604866     24.6924839019     78.1908187866     -48.4115409851
131 108    0    0     -0.3184450626     -9.7760238647     0.0574637699     0.3161140441     -0.1007143497     0.0886885547     24.6924839019     78.1908187866     -48.4115409851
132  60    0    0     -0.3184450626     -9.7760238647     0.0574637699     0.3161140441     -0.1007143497     0.0886885547     24.6924839019     78.1908187866     -48.4115409851
133  12    0    0     -0.3136564254     -9.7975721359     0.0478864765     0.3102550268     -0.1041765213     0.0593933343     24.6924839019     78.1908187866     -48.4115409851
133 221    0    0     -0.2322494029     -9.8047552108     0.0814070034     0.3147824287     -0.1039101958     0.0615238904     24.6924839019     78.1908187866     -48.4115409851
134 172    0    0     -0.2322494029     -9.8047552108     0.0814070034     0.3147824287     -0.1039101958     0.0615238904     24.6924839019     78.1908187866     -48.4115409851
135 124    0    0     -0.2945018005     -9.8071498870     0.0430978250     0.3105213403     -0.1025785923     0.0852263832     24.6924839019     78.1908187866     -48.4115409851
136  76    0    0     -0.5315398693     -9.8502473831     0.1173218607     0.3086570739     -0.1063070774     0.0633881378     24.6924839019     78.1908187866     -48.4115409851
137  28    0    0     -0.5315398693     -9.8502473831     0.1173218607     0.3086570739     -0.1063070774     0.0633881378     24.6924839019     78.1908187866     -48.4115409851
137 236    0    0     -0.1484480619     -9.7137708663     0.0814070034     0.3179782867     -0.2069761037     0.0814979076     24.1671123504     78.3665313720     -48.5802230834
138 188    0    0     -0.2561926364     -9.7784175872     0.0071829710     0.2942757797     -0.1505162239     0.0785683870     24.1671123504     78.3665313720     -48.5802230834
139 140    0    0     -0.2561926364     -9.7784175872     0.0071829710     0.2942757797     -0.1505162239     0.0785683870     24.1671123504     78.3665313720     -48.5802230834
140  93    0    0     -0.2418267011     -9.7760238647     0.0215489125     0.3169130086     -0.1614353561     0.0711114168     24.1671123504     78.3665313720     -48.5802230834
141  45    0    0     -0.2729529142     -9.7808122634     0.0191545906     0.3187772750     -0.1438582181     0.0828295040     24.1671123504     78.3665313720     -48.5802230834
141 253    0    0     -0.2729529142     -9.7808122634     0.0191545906     0.3187772750     -0.1438582181     0.0828295040     24.1671123504     78.3665313720     -48.5802230834
142 205    0    0     -0.2945018005     -9.8167276382     0.0263375616     0.3251689434     -0.1169598817     0.0721766996     24.1671123504     78.3665313720     -48.5802230834
143 157    0    0     -0.1987288665     -9.7616577148     0.0502807998     0.3446103096     -0.1377328634     0.0703124523     24.1671123504     78.3665313720     -48.5802230834
144 110    0    0     -0.1987288665     -9.7616577148     0.0502807998     0.3446103096     -0.1377328634     0.0703124523     24.1671123504     78.3665313720     -48.5802230834
145  62    0    0     -0.2346437215     -9.7784175872     0.0502807998     0.3318269252     -0.1124324440     0.0868243122     26.4437255859     77.4879837036     -49.0862655639
146  14    0    0     -0.2609812974     -9.8167276382     0.0430978250     0.3296963930     -0.0945889949     0.1086625576     26.4437255859     77.4879837036     -49.0862655639
146 222    0    0     -0.2609812974     -9.8167276382     0.0430978250     0.3296963930     -0.0945889949     0.1086625576     26.4437255859     77.4879837036     -49.0862655639
147 174    0    0     -0.2418267011     -9.7832069396     0.0478864765     0.3438113212     -0.0908605098     0.1270386576     26.4437255859     77.4879837036     -49.0862655639
148 126    0    0     -0.3088677406     -9.7903900146     0.0478864765     0.3459419012     -0.0879309844     0.1510074710     26.4437255859     77.4879837036     -49.0862655639
149  77    0    0     -0.3088677406     -9.7903900146     0.0478864765     0.3459419012     -0.0879309844     0.1510074710     26.4437255859     77.4879837036     -49.0862655639
150  29    0    0     -0.1723913097     -9.7089824676     0.1077445626     0.3781666517     -0.0959205913     0.1787047624     26.4437255859     77.4879837036     -49.0862655639
150 237    0    0     -0.3878804397     -9.8239097595     0.0861956501     0.4016027927     -0.0969858741     0.2356972932     26.4437255859     77.4879837036     -49.0862655639
151 189    0    0     -0.3878804397     -9.8239097595     0.0861956501     0.4016027927     -0.0969858741     0.2356972932     26.4437255859     77.4879837036     -49.0862655639
152 141    0    0     -0.5890036106     -9.4264526367     0.1676026582     0.4114566802     -0.1060407638     0.1872270107     26.4437255859     77.4879837036     -49.0862655639
153  93    0    0     -0.3208393812     -9.8119382858     0.1053502440     0.3970753860     -0.1188241243     0.0157168283     26.2686004638     78.3665313720     -47.5681343078
154  45    0    0     -0.3208393812     -9.8119382858     0.1053502440     0.3970753860     -0.1188241243     0.0157168283     26.2686004638     78.3665313720     -47.5681343078
154 253    0    0     -0.3088677406     -9.7185602188     0.1987288665     0.3600568771     -0.1095029239     0.0178473892     26.2686004638     78.3665313720     -47.5681343078
155 205    0    0     -0.5004136562     -9.7879953384     0.1029559254     0.2964063644     -0.0969858741     0.0332939600     26.2686004638     78.3665313720     -47.5681343078
156 157    0    0     -0.5004136562     -9.7879953384     0.1029559254     0.2964063644     -0.0969858741     0.0332939600     26.2686004638     78.3665313720     -47.5681343078
157 109    0    0     -0.2921074867     -9.8861627578     0.0646467447     0.3001348495     -0.1198894023     -0.0649781799     26.2686004638     78.3665313720     -47.5681343078
158  61    0    0     -0.2849245071     -9.7903900146     0.0790126848     0.3217067718     -0.1132314085     -0.0279596805     26.2686004638     78.3665313720     -47.5681343078
159  13    0    0     -0.2849245071     -9.7903900146     0.0790126848     0.3217067718     -0.1132314085     -0.0279596805     26.2686004638     78.3665313720     -47.5681343078
159 221    0    0     -0.2873188495     -9.7975721359     0.0933786296     0.3653832674     -0.1225526094     -0.0284923171     26.2686004638     78.3665313720     -47.5681343078
160 173    0    0     -0.1915459060     -9.8143329620     0.1173218607     0.3954774856     -0.1502499008     -0.0511295318     26.2686004638     78.7179489135     -49.5923080444
161 126    0    0     -0.1915459060     -9.8143329620     0.1173218607     0.3954774856     -0.1502499008     -0.0511295318     26.2686004638     78.7179489135     -49.5923080444
162  78    0    0     -0.6201298236     -9.8382759094     0.0263375616     0.4037333488     -0.1744850397     -0.0556569671     26.2686004638     78.7179489135     -49.5923080444
163  30    0    0     0.2945018005     -9.4025087356     0.5506944656     0.4018691539     -0.2168299674     -0.0607170581     26.2686004638     78.7179489135     -49.5923080444
163 237    0    0     0.2945018005     -9.4025087356     0.5506944656     0.4018691539     -0.2168299674     -0.0607170581     26.2686004638     78.7179489135     -49.5923080444
164 189    0    0     -0.0574637699     -9.8334875106     0.0718297100     0.3374196529     -0.0407923173     -0.0300902414     26.2686004638     78.7179489135     -49.5923080444
165 141    0    0     -0.0957729530     -9.9532032012     0.0909842967     0.4636554241     -0.0514451265     0.0143852233     26.2686004638     78.7179489135     -49.5923080444
166  93    0    0     -0.0957729530     -9.9532032012     0.0909842967     0.4636554241     -0.0514451265     0.0143852233     26.2686004638     78.7179489135     -49.5923080444
167  45    0    0     -0.0143659424     -9.7209539413     0.2202777862     0.5717813968     -0.0831372261     0.0737746238     26.2686004638     78.7179489135     -49.5923080444
167 253    0    0     -0.3423882961     -9.6227865219     0.0838013267     0.4804335594     -0.0796750640     0.1643234729     26.4437255859     78.8936614990     -49.0862655639
168 205    0    0     -0.3423882961     -9.6227865219     0.0838013267     0.4804335594     -0.0796750640     0.1643234729     26.4437255859     78.8936614990     -49.0862655639
169 157    0    0     -0.2801358699     -9.9460210800     0.4597101688     0.3608558416     -0.1534457445     0.0862916755     26.4437255859     78.8936614990     -49.0862655639
170 109    0    1     -0.2274607658     -9.7832069396     0.3471769332     0.4298327445     -0.1854041671     -0.0095835857     26.4437255859     78.8936614990     -49.0862655639
171  61    0    3     -0.2274607658     -9.7832069396     0.3471769332     0.4298327445     -0.1854041671     -0.0095835857     26.4437255859     78.8936614990     -49.0862655639
172  14    0    6     0.0047886476     -9.7664461135     0.1532367229     0.3704433679     -0.2365376472     0.0189126663     26.4437255859     78.8936614990     -49.0862655639
172 222    1   11     -0.1268991470     -9.7879953384     0.1125332117     0.3398165464     -0.2170962810     0.1573991537     26.4437255859     78.8936614990     -49.0862655639
173 174    3   14     -0.1268991470     -9.7879953384     0.1125332117     0.3398165464     -0.2170962810     0.1573991537     26.4437255859     78.8936614990     -49.0862655639
174 127    4   18     -0.2011231899     -9.7999668121     0.3088677406     0.2993358612     -0.2272164344     0.1936186790     26.4437255859     78.8936614990     -49.0862655639
175  80    5   21     0.0047886476     -9.8047552108     0.4285839557     0.2458055257     -0.1694249534     0.0751062154     24.1671123504     78.0151138305     -49.2549476623
176  32    5   23     0.0047886476     -9.8047552108     0.4285839557     0.2458055257     -0.1694249534     0.0751062154     24.1671123504     78.0151138305     -49.2549476623
176 240    4   24     0.1149275422     -9.7616577148     0.3543598890     0.2617847442     0.0460280466     -0.0135783922     24.1671123504     78.0151138305     -49.2549476623
177 192    4   22     -0.0023943238     -9.8741912841     0.2274607658     0.2870851516     0.2023579835     0.0127873051     24.1671123504     78.0151138305     -49.2549476623
178 144    5   23     -0.0023943238     -9.8741912841     0.2274607658     0.2870851516     0.2023579835     0.0127873051     24.1671123504     78.0151138305     -49.2549476623
179  96    5   21     -0.2178834438     -9.7233486175     0.0957729530     0.3193099021     0.1970315742     0.1105268001     24.1671123504     78.0151138305     -49.2549476623
180  48    5   22     -0.1460537433     -9.7856006622     0.1053502440     0.2948084354     0.1323157787     0.1448821067     24.1671123504     78.0151138305     -49.2549476623
181   0    5   24     -0.1460537433     -9.7856006622     0.1053502440     0.2948084354     0.1323157787     0.1448821067     24.1671123504     78.0151138305     -49.2549476623
181 208    4   26     -0.3926690864     -9.8023614883     0.2681642532     0.2812261104     0.0715947866     0.1352945804     24.1671123504     78.0151138305     -49.2549476623
182 160    3   28     -0.2992904472     -9.8670082092     0.3399939537     0.3041296243     -0.0418576002     0.0498058080     25.7432289123     77.1365661621     -49.7609901428
183 112    4   29     -0.2992904472     -9.8670082092     0.3399939537     0.3041296243     -0.0418576002     0.0498058080     25.7432289123     77.1365661621     -49.7609901428
184  64    4   28     -0.1101388931     -9.7975721359     0.2514039993     0.3352890968     -0.0642284870     -0.0021266267     25.7432289123     77.1365661621     -49.7609901428
185  16    3   24     -0.2226721048     -9.7185602188     0.1221105098     0.3400828599     -0.0858004188     0.0596596527     25.7432289123     77.1365661621     -49.7609901428
185 224    4   24     -0.2226721048     -9.7185602188     0.1221105098     0.3400828599     -0.0858004188     0.0596596527     25.7432289123     77.1365661621     -49.7609901428
186 177    3   24     -0.2633756160     -9.7329254150     0.0383091812     0.3166466951     -0.2429293155     0.1821669387     25.7432289123     77.1365661621     -49.7609901428
187 130    4   26     -0.2681642532     -9.8047552108     0.2346437215     0.2719049215     -0.4282881736     0.2554049491     25.7432289123     77.1365661621     -49.7609901428
188  82    3   29     -0.2681642532     -9.8047552108     0.2346437215     0.2719049215     -0.4282881736     0.2554049491     25.7432289123     77.1365661621     -49.7609901428
189  35    2   31     -0.3208393812     -9.7664461135     0.0023943238     0.2798944950     -0.4618444919     0.1768405199     25.7432289123     77.1365661621     -49.7609901428
189 243    3   36     -0.1676026582     -9.8885564804     0.3423882961     0.2764323234     -0.5238971233     0.1821669387     25.7432289123     77.1365661621     -49.7609901428
190 196    3   37     -0.1676026582     -9.8885564804     0.3423882961     0.2764323234     -0.5238971233     0.1821669387     25.7432289123     77.1365661621     -49.7609901428
191 149    3   36     0.0526751232     -9.7808122634     0.2298550844     0.3408818244     -0.4165700912     0.1145216107     25.9183521270     78.7179489135     -49.2549476623
192 101    3   37     -0.1340821266     -9.7544746398     0.0790126848     0.3573936939     -0.2067097663     0.0804326248     25.9183521270     78.7179489135     -49.2549476623
193  53    4   38     -0.1340821266     -9.7544746398     0.0790126848     0.3573936939     -0.2067097663     0.0804326248     25.9183521270     78.7179489135     -49.2549476623
194   6    5   38     -0.2490096569     -9.7712354660     0.2178834438     0.3408818244     -0.1497172737     0.1158532023     25.9183521270     78.7179489135     -49.2549476623
194 214    5   40     -0.1723913097     -9.7329254150     0.2609812974     0.3424797296     -0.1095029239     0.1052003979     25.9183521270     78.7179489135     -49.2549476623
195 167    5   43     -0.1723913097     -9.7329254150     0.2609812974     0.3424797296     -0.1095029239     0.1052003979     25.9183521270     78.7179489135     -49.2549476623
196 119    5   40     -0.1029559254     -9.8310928344     0.3184450626     0.3363543748     -0.0730170631     0.1430178642     25.9183521270     78.7179489135     -49.2549476623
197  72    6   42     -0.2537982940     -9.7616577148     0.1795742750     0.3366206884     -0.0607663345     0.1952166080     25.9183521270     78.7179489135     -49.2549476623
198  24    6   40     -0.2537982940     -9.7616577148     0.1795742750     0.3366206884     -0.0607663345     0.1952166080     25.9183521270     78.7179489135     -49.2549476623
198 232    4   39     -0.2729529142     -9.7712354660     0.3232336997     0.3166466951     -0.1414613485     0.2255771160     26.9690971374     77.6636886596     -48.9175834655
199 185    3   42     -0.2801358699     -9.8909511566     0.2801358699     0.3217067718     -0.0783434629     0.1424852371     26.9690971374     77.6636886596     -48.9175834655
200 137    2   40     -0.2801358699     -9.8909511566     0.2801358699     0.3217067718     -0.0783434629     0.1424852371     26.9690971374     77.6636886596     -48.9175834655
201  89    2   41     -0.4309782505     -9.8215160369     0.2681642532     0.3464745521     -0.0088339004     0.0527353286     26.9690971374     77.6636886596     -48.9175834655
202  41    3   40     -0.3064734458     -9.7879953384     0.2705585718     0.3398165464     -0.0056380629     0.0394193191     26.9690971374     77.6636886596     -48.9175834655
202 249    3   38     -0.3064734458     -9.7879953384     0.2705585718     0.3398165464     -0.0056380629     0.0394193191     26.9690971374     77.6636886596     -48.9175834655
203 201    2   36     -0.1939402198     -9.7712354660     0.3040791034     0.3113202810     -0.0285415935     0.1217122554     26.9690971374     77.6636886596     -48.9175834655
204 154    3   36     -0.3040791034     -9.8670082092     0.3998520660     0.3379523277     -0.0338680005     0.2199843883     26.9690971374     77.6636886596     -48.9175834655
205 105    2   38     -0.3040791034     -9.8670082092     0.3998520660     0.3379523277     -0.0338680005     0.2199843883     26.9690971374     77.6636886596     -48.9175834655
206  57    2   36     -0.3328109979     -9.6587018966     0.7135085105     0.3640516757     0.1046184897     0.1821669387     27.1442203521     77.4879837036     -48.0741767883
207   9    1   36     -0.6392844200     -9.8215160369     0.2729529142     0.3624537467     0.1869114112     0.1262396812     27.1442203521     77.4879837036     -48.0741767883
207 217    0   32     -0.6392844200     -9.8215160369     0.2729529142     0.3624537467     0.1869114112     0.1262396812     27.1442203521     77.4879837036     -48.0741767883
208 169    0   25     -0.4214009761     -9.8310928344     0.2873188495     0.3896183967     0.1349789857     0.0143852233     27.1442203521     77.4879837036     -48.0741767883
209 122   -1   26     -0.4429498672     -9.7305316925     0.1723913097     0.3619211196     0.0870413494     0.0330276370     27.1442203521     77.4879837036     -48.0741767883
210  74    0   27     -0.4429498672     -9.7305316925     0.1723913097     0.3619211196     0.0870413494     0.0330276370     27.1442203521     77.4879837036     -48.0741767883
211  26    0   30     -0.4022463798     -9.7089824676     0.1053502440     0.3326258897     -0.0221499133     0.0918843841     27.1442203521     77.4879837036     -48.0741767883
211 234    2   31     -0.1628140068     -9.7903900146     0.3304166793     0.3315606117     -0.0562388896     0.0761715030     27.1442203521     77.4879837036     -48.0741767883
212 186    3   31     -0.1628140068     -9.7903900146     0.3304166793     0.3315606117     -0.0562388896     0.0761715030     27.1442203521     77.4879837036     -48.0741767883
213 138    2   33     0.2035175085     -9.7592630386     0.2873188495     0.3304953336     0.1458981037     0.0061293020     27.3193454742     79.0693664550     -49.5923080444
214  89    3   34     -0.2107004880     -9.7903900146     0.2178834438     0.2945421028     0.3845209598     0.0482078838     27.3193454742     79.0693664550     -49.5923080444
215  41    3   38     -0.2107004880     -9.7903900146     0.2178834438     0.2945421028     0.3845209598     0.0482078838     27.3193454742     79.0693664550     -49.5923080444
215 248    2   38     -0.5075965881     -9.7736291885     0.3471769332     0.2982706069     0.3906463432     0.0652523756     27.3193454742     79.0693664550     -49.5923080444
216 200    2   35     -0.1963345432     -9.7736291885     0.3902747631     0.3118529319     0.3451056003     0.0407509231     27.3193454742     79.0693664550     -49.5923080444
217 152    1   35     -0.1963345432     -9.7736291885     0.3902747631     0.3118529319     0.3451056003     0.0407509231     27.3193454742     79.0693664550     -49.5923080444
218 104    0   36     -0.3495712518     -9.8095445632     0.4118237018     0.2932105064     0.4087560653     0.0572627735     27.3193454742     79.0693664550     -49.5923080444
219  56    0   34     -0.3495712518     -9.8095445632     0.4118237018     0.2932105064     0.4087560653     0.0572627735     27.3193454742     79.0693664550     -49.5923080444
220   7    1   33     -0.1508424043     -9.7640523910     0.3423882961     0.3147824287     0.4516336441     0.0388866806     27.3193454742     79.0693664550     -49.5923080444
220 215    1   29     -0.1939402198     -9.8454589843     0.2154891252     0.3214404582     0.5392529964     0.0386203575     26.9690971374     79.0693664550     -49.5923080444
221 167    0   23     -0.1939402198     -9.8454589843     0.2154891252     0.3214404582     0.5392529964     0.0386203575     26.9690971374     79.0693664550     -49.5923080444
222 119    0   21     -0.3902747631     -9.7664461135     0.0885899734     0.3555294275     0.5930496215     0.0591270065     26.9690971374     79.0693664550     -49.5923080444
223  71    0   21     -0.6273128509     -9.8167276382     0.0766183614     0.3709759950     0.5230074405     0.0138525891     26.9690971374     79.0693664550     -49.5923080444
224  23    0   23     -0.6273128509     -9.8167276382     0.0766183614     0.3709759950     0.5230074405     0.0138525891     26.9690971374     79.0693664550     -49.5923080444
224 230    0   26     -0.4333725929     -9.8119382858     0.1364764571     0.3818951129     0.2867815017     0.0332939600     26.9690971374     79.0693664550     -49.5923080444
225 182    0   29     -0.3735145092     -9.7257432937     0.0909842967     0.3592579126     0.1323157787     0.0857590293     26.9690971374     79.0693664550     -49.5923080444
226 134   -1   31     -0.3735145092     -9.7257432937     0.0909842967     0.3592579126     0.1323157787     0.0857590293     26.9690971374     79.0693664550     -49.5923080444
227  86    0   34     -0.4477385520     -9.7975721359     0.2298550844     0.3368870258     0.0119390714     0.1078636050     26.9690971374     79.0693664550     -49.5923080444
228  38    0   36     -0.3256280183     -9.7879953384     0.1963345432     0.3467408657     -0.0945889949     0.1086625576     26.9690971374     79.0693664550     -49.5923080444
228 246    0   36     -0.3256280183     -9.7879953384     0.1963345432     0.3467408657     -0.0945889949     0.1086625576     26.9690971374     79.0693664550     -49.5923080444
229 198    1   40     -0.2107004880     -9.8167276382     0.2537982940     0.3363543748     -0.0706201791     0.0822968578     25.5681037902     79.4207916259     -48.2428588867
230 150    1   42     -0.3088677406     -9.7688407897     0.2514039993     0.3374196529     0.0034168214     0.0689808607     25.5681037902     79.4207916259     -48.2428588867
231 102    2   44     -0.3088677406     -9.7688407897     0.2514039993     0.3374196529     0.0034168214     0.0689808607     25.5681037902     79.4207916259     -48.2428588867
232  53    3   45     -0.1867572593     -9.7856006622     0.2250664234     0.3251689434     -0.0117634236     0.1004066348     25.5681037902     79.4207916259     -48.2428588867
233   6    3   46     -0.2274607658     -9.7640523910     0.3615428924     0.3187772750     -0.0051054210     0.1472790002     25.5681037902     79.4207916259     -48.2428588867
233 213    2   48     -0.2274607658     -9.7640523910     0.3615428924     0.3187772750     -0.0051054210     0.1472790002     25.5681037902     79.4207916259     -48.2428588867
234 165    1   47     -0.3950634002     -9.8047552108     0.4501328468     0.3222393989     0.0441638088     0.1243754506     25.5681037902     79.4207916259     -48.2428588867
235 117    1   46     -0.3423882961     -9.8502473831     0.4908363342     0.3456755876     0.0841118431     0.0375550794     25.5681037902     79.4207916259     -48.2428588867
236  69    2   42     -0.3423882961     -9.8502473831     0.4908363342     0.3456755876     0.0841118431     0.0375550794     25.5681037902     79.4207916259     -48.2428588867
237  21    2   38     -0.2897131729     -9.8023614883     0.4285839557     0.3858899593     0.1554856395     -0.0228995990     24.8676090240     79.0693664550     -50.9417610168
237 229    3   35     -0.2442210197     -9.7472915649     0.3806974601     0.3794982433     0.1682689905     0.0181137094     24.8676090240     79.0693664550     -50.9417610168
238 181    3   32     -0.2442210197     -9.7472915649     0.3806974601     0.3794982433     0.1682689905     0.0181137094     24.8676090240     79.0693664550     -50.9417610168
239 133    3   31     -0.3543598890     -9.7664461135     0.4094293594     0.3685791254     0.1352453112     0.0958791923     24.8676090240     79.0693664550     -50.9417610168
240  85    4   27     -0.2322494029     -9.7688407897     0.1843629074     0.3632527351     0.1285873050     0.0908191108     24.8676090240     79.0693664550     -50.9417610168
241  37    4   26     -0.2322494029     -9.7688407897     0.1843629074     0.3632527351     0.1285873050     0.0908191108     24.8676090240     79.0693664550     -50.9417610168
241 244    3   26     -0.1963345432     -9.7401084899     0.3040791034     0.3366206884     0.1163365721     0.1334303379     24.8676090240     79.0693664550     -50.9417610168
242 196    4   29     -0.2442210197     -9.8167276382     0.4788647174     0.3169130086     0.1251251459     0.1712478160     24.8676090240     79.0693664550     -50.9417610168
243 148    4   32     -0.2442210197     -9.8167276382     0.4788647174     0.3169130086     0.1251251459     0.1712478160     24.8676090240     79.0693664550     -50.9417610168
244 101    5   32     -0.3423882961     -9.7927837371     0.3950634002     0.3179782867     0.1805197525     0.1430178642     26.0934772491     81.0021743774     -52.7972526550
245  53    7   35     -0.4142179965     -9.7688407897     0.3088677406     0.3187772750     0.1797207736     0.1259733676     26.0934772491     81.0021743774     -52.7972526550
246   4    7   30     -0.4142179965     -9.7688407897     0.3088677406     0.3187772750     0.1797207736     0.1259733676     26.0934772491     81.0021743774     -52.7972526550
246 212    5   27     -0.2442210197     -9.7568693161     0.3064734458     0.3163803815     0.2002274274     0.0916180706     26.0934772491     81.0021743774     -52.7972526550
247 164    3   28     -0.2394323587     -9.8095445632     0.2897131729     0.2926778793     0.2713348865     0.0972107982     26.0934772491     81.0021743774     -52.7972526550
248 117    2   22     -0.2394323587     -9.8095445632     0.2897131729     0.2926778793     0.2713348865     0.0972107982     26.0934772491     81.0021743774     -52.7972526550
249  69    2   24     -0.3806974601     -9.8286991119     0.2274607658     0.3214404582     0.3118155479     0.1206469655     26.0934772491     81.0021743774     -52.7972526550
250  21    3   26     -0.3974577426     -9.7688407897     0.2370380401     0.3310279846     0.3128808736     0.0988087177     26.0934772491     81.0021743774     -52.7972526550
250 229    3   27     -0.3974577426     -9.7688407897     0.2370380401     0.3310279846     0.3128808736     0.0988087177     26.0934772491     81.0021743774     -52.7972526550
251 180    4   28     -0.3495712518     -9.7448978424     0.2945018005     0.2905473232     0.3187398910     0.1110594391     26.4437255859     78.8936614990     -53.1346168518
252 133    5   28     -0.1556310415     -9.5413799285     0.3040791034     0.2705733299     0.3767976760     0.0878895854     26.4437255859     78.8936614990     -53.1346168518
253  85    6   29     -0.1556310415     -9.5413799285     0.3040791034     0.2705733299     0.3767976760     0.0878895854     26.4437255859     78.8936614990     -53.1346168518
254  37    8   28     0.0718297100     -9.7233486175     0.3567542552     0.1872150897     0.6345955848     -0.0103825473     26.4437255859     78.8936614990     -53.1346168518
254 245   10   31     -0.2394323587     -9.8478536605     0.1580253696     0.1920088577     0.9139654159     0.0503384494     26.4437255859     78.8936614990     -53.1346168518
255 197   12   30     -0.2394323587     -9.8478536605     0.1580253696     0.1920088577     0.9139654159     0.0503384494     26.4437255859     78.8936614990     -53.1346168518
  0 150   13   29     -0.4525271415     -9.8622188568     0.0933786296     0.2809597969     0.9501849174     0.1078636050     26.4437255859     78.8936614990     -53.1346168518
  1 102   13   28     -0.5171739578     -9.8310928344     0.1628140068     0.3784329652     0.7397920608     0.1976134872     26.4437255859     78.8936614990     -53.1346168518
  2  54   11   26     -0.5171739578     -9.8310928344     0.1628140068     0.3784329652     0.7397920608     0.1976134872     26.4437255859     78.8936614990     -53.1346168518
  3   6    8   24     -0.5411171436     -9.7472915649     0.1508424043     0.3901510429     0.5296654701     0.2303708791     25.2178573608     79.0693664550     -54.6527481079
  3 214    8   26     -0.5746376991     -9.8047552108     0.0981672668     0.3826941013     0.4313933372     0.1411536216     25.2178573608     79.0693664550     -54.6527481079
  4 166    5   27     -0.5746376991     -9.8047552108     0.0981672668     0.3826941013     0.4313933372     0.1411536216     25.2178573608     79.0693664550     -54.6527481079
  5 118    3   29     -0.5794263362     -9.7017993927     0.0550694465     0.3893520832     0.3237999677     0.0692471790     25.2178573608     79.0693664550     -54.6527481079
  6  70    3   28     -0.4357668876     -9.7760238647     0.2083061695     0.3648506402     0.2945047569     -0.0098499059     25.2178573608     79.0693664550     -54.6527481079
  7  21    2   30     -0.4357668876     -9.7760238647     0.2083061695     0.3648506402     0.2945047569     -0.0098499059     25.2178573608     79.0693664550     -54.6527481079
  7 228    4   34     -0.3806974601     -9.7592630386     0.2346437215     0.3525999069     0.3413770675     -0.0274270415     25.2178573608     79.0693664550     -54.6527481079
  8 180    6   33     -0.3136564254     -9.8167276382     0.2226721048     0.3467408657     0.3778629779     0.0159831500     25.2178573608     79.0693664550     -54.6527481079
  9 132    8   34     -0.3136564254     -9.8167276382     0.2226721048     0.3467408657     0.3778629779     0.0159831500     25.2178573608     79.0693664550     -54.6527481079
 10  84    9   32     -0.2921074867     -9.7185602188     0.2035175085     0.3595242500     0.3658785820     0.0996076774     25.2178573608     79.0693664550     -54.6527481079
 11  35    8   31     -0.3352053165     -9.8454589843     0.2202777862     0.3480724811     0.3560247421     0.1776394844     24.8676090240     79.7722091674     -55.3274726867
 11 243    7   31     -0.3352053165     -9.8454589843     0.2202777862     0.3480724811     0.3560247421     0.1776394844     24.8676090240     79.7722091674     -55.3274726867
 12 195    6   32     -0.4166123390     -9.8215160369     0.1508424043     0.3781666517     0.3733355522     0.1440831422     24.8676090240     79.7722091674     -55.3274726867
 13 147    4   34     -0.4214009761     -9.8023614883     0.2226721048     0.3882868289     0.3933095455     0.0828295040     24.8676090240     79.7722091674     -55.3274726867
 14  99    3   34     -0.4214009761     -9.8023614883     0.2226721048     0.3882868289     0.3933095455     0.0828295040     24.8676090240     79.7722091674     -55.3274726867
 15  50    5   35     -0.2729529142     -9.7736291885     0.2250664234     0.3933469009     0.4676128387     0.0253043532     24.8676090240     79.7722091674     -55.3274726867
 16   2    5   33     -0.2945018005     -9.7520809173     0.3902747631     0.3906836986     0.5515037059     0.0343592405     24.8676090240     79.7722091674     -55.3274726867
 16 209    5   32     -0.2945018005     -9.7520809173     0.3902747631     0.3906836986     0.5515037059     0.0343592405     24.8676090240     79.7722091674     -55.3274726867
 17 160    6   33     -0.3160507440     -9.7185602188     0.1604196929     0.3962764263     0.5922507286     0.0561974906     24.8676090240     79.7722091674     -55.3274726867
 18 112    6   36     -0.6009752750     -9.7353200912     0.5195682525     0.3656496047     0.5618901729     0.0585943698     25.7432289123     78.5422439575     -55.1587944030
 19  63    6   35     -0.6009752750     -9.7353200912     0.5195682525     0.3656496047     0.5618901729     0.0585943698     25.7432289123     78.5422439575     -55.1587944030
 20  15    5   33     -0.4740760803     -9.7257432937     0.4501328468     0.3715086460     0.3986359119     0.0985423946     25.7432289123     78.5422439575     -55.1587944030
 20 222    3   31     -0.4788647174     -9.7736291885     0.2346437215     0.3198425292     0.4215394973     0.0255706763     25.7432289123     78.5422439575     -55.1587944030
 21 175    2   27     -0.4788647174     -9.7736291885     0.2346437215     0.3198425292     0.4215394973     0.0255706763     25.7432289123     78.5422439575     -55.1587944030
 22 127    4   28     -0.4836534023     -9.7832069396     0.0598580884     0.3142498016     0.4561610698     -0.0236985540     25.7432289123     78.5422439575     -55.1587944030
 23  79    5   28     -0.2753472328     -9.7999668121     0.1915459060     0.3190435886     0.3983695983     0.0458110046     25.7432289123     78.5422439575     -55.1587944030
 24  31    6   31     -0.2753472328     -9.7999668121     0.1915459060     0.3190435886     0.3983695983     0.0458110046     25.7432289123     78.5422439575     -55.1587944030
 24 238    7   33     -0.2825301933     -9.7233486175     0.1364764571     0.3304953336     0.3544268131     0.1531380271     25.7432289123     78.5422439575     -55.1587944030
 25 191    7   36     -0.2705585718     -9.8119382858     0.4285839557     0.3448766231     0.3498993396     0.1699162006     23.4666156768     78.0151138305     -57.0142860412
 26 143    6   34     -0.2705585718     -9.8119382858     0.4285839557     0.3448766231     0.3498993396     0.1699162006     23.4666156768     78.0151138305     -57.0142860412
 27  95    4   31     -0.3854861259     -9.7472915649     0.3160507440     0.3768350601     0.3746671199     0.1773731708     23.4666156768     78.0151138305     -57.0142860412
 28  46    2   30     -0.4836534023     -9.7903900146     0.2849245071     0.3648506402     0.3997012329     0.1339629769     23.4666156768     78.0151138305     -57.0142860412
 28 254    0   27     -0.4836534023     -9.7903900146     0.2849245071     0.3648506402     0.3997012329     0.1339629769     23.4666156768     78.0151138305     -57.0142860412
 29 205    1   27     -0.4932306766     -9.7616577148     0.0359148550     0.3760360717     0.3698733329     0.1158532023     23.4666156768     78.0151138305     -57.0142860412
 30 157    1   29     -0.6297071456     -9.8023614883     0.1747856235     0.3494040727     0.3533614873     0.0500721263     23.4666156768     78.0151138305     -57.0142860412
 31 109    0   30     -0.6297071456     -9.8023614883     0.1747856235     0.3494040727     0.3533614873     0.0500721263     23.4666156768     78.0151138305     -57.0142860412
 32  61    1   31     -0.4309782505     -9.8191213607     0.3088677406     0.3379523277     0.3371160030     0.0114557075     23.4666156768     78.0151138305     -57.0142860412
 33  12    3   32     -0.1915459060     -9.7903900146     0.4525271415     0.3435450077     0.3837220191     0.0338265943     24.1671123504     78.7179489135     -58.3637390136
 33 220    4   31     -0.1915459060     -9.7903900146     0.4525271415     0.3435450077     0.3837220191     0.0338265943     24.1671123504     78.7179489135     -58.3637390136
 34 172    5   29     -0.2083061695     -9.7640523910     0.4836534023     0.3640516757     0.5435140609     0.0378214001     24.1671123504     78.7179489135     -58.3637390136
 35 124    5   24     -0.3375996351     -9.8095445632     0.3998520660     0.3760360717     0.6934523582     -0.0055887846     24.1671123504     78.7179489135     -58.3637390136
 36  76    4   23     -0.3375996351     -9.8095445632     0.3998520660     0.3760360717     0.6934523582     -0.0055887846     24.1671123504     78.7179489135     -58.3637390136
 37  28    3   19     -0.5913979530     -9.7281370162     0.3663315296     0.3949448108     0.7504448413     -0.0215679931     24.1671123504     78.7179489135     -58.3637390136
 37 236    3   16     -0.5315398693     -9.8933458328     0.2250664234     0.3914826393     0.6108930587     -0.0034582242     24.1671123504     78.7179489135     -58.3637390136
 38 188    3   15     -0.5315398693     -9.8933458328     0.2250664234     0.3914826393     0.6108930587     -0.0034582242     24.1671123504     78.7179489135     -58.3637390136
 39 141    3   14     -0.4573158264     -9.8813743591     0.2083061695     0.4122556686     0.4843910217     0.0021345019     24.1671123504     78.7179489135     -58.3637390136
 40  93    4   12     -0.4429498672     -9.7113771438     0.3687258243     0.4199789047     0.3365833282     0.1097278480     25.9183521270     78.7179489135     -60.7252769470
 41  45    4   12     -0.4429498672     -9.7113771438     0.3687258243     0.4199789047     0.3365833282     0.1097278480     25.9183521270     78.7179489135     -60.7252769470
 41 253    4   15     -0.2059118509     -9.7664461135     0.2346437215     0.3810961723     0.2686717033     0.1720467567     25.9183521270     78.7179489135     -60.7252769470
 42 205    3   14     -0.3543598890     -9.7377147674     0.2561926364     0.3749707937     0.3107502937     0.1885585975     25.9183521270     78.7179489135     -60.7252769470
 43 157    3   16     -0.3543598890     -9.7377147674     0.2561926364     0.3749707937     0.3107502937     0.1885585975     25.9183521270     78.7179489135     -60.7252769470
 44 109    2   16     -0.5099909305     -9.7448978424     0.4094293594     0.3605895042     0.2806560993     0.2247781515     25.9183521270     78.7179489135     -60.7252769470
 45  60    0   17     -0.5483001708     -9.7640523910     0.4333725929     0.3384849548     0.2068854093     0.2378278255     25.9183521270     78.7179489135     -60.7252769470
 46  12    0   16     -0.5483001708     -9.7640523910     0.4333725929     0.3384849548     0.2068854093     0.2378278255     25.9183521270     78.7179489135     -60.7252769470
 46 219    1   16     -0.2801358699     -9.8933458328     0.0143659424     0.3669812202     0.3006301403     0.1091952085     25.9183521270     78.7179489135     -60.7252769470
 47 171    3   19     -0.8116757392     -9.6970109939     0.2011231899     0.3576600074     0.3986359119     0.0577954101     25.5681037902     77.3122711181     -59.3758239746
 48 123    3   20     -0.8116757392     -9.6970109939     0.2011231899     0.3576600074     0.3986359119     0.0577954101     25.5681037902     77.3122711181     -59.3758239746
 49  75    4   22     -0.5171739578     -9.7448978424     0.4716817855     0.3198425292     0.2263267993     0.0828295040     25.5681037902     77.3122711181     -59.3758239746
 50  27    4   23     -0.4142179965     -9.7832069396     0.5195682525     0.2894820213     0.2103475809     0.0362234783     25.5681037902     77.3122711181     -59.3758239746
 50 235    4   24     -0.4142179965     -9.7832069396     0.5195682525     0.2894820213     0.2103475809     0.0362234783     25.5681037902     77.3122711181     -59.3758239746
 51 187    4   21     -0.5411171436     -9.7425031661     0.5267512321     0.3102550268     0.1813186836     0.0471426057     25.5681037902     77.3122711181     -59.3758239746
 52 139    3   18     -0.4980193138     -9.7903900146     0.4094293594     0.3238373279     0.0899708747     0.0934823131     25.5681037902     77.3122711181     -59.3758239746
 53  91    3   14     -0.4980193138     -9.7903900146     0.4094293594     0.3238373279     0.0899708747     0.0934823131     25.5681037902     77.3122711181     -59.3758239746
 54  43    1    9     -0.3735145092     -9.8143329620     0.1723913097     0.3182446002     0.0841118431     0.0825631904     25.5681037902     77.3122711181     -59.3758239746
 54 251    1    9     -0.5363285064     -9.6826448440     0.3998520660     0.3288974285     0.1626762866     0.0322286796     25.5681037902     77.3122711181     -59.3758239746
 55 203    1   10     -0.5363285064     -9.6826448440     0.3998520660     0.3288974285     0.1626762866     0.0322286796     25.5681037902     77.3122711181     -59.3758239746
 56 155    2   10     -0.3663315296     -9.7401084899     0.3854861259     0.3169130086     0.1632089138     0.0026671364     26.6188488006     79.4207916259     -61.4000015258
 57 106    3   11     -0.6943538665     -9.8191213607     0.2250664234     0.3504693508     0.1429685974     -0.0279596805     26.6188488006     79.4207916259     -61.4000015258
 58  58    2   10     -0.6943538665     -9.8191213607     0.2250664234     0.3504693508     0.1429685974     -0.0279596805     26.6188488006     79.4207916259     -61.4000015258
 59   9    2    8     -0.3495712518     -9.7377147674     0.3998520660     0.4029344558     0.0636051750     -0.1288950204     26.6188488006     79.4207916259     -61.4000015258
 59 216    2    8     -0.2921074867     -9.8286991119     0.3759088277     0.3502030372     0.0292498779     -0.0929417896     26.6188488006     79.4207916259     -61.4000015258
 60 168    2    6     -0.2921074867     -9.8286991119     0.3759088277     0.3502030372     0.0292498779     -0.0929417896     26.6188488006     79.4207916259     -61.4000015258
 61 119    2    5     -0.3280223608     -9.7975721359     0.2801358699     0.3621874332     0.0169991550     -0.0577875375     26.6188488006     79.4207916259     -61.4000015258
 62  71    2    5     -0.1580253696     -9.8095445632     0.3687258243     0.3813624858     0.0300488471     -0.0575212240     26.6188488006     79.4207916259     -61.4000015258
 63  22    3    5     -0.1580253696     -9.8095445632     0.3687258243     0.3813624858     0.0300488471     -0.0575212240     26.6188488006     79.4207916259     -61.4000015258
 63 230    3    4     -0.2202777862     -9.8095445632     0.4046407222     0.3826941013     0.0215265965     0.0319623589     24.8676090240     78.3665313720     -61.4000015258
 64 181    2    4     -0.4022463798     -9.6730680465     0.5315398693     0.3893520832     -0.0181551055     0.0948139095     24.8676090240     78.3665313720     -61.4000015258
 65 133    1    3     -0.4022463798     -9.6730680465     0.5315398693     0.3893520832     -0.0181551055     0.0948139095     24.8676090240     78.3665313720     -61.4000015258
 66  84    1    2     -0.3471769332     -9.6587018966     0.4932306766     0.3541978359     -0.0525104045     0.1110594391     24.8676090240     78.3665313720     -61.4000015258
 67  36    1    2     0.1388707752     -10.0346107482     0.1604196929     0.4178483486     -0.0525104045     0.1888249206     24.8676090240     78.3665313720     -61.4000015258
 67 244    0    0     0.1388707752     -10.0346107482     0.1604196929     0.4178483486     -0.0525104045     0.1888249206     24.8676090240     78.3665313720     -61.4000015258
 68 195    0    0     0.1915459060     -9.8286991119     0.4405555725     0.6423563003     0.0449627637     0.4831087112     24.8676090240     78.3665313720     -61.4000015258
 69 147    0    0     0.4405555725     -9.9986953735     0.6656219959     0.6849674701     0.4092886924     0.5398349285     24.8676090240     78.3665313720     -61.4000015258
 70  98    0    0     0.4405555725     -9.9986953735     0.6656219959     0.6849674701     0.4092886924     0.5398349285     24.8676090240     78.3665313720     -61.4000015258
 71  49    0    0     -1.7717995643     -8.9643478393     0.7542119503     0.6844348430     0.8061058044     0.2894939422     26.9690971374     79.7722091674     -62.7494506835
 72   0    0    0     -0.9146316528     -9.8071498870     0.5147795677     0.3438113212     0.4239363670     -0.0324871253     26.9690971374     79.7722091674     -62.7494506835
 72 208    0    0     -0.9146316528     -9.8071498870     0.5147795677     0.3438113212     0.4239363670     -0.0324871253     26.9690971374     79.7722091674     -62.7494506835
 73 160    0    0     -0.6943538665     -9.9627809524     0.4525271415     0.2902810096     0.1203313827     -0.0106488692     26.9690971374     79.7722091674     -62.7494506835
 74 112    0    0     -0.4884420394     -9.7185602188     0.5818206787     0.3557957410     -0.0218835926     0.0756388616     26.9690971374     79.7722091674     -62.7494506835
 75  64    0    0     -0.4884420394     -9.7185602188     0.5818206787     0.3557957410     -0.0218835926     0.0756388616     26.9690971374     79.7722091674     -62.7494506835
 76  15    0    0     -0.5028079986     -9.5796890258     0.6799879074     0.3251689434     -0.0375964784     0.1057330369     26.9690971374     79.7722091674     -62.7494506835
 76 223    0    0     -0.6823822021     -9.4384241104     0.6895652294     0.2007974147     0.0348426103     0.0106567442     26.9690971374     79.7722091674     -62.7494506835
 77 175    0    0     -0.6823822021     -9.4384241104     0.6895652294     0.2007974147     0.0348426103     0.0106567442     26.9690971374     79.7722091674     -62.7494506835
 78 126    0    0     -0.5004136562     -9.9867238998     0.3423882961     0.0503265285     0.0926340866     -0.1707072734     28.3700885772     79.0693664550     -63.0868148803
 79  78    0    0     -0.4046407222     -9.9675693511     0.3495712518     0.1323531389     0.0292498779     -0.1099862937     28.3700885772     79.0693664550     -63.0868148803
 80  29    0    0     -0.4046407222     -9.9675693511     0.3495712518     0.1323531389     0.0292498779     -0.1099862937     28.3700885772     79.0693664550     -63.0868148803
 80 237    0    0     -0.3926690864     -9.7640523910     0.4357668876     0.2234346389     -0.0543746471     0.0039987416     28.3700885772     79.0693664550     -63.0868148803
 81 189    0    0     -0.3639371871     -9.8885564804     0.3232336997     0.2327558517     -0.0887299442     0.0543332529     28.3700885772     79.0693664550     -63.0868148803
 82 141    0    0     -0.3639371871     -9.8885564804     0.3232336997     0.2327558517     -0.0887299442     0.0543332529     28.3700885772     79.0693664550     -63.0868148803
 83  93    0    0     -0.4525271415     -9.7640523910     0.4118237018     0.2822913932     -0.1060407638     0.0852263832     28.3700885772     79.0693664550     -63.0868148803
 84  44    0    0     -0.4405555725     -9.7353200912     0.4094293594     0.2966726779     -0.1009806752     0.0495394897     28.3700885772     79.0693664550     -63.0868148803
 84 251    0    0     -0.4405555725     -9.7353200912     0.4094293594     0.2966726779     -0.1009806752     0.0495394897     28.3700885772     79.0693664550     -63.0868148803
 85 203    0    0     -0.3783031463     -9.7688407897     0.3830918121     0.2764323234     -0.0895289134     -0.0050561428     27.3193454742     78.0151138305     -63.7615394592
 86 155    0    0     -0.3016848087     -9.8598251342     0.3088677406     0.2804271697     -0.0900615501     -0.0175731921     27.3193454742     78.0151138305     -63.7615394592
 87 107    0    0     -0.3016848087     -9.8598251342     0.3088677406     0.2804271697     -0.0900615501     -0.0175731921     27.3193454742     78.0151138305     -63.7615394592
 88  59    0    0     -0.3735145092     -9.7856006622     0.3950634002     0.3235710144     -0.1057744383     0.0130536258     27.3193454742     78.0151138305     -63.7615394592
 89  11    0    0     -0.3088677406     -9.7496862411     0.3998520660     0.3190435886     -0.1105682015     -0.0117141532     27.3193454742     78.0151138305     -63.7615394592
 89 219    0    0     -0.3088677406     -9.7496862411     0.3998520660     0.3190435886     -0.1105682015     -0.0117141532     27.3193454742     78.0151138305     -63.7615394592
 90 171    0    0     -0.2490096569     -9.7975721359     0.3519655704     0.2836229801     -0.1036438822     -0.0247638368     27.3193454742     78.0151138305     -63.7615394592
 91 124    0    0     -0.2968961238     -9.8263044357     0.2945018005     0.2729701995     -0.0897952270     0.0482078838     27.3193454742     78.0151138305     -63.7615394592
 92  75    0    0     -0.2968961238     -9.8263044357     0.2945018005     0.2729701995     -0.0897952270     0.0482078838     27.3193454742     78.0151138305     -63.7615394592
 93  27    0    0     -0.3375996351     -9.8382759094     0.2777415513     0.3001348495     -0.0778108215     0.0849600696     27.3193454742     78.0151138305     -63.7615394592
 93 235    0    0     -0.3016848087     -9.7760238647     0.3423882961     0.3350227832     -0.0378628015     0.0647197341     26.2686004638     78.7179489135     -62.7494506835
 94 186    0    0     -0.3016848087     -9.7760238647     0.3423882961     0.3350227832     -0.0378628015     0.0647197341     26.2686004638     78.7179489135     -62.7494506835
 95 138    0    0     -0.2968961238     -9.7233486175     0.3663315296     0.3416807889     -0.0458524036     0.0822968578     26.2686004638     78.7179489135     -62.7494506835
 96  90    0    0     -0.3016848087     -9.7448978424     0.3519655704     0.3193099021     -0.0447871255     0.0735083007     26.2686004638     78.7179489135     -62.7494506835
 97  41    0    0     -0.3016848087     -9.7448978424     0.3519655704     0.3193099021     -0.0447871255     0.0735083007     26.2686004638     78.7179489135     -62.7494506835
 97 249    0    0     -0.3280223608     -9.6826448440     0.4309782505     0.2948084354     -0.0407923173     0.0447457265     26.2686004638     78.7179489135     -62.7494506835
 98 200    0    0     -0.2394323587     -9.8023614883     0.2370380401     0.2407454490     -0.0280089521     -0.0117141532     26.2686004638     78.7179489135     -62.7494506835
 99 152    0    0     -0.2394323587     -9.8023614883     0.2370380401     0.2407454490     -0.0280089521     -0.0117141532     26.2686004638     78.7179489135     -62.7494506835
100 104    1    1     -0.2442210197     -9.8646135330     0.2753472328     0.2442075967     0.0199286708     -0.0159752740     26.2686004638     78.7179489135     -62.7494506835
101  56    3    1     -0.6081582069     -10.1399612426     0.1316878080     0.0561855745     0.2447028875     0.2338330507     26.7939720153     79.2450790405     -63.2554969787
102   8    6    3     -0.6081582069     -10.1399612426     0.1316878080     0.0561855745     0.2447028875     0.2338330507     26.7939720153     79.2450790405     -63.2554969787
102 216    9    4     -0.4453442096     -9.9460210800     0.1316878080     -0.0269063115     0.3070218086     0.1581981182     26.7939720153     79.2450790405     -63.2554969787
103 168   10    4     -0.2753472328     -9.6515188217     0.1292934894     0.1296899318     0.1789218044     0.0269022727     26.7939720153     79.2450790405     -63.2554969787
104 120    8    3     -0.2753472328     -9.6515188217     0.1292934894     0.1296899318     0.1789218044     0.0269022727     26.7939720153     79.2450790405     -63.2554969787
105  72    5    1     -0.1268991470     -9.9819355010     0.0790126848     0.3246362686     -0.0109644603     0.1560675525     26.7939720153     79.2450790405     -63.2554969787
106  24    2    1     -0.5387228012     -9.8358821868     0.2083061695     0.4221095085     -0.0876646709     0.2831022739     26.7939720153     79.2450790405     -63.2554969787
106 232    0    0     -0.5387228012     -9.8358821868     0.2083061695     0.4221095085     -0.0876646709     0.2831022739     26.7939720153     79.2450790405     -63.2554969787
107 184    0    0     -0.3208393812     -9.8071498870     0.1628140068     0.4034670829     -0.1249494910     0.1483442687     26.7939720153     79.2450790405     -63.2554969787
108 136    0    0     -0.4884420394     -9.7305316925     0.1771799468     0.3810961723     -0.1217536449     0.1190490484     25.2178573608     79.0693664550     -62.7494506835
109  88    0    0     -0.4884420394     -9.7305316925     0.1771799468     0.3810961723     -0.1217536449     0.1190490484     25.2178573608     79.0693664550     -62.7494506835
110  40    0    0     -0.3783031463     -9.7879953384     0.1867572593     0.3872215270     -0.1081713199     0.0074608993     25.2178573608     79.0693664550     -62.7494506835
110 248    0    0     -0.2992904472     -9.7257432937     0.2514039993     0.4492741107     -0.1111008405     -0.0335524034     25.2178573608     79.0693664550     -62.7494506835
111 200    0    0     -0.2992904472     -9.7257432937     0.2514039993     0.4492741107     -0.1111008405     -0.0335524034     25.2178573608     79.0693664550     -62.7494506835
112 152    0    0     -0.2418267011     -9.9077110290     0.1364764571     0.4450129985     -0.1297432422     0.0010692179     25.2178573608     79.0693664550     -62.7494506835
113 104    0    0     -0.2250664234     -9.7592630386     0.3447826147     0.5171857833     -0.1249494910     0.0625891733     25.2178573608     79.0693664550     -62.7494506835
114  56    0    0     -0.2250664234     -9.7592630386     0.3447826147     0.5171857833     -0.1249494910     0.0625891733     25.2178573608     79.0693664550     -62.7494506835
115   8    0    0     -0.3447826147     -9.3234968185     -0.2418267011     0.4644543647     -0.1244168519     0.1190490484     25.2178573608     79.0693664550     -62.7494506835
115 216    0    0     -0.3447826147     -9.8047552108     0.1939402198     0.2559256792     -0.1182914848     0.1451484203     25.5681037902     78.3665313720     -62.4120903015
116 169    0    2     -0.3447826147     -9.8047552108     0.1939402198     0.2559256792     -0.1182914848     0.1451484203     25.5681037902     78.3665313720     -62.4120903015
117 121    0    6     -0.2346437215     -9.7712354660     0.1795742750     0.2628500223     -0.1060407638     0.0969444751     25.5681037902     78.3665313720     -62.4120903015
118  73    0   10     -0.1771799468     -9.8191213607     0.0694353866     0.2913462829     -0.0397270393     0.0394193191     25.5681037902     78.3665313720     -62.4120903015
119  25    0   14     -0.1771799468     -9.8191213607     0.0694353866     0.2913462829     -0.0397270393     0.0394193191     25.5681037902     78.3665313720     -62.4120903015
119 233    0   18     0.2226721048     -9.7927837371     -0.5219625949     0.3006675004     0.0955636024     -0.0002623796     25.5681037902     78.3665313720     -62.4120903015
120 185    0   24     -0.2897131729     -9.7161655426     -0.0909842967     0.2569909572     0.3807925033     -0.1384825468     25.5681037902     78.3665313720     -62.4120903015
121 137    1   32     -0.2897131729     -9.7161655426     -0.0909842967     0.2569909572     0.3807925033     -0.1384825468     25.5681037902     78.3665313720     -62.4120903015
122  90    4   41     -0.2897131729     -9.8047552108     0.2945018005     0.2633826732     0.4500356674     -0.1014640450     25.5681037902     78.3665313720     -62.4120903015
123  41    6   46     -0.3423882961     -9.3953266143     -0.0095772953     0.3997385787     0.3605521202     0.0524690103     25.9183521270     78.0151138305     -64.7736282348
123 249   10   51     -0.3423882961     -9.3953266143     -0.0095772953     0.3997385787     0.3605521202     0.0524690103     25.9183521270     78.0151138305     -64.7736282348
124 202   11   56     0.0023943238     -9.7377147674     1.0439251661     0.3552631139     0.3749334335     0.0788347053     25.9183521270     78.0151138305     -64.7736282348
125 154   12   53     -0.1005615949     -9.7951784133     0.7542119503     0.2974716377     0.3483014106     0.1928197288     25.9183521270     78.0151138305     -64.7736282348
126 107   11   50     -0.1005615949     -9.7951784133     0.7542119503     0.2974716377     0.3483014106     0.1928197288     25.9183521270     78.0151138305     -64.7736282348
127  59    5   42     -0.1819685935     -9.8286991119     0.3088677406     0.3288974285     0.3112829208     0.2191854238     25.9183521270     78.0151138305     -64.7736282348
128  11    2   31     -0.1484480619     -9.7736291885     -0.1125332117     0.3446103096     0.4175446510     0.1177174448     25.9183521270     78.0151138305     -64.7736282348
128 220    0   30     -0.1484480619     -9.7736291885     -0.1125332117     0.3446103096     0.4175446510     0.1177174448     25.9183521270     78.0151138305     -64.7736282348
129 172    1   33     -0.5506944656     -9.8646135330     0.2561926364     0.3366206884     0.5200779438     0.0234401154     25.9183521270     78.0151138305     -64.7736282348
130 124    1   36     -0.4836534023     -9.6754617691     0.5219625949     0.3438113212     0.3530951738     0.0585943698     25.9183521270     78.0151138305     -64.7736282348
131  77    0   38     -0.4836534023     -9.6754617691     0.5219625949     0.3438113212     0.3530951738     0.0585943698     25.9183521270     78.0151138305     -64.7736282348
132  29    0   34     -0.2490096569     -9.7712354660     0.7278743743     0.3001348495     0.1762586116     0.1020045518     26.2686004638     78.3665313720     -64.7736282348
132 237    0   27     -0.1676026582     -9.8215160369     0.2681642532     0.3179782867     0.1874440383     0.1315660953     26.2686004638     78.3665313720     -64.7736282348
133 189    0   20     -0.1676026582     -9.8215160369     0.2681642532     0.3179782867     0.1874440383     0.1315660953     26.2686004638     78.3665313720     -64.7736282348
134 141    0   16     -0.2825301933     -9.8047552108     0.0000000000     0.3467408657     0.2905099391     0.0647197341     26.2686004638     78.3665313720     -64.7736282348
135  92    0   17     -0.4980193138     -9.8023614883     0.4357668876     0.3603231906     0.3363170146     -0.0021266267     26.2686004638     78.3665313720     -64.7736282348
136  44    0   18     -0.4980193138     -9.8023614883     0.4357668876     0.3603231906     0.3363170146     -0.0021266267     26.2686004638     78.3665313720     -64.7736282348
136 252    0   19     -0.3160507440     -9.7616577148     0.3232336997     0.3565947055     0.2162066221     0.0708450984     26.2686004638     78.3665313720     -64.7736282348
137 204    0   21     -0.2466153383     -9.8334875106     0.2585869789     0.3408818244     0.1954336643     0.0660513353     26.2686004638     78.3665313720     -64.7736282348
138 156    0   20     -0.2466153383     -9.8334875106     0.2585869789     0.3408818244     0.1954336643     0.0660513353     26.2686004638     78.3665313720     -64.7736282348
139 108    0   20     -0.2945018005     -9.7496862411     0.1580253696     0.3339574813     0.2705359458     0.0210432338     26.9690971374     79.0693664550     -66.4604415893
140  60    0   21     -0.3232336997     -9.7496862411     0.3950634002     0.3422134160     0.3006301403     0.0125209832     26.9690971374     79.0693664550     -66.4604415893
141  11    1   20     -0.3232336997     -9.7496862411     0.3950634002     0.3422134160     0.3006301403     0.0125209832     26.9690971374     79.0693664550     -66.4604415893
141 219    2   19     -0.1292934894     -9.7305316925     0.1867572593     0.3414144515     0.2891783714     0.0191789865     26.9690971374     79.0693664550     -66.4604415893
142 171    4   18     -0.3519655704     -9.7544746398     0.6129468917     0.3001348495     0.3751997947     0.0354245185     26.9690971374     79.0693664550     -66.4604415893
143 123    4   17     -0.3519655704     -9.7544746398     0.6129468917     0.3001348495     0.3751997947     0.0354245185     26.9690971374     79.0693664550     -66.4604415893
144  75    3   15     -0.3328109979     -9.7999668121     0.3998520660     0.2809597969     0.2431049823     0.1219785690     26.9690971374     79.0693664550     -66.4604415893
145  27    3   13     -0.1652083396     -9.8478536605     0.0790126848     0.3254352569     0.1365769028     0.1518064260     26.9690971374     79.0693664550     -66.4604415893
145 234    1   10     -0.1652083396     -9.8478536605     0.0790126848     0.3254352569     0.1365769028     0.1518064260     26.9690971374     79.0693664550     -66.4604415893
146 186    2   10     0.0454921483     -9.8406705856     -0.1388707752     0.3632527351     0.2463007926     0.0825631904     26.7939720153     77.8394012451     -65.2796707153
147 138    3   12     0.1412650966     -9.8143329620     -0.1316878080     0.3906836986     0.5373887538     0.0045313835     26.7939720153     77.8394012451     -65.2796707153
148  90    4   16     0.1412650966     -9.8143329620     -0.1316878080     0.3906836986     0.5373887538     0.0045313835     26.7939720153     77.8394012451     -65.2796707153
149  42    7   23     -0.1867572593     -9.6778564453     0.5291455268     0.3965427398     0.8662940979     -0.0101162266     26.7939720153     77.8394012451     -65.2796707153
149 251    8   27     -0.4668931484     -9.7161655426     0.7278743743     0.3275658130     0.8207533836     0.1001403212     26.7939720153     77.8394012451     -65.2796707153
150 203    8   26     -0.4668931484     -9.7161655426     0.7278743743     0.3275658130     0.8207533836     0.1001403212     26.7939720153     77.8394012451     -65.2796707153
151 155    7   22     -0.3399939537     -9.8454589843     0.3208393812     0.3035969972     0.5480415344     0.1787047624     26.7939720153     77.8394012451     -65.2796707153
152 107    6   19     -0.3399939537     -9.8646135330     0.1628140068     0.3470071792     0.4447093009     0.1416862583     26.7939720153     77.8394012451     -65.2796707153
153  59    4   16     -0.3399939537     -9.8646135330     0.1628140068     0.3470071792     0.4447093009     0.1416862583     26.7939720153     77.8394012451     -65.2796707153
154  11    2   13     -0.2777415513     -9.8574304580     -0.0454921483     0.3816287994     0.5483078479     0.0295654773     28.0198402404     79.7722091674     -67.1351699829
154 219    3   17     -0.0430978250     -9.8334875106     -0.0454921483     0.3872215270     0.7302045345     -0.0569885826     28.0198402404     79.7722091674     -67.1351699829
155 171    5   24     -0.0430978250     -9.8334875106     -0.0454921483     0.3872215270     0.7302045345     -0.0569885826     28.0198402404     79.7722091674     -67.1351699829
156 123    7   28     -0.2609812974     -9.8071498870     0.3160507440     0.3757697582     0.9368690490     -0.0300902414     28.0198402404     79.7722091674     -67.1351699829
157  74   10   33     -0.3040791034     -9.8502473831     0.0550694465     0.3928142547     0.9512502670     0.0434141206     28.0198402404     79.7722091674     -67.1351699829
158  26   11   36     -0.3040791034     -9.8502473831     0.0550694465     0.3928142547     0.9512502670     0.0434141206     28.0198402404     79.7722091674     -67.1351699829
158 234   11   37     -0.3136564254     -9.8191213607     0.1699969768     0.4101250648     0.9563103675     0.0346255588     28.0198402404     79.7722091674     -67.1351699829
159 186   12   39     -0.0622524166     -9.7113771438     0.1436594247     0.4047986507     0.9200907707     0.0540669345     28.0198402404     79.7722091674     -67.1351699829
160 138   12   40     -0.0622524166     -9.7113771438     0.1436594247     0.4047986507     0.9200907707     0.0540669345     28.0198402404     79.7722091674     -67.1351699829
161  90   13   42     -0.1436594247     -9.5102539062     0.5578774452     0.3800308704     0.9709579467     0.0814979076     28.7203369140     77.3122711181     -67.1351699829
162  42   13   40     -0.3663315296     -9.7353200912     0.5075965881     0.3392839193     0.9326078414     0.0769704627     28.7203369140     77.3122711181     -67.1351699829
162 250   12   36     -0.3663315296     -9.7353200912     0.5075965881     0.3392839193     0.9326078414     0.0769704627     28.7203369140     77.3122711181     -67.1351699829
163 202   10   35     -0.4094293594     -9.7640523910     0.0957729530     0.3624537467     0.8199543952     0.0338265943     28.7203369140     77.3122711181     -67.1351699829
164 155    7   32     -0.3639371871     -9.7664461135     0.2801358699     0.3677801609     0.7179537773     0.0290328311     28.7203369140     77.3122711181     -67.1351699829
165 107    7   31     -0.3639371871     -9.7664461135     0.2801358699     0.3677801609     0.7179537773     0.0290328311     28.7203369140     77.3122711181     -67.1351699829
166  59    8   32     -0.2537982940     -9.7520809173     0.4573158264     0.3328922033     0.6140889644     0.0577954101     28.7203369140     77.3122711181     -67.1351699829
167  11    9   32     -0.0718297100     -9.9005289077     0.3088677406     0.3113202810     0.6247417449     0.0625891733     28.7203369140     77.3122711181     -67.1351699829
167 219   10   32     -0.0718297100     -9.9005289077     0.3088677406     0.3113202810     0.6247417449     0.0625891733     28.7203369140     77.3122711181     -67.1351699829
168 171   11   31     0.0095772953     -9.8119382858     0.0933786296     0.3512683153     0.8178238868     0.0354245185     28.7203369140     77.3122711181     -67.1351699829
169 124   13   32     -0.0167602658     -9.6539134979     0.2346437215     0.3786993026     1.0394022464     0.0551322078     31.8725681304     79.0693664550     -70.5087966918
170  76   15   34     -0.0167602658     -9.6539134979     0.2346437215     0.3786993026     1.0394022464     0.0551322078     31.8725681304     79.0693664550     -70.5087966918
171  28   15   35     -0.2202777862     -9.7688407897     0.5028079986     0.3392839193     1.1278204917     0.0692471790     31.8725681304     79.0693664550     -70.5087966918
171 235   13   35     -0.0838013267     -9.7233486175     0.3854861259     0.2988032341     1.0055795907     0.1185164089     31.8725681304     79.0693664550     -70.5087966918
172 188   12   34     -0.0838013267     -9.7233486175     0.3854861259     0.2988032341     1.0055795907     0.1185164089     31.8725681304     79.0693664550     -70.5087966918
173 140   10   30     0.2083061695     -9.7999668121     0.2322494029     0.2846882629     0.9738874435     0.1619266033     31.8725681304     79.0693664550     -70.5087966918
174  92    8   28     0.3399939537     -9.8191213607     0.1029559254     0.2668447971     1.2370117902     0.2024072647     31.8725681304     79.0693664550     -70.5087966918
175  43    7   29     0.3399939537     -9.8191213607     0.1029559254     0.2668447971     1.2370117902     0.2024072647     31.8725681304     79.0693664550     -70.5087966918
175 251    6   30     -0.4381612300     -9.9148941040     -0.0047886476     0.2735028266     1.6071968078     0.2159895896     31.8725681304     79.0693664550     -70.5087966918
176 203    5   33     -1.2402596473     -9.6587018966     0.2370380401     0.3976080131     1.5097236633     0.0772367858     33.7989311218     77.8394012451     -71.0148391723
177 155    5   32     -1.2402596473     -9.6587018966     0.2370380401     0.3976080131     1.5097236633     0.0772367858     33.7989311218     77.8394012451     -71.0148391723
178 107    3   29     -1.0391365289     -9.8119382858     0.6464673995     0.4202452182     0.9168949127     -0.0545917034     33.7989311218     77.8394012451     -71.0148391723
179  60    1   25     -0.4644988059     -9.7401084899     0.3160507440     0.4047986507     0.5025007724     -0.1360856533     33.7989311218     77.8394012451     -71.0148391723
180  11    1   21     -0.4644988059     -9.7401084899     0.3160507440     0.4047986507     0.5025007724     -0.1360856533     33.7989311218     77.8394012451     -71.0148391723
180 219    2   16     -0.2298550844     -9.7736291885     0.1053502440     0.3757697582     0.3807925033     -0.1424773454     33.7989311218     77.8394012451     -71.0148391723
181 171    3   16     -0.1652083396     -9.7784175872     0.0909842967     0.3483387947     0.3783956050     -0.0844195461     33.7989311218     77.8394012451     -71.0148391723
182 123    4   18     -0.1652083396     -9.7784175872     0.0909842967     0.3483387947     0.3783956050     -0.0844195461     33.7989311218     77.8394012451     -71.0148391723
183  76    6   23     -0.1484480619     -9.7712354660     0.0790126848     0.3078581333     0.4303279876     0.0141189026     33.7989311218     77.8394012451     -71.0148391723
184  28    9   28     -0.1460537433     -9.7305316925     0.3974577426     0.2993358612     0.4598896026     0.0585943698     34.8496780395     78.1908187866     -72.3642883300
184 236   10   28     -0.1460537433     -9.7305316925     0.3974577426     0.2993358612     0.4598896026     0.0585943698     34.8496780395     78.1908187866     -72.3642883300
185 188   11   31     -0.1915459060     -9.7951784133     0.5435114860     0.3025317192     0.4409808635     0.0748399019     34.8496780395     78.1908187866     -72.3642883300
186 140   10   27     -0.3998520660     -9.7879953384     0.6991425037     0.3185109138     0.2929068088     0.1022708773     34.8496780395     78.1908187866     -72.3642883300
187  91    7   21     -0.3998520660     -9.7879953384     0.6991425037     0.3185109138     0.2929068088     0.1022708773     34.8496780395     78.1908187866     -72.3642883300
188  43    5   17     -0.2035175085     -9.7496862411     0.1628140068     0.3203751802     0.0660020589     0.1430178642     34.8496780395     78.1908187866     -72.3642883300
188 250    3   13     -0.2035175085     -9.7496862411     0.1628140068     0.3203751802     0.0660020589     0.1430178642     34.8496780395     78.1908187866     -72.3642883300
189 202    3   11     -0.1460537433     -9.7281370162     -0.0550694465     0.2929441928     0.0446964502     0.1422188997     34.8496780395     78.1908187866     -72.3642883300
190 154    3   14     -0.0909842967     -9.8885564804     -0.0814070034     0.2226356744     0.2375122547     0.0705787849     34.8496780395     78.1908187866     -72.3642883300
191 106    6   21     -0.0909842967     -9.8885564804     -0.0814070034     0.2226356744     0.2375122547     0.0705787849     34.8496780395     78.1908187866     -72.3642883300
192  58   10   28     -0.1652083396     -9.8885564804     0.1149275422     0.2769649982     0.4281974315     0.0809652709     35.3750495910     78.7179489135     -71.5208816528
193  10   12   33     -0.3375996351     -9.7209539413     0.2107004880     0.3286311149     0.4574927330     0.0822968578     35.3750495910     78.7179489135     -71.5208816528
193 218   14   39     -0.3375996351     -9.7209539413     0.2107004880     0.3286311149     0.4574927330     0.0822968578     35.3750495910     78.7179489135     -71.5208816528
194 170   14   42     -0.2083061695     -9.7520809173     0.0023943238     0.3177119731     0.3680091381     0.0953465557     35.3750495910     78.7179489135     -71.5208816528
195 122   13   44     -0.2514039993     -9.8095445632     -0.0095772953     0.3083907604     0.3485677242     0.1262396812     35.3750495910     78.7179489135     -71.5208816528
196  74   12   48     -0.2514039993     -9.8095445632     -0.0095772953     0.3083907604     0.3485677242     0.1262396812     35.3750495910     78.7179489135     -71.5208816528
197  27   11   50     -0.1723913097     -9.7808122634     -0.0191545906     0.3081244468     0.3429750204     0.1470126628     35.3750495910     78.7179489135     -71.5208816528
197 235   11   53     -0.2298550844     -9.7329254150     0.4501328468     0.3129182100     0.4321922779     0.1187827348     35.3750495910     78.7179489135     -71.5208816528
198 187   10   54     -0.2298550844     -9.7329254150     0.4501328468     0.3129182100     0.4321922779     0.1187827348     35.3750495910     78.7179489135     -71.5208816528
199 139   11   50     -0.3064734458     -9.7927837371     0.7709722518     0.3035969972     0.4931795597     0.1009392738     36.2506675720     78.1908187866     -72.7016525268
200  91   11   43     -0.2657699346     -9.8215160369     0.1436594247     0.2924115657     0.4327249050     0.1347619295     36.2506675720     78.1908187866     -72.7016525268
201  43   10   36     -0.2657699346     -9.8215160369     0.1436594247     0.2924115657     0.4327249050     0.1347619295     36.2506675720     78.1908187866     -72.7016525268
201 252   11   31     -0.3208393812     -9.7808122634     0.1412650966     0.2972053337     0.4348554611     0.1587307453     36.2506675720     78.1908187866     -72.7016525268
202 204   12   29     -0.0383091812     -9.8047552108     0.1412650966     0.2937431526     0.5206105709     0.1147879242     36.2506675720     78.1908187866     -72.7016525268
203 156   13   31     -0.0383091812     -9.8047552108     0.1412650966     0.2937431526     0.5206105709     0.1147879242     36.2506675720     78.1908187866     -72.7016525268
204 108   15   34     -0.0790126848     -9.7975721359     0.0790126848     0.2857535362     0.8042415618     0.0852263832     36.2506675720     78.1908187866     -72.7016525268
205  61   17   33     -0.0119716191     -9.7520809173     -0.0957729530     0.2860198497     1.1046506166     0.0862916755     36.2506675720     78.1908187866     -72.7016525268
206  13   19   35     -0.0119716191     -9.7520809173     -0.0957729530     0.2860198497     1.1046506166     0.0862916755     36.2506675720     78.1908187866     -72.7016525268
206 221   23   39     -0.4237952709     -9.7640523910     0.1436594247     0.3086570739     1.3557906150     0.1126573681     36.2506675720     78.1908187866     -72.7016525268
207 173   25   38     -0.6321014881     -9.7688407897     0.4118237018     0.3102550268     1.1504577398     0.1424852371     40.1033973693     77.1365661621     -71.6895599365
208 126   23   37     -0.6321014881     -9.7688407897     0.4118237018     0.3102550268     1.1504577398     0.1424852371     40.1033973693     77.1365661621     -71.6895599365
209  78   19   33     -0.5363285064     -9.7903900146     0.3328109979     0.2958737373     0.8090353012     0.1161195278     40.1033973693     77.1365661621     -71.6895599365
210  30   14   25     -0.2968961238     -9.8526420593     0.0191545906     0.3067928552     0.6487105369     0.0625891733     40.1033973693     77.1365661621     -71.6895599365
210 239   12   21     -0.2968961238     -9.8526420593     0.0191545906     0.3067928552     0.6487105369     0.0625891733     40.1033973693     77.1365661621     -71.6895599365
211 191   12   19     -0.0335205316     -9.7616577148     -0.1628140068     0.3568610191     0.7674893856     0.0282338733     40.1033973693     77.1365661621     -71.6895599365
212 144   13   20     -0.0885899734     -9.6874332427     0.0742240333     0.3914826393     1.0468591451     0.0101241016     40.1033973693     77.1365661621     -71.6895599365
213  96   15   22     -0.0885899734     -9.6874332427     0.0742240333     0.3914826393     1.0468591451     0.0101241016     40.1033973693     77.1365661621     -71.6895599365
214  49   16   23     -0.4740760803     -9.7856006622     0.1939402198     0.3776340246     1.1975964355     0.0069282650     40.1033973693     77.1365661621     -71.6895599365
215   1   15   24     -0.3854861259     -9.8454589843     0.1436594247     0.3896183967     1.0441960096     0.0330276370     39.9282722473     79.0693664550     -72.5329666137
215 209   14   22     -0.3854861259     -9.8454589843     0.1436594247     0.3896183967     1.0441960096     0.0330276370     39.9282722473     79.0693664550     -72.5329666137
216 161   15   22     -0.1867572593     -9.7257432937     0.0311262083     0.3949448108     0.9283467292     0.0575290918     39.9282722473     79.0693664550     -72.5329666137
217 114   14   23     -0.1484480619     -9.8167276382     0.0287318849     0.3763024330     0.9184928894     0.1129236817     39.9282722473     79.0693664550     -72.5329666137
218  66   12   21     -0.1484480619     -9.8167276382     0.0287318849     0.3763024330     0.9184928894     0.1129236817     39.9282722473     79.0693664550     -72.5329666137
219  18   13   22     -0.2154891252     -9.7999668121     0.1723913097     0.3653832674     0.9086390495     0.1534043550     39.9282722473     79.0693664550     -72.5329666137
219 227   12   24     0.0550694465     -9.6970109939     -0.0095772953     0.3374196529     0.9389995574     0.1331640243     39.9282722473     79.0693664550     -72.5329666137
220 179   10   24     0.0550694465     -9.6970109939     -0.0095772953     0.3374196529     0.9389995574     0.1331640243     39.9282722473     79.0693664550     -72.5329666137
221 131    9   24     -0.2729529142     -9.8765850067     -0.0766183614     0.3584589719     1.1978627395     0.0926833534     39.9282722473     79.0693664550     -72.5329666137
222  84    7   23     -0.9026599884     -9.7377147674     0.3663315296     0.4205115318     1.1240919828     0.0929496765     43.0805053710     77.3122711181     -73.2076950073
223  36    5   20     -0.9026599884     -9.7377147674     0.3663315296     0.4205115318     1.1240919828     0.0929496765     43.0805053710     77.3122711181     -73.2076950073
223 244    3   18     -0.4860476970     -9.8191213607     0.1580253696     0.3736392021     0.7531080722     0.0316960358     43.0805053710     77.3122711181     -73.2076950073
224 196    1   15     -0.1580253696     -9.8023614883     -0.0957729530     0.3725739002     0.6694835662     -0.0271607184     43.0805053710     77.3122711181     -73.2076950073
225 148    3   15     -0.1580253696     -9.8023614883     -0.0957729530     0.3725739002     0.6694835662     -0.0271607184     43.0805053710     77.3122711181     -73.2076950073
226 100    5   17     -0.3328109979     -9.7832069396     0.0646467447     0.4034670829     0.7626955986     -0.0442052030     43.0805053710     77.3122711181     -73.2076950073
227  52    7   19     -0.2274607658     -9.7616577148     0.0478864765     0.3805635261     0.6982460975     -0.0050561428     43.0805053710     77.3122711181     -73.2076950073
228   4    9   22     -0.2274607658     -9.7616577148     0.0478864765     0.3805635261     0.6982460975     -0.0050561428     43.0805053710     77.3122711181     -73.2076950073
228 211   10   22     -0.1292934894     -9.7281370162     0.1915459060     0.3680464982     0.6846637725     0.0364897990     43.0805053710     77.3122711181     -73.2076950073
229 163   10   22     -0.3663315296     -9.7975721359     0.2585869789     0.3653832674     0.7717504501     0.0186463527     45.5322418212     78.0151138305     -72.8703308105
230 116    8   22     -0.3663315296     -9.7975721359     0.2585869789     0.3653832674     0.7717504501     0.0186463527     45.5322418212     78.0151138305     -72.8703308105
231  68    9   20     -0.3806974601     -9.8071498870     0.1963345432     0.3869552135     0.6961155414     -0.0098499059     45.5322418212     78.0151138305     -72.8703308105
232  20    9   19     -0.2130948066     -9.8071498870     0.1221105098     0.3699107170     0.5826631546     -0.0157089529     45.5322418212     78.0151138305     -72.8703308105
232 228    9   18     -0.2130948066     -9.8071498870     0.1221105098     0.3699107170     0.5826631546     -0.0157089529     45.5322418212     78.0151138305     -72.8703308105
233 180    9   17     -0.1460537433     -9.8167276382     0.1843629074     0.3528662204     0.5887885093     0.0063956232     45.5322418212     78.0151138305     -72.8703308105
234 132    8   16     -0.1652083396     -9.7760238647     -0.0838013267     0.3563283920     0.6007729053     0.0434141206     45.5322418212     78.0151138305     -72.8703308105
235  84    9   17     -0.1652083396     -9.7760238647     -0.0838013267     0.3563283920     0.6007729053     0.0434141206     45.5322418212     78.0151138305     -72.8703308105
236  36    9   19     -0.3926690864     -9.7209539413     0.2849245071     0.3251689434     0.5312633514     0.0905527973     45.5322418212     78.0151138305     -72.8703308105
236 244    7   18     -0.1723913097     -9.7616577148     0.3519655704     0.3121192455     0.3914452743     0.0665839767     45.3571166992     79.9479141235     -72.3642883300
237 197    6   17     -0.1723913097     -9.7616577148     0.3519655704     0.3121192455     0.3914452743     0.0665839767     45.3571166992     79.9479141235     -72.3642883300
238 149    8   15     0.0335205316     -9.7927837371     0.0191545906     0.3155814170     0.4843910217     0.0159831500     45.3571166992     79.9479141235     -72.3642883300
239 102    8   14     -0.1484480619     -9.8430643081     0.1245048284     0.3648506402     0.6412535667     0.0308970785     45.3571166992     79.9479141235     -72.3642883300
240  53    9   13     -0.1484480619     -9.8430643081     0.1245048284     0.3648506402     0.6412535667     0.0308970785     45.3571166992     79.9479141235     -72.3642883300
241   5   11   15     -0.1388707752     -9.7879953384     0.0311262083     0.3723075866     0.6199479579     0.0439467668     45.3571166992     79.9479141235     -72.3642883300
241 214   10   18     -0.2945018005     -9.7736291885     0.2968961238     0.3454092741     0.5576290607     0.0854927062     45.3571166992     79.9479141235     -72.3642883300
242 166    9   20     -0.2945018005     -9.7736291885     0.2968961238     0.3454092741     0.5576290607     0.0854927062     45.3571166992     79.9479141235     -72.3642883300
243 118    7   19     -0.3495712518     -9.7879953384     0.3304166793     0.3608558416     0.3959727287     0.0791010284     45.3571166992     79.9479141235     -72.3642883300
244  70    6   17     -0.1029559254     -9.7856006622     0.0191545906     0.3749707937     0.2564209699     0.0511374044     45.3571166992     79.9479141235     -72.3642883300
245  22    4   14     -0.1029559254     -9.7856006622     0.0191545906     0.3749707937     0.2564209699     0.0511374044     45.3571166992     79.9479141235     -72.3642883300
245 230    3   13     -0.0239432382     -9.7353200912     -0.2250664234     0.3707096815     0.2588178634     0.0625891733     47.2834815979     79.0693664550     -71.8582458496
246 182    4   18     -0.1340821266     -9.7712354660     -0.0454921483     0.3312942981     0.2518935203     0.0894875049     47.2834815979     79.0693664550     -71.8582458496
247 135    3   20     -0.1340821266     -9.7712354660     -0.0454921483     0.3312942981     0.2518935203     0.0894875049     47.2834815979     79.0693664550     -71.8582458496
248  87    2   24     -0.2585869789     -9.7999668121     0.3184450626     0.3235710144     0.2335174560     0.0530016469     47.2834815979     79.0693664550     -71.8582458496
249  39    2   26     -0.2777415513     -9.8047552108     0.5099909305     0.3374196529     0.1946346855     -0.0063877477     47.2834815979     79.0693664550     -71.8582458496
249 247    1   21     -0.2777415513     -9.8047552108     0.5099909305     0.3374196529     0.1946346855     -0.0063877477     47.2834815979     79.0693664550     -71.8582458496
250 200    2   17     -0.0909842967     -9.7640523910     0.3184450626     0.3446103096     0.1275220155     -0.0247638368     47.2834815979     79.0693664550     -71.8582458496
251 152    3   13     0.1412650966     -9.8023614883     0.0023943238     0.3456755876     0.1906398963     -0.0053224635     47.2834815979     79.0693664550     -71.8582458496
252 104    4   13     0.1412650966     -9.8023614883     0.0023943238     0.3456755876     0.1906398963     -0.0053224635     47.2834815979     79.0693664550     -71.8582458496
253  56    6   16     0.1005615949     -9.8286991119     -0.3184450626     0.3448766231     0.3690743923     0.0625891733     47.6337280273     79.0693664550     -71.5208816528
254   8    7   22     -0.1843629074     -9.7879953384     0.2059118509     0.3203751802     0.4716076374     0.1158532023     47.6337280273     79.0693664550     -71.5208816528
254 216    9   29     -0.1843629074     -9.7879953384     0.2059118509     0.3203751802     0.4716076374     0.1158532023     47.6337280273     79.0693664550     -71.5208816528
255 168    9   30     -0.2250664234     -9.7975721359     0.3399939537     0.2982706069     0.3914452743     0.1262396812     47.6337280273     79.0693664550     -71.5208816528
  0 120    8   29     -0.1268991470     -9.7856006622     0.3711201906     0.3283648014     0.3488340854     0.0596596527     47.6337280273     79.0693664550     -71.5208816528
  1  72    7   26     -0.1268991470     -9.7856006622     0.3711201906     0.3283648014     0.3488340854     0.0596596527     47.6337280273     79.0693664550     -71.5208816528
  2  23    7   22     -0.1197161788     -9.8239097595     0.2059118509     0.3384849548     0.3642806529     -0.0162415957     47.6337280273     79.0693664550     -71.5208816528
  2 231    8   18     0.0407035017     -9.8047552108     0.0430978250     0.3547304868     0.3981032848     -0.0434062480     47.6337280273     79.0693664550     -71.5208816528
  3 182    8   19     0.0407035017     -9.8047552108     0.0430978250     0.3547304868     0.3981032848     -0.0434062480     47.6337280273     79.0693664550     -71.5208816528
  4 133    9   20     -0.0598580884     -9.7975721359     0.1245048284     0.3464745521     0.4511010169     0.0151841869     47.4586067199     77.8394012451     -71.6895599365
  5  85   10   20     -0.0383091812     -9.7856006622     0.1891515731     0.3360880613     0.4468398571     0.0599259757     47.4586067199     77.8394012451     -71.6895599365
  6  37    9   21     -0.0383091812     -9.7856006622     0.1891515731     0.3360880613     0.4468398571     0.0599259757     47.4586067199     77.8394012451     -71.6895599365
  6 245    9   21     -0.1915459060     -9.8406705856     0.3830918121     0.3363543748     0.4076908111     0.0737746238     47.4586067199     77.8394012451     -71.6895599365
  7 196    9   21     -0.1125332117     -9.7736291885     0.2729529142     0.3395502328     0.3016953945     0.0378214001     47.4586067199     77.8394012451     -71.6895599365
  8 148    9   19     -0.1125332117     -9.7736291885     0.2729529142     0.3395502328     0.3016953945     0.0378214001     47.4586067199     77.8394012451     -71.6895599365
  9 100    9   19     0.0550694465     -9.8334875106     0.0670410633     0.3350227832     0.2969016551     -0.0015939846     47.4586067199     77.8394012451     -71.6895599365
 10  52   10   18     0.0550694465     -9.7712354660     -0.0119716191     0.3488714456     0.3666775226     0.0420825195     47.4586067199     77.8394012451     -71.6895599365
 11   4   12   19     0.0550694465     -9.7712354660     -0.0119716191     0.3488714456     0.3666775226     0.0420825195     47.4586067199     77.8394012451     -71.6895599365
 11 212   12   23     -0.1005615949     -9.7592630386     0.2418267011     0.3360880613     0.3959727287     0.1067983150     48.1590995788     78.1908187866     -70.6774749755
 12 164   12   24     -0.1867572593     -9.8454589843     0.4453442096     0.3241036415     0.2843846130     0.1001403212     48.1590995788     78.1908187866     -70.6774749755
 13 116    9   24     -0.1867572593     -9.8454589843     0.4453442096     0.3241036415     0.2843846130     0.1001403212     48.1590995788     78.1908187866     -70.6774749755
 14  68    7   23     -0.1484480619     -9.7760238647     0.2561926364     0.3384849548     0.1200650453     0.0564638137     48.1590995788     78.1908187866     -70.6774749755
 15  20    7   20     0.0000000000     -9.7616577148     -0.0598580884     0.3254352569     0.0534850215     0.0463436508     48.1590995788     78.1908187866     -70.6774749755
 15 227    6   20     0.0000000000     -9.7616577148     -0.0598580884     0.3254352569     0.0534850215     0.0463436508     48.1590995788     78.1908187866     -70.6774749755
 16 177    7   22     0.0143659424     -9.7760238647     0.1005615949     0.3046622753     0.0407016420     0.1177174448     48.1590995788     78.1908187866     -70.6774749755
 17 129    7   25     -0.0622524166     -9.7664461135     0.2011231899     0.2969389915     0.0596103763     0.1299681663     48.1590995788     78.1908187866     -70.6774749755
 18  81    7   28     -0.0622524166     -9.7664461135     0.2011231899     0.2969389915     0.0596103763     0.1299681663     48.1590995788     78.1908187866     -70.6774749755
 19  34    6   28     -0.1460537433     -9.8694019317     0.3495712518     0.2964063644     0.0851771163     0.0884222316     48.6844749450     79.0693664550     -70.5087966918
 19 241    6   28     -0.0502807998     -9.7616577148     0.1508424043     0.3265005350     0.0564145326     0.0601922941     48.6844749450     79.0693664550     -70.5087966918
 20 193    6   27     -0.0502807998     -9.7616577148     0.1508424043     0.3265005350     0.0564145326     0.0601922941     48.6844749450     79.0693664550     -70.5087966918
 21 144    5   25     -0.0239432382     -9.7999668121     0.1652083396     0.3177119731     0.0566808605     0.0775030994     48.6844749450     79.0693664550     -70.5087966918
 22  96    7   25     -0.0838013267     -9.7832069396     0.1867572593     0.3155814170     0.0457617330     0.0798999786     48.6844749450     79.0693664550     -70.5087966918
 23  48    7   25     -0.0838013267     -9.7832069396     0.1867572593     0.3155814170     0.0457617330     0.0798999786     48.6844749450     79.0693664550     -70.5087966918
 23 255    7   24     -0.0239432382     -9.8334875106     0.2178834438     0.3267668485     0.0566808605     0.0671166181     48.6844749450     79.0693664550     -70.5087966918
 24 207    8   23     0.0000000000     -9.8382759094     0.2394323587     0.3406155109     0.0641378164     0.0721766996     48.6844749450     79.0693664550     -70.5087966918
 25 157    8   22     0.0000000000     -9.8382759094     0.2394323587     0.3406155109     0.0641378164     0.0721766996     48.6844749450     79.0693664550     -70.5087966918
 26 108    7   21     -0.0335205316     -9.7927837371     0.1628140068     0.3523335933     0.0537513351     0.0751062154     48.6844749450     79.0693664550     -70.5087966918
 27  60    6   22     -0.0790126848     -9.7640523910     0.1915459060     0.3475398540     0.0638715028     0.0705787849     48.6844749450     79.0693664550     -70.5087966918
 28  11    6   23     -0.0790126848     -9.7640523910     0.1915459060     0.3475398540     0.0638715028     0.0705787849     48.6844749450     79.0693664550     -70.5087966918
 28 218    7   23     -0.0957729530     -9.7640523910     0.1939402198     0.3454092741     0.0532186937     0.0593933343     48.6844749450     79.0693664550     -70.5087966918
 29 170    7   24     -0.1268991470     -9.7879953384     0.1963345432     0.3358217477     0.0191297159     0.0617902183     48.6844749450     79.0693664550     -70.5087966918
 30 122    6   23     -0.1268991470     -9.7879953384     0.1963345432     0.3358217477     0.0191297159     0.0617902183     48.6844749450     79.0693664550     -70.5087966918
 31  74    7   24     0.0119716191     -9.8286991119     0.0814070034     0.3185109138     -0.0525104045     0.0804326248     48.6844749450     79.0693664550     -70.5087966918
 32  25    8   26     0.0047886476     -9.7903900146     0.1867572593     0.3057275772     -0.0820719528     0.1267723321     48.6844749450     79.0693664550     -70.5087966918
 32 233    9   28     0.0047886476     -9.7903900146     0.1867572593     0.3057275772     -0.0820719528     0.1267723321     48.6844749450     79.0693664550     -70.5087966918
 33 184    9   30     -0.0407035017     -9.7975721359     0.2921074867     0.3035969972     -0.0881973075     0.1281039476     48.6844749450     79.0693664550     -70.5087966918
 34 136    8   29     -0.0311262083     -9.8286991119     0.3184450626     0.3054612636     -0.0690222644     0.0990750312     49.3849678039     78.0151138305     -70.8461532592
 35  88    7   28     -0.0311262083     -9.8286991119     0.3184450626     0.3054612636     -0.0690222644     0.0990750312     49.3849678039     78.0151138305     -70.8461532592
 36  40    7   26     -0.0071829710     -9.7832069396     0.1795742750     0.3187772750     -0.0469176816     0.0798999786     49.3849678039     78.0151138305     -70.8461532592
 36 248    7   25     -0.0143659424     -9.8095445632     0.1340821266     0.3195762157     0.0036831424     0.0884222316     49.3849678039     78.0151138305     -70.8461532592
 37 200    7   26     -0.0143659424     -9.8095445632     0.1340821266     0.3195762157     0.0036831424     0.0884222316     49.3849678039     78.0151138305     -70.8461532592
 38 152    9   27     -0.1268991470     -9.7760238647     0.2154891252     0.3243699550     0.0175317897     0.1030698418     49.3849678039     78.0151138305     -70.8461532592
 39 104    8   27     -0.1173218607     -9.8167276382     0.2633756160     0.3030643701     -0.0597010517     0.1089288825     49.3849678039     78.0151138305     -70.8461532592
 40  56    6   26     -0.1173218607     -9.8167276382     0.2633756160     0.3030643701     -0.0597010517     0.1089288825     49.3849678039     78.0151138305     -70.8461532592
 41   8    5   24     -0.0478864765     -9.8095445632     0.2873188495     0.3054612636     -0.1188241243     0.1028035163     49.3849678039     78.0151138305     -70.8461532592
 41 216    3   23     -0.0670410633     -9.8023614883     0.1197161788     0.3320932626     -0.0964532375     0.0761715030     50.9610862731     76.7851409912     -70.0027465820
 42 169    3   21     -0.0670410633     -9.8023614883     0.1197161788     0.3320932626     -0.0964532375     0.0761715030     50.9610862731     76.7851409912     -70.0027465820
 43 121    3   19     -0.0838013267     -9.8167276382     0.1628140068     0.3366206884     -0.0802077102     0.0806989479     50.9610862731     76.7851409912     -70.0027465820
 44  72    2   19     -0.1101388931     -9.7688407897     0.1580253696     0.3310279846     -0.0791424226     0.0870906257     50.9610862731     76.7851409912     -70.0027465820
 45  24    3   20     -0.1101388931     -9.7688407897     0.1580253696     0.3310279846     -0.0791424226     0.0870906257     50.9610862731     76.7851409912     -70.0027465820
 45 232    4   22     -0.1245048284     -9.7808122634     0.1101388931     0.3257015705     -0.1095029239     0.0817642307     50.9610862731     76.7851409912     -70.0027465820
 46 184    3   23     -0.1221105098     -9.8286991119     0.0790126848     0.3059938907     -0.1353359818     0.0727093458     50.9610862731     76.7851409912     -70.0027465820
 47 136    3   27     -0.1221105098     -9.8286991119     0.0790126848     0.3059938907     -0.1353359818     0.0727093458     50.9610862731     76.7851409912     -70.0027465820
 48  88    3   27     -0.0574637699     -9.8191213607     0.2035175085     0.3081244468     -0.1289442901     0.0540669345     50.9610862731     76.7851409912     -70.0027465820
 49  40    4   30     -0.1101388931     -9.7736291885     0.2011231899     0.3171793222     -0.0999153995     0.0575290918     48.5093498229     79.2450790405     -70.3401107788
 49 248    7   33     -0.1101388931     -9.7736291885     0.2011231899     0.3171793222     -0.0999153995     0.0575290918     48.5093498229     79.2450790405     -70.3401107788
 50 200    6   30     -0.2801358699     -9.7568693161     0.2226721048     0.3201088666     -0.1617016792     0.0471426057     48.5093498229     79.2450790405     -70.3401107788
 51 152    6   30     -0.1316878080     -9.8071498870     0.0143659424     0.3051949024     -0.2929975032     0.0114557075     48.5093498229     79.2450790405     -70.3401107788
 52 104    7   32     -0.1316878080     -9.8071498870     0.0143659424     0.3051949024     -0.2929975032     0.0114557075     48.5093498229     79.2450790405     -70.3401107788
 53  55    6   32     -0.0550694465     -9.7975721359     0.0143659424     0.2857535362     -0.3691650629     0.0476752471     48.5093498229     79.2450790405     -70.3401107788
 54   7    5   34     0.0071829710     -9.8143329620     0.1508424043     0.2687090635     -0.4123089313     0.0948139095     48.5093498229     79.2450790405     -70.3401107788
 54 214    5   38     0.0071829710     -9.8143329620     0.1508424043     0.2687090635     -0.4123089313     0.0948139095     48.5093498229     79.2450790405     -70.3401107788
 55 166    5   38     -0.0167602658     -9.7832069396     0.1843629074     0.2647142648     -0.4429357528     0.1174511313     48.5093498229     79.2450790405     -70.3401107788
 56 118    4   39     -0.1388707752     -9.7736291885     0.1292934894     0.2641816139     -0.5308214187     0.1331640243     48.1590995788     79.2450790405     -71.3522033691
 57  70    2   38     -0.1388707752     -9.7736291885     0.1292934894     0.2641816139     -0.5308214187     0.1331640243     48.1590995788     79.2450790405     -71.3522033691
 58  23    0   39     -0.1005615949     -9.8334875106     0.1101388931     0.2553930521     -0.6517307758     0.1427515506     48.1590995788     79.2450790405     -71.3522033691
 58 231   -2   38     -0.1915459060     -9.7879953384     0.1580253696     0.2521972179     -0.7734391212     0.1675193214     48.1590995788     79.2450790405     -71.3522033691
 59 183   -4   36     -0.1915459060     -9.7879953384     0.1580253696     0.2521972179     -0.7734391212     0.1675193214     48.1590995788     79.2450790405     -71.3522033691
 60 135   -6   36     -0.2849245071     -9.7951784133     0.1149275422     0.2503329753     -0.9430850028     0.1725794076     48.1590995788     79.2450790405     -71.3522033691
 61  87   -7   33     -0.0574637699     -9.8933458328     0.1699969768     0.2593878507     -1.0653259754     0.1419525718     48.1590995788     79.2450790405     -71.3522033691
 62  40   -7   31     -0.0574637699     -9.8933458328     0.1699969768     0.2593878507     -1.0653259754     0.1419525718     48.1590995788     79.2450790405     -71.3522033691
 62 248   -8   31     -0.1771799468     -9.7736291885     0.0407035017     0.3169130086     -1.0046049356     0.1110594391     48.1590995788     79.2450790405     -71.3522033691
 63 200   -7   31     0.0167602658     -9.7927837371     0.2657699346     0.2929441928     -0.9979469299     0.1126573681     48.1590995788     80.2993392944     -71.3522033691
 64 152   -6   31     0.0167602658     -9.7927837371     0.2657699346     0.2929441928     -0.9979469299     0.1126573681     48.1590995788     80.2993392944     -71.3522033691
 65 104   -8   33     -0.0502807998     -9.7640523910     0.1987288665     0.2822913932     -0.9079307556     0.1054667234     48.1590995788     80.2993392944     -71.3522033691
 66  56   -7   30     -0.0430978250     -9.7951784133     0.2346437215     0.2745681047     -0.8333611488     0.1102604866     48.1590995788     80.2993392944     -71.3522033691
 67   8   -7   29     -0.0430978250     -9.7951784133     0.2346437215     0.2745681047     -0.8333611488     0.1102604866     48.1590995788     80.2993392944     -71.3522033691
 67 216   -8   27     -0.1508424043     -9.8023614883     0.1532367229     0.2833566665     -0.7590578079     0.1017382383     48.1590995788     80.2993392944     -71.3522033691
 68 168   -6   25     -0.2011231899     -9.8143329620     0.1340821266     0.2974716377     -0.7385511398     0.0932159996     48.1590995788     80.2993392944     -71.3522033691
 69 121   -7   23     -0.2011231899     -9.8143329620     0.1340821266     0.2974716377     -0.7385511398     0.0932159996     48.1590995788     80.2993392944     -71.3522033691
 70  74   -6   22     -0.2059118509     -9.8023614883     0.0095772953     0.2948084354     -0.7473397254     0.0580617332     48.1590995788     80.2993392944     -71.3522033691
 71  26   -5   23     -0.0047886476     -9.8358821868     0.1532367229     0.2942757797     -0.7460081100     0.0511374044     48.1590995788     80.2993392944     -71.3522033691
 71 233   -6   21     -0.0047886476     -9.8358821868     0.1532367229     0.2942757797     -0.7460081100     0.0511374044     48.1590995788     80.2993392944     -71.3522033691
 72 186   -6   21     -0.1197161788     -9.7401084899     0.0861956501     0.2948084354     -0.6746343612     0.0825631904     46.9332313537     78.0151138305     -70.8461532592
 73 138   -5   22     -0.0478864765     -9.8406705856     0.1795742750     0.2719049215     -0.6535950183     0.0798999786     46.9332313537     78.0151138305     -70.8461532592
 74  90   -5   19     -0.0478864765     -9.8406705856     0.1795742750     0.2719049215     -0.6535950183     0.0798999786     46.9332313537     78.0151138305     -70.8461532592
 75  42   -6   19     -0.1268991470     -9.7784175872     0.0838013267     0.2932105064     -0.5907434463     0.0673829364     46.9332313537     78.0151138305     -70.8461532592
 75 250   -5   19     -0.0981672668     -9.7832069396     0.0454921483     0.2988032341     -0.5614481925     0.0665839767     46.9332313537     78.0151138305     -70.8461532592
 76 203   -4   16     -0.0981672668     -9.7832069396     0.0454921483     0.2988032341     -0.5614481925     0.0665839767     46.9332313537     78.0151138305     -70.8461532592
 77 155   -5   17     -0.1364764571     -9.8526420593     -0.0335205316     0.2958737373     -0.5982004165     0.0886885547     46.9332313537     78.0151138305     -70.8461532592
 78 108   -5   17     -0.2154891252     -9.8191213607     -0.1652083396     0.3262342214     -0.6205713272     0.0953465557     46.9332313537     78.0151138305     -70.8461532592
 79  61   -4   19     -0.2154891252     -9.8191213607     -0.1652083396     0.3262342214     -0.6205713272     0.0953465557     46.9332313537     78.0151138305     -70.8461532592
 80  14   -4   20     -0.0861956501     -9.8310928344     -0.0191545906     0.3414144515     -0.6416106224     0.0852263832     45.7073669433     77.1365661621     -71.6895599365
 80 222   -3   22     -0.1723913097     -9.7425031661     0.1125332117     0.3288974285     -0.6376157760     0.0940149497     45.7073669433     77.1365661621     -71.6895599365
 81 175   -3   25     -0.1723913097     -9.7425031661     0.1125332117     0.3288974285     -0.6376157760     0.0940149497     45.7073669433     77.1365661621     -71.6895599365
 82 128   -4   27     -0.1939402198     -9.8167276382     0.1316878080     0.2964063644     -0.6935430526     0.0900201511     45.7073669433     77.1365661621     -71.6895599365
 83  80   -5   28     -0.1316878080     -9.8286991119     -0.0502807998     0.3033306837     -0.7334910392     0.0713777446     45.7073669433     77.1365661621     -71.6895599365
 84  32   -6   29     -0.1316878080     -9.8286991119     -0.0502807998     0.3033306837     -0.7334910392     0.0713777446     45.7073669433     77.1365661621     -71.6895599365
 84 241   -6   29     -0.1412650966     -9.7927837371     0.0191545906     0.3107876539     -0.7249688625     0.0828295040     45.7073669433     77.1365661621     -71.6895599365
 85 193   -7   27     -0.3136564254     -9.6658849716     0.0215489125     0.3336911678     -0.7033968925     0.0601922941     45.7073669433     77.1365661621     -71.6895599365
 86 146   -7   28     -0.3136564254     -9.6658849716     0.0215489125     0.3336911678     -0.7033968925     0.0601922941     45.7073669433     77.1365661621     -71.6895599365
 87  98   -8   28     -0.1508424043     -9.8430643081     -0.1053502440     0.2599205017     -0.8522699356     0.0753725481     44.8317451477     78.3665313720     -72.5329666137
 88  51  -10   27     -0.1268991470     -9.8622188568     0.1628140068     0.2849545955     -0.8906200408     0.0748399019     44.8317451477     78.3665313720     -72.5329666137
 89   3  -10   30     -0.1268991470     -9.8622188568     0.1628140068     0.2849545955     -0.8906200408     0.0748399019     44.8317451477     78.3665313720     -72.5329666137
 89 211   -9   31     -0.1149275422     -9.7760238647     0.1245048284     0.2969389915     -0.8831629753     0.0460773277     44.8317451477     78.3665313720     -72.5329666137
 90 164   -7   30     -0.1173218607     -9.7856006622     0.1173218607     0.3035969972     -0.8408181190     0.0340929174     44.8317451477     78.3665313720     -72.5329666137
 91 116   -7   29     -0.1173218607     -9.7856006622     0.1173218607     0.3035969972     -0.8408181190     0.0340929174     44.8317451477     78.3665313720     -72.5329666137
 92  68   -6   27     -0.1005615949     -9.8023614883     0.1149275422     0.2966726779     -0.7950110435     0.0221085095     44.8317451477     78.3665313720     -72.5329666137
 93  21   -5   27     -0.0909842967     -9.8215160369     0.1125332117     0.3046622753     -0.7585251808     0.0013355388     44.8317451477     78.3665313720     -72.5329666137
 93 229   -5   25     -0.0909842967     -9.8215160369     0.1125332117     0.3046622753     -0.7585251808     0.0013355388     44.8317451477     78.3665313720     -72.5329666137
 94 182   -6   23     -0.1268991470     -9.7808122634     0.0478864765     0.2916126060     -0.7832929611     0.0261033153     42.3800086975     78.3665313720     -71.5208816528
 95 134   -7   24     -0.1652083396     -9.8143329620     -0.0526751232     0.2958737373     -0.8386875152     0.0490068483     42.3800086975     78.3665313720     -71.5208816528
 96  86   -5   22     -0.1652083396     -9.8143329620     -0.0526751232     0.2958737373     -0.8386875152     0.0490068483     42.3800086975     78.3665313720     -71.5208816528
 97  38   -5   25     -0.0909842967     -9.7879953384     -0.0454921483     0.3230383634     -0.8791682243     0.0561974906     42.3800086975     78.3665313720     -71.5208816528
 97 246   -5   24     -0.0526751232     -9.8574304580     -0.0550694465     0.3589915990     -0.8927505493     0.0929496765     42.3800086975     78.3665313720     -71.5208816528
 98 199   -4   22     -0.0526751232     -9.8574304580     -0.0550694465     0.3589915990     -0.8927505493     0.0929496765     42.3800086975     78.3665313720     -71.5208816528
 99 151   -5   25     -0.1676026582     -9.7879953384     0.0814070034     0.4050650119     -0.9276384353     0.1499421834     42.3800086975     78.3665313720     -71.5208816528
100 103   -6   24     -0.0263375616     -9.8382759094     0.1771799468     0.3832267284     -0.9665211677     0.1534043550     42.3800086975     78.3665313720     -71.5208816528
101  55   -7   26     -0.0263375616     -9.8382759094     0.1771799468     0.3832267284     -0.9665211677     0.1534043550     42.3800086975     78.3665313720     -71.5208816528
102   7   -6   25     -0.0885899734     -9.7760238647     0.1532367229     0.3592579126     -0.9255079269     0.1315660953     41.1541404724     78.1908187866     -71.3522033691
102 215   -6   22     -0.0838013267     -9.7808122634     0.1197161788     0.3368870258     -0.9015390396     0.0980097579     41.1541404724     78.1908187866     -71.3522033691
103 168   -5   23     -0.0838013267     -9.7808122634     0.1197161788     0.3368870258     -0.9015390396     0.0980097579     41.1541404724     78.1908187866     -71.3522033691
104 120   -3   21     -0.1652083396     -9.7903900146     0.0981672668     0.3158477306     -0.9119255065     0.1070646405     41.1541404724     78.1908187866     -71.3522033691
105  72   -3   23     -0.2202777862     -9.8071498870     -0.0335205316     0.3067928552     -1.0080671310     0.1438168287     41.1541404724     78.1908187866     -71.3522033691
106  24   -5   24     -0.2202777862     -9.8071498870     -0.0335205316     0.3067928552     -1.0080671310     0.1438168287     41.1541404724     78.1908187866     -71.3522033691
106 233   -7   24     -0.0885899734     -9.8167276382     0.0694353866     0.3113202810     -1.0847673416     0.1326313734     41.1541404724     78.1908187866     -71.3522033691
107 185   -7   25     -0.0933786296     -9.7999668121     0.0718297100     0.3142498016     -1.0541405677     0.1281039476     41.1541404724     78.1908187866     -71.3522033691
108 138   -9   24     -0.0933786296     -9.7999668121     0.0718297100     0.3142498016     -1.0541405677     0.1281039476     41.1541404724     78.1908187866     -71.3522033691
109  90   -9   24     -0.0359148550     -9.7903900146     0.1699969768     0.3161140441     -0.9904900550     0.1555349111     41.1541404724     78.1908187866     -71.3522033691
110  42   -7   25     -0.0718297100     -9.7856006622     0.1843629074     0.3051949024     -0.8871578216     0.1387567405     39.9282722473     78.0151138305     -72.1956100463
110 250   -7   26     -0.0718297100     -9.7856006622     0.1843629074     0.3051949024     -0.8871578216     0.1387567405     39.9282722473     78.0151138305     -72.1956100463
111 202   -7   25     -0.1987288665     -9.7999668121     0.0670410633     0.3115866184     -0.7729064941     0.1052003979     39.9282722473     78.0151138305     -72.1956100463
112 154   -5   24     -0.1460537433     -9.8239097595     0.0622524166     0.3342237949     -0.7462744235     0.0937486362     39.9282722473     78.0151138305     -72.1956100463
113 107   -5   22     -0.1460537433     -9.8239097595     0.0622524166     0.3342237949     -0.7462744235     0.0937486362     39.9282722473     78.0151138305     -72.1956100463
114  59   -5   22     -0.1436594247     -9.7281370162     0.0143659424     0.3430123805     -0.7289636135     0.0998740005     39.9282722473     78.0151138305     -72.1956100463
115  11   -4   25     -0.1197161788     -9.7999668121     0.0454921483     0.3241036415     -0.7111201763     0.1259733676     39.9282722473     78.0151138305     -72.1956100463
115 220   -3   27     -0.1197161788     -9.7999668121     0.0454921483     0.3241036415     -0.7111201763     0.1259733676     39.9282722473     78.0151138305     -72.1956100463
116 173   -2   29     -0.2083061695     -9.7879953384     0.0885899734     0.3294300556     -0.6959399700     0.1435505008     39.9282722473     78.0151138305     -72.1956100463
117 124   -2   31     -0.2298550844     -9.7903900146     0.0215489125     0.3139834880     -0.7172455310     0.1328977108     39.4029006958     78.5422439575     -72.3642883300
118  77   -4   30     -0.2298550844     -9.7903900146     0.0215489125     0.3139834880     -0.7172455310     0.1328977108     39.4029006958     78.5422439575     -72.3642883300
119  28   -3   34     -0.1987288665     -9.7784175872     -0.0502807998     0.2958737373     -0.7486712932     0.1427515506     39.4029006958     78.5422439575     -72.3642883300
119 237   -4   35     -0.1891515731     -9.7927837371     0.0407035017     0.2948084354     -0.7481386661     0.1336966633     39.4029006958     78.5422439575     -72.3642883300
120 189   -7   37     -0.1891515731     -9.7927837371     0.0407035017     0.2948084354     -0.7481386661     0.1336966633     39.4029006958     78.5422439575     -72.3642883300
121 141   -7   42     -0.2561926364     -9.7712354660     -0.1508424043     0.2988032341     -0.7297626018     0.1201143264     39.4029006958     78.5422439575     -72.3642883300
122  94   -7   42     -0.1867572593     -9.8047552108     -0.0023943238     0.3046622753     -0.7550630092     0.1158532023     39.4029006958     78.5422439575     -72.3642883300
123  46   -7   46     -0.1867572593     -9.8047552108     -0.0023943238     0.3046622753     -0.7550630092     0.1158532023     39.4029006958     78.5422439575     -72.3642883300
123 254   -4   49     -0.2897131729     -9.7544746398     0.2442210197     0.3131845235     -0.7188434600     0.1150542497     39.4029006958     78.5422439575     -72.3642883300
124 206   -4   49     -0.3878804397     -9.7856006622     0.1101388931     0.2998685359     -0.7281646728     0.0998740005     37.3014144897     79.2450790405     -71.6895599365
125 158   -4   51     -0.3878804397     -9.7856006622     0.1101388931     0.2998685359     -0.7281646728     0.0998740005     37.3014144897     79.2450790405     -71.6895599365
126 110   -3   49     -0.2442210197     -9.8382759094     0.2322494029     0.3043959617     -0.7806297302     0.0689808607     37.3014144897     79.2450790405     -71.6895599365
127  62   -7   49     -0.2370380401     -9.7879953384     0.0909842967     0.3161140441     -0.7358879566     0.0519363689     37.3014144897     79.2450790405     -71.6895599365
128  13   -8   50     -0.2370380401     -9.7879953384     0.0909842967     0.3161140441     -0.7358879566     0.0519363689     37.3014144897     79.2450790405     -71.6895599365
128 221   -7   49     -0.1388707752     -9.7856006622     0.1268991470     0.3390175819     -0.6863524436     0.0508710861     37.3014144897     79.2450790405     -71.6895599365
129 173   -7   49     -0.1628140068     -9.7448978424     0.1604196929     0.3613884687     -0.6021952152     0.0455446815     37.3014144897     79.2450790405     -71.6895599365
130 125   -6   48     -0.1628140068     -9.7448978424     0.1604196929     0.3613884687     -0.6021952152     0.0455446815     37.3014144897     79.2450790405     -71.6895599365
131  78   -5   47     -0.1891515731     -9.7760238647     0.2011231899     0.3515346288     -0.5412078857     0.0306307554     37.3014144897     79.2450790405     -71.6895599365
132  30   -4   46     -0.1652083396     -9.7496862411     0.2322494029     0.3334248542     -0.4653066635     0.0580617332     36.2506675720     78.5422439575     -71.6895599365
132 238   -3   46     -0.1652083396     -9.7496862411     0.2322494029     0.3334248542     -0.4653066635     0.0580617332     36.2506675720     78.5422439575     -71.6895599365
133 190   -4   46     -0.3615428924     -9.7664461135     0.4166123390     0.3198425292     -0.4208312034     0.0884222316     36.2506675720     78.5422439575     -71.6895599365
134 143   -3   43     -0.3208393812     -9.8143329620     0.3304166793     0.3185109138     -0.4914060115     0.0798999786     36.2506675720     78.5422439575     -71.6895599365
135  95   -3   38     -0.3208393812     -9.8143329620     0.3304166793     0.3185109138     -0.4914060115     0.0798999786     36.2506675720     78.5422439575     -71.6895599365
136  47   -3   35     -0.1723913097     -9.8071498870     0.1532367229     0.3342237949     -0.5454690456     0.0474089241     36.2506675720     78.5422439575     -71.6895599365
136 255   -2   30     -0.0383091812     -9.7879953384     0.2011231899     0.3312942981     -0.5159074783     0.0511374044     36.2506675720     78.5422439575     -71.6895599365
137 208    0   31     -0.0383091812     -9.7879953384     0.2011231899     0.3312942981     -0.5159074783     0.0511374044     36.2506675720     78.5422439575     -71.6895599365
138 160    1   32     -0.0239432382     -9.7951784133     0.4333725929     0.3246362686     -0.3782199621     0.0612575769     36.2506675720     78.5422439575     -71.6895599365
139 113    3   29     -0.0885899734     -9.7784175872     0.4740760803     0.3246362686     -0.2511852264     0.0988087177     35.0247993469     79.7722091674     -70.5087966918
140  65    4   27     -0.0885899734     -9.7784175872     0.4740760803     0.3246362686     -0.2511852264     0.0988087177     35.0247993469     79.7722091674     -70.5087966918
141  17    4   21     -0.2059118509     -9.7999668121     0.3854861259     0.3198425292     -0.1846052169     0.1283702611     35.0247993469     79.7722091674     -70.5087966918
141 225    4   16     -0.2992904472     -9.8143329620     0.2777415513     0.3203751802     -0.1960569763     0.1257070541     35.0247993469     79.7722091674     -70.5087966918
142 177    2   12     -0.2992904472     -9.8143329620     0.2777415513     0.3203751802     -0.1960569763     0.1257070541     35.0247993469     79.7722091674     -70.5087966918
143 130    1    9     -0.2346437215     -9.8334875106     0.2083061695     0.3272994995     -0.2493210077     0.1091952085     35.0247993469     79.7722091674     -70.5087966918
144  82    0    8     -0.2442210197     -9.7927837371     0.2705585718     0.3504693508     -0.2336081027     0.0828295040     35.0247993469     79.7722091674     -70.5087966918
145  33    0    7     -0.2442210197     -9.7927837371     0.2705585718     0.3504693508     -0.2336081027     0.0828295040     35.0247993469     79.7722091674     -70.5087966918
145 241   -1    7     -0.1771799468     -9.7784175872     0.3016848087     0.3339574813     -0.1979212188     0.0527353286     35.0247993469     79.7722091674     -70.5087966918
146 193   -1    5     -0.1723913097     -9.7784175872     0.2705585718     0.3185109138     -0.1555763244     0.0607249355     35.0247993469     79.7722091674     -70.5087966918
147 146    0    2     -0.1723913097     -9.7784175872     0.2705585718     0.3185109138     -0.1555763244     0.0607249355     35.0247993469     79.7722091674     -70.5087966918
148  98    0    1     -0.2202777862     -9.7856006622     0.1747856235     0.3059938907     -0.1273463726     0.0857590293     35.0247993469     79.0693664550     -70.5087966918
149  50    0    0     -0.5435114860     -9.6706733703     -0.0263375616     0.3009338140     -0.1286779766     0.1006729602     35.0247993469     79.0693664550     -70.5087966918
150   1    0    0     -0.5435114860     -9.6706733703     -0.0263375616     0.3009338140     -0.1286779766     0.1006729602     35.0247993469     79.0693664550     -70.5087966918
150 209    0    0     -0.2801358699     -9.7951784133     0.2059118509     0.2684427499     -0.2482557296     0.1067983150     35.0247993469     79.0693664550     -70.5087966918
151 161   -1    1     -0.3399939537     -9.7760238647     0.0694353866     0.2804271697     -0.2613053798     0.0727093458     35.0247993469     79.0693664550     -70.5087966918
152 113   -1    2     -0.3399939537     -9.7760238647     0.0694353866     0.2804271697     -0.2613053798     0.0727093458     35.0247993469     79.0693664550     -70.5087966918
153  65   -1    3     -0.2250664234     -9.8167276382     0.1125332117     0.2854872226     -0.3353424072     0.0777694225     35.0247993469     79.0693664550     -70.5087966918
154  17   -1    4     -0.1388707752     -9.7688407897     0.2561926364     0.3107876539     -0.3079114437     0.0751062154     35.0247993469     79.0693664550     -70.5087966918
154 225   -2    4     -0.1388707752     -9.7688407897     0.2561926364     0.3107876539     -0.3079114437     0.0751062154     35.0247993469     79.0693664550     -70.5087966918
155 177   -2    4     -0.1197161788     -9.7544746398     0.2585869789     0.2934768486     -0.2194931507     0.0876232719     34.4994277954     76.0823059082     -71.3522033691
156 129   -1    3     -0.2107004880     -9.8310928344     0.1245048284     0.2623173952     -0.1377328634     0.1339629769     34.4994277954     76.0823059082     -71.3522033691
157  82   -1    2     -0.2107004880     -9.8310928344     0.1245048284     0.2623173952     -0.1377328634     0.1339629769     34.4994277954     76.0823059082     -71.3522033691
158  34    0    1     -0.3878804397     -9.8358821868     0.0861956501     0.2969389915     -0.1028449177     0.1302344918     34.4994277954     76.0823059082     -71.3522033691
158 241    0    0     -0.3375996351     -9.8023614883     0.1747856235     0.3390175819     -0.1169598817     0.0391530036     34.4994277954     76.0823059082     -71.3522033691
159 194    0    0     -0.3375996351     -9.8023614883     0.1747856235     0.3390175819     -0.1169598817     0.0391530036     34.4994277954     76.0823059082     -71.3522033691
160 146    0    0     -0.2130948066     -9.7832069396     0.1676026582     0.3347564697     -0.1316075086     -0.0255627989     34.4994277954     76.0823059082     -71.3522033691
161  98    0    0     -0.1412650966     -9.7281370162     0.1676026582     0.3147824287     -0.1244168519     -0.0119804668     34.4994277954     76.0823059082     -71.3522033691
162  50    0    0     -0.1412650966     -9.7281370162     0.1676026582     0.3147824287     -0.1244168519     -0.0119804668     34.4994277954     76.0823059082     -71.3522033691
163   3    0    0     -0.1676026582     -9.7353200912     0.1412650966     0.2948084354     -0.0999153995     0.0508710861     34.4994277954     78.8936614990     -72.0269241333
163 211    0    0     -0.2346437215     -9.7760238647     0.1556310415     0.2806934833     -0.1007143497     0.0908191108     34.4994277954     78.8936614990     -72.0269241333
164 163    0    0     -0.2346437215     -9.7760238647     0.1556310415     0.2806934833     -0.1007143497     0.0908191108     34.4994277954     78.8936614990     -72.0269241333
165 116    0    0     -0.2178834438     -9.8430643081     0.0838013267     0.2569909572     -0.1065734028     0.0833621501     34.4994277954     78.8936614990     -72.0269241333
166  68    0    0     -0.2633756160     -9.8310928344     0.0694353866     0.2854872226     -0.1001817107     0.0673829364     34.4994277954     78.8936614990     -72.0269241333
167  20    0    0     -0.2633756160     -9.8310928344     0.0694353866     0.2854872226     -0.1001817107     0.0673829364     34.4994277954     78.8936614990     -72.0269241333
167 228    0    0     -0.1963345432     -9.7736291885     0.0622524166     0.3169130086     -0.1140303611     0.0285001964     34.4994277954     78.8936614990     -72.0269241333
168 181    0    0     -0.1197161788     -9.7568693161     0.1292934894     0.3387512683     -0.1161609292     0.0423488426     34.4994277954     78.8936614990     -72.0269241333
169 133    0    0     -0.1197161788     -9.7568693161     0.1292934894     0.3387512683     -0.1161609292     0.0423488426     34.4994277954     78.8936614990     -72.0269241333
170  86    0    0     -0.1197161788     -9.7999668121     0.1005615949     0.3217067718     -0.1063070774     0.1078636050     34.1491813659     78.8936614990     -72.0269241333
171  38    0    0     -0.2178834438     -9.8119382858     0.0933786296     0.3150487899     -0.0916594696     0.1547359466     34.1491813659     78.8936614990     -72.0269241333
171 247    0    0     -0.2178834438     -9.8119382858     0.0933786296     0.3150487899     -0.0916594696     0.1547359466     34.1491813659     78.8936614990     -72.0269241333
172 199    0    0     -0.2537982940     -9.7161655426     0.1699969768     0.3078581333     -0.0823382663     0.1374251365     34.1491813659     78.8936614990     -72.0269241333
173 152    0    0     -0.2490096569     -9.7784175872     0.1149275422     0.2543277740     -0.0911268329     0.1014719128     34.1491813659     78.8936614990     -72.0269241333
174 105    0    0     -0.2490096569     -9.7784175872     0.1149275422     0.2543277740     -0.0911268329     0.1014719128     34.1491813659     78.8936614990     -72.0269241333
175  57    0    0     -0.2346437215     -9.8310928344     0.0454921483     0.2450065612     -0.1015133142     0.0772367858     34.1491813659     78.8936614990     -72.0269241333
176  10    0    0     -0.2466153383     -9.7808122634     0.0526751232     0.2830903530     -0.1028449177     0.0538006067     34.1491813659     78.8936614990     -72.0269241333
176 218    0    0     -0.2466153383     -9.7808122634     0.0526751232     0.2830903530     -0.1028449177     0.0538006067     34.1491813659     78.8936614990     -72.0269241333
177 170    0    0     -0.1580253696     -9.7640523910     0.0622524166     0.2948084354     -0.1023122787     0.0524690103     35.3750495910     78.0151138305     -71.5208816528
178 122    0    0     -0.2130948066     -9.8071498870     0.0646467447     0.2828240394     -0.0876646709     0.0937486362     35.3750495910     78.0151138305     -71.5208816528
179  74    0    0     -0.2130948066     -9.8071498870     0.0646467447     0.2828240394     -0.0876646709     0.0937486362     35.3750495910     78.0151138305     -71.5208816528
180  25    0    0     -0.3088677406     -9.7736291885     0.0191545906     0.2860198497     -0.0911268329     0.0713777446     35.3750495910     78.0151138305     -71.5208816528
180 233    0    0     -0.1364764571     -9.7736291885     0.0191545906     0.2972053337     -0.1007143497     0.0008028969     35.3750495910     78.0151138305     -71.5208816528
181 185    0    0     -0.1364764571     -9.7736291885     0.0191545906     0.2972053337     -0.1007143497     0.0008028969     35.3750495910     78.0151138305     -71.5208816528
182 137    0    0     -0.1029559254     -9.6946163177     0.0766183614     0.2918789100     -0.0794087409     0.0298317956     35.3750495910     78.0151138305     -71.5208816528
183  89    0    0     -0.1268991470     -9.8550367355     -0.0167602658     0.2335548162     -0.0487819290     0.0636544513     35.3750495910     78.0151138305     -71.5208816528
184  41    0    0     -0.1268991470     -9.8550367355     -0.0167602658     0.2335548162     -0.0487819290     0.0636544513     35.3750495910     78.0151138305     -71.5208816528
184 249    0    0     -0.2226721048     -9.8957395553     -0.1316878080     0.2394138336     -0.0551736116     0.1006729602     35.3750495910     78.0151138305     -71.5208816528
185 201    0    0     -0.3735145092     -9.8119382858     -0.0263375616     0.3214404582     -0.0826045894     0.0535342884     34.4994277954     79.9479141235     -70.6774749755
186 154    0    0     -0.3735145092     -9.8119382858     -0.0263375616     0.3214404582     -0.0826045894     0.0535342884     34.4994277954     79.9479141235     -70.6774749755
187 107    0    0     -0.2921074867     -9.8119382858     -0.0095772953     0.3430123805     -0.0953879451     -0.0854848289     34.4994277954     79.9479141235     -70.6774749755
188  59    0    0     -0.1532367229     -9.9148941040     -0.0287318849     0.3408818244     -0.1158946037     -0.1949424266     34.4994277954     79.9479141235     -70.6774749755
189  12    0    0     -0.1532367229     -9.9148941040     -0.0287318849     0.3408818244     -0.1158946037     -0.1949424266     34.4994277954     79.9479141235     -70.6774749755
189 221    0    0     -0.1388707752     -9.9364433288     -0.1604196929     0.4021354675     -0.1305422186     -0.2380862951     34.4994277954     79.9479141235     -70.6774749755
190 173    0    0     1.8867271423     -9.3881435394     0.1149275422     0.5523400306     -0.1915295410     -0.2735068798     34.4994277954     79.9479141235     -70.6774749755
191 126    0    0     1.8867271423     -9.3881435394     0.1149275422     0.5523400306     -0.1915295410     -0.2735068798     34.4994277954     79.9479141235     -70.6774749755
192  78    0    1     -0.1268991470     -9.7736291885     0.3040791034     0.3541978359     -0.1758166408     0.3496823310     34.4994277954     79.9479141235     -70.6774749755
193  31    0    2     0.1101388931     -10.0250329971     -0.0790126848     0.1571209192     -0.1870020866     0.1720467567     33.2735595703     78.3665313720     -70.1714324951
193 239    0    2     0.1101388931     -10.0250329971     -0.0790126848     0.1571209192     -0.1870020866     0.1720467567     33.2735595703     78.3665313720     -70.1714324951
194 192    0    2     -0.0430978250     -9.7808122634     0.0526751232     0.2585889101     -0.1057744383     0.1273049712     33.2735595703     78.3665313720     -70.1714324951
195 144    0    1     -0.0646467447     -9.7113771438     0.1173218607     0.1952047157     -0.0871320343     0.1158532023     33.2735595703     78.3665313720     -70.1714324951
196  98    0    0     -0.0646467447     -9.7113771438     0.1173218607     0.1952047157     -0.0871320343     0.1158532023     33.2735595703     78.3665313720     -70.1714324951
197  50    0    0     -0.0071829710     -9.8143329620     -0.0454921483     0.0804207038     -0.0658264160     0.1185164089     33.2735595703     78.3665313720     -70.1714324951
198   2    0    0     -0.1508424043     -9.8406705856     -0.1460537433     0.0814859867     -0.0565052080     0.1563338661     33.2735595703     78.3665313720     -70.1714324951
198 210    0    0     -0.1508424043     -9.8406705856     -0.1460537433     0.0814859867     -0.0565052080     0.1563338661     33.2735595703     78.3665313720     -70.1714324951
199 163    0    0     -0.1292934894     -9.8574304580     -0.2442210197     0.1368805766     -0.0751476240     0.1110594391     33.2735595703     78.3665313720     -70.1714324951
200 116    0    0     -0.1149275422     -9.8526420593     -0.2705585718     0.2439412832     -0.0860667514     0.0788347053     33.2735595703     79.4207916259     -70.5087966918
201  68    0    0     -0.1149275422     -9.8526420593     -0.2705585718     0.2439412832     -0.0860667514     0.0788347053     33.2735595703     79.4207916259     -70.5087966918
202  21    0    0     -0.1125332117     -9.8358821868     -0.2226721048     0.3430123805     -0.0993827629     0.0346255588     33.2735595703     79.4207916259     -70.5087966918
202 229    0    0     -0.0239432382     -9.7879953384     -0.1197161788     0.4034670829     -0.1118998050     0.0074608993     33.2735595703     79.4207916259     -70.5087966918
203 181    0    0     -0.0239432382     -9.7879953384     -0.1197161788     0.4034670829     -0.1118998050     0.0074608993     33.2735595703     79.4207916259     -70.5087966918
204 134    0    0     -0.0359148550     -9.7832069396     -0.0957729530     0.3749707937     -0.1092366104     0.0330276370     33.2735595703     79.4207916259     -70.5087966918
205  86    0    0     -0.0215489125     -9.7448978424     -0.0430978250     0.3286311149     -0.1028449177     0.0455446815     33.2735595703     79.4207916259     -70.5087966918
206  38    0    0     -0.0215489125     -9.7448978424     -0.0430978250     0.3286311149     -0.1028449177     0.0455446815     33.2735595703     79.4207916259     -70.5087966918
206 246    0    0     -0.0143659424     -9.7951784133     -0.1268991470     0.2732365131     -0.0975185203     0.0732419776     33.2735595703     79.4207916259     -70.5087966918
207 199    0    0     -0.0502807998     -9.7712354660     -0.1532367229     0.2516645908     -0.0940563583     0.1028035163     33.4486846923     79.5964965820     -70.3401107788
208 151    0    0     -0.0502807998     -9.7712354660     -0.1532367229     0.2516645908     -0.0940563583     0.1028035163     33.4486846923     79.5964965820     -70.3401107788
209 104    0    0     -0.0909842967     -9.8334875106     -0.2107004880     0.2633826732     -0.0975185203     0.0809652709     33.4486846923     79.5964965820     -70.3401107788
210  55    0    0     -0.0191545906     -9.8119382858     -0.1963345432     0.3094560623     -0.1047091603     0.0388866806     33.4486846923     79.5964965820     -70.3401107788
211   8    0    0     -0.0191545906     -9.8119382858     -0.1963345432     0.3094560623     -0.1047091603     0.0388866806     33.4486846923     79.5964965820     -70.3401107788
211 216    0    0     -0.0191545906     -9.7879953384     -0.1436594247     0.3374196529     -0.1084376449     0.0471426057     33.4486846923     79.5964965820     -70.3401107788
212 168    0    0     -0.0047886476     -9.8071498870     -0.1580253696     0.3249026298     -0.1081713199     0.0756388616     33.4486846923     79.5964965820     -70.3401107788
213 120    0    0     -0.0047886476     -9.8071498870     -0.1580253696     0.3249026298     -0.1081713199     0.0756388616     33.4486846923     79.5964965820     -70.3401107788
214  72    0    0     -0.0526751232     -9.8382759094     -0.2585869789     0.3541978359     -0.1121661186     0.0889548683     33.4486846923     79.5964965820     -70.3401107788
215  24    0    0     -0.0047886476     -9.8095445632     -0.1676026582     0.4359580993     -0.1206883668     0.0687145328     35.0247993469     79.4207916259     -70.5087966918
215 232    0    0     -0.0047886476     -9.8095445632     -0.1676026582     0.4359580993     -0.1206883668     0.0687145328     35.0247993469     79.4207916259     -70.5087966918
216 184    0    0     -0.0287318849     -9.7927837371     -0.1364764571     0.4679165363     -0.1252158164     0.0644534158     35.0247993469     79.4207916259     -70.5087966918
217 137    0    0     -0.0119716191     -9.7879953384     -0.0957729530     0.4577963829     -0.1182914848     0.0668502998     35.0247993469     79.4207916259     -70.5087966918
218  90    0    0     -0.0119716191     -9.7879953384     -0.0957729530     0.4577963829     -0.1182914848     0.0668502998     35.0247993469     79.4207916259     -70.5087966918
219  42    0    0     -0.0287318849     -9.7640523910     -0.0478864765     0.4551331520     -0.1196230888     0.0844274330     35.0247993469     79.4207916259     -70.5087966918
219 250    0    0     0.1077445626     -9.7448978424     0.1245048284     0.3781666517     -0.2599738121     0.1683182716     35.0247993469     79.4207916259     -70.5087966918
220 202    0    0     0.1077445626     -9.7448978424     0.1245048284     0.3781666517     -0.2599738121     0.1683182716     35.0247993469     79.4207916259     -70.5087966918
221 154    0    0     0.0790126848     -9.7113771438     0.1005615949     0.2945421028     -0.1766155958     0.1070646405     35.0247993469     79.4207916259     -70.5087966918
222 106    0    0     -0.0885899734     -9.8023614883     -0.0526751232     0.2119828701     -0.0945889949     0.1044014453     35.0247993469     79.4207916259     -70.5087966918
223  59    0    0     -0.0885899734     -9.8023614883     -0.0526751232     0.2119828701     -0.0945889949     0.1044014453     35.0247993469     79.4207916259     -70.5087966918
224  11    0    0     0.0215489125     -9.7999668121     -0.0694353866     0.2175755977     -0.0887299442     0.0940149497     33.4486846923     78.5422439575     -70.0027465820
224 219    0    0     -0.0502807998     -9.7712354660     -0.1652083396     0.1944057369     -0.0828709030     0.1616602897     33.4486846923     78.5422439575     -70.0027465820
225 171    0    0     -0.0502807998     -9.7712354660     -0.1652083396     0.1944057369     -0.0828709030     0.1616602897     33.4486846923     78.5422439575     -70.0027465820
226 123    0    0     -0.0838013267     -9.7951784133     -0.1652083396     0.2077217340     -0.0783434629     0.1858954238     33.4486846923     78.5422439575     -70.0027465820
227  75    0    0     -0.2178834438     -9.8406705856     -0.2370380401     0.2378159046     -0.0852677917     0.1573991537     33.4486846923     78.5422439575     -70.0027465820
228  27    0    0     -0.2178834438     -9.8406705856     -0.2370380401     0.2378159046     -0.0852677917     0.1573991537     33.4486846923     78.5422439575     -70.0027465820
228 236    0    0     -0.1771799468     -9.8526420593     -0.2490096569     0.3185109138     -0.1044428467     0.0753725481     33.4486846923     78.5422439575     -70.0027465820
229 188    0    0     -0.1891515731     -9.8526420593     -0.2107004880     0.4428824424     -0.1276126980     -0.0005287007     33.4486846923     78.5422439575     -70.0027465820
230 140    0    0     -0.1891515731     -9.8526420593     -0.2107004880     0.4428824424     -0.1276126980     -0.0005287007     33.4486846923     78.5422439575     -70.0027465820
231  92    0    0     -0.0215489125     -9.7640523910     -0.0143659424     0.5147888660     -0.1220199704     -0.0729677772     33.7989311218     79.2450790405     -70.3401107788
232  45    0    0     0.1053502440     -9.7281370162     -0.0047886476     0.4362244606     -0.1049754738     -0.0130457508     33.7989311218     79.2450790405     -70.3401107788
232 252    0    0     0.1053502440     -9.7281370162     -0.0047886476     0.4362244606     -0.1049754738     -0.0130457508     33.7989311218     79.2450790405     -70.3401107788
233 204    0    0     0.0335205316     -9.7233486175     0.0023943238     0.3422134160     -0.0818056201     0.1219785690     33.7989311218     79.2450790405     -70.3401107788
234 156    0    0     -0.1077445626     -9.7975721359     -0.0981672668     0.2780302762     -0.0778108215     0.1795037269     33.7989311218     79.2450790405     -70.3401107788
235 108    0    0     -0.1077445626     -9.7975721359     -0.0981672668     0.2780302762     -0.0778108215     0.1795037269     33.7989311218     79.2450790405     -70.3401107788
236  60    0    0     -0.1340821266     -9.8167276382     -0.0742240333     0.2719049215     -0.0834035491     0.1366261839     33.7989311218     79.2450790405     -70.3401107788
237  13    0    0     -0.1005615949     -9.7879953384     -0.1005615949     0.2822913932     -0.0940563583     0.0908191108     33.7989311218     79.2450790405     -70.3401107788
237 221    0    0     -0.1005615949     -9.7879953384     -0.1005615949     0.2822913932     -0.0940563583     0.0908191108     33.7989311218     79.2450790405     -70.3401107788
238 172    0    0     -0.1532367229     -9.7999668121     -0.1292934894     0.3059938907     -0.1073723554     0.0655187034     34.4994277954     77.8394012451     -68.9906616210
239 125    0    0     -0.0622524166     -9.7927837371     -0.1077445626     0.3174456596     -0.1161609292     0.0103904235     34.4994277954     77.8394012451     -68.9906616210
240  78    0    0     -0.0622524166     -9.7927837371     -0.1077445626     0.3174456596     -0.1161609292     0.0103904235     34.4994277954     77.8394012451     -68.9906616210
241  30    0    0     0.0287318849     -9.7712354660     -0.0622524166     0.3161140441     -0.1140303611     0.0186463527     34.4994277954     77.8394012451     -68.9906616210
241 239    0    0     -0.0215489125     -9.8047552108     -0.1029559254     0.2889493942     -0.1055081129     0.0775030994     34.4994277954     77.8394012451     -68.9906616210
242 191    0    0     -0.0215489125     -9.8047552108     -0.1029559254     0.2889493942     -0.1055081129     0.0775030994     34.4994277954     77.8394012451     -68.9906616210
243 143    0    0     -0.0718297100     -9.7951784133     -0.1460537433     0.2836229801     -0.0975185203     0.1142552852     34.4994277954     77.8394012451     -68.9906616210
244  96    0    0     -0.0526751232     -9.8167276382     -0.1699969768     0.3166466951     -0.0967195606     0.1028035163     34.4994277954     77.8394012451     -68.9906616210
245  48    0    0     -0.0526751232     -9.8167276382     -0.1699969768     0.3166466951     -0.0967195606     0.1028035163     34.4994277954     77.8394012451     -68.9906616210
246   1    0    0     -0.0574637699     -9.7832069396     -0.1173218607     0.3408818244     -0.0956542778     0.0985423946     33.4486846923     79.9479141235     -69.6653900146
246 209    0    0     -0.1053502440     -9.7832069396     -0.1245048284     0.3294300556     -0.0953879451     0.0932159996     33.4486846923     79.9479141235     -69.6653900146
247 161    0    0     -0.1053502440     -9.7832069396     -0.1245048284     0.3294300556     -0.0953879451     0.0932159996     33.4486846923     79.9479141235     -69.6653900146
248 114    0    0     -0.0790126848     -9.8071498870     -0.1364764571     0.3249026298     -0.0996490764     0.0788347053     33.4486846923     79.9479141235     -69.6653900146
249  66    0    0     -0.0838013267     -9.7927837371     -0.0790126848     0.3312942981     -0.1055081129     0.0604586124     33.4486846923     79.9479141235     -69.6653900146
250  18    0    0     -0.0838013267     -9.7927837371     -0.0790126848     0.3312942981     -0.1055081129     0.0604586124     33.4486846923     79.9479141235     -69.6653900146
250 227    0    0     -0.0335205316     -9.7544746398     -0.0454921483     0.3121192455     -0.1087039585     0.0452783632     33.4486846923     79.9479141235     -69.6653900146
251 179    0    0     -0.0454921483     -9.7808122634     -0.1316878080     0.2601868152     -0.1039101958     0.0740409421     33.4486846923     79.9479141235     -69.6653900146
252 131    0    0     -0.0454921483     -9.7808122634     -0.1316878080     0.2601868152     -0.1039101958     0.0740409421     33.4486846923     79.9479141235     -69.6653900146
253  84    0    0     -0.0622524166     -9.8119382858     -0.2035175085     0.2556593656     -0.1033775568     0.0806989479     33.9740562438     78.3665313720     -69.1593399047
254  36    0    0     -0.0742240333     -9.8286991119     -0.2083061695     0.2982706069     -0.1105682015     0.0663176536     33.9740562438     78.3665313720     -69.1593399047
254 245    0    0     -0.0742240333     -9.8286991119     -0.2083061695     0.2982706069     -0.1105682015     0.0663176536     33.9740562438     78.3665313720     -69.1593399047
255 197    0    0     -0.0790126848     -9.8047552108     -0.1628140068     0.3531325340     -0.1158946037     0.0335602760     33.9740562438     78.3665313720     -69.1593399047
  0 149    0    0     0.0263375616     -9.7736291885     -0.0790126848     0.3680464982     -0.1140303611     0.0178473892     33.9740562438     78.3665313720     -69.1593399047
  1 101    0    0     0.0263375616     -9.7736291885     -0.0790126848     0.3680464982     -0.1140303611     0.0178473892     33.9740562438     78.3665313720     -69.1593399047
  2  53    0    0     -0.0095772953     -9.7832069396     -0.1029559254     0.3355554342     -0.1068397283     0.0644534158     33.9740562438     78.3665313720     -69.1593399047
  3   5    0    0     -0.0119716191     -9.7975721359     -0.1340821266     0.3163803815     -0.1033775568     0.0908191108     33.9740562438     78.3665313720     -69.1593399047
  3 213    0    0     -0.0119716191     -9.7975721359     -0.1340821266     0.3163803815     -0.1033775568     0.0908191108     33.9740562438     78.3665313720     -69.1593399047
  4 166    0    0     -0.0622524166     -9.8047552108     -0.1676026582     0.3134508371     -0.0983174705     0.0876232719     33.9740562438     78.3665313720     -69.1593399047
  5 118    0    0     -0.0167602658     -9.7903900146     -0.1364764571     0.3310279846     -0.0961869144     0.0625891733     33.9740562438     78.3665313720     -69.1593399047
  6  70    0    0     -0.0167602658     -9.7903900146     -0.1364764571     0.3310279846     -0.0961869144     0.0625891733     33.9740562438     78.3665313720     -69.1593399047
  7  22    0    0     0.0047886476     -9.7927837371     -0.1388707752     0.3475398540     -0.0999153995     0.0737746238     33.9740562438     78.3665313720     -69.1593399047
  7 230    0    0     -0.0383091812     -9.7903900146     -0.1364764571     0.3605895042     -0.1017796397     0.0950802326     33.9740562438     78.3665313720     -69.1593399047
  8 182    0    0     -0.0383091812     -9.7903900146     -0.1364764571     0.3605895042     -0.1017796397     0.0950802326     33.9740562438     78.3665313720     -69.1593399047
  9 133    0    0     -0.0263375616     -9.7879953384     -0.0909842967     0.3667149066     -0.0977848243     0.1009392738     33.9740562438     78.3665313720     -69.1593399047
 10  86    0    0     -0.0383091812     -9.7903900146     -0.0838013267     0.3480724811     -0.0956542778     0.1099941616     33.9740562438     78.3665313720     -69.1593399047
 11  38    0    0     -0.0383091812     -9.7903900146     -0.0838013267     0.3480724811     -0.0956542778     0.1099941616     33.9740562438     78.3665313720     -69.1593399047
 11 246    0    0     -0.0598580884     -9.7903900146     -0.1268991470     0.3374196529     -0.0935237121     0.0998740005     33.9740562438     78.3665313720     -69.1593399047
 12 198    0    0     -0.0335205316     -9.7736291885     -0.0694353866     0.3392839193     -0.0951216316     0.0916180706     32.5730667114     79.0693664550     -70.1714324951
 13 150    0    0     -0.0335205316     -9.7736291885     -0.0694353866     0.3392839193     -0.0951216316     0.0916180706     32.5730667114     79.0693664550     -70.1714324951
 14 103    0    0     -0.0909842967     -9.7688407897     -0.0838013267     0.3126518964     -0.0921921157     0.0966781520     32.5730667114     79.0693664550     -70.1714324951
 15  55    0    0     -0.0407035017     -9.7784175872     -0.1101388931     0.2801608562     -0.0929910659     0.0801663017     32.5730667114     79.0693664550     -70.1714324951
 16   7    0    0     -0.0407035017     -9.7784175872     -0.1101388931     0.2801608562     -0.0929910659     0.0801663017     32.5730667114     79.0693664550     -70.1714324951
 16 215    0    0     -0.0383091812     -9.7832069396     -0.1221105098     0.2673774719     -0.1001817107     0.0798999786     32.5730667114     79.0693664550     -70.1714324951
 17 167    0    0     -0.0814070034     -9.8167276382     -0.1580253696     0.2625837087     -0.1031112432     0.0873569488     32.5730667114     79.0693664550     -70.1714324951
 18 120    0    0     -0.0814070034     -9.8167276382     -0.1580253696     0.2625837087     -0.1031112432     0.0873569488     32.5730667114     79.0693664550     -70.1714324951
 19  72    0    0     -0.0335205316     -9.7927837371     -0.1652083396     0.2756333827     -0.1020459651     0.0801663017     32.5730667114     79.0693664550     -70.1714324951
 20  24    0    0     -0.0670410633     -9.8047552108     -0.1867572593     0.2841556358     -0.0999153995     0.0822968578     33.2735595703     78.7179489135     -69.8340682983
 20 232    0    0     -0.0670410633     -9.8047552108     -0.1867572593     0.2841556358     -0.0999153995     0.0822968578     33.2735595703     78.7179489135     -69.8340682983
 21 184    0    0     -0.0502807998     -9.8119382858     -0.1795742750     0.3054612636     -0.1028449177     0.0735083007     33.2735595703     78.7179489135     -69.8340682983
 22 136    0    0     -0.0742240333     -9.8095445632     -0.2059118509     0.3304953336     -0.1060407638     0.0719103813     33.2735595703     78.7179489135     -69.8340682983
 23  88    0    0     -0.0742240333     -9.8095445632     -0.2059118509     0.3304953336     -0.1060407638     0.0719103813     33.2735595703     78.7179489135     -69.8340682983
 24  40    0    0     -0.0478864765     -9.7832069396     -0.1580253696     0.3563283920     -0.1057744383     0.0436804437     33.2735595703     78.7179489135     -69.8340682983
 24 248    0    0     -0.0023943238     -9.7832069396     -0.1340821266     0.3467408657     -0.1047091603     0.0436804437     33.2735595703     78.7179489135     -69.8340682983
 25 200    0    0     -0.0023943238     -9.7832069396     -0.1340821266     0.3467408657     -0.1047091603     0.0436804437     33.2735595703     78.7179489135     -69.8340682983
 26 152    0    0     0.0239432382     -9.8598251342     -0.1963345432     0.3395502328     -0.1084376449     0.0679155731     33.2735595703     78.7179489135     -69.8340682983
 27 105    0    0     -0.2466153383     -9.9795408248     -0.2609812974     0.4133209228     -0.1100355625     0.0902864646     34.3243064880     78.7179489135     -68.1472549438
 28  57    0    0     -0.2466153383     -9.9795408248     -0.2609812974     0.4133209228     -0.1100355625     0.0902864646     34.3243064880     78.7179489135     -68.1472549438
 29   9    0    0     -0.0814070034     -9.6994056701     0.0598580884     0.4956138610     -0.0839361858     -0.0796257877     34.3243064880     78.7179489135     -68.1472549438
 29 216    0    0     0.3375996351     -9.5389852523     0.0454921483     0.3565947055     -0.0844688320     -0.1235686063     34.3243064880     78.7179489135     -68.1472549438
 30 168    0    0     0.3375996351     -9.5389852523     0.0454921483     0.3565947055     -0.0844688320     -0.1235686063     34.3243064880     78.7179489135     -68.1472549438
 31 120    0    0     0.1292934894     -9.7185602188     -0.1268991470     0.2466044902     -0.1055081129     0.1342293024     34.3243064880     78.7179489135     -68.1472549438
 32  73    0    0     -0.0742240333     -9.8095445632     -0.1292934894     0.2561920166     -0.1161609292     0.2319687843     34.3243064880     78.7179489135     -68.1472549438
 33  25    0    0     -0.0742240333     -9.8095445632     -0.1292934894     0.2561920166     -0.1161609292     0.2319687843     34.3243064880     78.7179489135     -68.1472549438
 33 233    0    0     0.0239432382     -9.7664461135     -0.0838013267     0.2631163358     -0.1212210059     0.1906891822     34.3243064880     78.7179489135     -68.1472549438
 34 186    0    0     -0.0311262083     -9.8358821868     -0.0909842967     0.2258315086     -0.1100355625     0.2186527729     32.2228164672     79.4207916259     -69.4967041015
 35 138    0    0     -0.0311262083     -9.8358821868     -0.0909842967     0.2258315086     -0.1100355625     0.2186527729     32.2228164672     79.4207916259     -69.4967041015
 36  90    0    0     -0.1436594247     -9.8119382858     -0.0933786296     0.1477997207     -0.0738160228     0.2335667133     32.2228164672     79.4207916259     -69.4967041015
 37  43    0    0     -0.0478864765     -9.7927837371     -0.2825301933     0.0593814134     -0.0509124851     0.2085326194     32.2228164672     79.4207916259     -69.4967041015
 37 251    0    0     -0.0478864765     -9.7927837371     -0.2825301933     0.0593814134     -0.0509124851     0.2085326194     32.2228164672     79.4207916259     -69.4967041015
 38 203    0    0     -0.2490096569     -9.8957395553     -0.5099909305     0.1035905599     -0.0634295368     0.2354309558     32.2228164672     79.4207916259     -69.4967041015
 39 155    0    0     -0.3256280183     -9.8646135330     -0.4956250190     0.3280984401     -0.0820719528     0.1400883436     32.2228164672     79.4207916259     -69.4967041015
 40 107    0    0     -0.3256280183     -9.8646135330     -0.4956250190     0.3280984401     -0.0820719528     0.1400883436     32.2228164672     79.4207916259     -69.4967041015
 41  59    0    0     -0.1795742750     -9.8789796829     -0.3998520660     0.5576663970     -0.1164272427     -0.0154426326     32.2228164672     79.4207916259     -69.4967041015
 42  11    0    0     -0.0383091812     -9.7592630386     -0.0790126848     0.6865653991     -0.1321401357     -0.0601844215     34.8496780395     77.8394012451     -70.0027465820
 42 219    0    0     -0.0383091812     -9.7592630386     -0.0790126848     0.6865653991     -0.1321401357     -0.0601844215     34.8496780395     77.8394012451     -70.0027465820
 43 171    0    0     -0.0239432382     -9.6203927993     0.1436594247     0.6040061950     -0.1214873313     -0.0119804668     34.8496780395     77.8394012451     -70.0027465820
 44 123    0    0     -0.0407035017     -9.6371526718     0.2514039993     0.3272994995     -0.1523804664     0.0934823131     34.8496780395     77.8394012451     -70.0027465820
 45  75    0    0     -0.0407035017     -9.6371526718     0.2514039993     0.3272994995     -0.1523804664     0.0934823131     34.8496780395     77.8394012451     -70.0027465820
 46  27    0    0     -0.1460537433     -9.7640523910     -0.0838013267     0.0785564661     -0.0895289134     0.0767041444     34.8496780395     77.8394012451     -70.0027465820
 46 235    0    0     0.4285839557     -9.6179981231     0.2418267011     -0.0103944540     -0.0578368139     0.0308970785     34.8496780395     77.8394012451     -70.0027465820
 47 186    0    0     0.4285839557     -9.6179981231     0.2418267011     -0.0103944540     -0.0578368139     0.0308970785     34.8496780395     77.8394012451     -70.0027465820
 48 138    0    0     0.4237952709     -9.9172887802     0.0694353866     -0.2570069074     0.1277883291     0.2570028781     34.8496780395     77.8394012451     -70.0027465820
 49  89    4   -1     0.0742240333     -9.5653228759     -0.2968961238     -0.4282508373     0.5088924884     0.4077401161     34.8496780395     77.8394012451     -70.0027465820
 50  41    5   -2     0.0742240333     -9.5653228759     -0.2968961238     -0.4282508373     0.5088924884     0.4077401161     34.8496780395     77.8394012451     -70.0027465820
 50 248    6   -5     -0.2442210197     -9.6132097244     -0.5387228012     -0.7960390090     0.3413770675     0.6724623680     35.9004211425     79.2450790405     -67.6412124633
 51 200    6   -9     -0.8691394805     -9.5389852523     -1.1851902008     -0.9640870094     0.3957064151     0.7262590408     35.9004211425     79.2450790405     -67.6412124633
 52 152    2   -7     -0.8691394805     -9.5389852523     -1.1851902008     -0.9640870094     0.3957064151     0.7262590408     35.9004211425     79.2450790405     -67.6412124633
 53 103    1   -6     -0.4094293594     -9.6730680465     -1.1013889312     -1.3004493713     0.0870413494     0.9941770553     35.9004211425     79.2450790405     -67.6412124633
 54  55    0   -4     -1.5874365806     -9.3234968185     -2.1477084159     -1.4860744476     0.1549529933     1.1726115942     35.9004211425     79.2450790405     -67.6412124633
 55   8    0    0     -1.5874365806     -9.3234968185     -2.1477084159     -1.4860744476     0.1549529933     1.1726115942     35.9004211425     79.2450790405     -67.6412124633
 55 217    0    0     -2.5379831790     -9.4288463592     -2.3440430164     -0.6895108222     0.8923934936     -0.1443415880     35.9004211425     79.2450790405     -67.6412124633
 56 169    0    0     0.2514039993     -9.9148941040     -2.7319233417     0.0873450374     1.3336859941     -2.1193718910     35.9004211425     79.2450790405     -67.6412124633
 57 121    0    0     0.2514039993     -9.9148941040     -2.7319233417     0.0873450374     1.3336859941     -2.1193718910     35.9004211425     79.2450790405     -67.6412124633
 58  74    0    0     0.8068870544     -10.6116428375     -3.5890913009     0.7097352981     -0.1678270339     -1.5566373825     34.6745529174     81.8807220458     -60.3879127502
 59  26    0    0     -0.3759088277     -10.0657367706     -2.4086897373     2.1326839923     -0.3103083372     -1.1129480600     34.6745529174     81.8807220458     -60.3879127502
 59 235    0    0     -0.3759088277     -10.0657367706     -2.4086897373     2.1326839923     -0.3103083372     -1.1129480600     34.6745529174     81.8807220458     -60.3879127502
 60 188    0    0     0.2873188495     -9.5389852523     -1.0894173431     2.7729175090     0.2092823028     -1.8887386322     34.6745529174     81.8807220458     -60.3879127502
 61 140   -1    3     1.5706763267     -9.1151905059     0.0838013267     2.6309688091     0.4329912185     -2.2871534824     34.6745529174     81.8807220458     -60.3879127502
 62  92    0    5     1.5706763267     -9.1151905059     0.0838013267     2.6309688091     0.4329912185     -2.2871534824     34.6745529174     81.8807220458     -60.3879127502
 63  44   -1    5     2.1572856903     -8.6291427612     1.1205434799     1.9241551399     0.1906398963     -1.7374688148     34.6745529174     81.8807220458     -60.3879127502
 63 252   -2    5     2.6457276344     -9.0146284103     0.2490096569     0.8037462234     -0.0258783936     -0.8924348831     34.6745529174     81.8807220458     -60.3879127502
 64 204    0    2     2.6457276344     -9.0146284103     0.2490096569     0.8037462234     -0.0258783936     -0.8924348831     34.6745529174     81.8807220458     -60.3879127502
 65 156    0    0     2.3153109550     -9.4839162826     -0.1053502440     0.3704433679     -0.1079050064     0.1017382383     24.8676090240     76.6094360351     -69.4967041015
 66 108    0    0     1.7622222900     -9.5126476287     0.0502807998     0.2553930521     -0.1284116506     0.8040245056     24.8676090240     76.6094360351     -69.4967041015
 67  59    0    0     1.7622222900     -9.5126476287     0.0502807998     0.2553930521     -0.1284116506     0.8040245056     24.8676090240     76.6094360351     -69.4967041015
 68  10    0    0     1.8460235595     -9.4934930801     -0.0550694465     0.0987967967     -0.1345370054     1.1110916137     24.8676090240     76.6094360351     -69.4967041015
 68 217    0    0     1.3671588897     -9.6371526718     -0.3759088277     0.1328857898     -0.4661056518     1.7380092144     24.8676090240     76.6094360351     -69.4967041015
 69 169   -3    0     1.3671588897     -9.6371526718     -0.3759088277     0.1328857898     -0.4661056518     1.7380092144     24.8676090240     76.6094360351     -69.4967041015
 70 121   -6    0     0.3328109979     -9.8574304580     -0.3471769332     0.3209078073     -0.6282945632     2.0669147968     24.8676090240     76.6094360351     -69.4967041015
 71  73   -8   -1     0.0622524166     -9.9986953735     -0.3639371871     0.4194462776     -0.5950045585     1.7723645210     24.8676090240     76.6094360351     -69.4967041015
 72  24  -11   -2     0.0622524166     -9.9986953735     -0.3639371871     0.4194462776     -0.5950045585     1.7723645210     24.8676090240     76.6094360351     -69.4967041015
 72 232   -9   -2     -0.6680163383     -10.0346107482     -0.3495712518     0.4383550167     -0.4421368122     1.2365283966     32.2228164672     80.8264694213     -69.8340682983
 73 185   -6    0     -0.1149275422     -9.8215160369     -0.2322494029     0.3928142547     -0.1963232994     0.3688573837     32.2228164672     80.8264694213     -69.8340682983
 74 138   -5    1     -0.1149275422     -9.8215160369     -0.2322494029     0.3928142547     -0.1963232994     0.3688573837     32.2228164672     80.8264694213     -69.8340682983
 75  91   -2    4     0.1676026582     -9.7664461135     -0.0861956501     0.3544641494     -0.0344006347     0.0575290918     32.2228164672     80.8264694213     -69.8340682983
 76  43    0    7     0.3735145092     -9.7425031661     -0.3447826147     0.3387512683     -0.0309384775     0.1699162006     32.2228164672     80.8264694213     -69.8340682983
 76 251    0    7     0.3735145092     -9.7425031661     -0.3447826147     0.3387512683     -0.0309384775     0.1699162006     32.2228164672     80.8264694213     -69.8340682983
 77 203    1    9     -0.2035175085     -9.8239097595     -0.2274607658     0.3275658130     -0.0461187267     0.4032126426     32.2228164672     80.8264694213     -69.8340682983
 78 155    2   10     -0.2490096569     -9.7544746398     -0.0263375616     0.3142498016     -0.0658264160     0.3033425807     32.2228164672     80.8264694213     -69.8340682983
 79 108    1   10     -0.2490096569     -9.7544746398     -0.0263375616     0.3142498016     -0.0658264160     0.3033425807     32.2228164672     80.8264694213     -69.8340682983
 80  60    0   11     -0.0718297100     -9.7664461135     0.0119716191     0.2956073760     -0.0237478303     0.1028035163     34.6745529174     78.7179489135     -69.4967041015
 81  12    1    9     -0.1053502440     -9.7472915649     -0.0742240333     0.2878841209     -0.0224162340     0.0897538280     34.6745529174     78.7179489135     -69.4967041015
 81 220    1    7     -0.1053502440     -9.7472915649     -0.0742240333     0.2878841209     -0.0224162340     0.0897538280     34.6745529174     78.7179489135     -69.4967041015
 82 172    1    5     -0.1460537433     -9.7951784133     -0.1819685935     0.2636489868     -0.0383954381     0.0668502998     34.6745529174     78.7179489135     -69.4967041015
 83 125    1    3     -0.0095772953     -9.8071498870     -0.1532367229     0.2769649982     -0.0471840047     0.0271685957     34.6745529174     78.7179489135     -69.4967041015
 84  77    1    3     -0.0095772953     -9.8071498870     -0.1532367229     0.2769649982     -0.0471840047     0.0271685957     34.6745529174     78.7179489135     -69.4967041015
 85  28    1    1     0.0885899734     -9.7496862411     -0.0885899734     0.2311579227     -0.0485156059     0.1310334444     34.6745529174     78.7179489135     -69.4967041015
 85 237    0    0     -0.1340821266     -9.8047552108     -0.2394323587     0.1203687310     -0.0426565647     0.3153269767     34.6745529174     78.7179489135     -69.4967041015
 86 189    0    0     -0.1340821266     -9.8047552108     -0.2394323587     0.1203687310     -0.0426565647     0.3153269767     34.6745529174     78.7179489135     -69.4967041015
 87 141    0    0     -0.2202777862     -9.8622188568     -0.5004136562     0.1041232109     -0.0216172719     0.3041415691     34.6745529174     78.7179489135     -69.4967041015
 88  94    1    1     -0.2035175085     -9.8286991119     -0.4405555725     0.1991994953     0.0944983291     0.1110594391     34.3243064880     78.0151138305     -70.1714324951
 89  46    2    1     -0.2035175085     -9.8286991119     -0.4405555725     0.1991994953     0.0944983291     0.1110594391     34.3243064880     78.0151138305     -70.1714324951
 89 254    1    1     -0.1987288665     -9.7975721359     -0.3519655704     0.2950747489     0.0508218097     0.0865579891     34.3243064880     78.0151138305     -70.1714324951
 90 206    2    1     -0.2490096569     -9.7856006622     -0.3830918121     0.3347564697     -0.0381291198     0.1057330369     34.3243064880     78.0151138305     -70.1714324951
 91 158    2    0     -0.2490096569     -9.7856006622     -0.3830918121     0.3347564697     -0.0381291198     0.1057330369     34.3243064880     78.0151138305     -70.1714324951
 92 110    0    1     -0.2130948066     -9.7808122634     -0.3423882961     0.3552631139     -0.0695548963     0.0561974906     34.3243064880     78.0151138305     -70.1714324951
 93  62    0    1     -0.1316878080     -9.7975721359     -0.3208393812     0.3470071792     -0.0991164398     0.0482078838     34.3243064880     78.0151138305     -70.1714324951
 94  14    1    0     -0.1316878080     -9.7975721359     -0.3208393812     0.3470071792     -0.0991164398     0.0482078838     34.3243064880     78.0151138305     -70.1714324951
 94 222    1    0     -0.2083061695     -9.8071498870     -0.3567542552     0.3390175819     -0.1073723554     0.0737746238     34.3243064880     78.0151138305     -70.1714324951
 95 174    0    0     -0.1699969768     -9.7760238647     -0.3160507440     0.3723075866     -0.1047091603     0.0418162012     35.3750495910     78.7179489135     -69.8340682983
 96 126    0    0     -0.1699969768     -9.7760238647     -0.3160507440     0.3723075866     -0.1047091603     0.0418162012     35.3750495910     78.7179489135     -69.8340682983
 97  78    0    0     -0.1364764571     -9.7688407897     -0.2825301933     0.3627200603     -0.1063070774     0.0324949955     35.3750495910     78.7179489135     -69.8340682983
 98  29    0    0     -0.1292934894     -9.7999668121     -0.3232336997     0.3430123805     -0.1095029239     0.0482078838     35.3750495910     78.7179489135     -69.8340682983
 98 237    0    0     -0.1292934894     -9.7999668121     -0.3232336997     0.3430123805     -0.1095029239     0.0482078838     35.3750495910     78.7179489135     -69.8340682983
 99 189    0    0     -0.0718297100     -9.7472915649     -0.2801358699     0.3491377592     -0.1103018760     0.0625891733     35.3750495910     78.7179489135     -69.8340682983
100 142    0    0     -0.0885899734     -9.7472915649     -0.2274607658     0.3163803815     -0.0985837936     0.1067983150     35.3750495910     78.7179489135     -69.8340682983
101  94    0    0     -0.0885899734     -9.7472915649     -0.2274607658     0.3163803815     -0.0985837936     0.1067983150     35.3750495910     78.7179489135     -69.8340682983
102  46    0    0     -0.1149275422     -9.7712354660     -0.3112620830     0.2545940876     -0.0844688320     0.1621929168     35.3750495910     78.7179489135     -69.8340682983
102 254    0    0     -0.2298550844     -9.7903900146     -0.3759088277     0.2303589582     -0.0780771446     0.1917544555     33.2735595703     80.1236267089     -69.1593399047
103 207    0    0     -0.2298550844     -9.7903900146     -0.3759088277     0.2303589582     -0.0780771446     0.1917544555     33.2735595703     80.1236267089     -69.1593399047
104 159    0    0     -0.2825301933     -9.8071498870     -0.4190066337     0.2500666379     -0.0876646709     0.1491432189     33.2735595703     80.1236267089     -69.1593399047
105 111    0    0     -0.2322494029     -9.7903900146     -0.3854861259     0.3006675004     -0.1017796397     0.0753725481     33.2735595703     80.1236267089     -69.1593399047
106  63    0    0     -0.2322494029     -9.7903900146     -0.3854861259     0.3006675004     -0.1017796397     0.0753725481     33.2735595703     80.1236267089     -69.1593399047
107  15    0    0     -0.1484480619     -9.7736291885     -0.3423882961     0.3315606117     -0.1097692375     0.0343592405     33.2735595703     80.1236267089     -69.1593399047
107 223    0    0     -0.1676026582     -9.7736291885     -0.3423882961     0.3217067718     -0.1065734028     0.0617902183     33.2735595703     80.1236267089     -69.1593399047
108 176    0    0     -0.1676026582     -9.7736291885     -0.3423882961     0.3217067718     -0.1065734028     0.0617902183     33.2735595703     80.1236267089     -69.1593399047
109 128    0    0     -0.1699969768     -9.7664461135     -0.3543598890     0.3083907604     -0.0964532375     0.0910854339     33.2735595703     80.1236267089     -69.1593399047
110  80    0    0     -0.1699969768     -9.7832069396     -0.3974577426     0.3049285888     -0.0884636306     0.1110594391     35.9004211425     79.2450790405     -69.6653900146
111  32    0    0     -0.1699969768     -9.7832069396     -0.3974577426     0.3049285888     -0.0884636306     0.1110594391     35.9004211425     79.2450790405     -69.6653900146
111 240    0    0     -0.2514039993     -9.8047552108     -0.4070350170     0.3307616710     -0.0858004188     0.1254407286     35.9004211425     79.2450790405     -69.6653900146
112 191    0    0     -0.2322494029     -9.7808122634     -0.3854861259     0.3547304868     -0.0895289134     0.0985423946     35.9004211425     79.2450790405     -69.6653900146
113 143    0    0     -0.2322494029     -9.7808122634     -0.3854861259     0.3547304868     -0.0895289134     0.0985423946     35.9004211425     79.2450790405     -69.6653900146
114  95    0    0     -0.2442210197     -9.7856006622     -0.3567542552     0.3603231906     -0.0996490764     0.0846937370     35.9004211425     79.2450790405     -69.6653900146
115  47    0    0     -0.2490096569     -9.7879953384     -0.2921074867     0.3581926345     -0.1087039585     0.0623228549     35.9004211425     79.2450790405     -69.6653900146
115 254    0    0     -0.2490096569     -9.7879953384     -0.2921074867     0.3581926345     -0.1087039585     0.0623228549     35.9004211425     79.2450790405     -69.6653900146
116 207    0    0     -0.2705585718     -9.7856006622     -0.2945018005     0.3339574813     -0.1116334795     0.0287665157     35.9004211425     79.2450790405     -69.6653900146
117 158    0    0     -0.1221105098     -9.7640523910     -0.2945018005     0.3102550268     -0.1103018760     -0.0162415957     35.5501747131     78.5422439575     -69.3280258178
118 111    0    0     -0.1221105098     -9.7640523910     -0.2945018005     0.3102550268     -0.1103018760     -0.0162415957     35.5501747131     78.5422439575     -69.3280258178
119  63    0    0     -0.1149275422     -9.7736291885     -0.3447826147     0.2617847442     -0.0991164398     0.0255706763     35.5501747131     78.5422439575     -69.3280258178
120  16    0    0     -0.1771799468     -9.8119382858     -0.4261896133     0.2487350463     -0.0937900352     0.0772367858     35.5501747131     78.5422439575     -69.3280258178
120 224    0    0     -0.1771799468     -9.8119382858     -0.4261896133     0.2487350463     -0.0937900352     0.0772367858     35.5501747131     78.5422439575     -69.3280258178
121 177    0    0     -0.1867572593     -9.8071498870     -0.4381612300     0.3198425292     -0.1033775568     0.0628554916     35.5501747131     78.5422439575     -69.3280258178
122 130    0    0     -0.1771799468     -9.7951784133     -0.3878804397     0.3968090534     -0.1164272427     0.0356908416     35.5501747131     78.5422439575     -69.3280258178
123  82    0    0     -0.1771799468     -9.7951784133     -0.3878804397     0.3968090534     -0.1164272427     0.0356908416     35.5501747131     78.5422439575     -69.3280258178
124  35    0    0     -0.1508424043     -9.7951784133     -0.3088677406     0.4327622413     -0.1230852484     0.0077272205     35.5501747131     78.5422439575     -69.3280258178
124 243    0    0     -0.0885899734     -9.7808122634     -0.2825301933     0.4111903190     -0.1193567638     0.0055966606     35.5501747131     78.5422439575     -69.3280258178
125 195    0    0     -0.0885899734     -9.7808122634     -0.2825301933     0.4111903190     -0.1193567638     0.0055966606     35.5501747131     78.5422439575     -69.3280258178
126 148    0    0     -0.1101388931     -9.7712354660     -0.2873188495     0.3643180131     -0.1129650831     0.0354245185     34.8496780395     79.9479141235     -68.9906616210
127 100    0    0     -0.1316878080     -9.7664461135     -0.2968961238     0.3217067718     -0.1073723554     0.0466099643     34.8496780395     79.9479141235     -68.9906616210
128  53    0    0     -0.1316878080     -9.7664461135     -0.2968961238     0.3217067718     -0.1073723554     0.0466099643     34.8496780395     79.9479141235     -68.9906616210
129   5    0    0     -0.0981672668     -9.7784175872     -0.3423882961     0.3046622753     -0.1108345270     0.0415498828     34.8496780395     79.9479141235     -68.9906616210
129 213    0    0     -0.0311262083     -9.7592630386     -0.3160507440     0.3075917959     -0.1113671660     0.0482078838     34.8496780395     79.9479141235     -68.9906616210
130 165    0    0     -0.0311262083     -9.7592630386     -0.3160507440     0.3075917959     -0.1113671660     0.0482078838     34.8496780395     79.9479141235     -68.9906616210
131 118    0    0     -0.0981672668     -9.7736291885     -0.3304166793     0.2937431526     -0.1049754738     0.1020045518     34.8496780395     79.9479141235     -68.9906616210
132  70    0    0     -0.1628140068     -9.8023614883     -0.3495712518     0.3099886894     -0.1025785923     0.0966781520     34.8496780395     79.9479141235     -68.9906616210
133  22    0    0     -0.1628140068     -9.8023614883     -0.3495712518     0.3099886894     -0.1025785923     0.0966781520     34.8496780395     79.9479141235     -68.9906616210
133 231    0    0     -0.0263375616     -9.7927837371     -0.3040791034     0.3150487899     -0.0983174705     0.0657850217     34.6745529174     79.4207916259     -68.8219833374
134 183    0    0     -0.0550694465     -9.8454589843     -0.4237952709     0.2940094757     -0.0929910659     0.1320987343     34.6745529174     79.4207916259     -68.8219833374
135 135    0    0     -0.0550694465     -9.8454589843     -0.4237952709     0.2940094757     -0.0929910659     0.1320987343     34.6745529174     79.4207916259     -68.8219833374
136  88    0    0     -0.1891515731     -9.8454589843     -0.4501328468     0.3573936939     -0.0794087409     0.1648561000     34.6745529174     79.4207916259     -68.8219833374
137  40    0    0     -0.1221105098     -9.8023614883     -0.3447826147     0.4596606254     -0.0823382663     0.1270386576     34.6745529174     79.4207916259     -68.8219833374
137 248    0    0     -0.1221105098     -9.8023614883     -0.3447826147     0.4596606254     -0.0823382663     0.1270386576     34.6745529174     79.4207916259     -68.8219833374
138 201    0    0     -0.1747856235     -9.7664461135     -0.2370380401     0.4764388084     -0.0876646709     0.1440831422     34.6745529174     79.4207916259     -68.8219833374
139 153    0    0     -0.2083061695     -9.7425031661     -0.1723913097     0.4447466850     -0.0897952270     0.1243754506     34.6745529174     79.4207916259     -68.8219833374
140 106    0    0     -0.2083061695     -9.7425031661     -0.1723913097     0.4447466850     -0.0897952270     0.1243754506     34.6745529174     79.4207916259     -68.8219833374
141  58    0    0     -0.1795742750     -9.7377147674     -0.1915459060     0.3808298301     -0.0959205913     0.0846937370     35.1999244689     79.9479141235     -68.9906616210
142  10    0    0     -0.1723913097     -9.7089824676     -0.1699969768     0.3073254823     -0.1023122787     0.0652523756     35.1999244689     79.9479141235     -68.9906616210
142 219    0    0     -0.1723913097     -9.7089824676     -0.1699969768     0.3073254823     -0.1023122787     0.0652523756     35.1999244689     79.9479141235     -68.9906616210
143 171    0    0     -0.1125332117     -9.7496862411     -0.2035175085     0.2119828701     -0.1065734028     0.0476752471     35.1999244689     79.9479141235     -68.9906616210
144 124    0    0     -0.1197161788     -9.8239097595     -0.3040791034     0.1571209192     -0.1028449177     0.0684482145     35.1999244689     79.9479141235     -68.9906616210
145  77    0    0     -0.1197161788     -9.8239097595     -0.3040791034     0.1571209192     -0.1028449177     0.0684482145     35.1999244689     79.9479141235     -68.9906616210
146  29    0    0     -0.1604196929     -9.8191213607     -0.4022463798     0.1786928415     -0.1001817107     0.0801663017     35.1999244689     79.9479141235     -68.9906616210
146 237    0    0     -0.1460537433     -9.8263044357     -0.4190066337     0.2362179994     -0.0991164398     0.0641870975     35.1999244689     79.9479141235     -68.9906616210
147 189    0    0     -0.1460537433     -9.8263044357     -0.4190066337     0.2362179994     -0.0991164398     0.0641870975     35.1999244689     79.9479141235     -68.9906616210
148 142    0    0     -0.0885899734     -9.8167276382     -0.4453442096     0.3198425292     -0.0961869144     0.0729756641     33.9740562438     78.3665313720     -68.8219833374
149  94    0    0     -0.1149275422     -9.7903900146     -0.3567542552     0.3970753860     -0.0929910659     0.1238428115     33.9740562438     78.3665313720     -68.8219833374
150  47    0    0     -0.1149275422     -9.7903900146     -0.3567542552     0.3970753860     -0.0929910659     0.1238428115     33.9740562438     78.3665313720     -68.8219833374
150 255    0    0     -0.1676026582     -9.7568693161     -0.2585869789     0.4130545616     -0.0905941867     0.1491432189     33.9740562438     78.3665313720     -68.8219833374
151 208    0    0     -0.2777415513     -9.7760238647     -0.3016848087     0.3731065750     -0.0937900352     0.1406209707     33.9740562438     78.3665313720     -68.8219833374
152 160    0    0     -0.2777415513     -9.7760238647     -0.3016848087     0.3731065750     -0.0937900352     0.1406209707     33.9740562438     78.3665313720     -68.8219833374
153 112    0    0     -0.2035175085     -9.7664461135     -0.2633756160     0.3696444034     -0.1001817107     0.0612575769     33.9740562438     78.3665313720     -68.8219833374
154  64    0    0     -0.1652083396     -9.7257432937     -0.1795742750     0.3139834880     -0.1036438822     0.0258369922     33.9740562438     78.3665313720     -68.8219833374
155  17    0    0     -0.1652083396     -9.7257432937     -0.1795742750     0.3139834880     -0.1036438822     0.0258369922     33.9740562438     78.3665313720     -68.8219833374
155 226    0    0     -0.1628140068     -9.7856006622     -0.2322494029     0.2146460771     -0.1049754738     0.0186463527     34.8496780395     80.6507568359     -69.3280258178
156 178    0    0     -0.1484480619     -9.8167276382     -0.3878804397     0.1784265279     -0.1039101958     0.0183800315     34.8496780395     80.6507568359     -69.3280258178
157 130    0    0     -0.1484480619     -9.8167276382     -0.3878804397     0.1784265279     -0.1039101958     0.0183800315     34.8496780395     80.6507568359     -69.3280258178
158  82    0    0     -0.0861956501     -9.8382759094     -0.5004136562     0.2162439823     -0.1017796397     0.0114557075     34.8496780395     80.6507568359     -69.3280258178
159  35    0    0     -0.0861956501     -9.8430643081     -0.4597101688     0.3320932626     -0.1031112432     0.0439467668     34.8496780395     80.6507568359     -69.3280258178
159 243    0    0     -0.0861956501     -9.8430643081     -0.4597101688     0.3320932626     -0.1031112432     0.0439467668     34.8496780395     80.6507568359     -69.3280258178
160 195    0    0     -0.1173218607     -9.7975721359     -0.3854861259     0.4569973945     -0.0993827629     0.0713777446     34.8496780395     80.6507568359     -69.3280258178
161 148    0    0     -0.1125332117     -9.7544746398     -0.3040791034     0.5020055294     -0.0850014686     0.0759051799     34.8496780395     80.6507568359     -69.3280258178
162 100    0    0     -0.1125332117     -9.7544746398     -0.3040791034     0.5020055294     -0.0850014686     0.0759051799     34.8496780395     80.6507568359     -69.3280258178
163  52    0    0     -0.1005615949     -9.7401084899     -0.1699969768     0.4540678977     -0.0354659199     0.0388866806     34.8496780395     80.6507568359     -69.3280258178
164   4    0    0     -0.0909842967     -9.7401084899     -0.1891515731     0.3752371311     -0.0578368139     0.0492731666     35.0247993469     78.7179489135     -69.4967041015
