# Supplementary material for: A localization method for wireless capsule endoscopy using side wall cameras and IMU sensor
Source: Sci Rep. 2021 May 27;11:11204. doi: 10.1038/s41598-021-90523-w (PMC8160358; doi:10.1038/s41598-021-90523-w)
Supplement: Supplementary file 1 — Supplementary Information. [file 41598_2021_90523_MOESM1_ESM.zip › data/UL_5]

203   5    0    0     -0.1771799468     -9.7808122634     0.2945018005     0.3342237949     -0.0802077102     0.1744436264     22.9412441253     79.9479141235     -50.7730789184
203 213    0    0     -0.1771799468     -9.7808122634     0.2945018005     0.3342237949     -0.0802077102     0.1744436264     22.9412441253     79.9479141235     -50.7730789184
204 165    0    0     -0.2274607658     -9.7784175872     0.3088677406     0.3267668485     -0.0820719528     0.1669866800     22.9412441253     79.9479141235     -50.7730789184
205 117    0    0     -0.2705585718     -9.7329254150     0.3016848087     0.3177119731     -0.0863330650     0.1411536216     26.6188488006     78.7179489135     -51.6164855957
206  70    0    0     -0.2705585718     -9.7329254150     0.3016848087     0.3177119731     -0.0863330650     0.1411536216     26.6188488006     78.7179489135     -51.6164855957
207  22    0    0     -0.2130948066     -9.8095445632     0.2705585718     0.2990695476     -0.0876646709     0.0892211914     26.6188488006     78.7179489135     -51.6164855957
207 230    0    0     -0.1867572593     -9.8526420593     0.2514039993     0.3249026298     -0.0850014686     0.0745735836     26.6188488006     78.7179489135     -51.6164855957
208 182    0    0     -0.1867572593     -9.8526420593     0.2514039993     0.3249026298     -0.0850014686     0.0745735836     26.6188488006     78.7179489135     -51.6164855957
209 134    0    0     0.1029559254     -9.8502473831     0.2298550844     0.3840256881     -0.0818056201     0.0902864646     26.6188488006     78.7179489135     -51.6164855957
210  86    0    0     -0.1843629074     -9.8334875106     0.3088677406     0.4159841060     -0.0437218427     0.1142552852     26.6188488006     78.7179489135     -51.6164855957
211  38    0    0     -0.1843629074     -9.8334875106     0.3088677406     0.4159841060     -0.0437218427     0.1142552852     26.6188488006     78.7179489135     -51.6164855957
211 246    0    0     -0.2442210197     -9.7281370162     0.3687258243     0.4247726917     -0.0447871255     0.1661877155     26.6188488006     78.7179489135     -51.6164855957
212 199    0    0     -0.4261896133     -9.6251811981     0.5099909305     0.3685791254     -0.0120297443     0.1568665266     26.6188488006     78.7179489135     -51.6164855957
213 151    0    0     -0.4261896133     -9.6251811981     0.5099909305     0.3685791254     -0.0120297443     0.1568665266     26.6188488006     78.7179489135     -51.6164855957
214 103    0    0     -0.5339341640     -9.6970109939     0.4261896133     0.2601868152     -0.0463850450     0.0492731666     24.3422374725     78.1908187866     -50.4357147216
215  55    0    0     -0.2202777862     -9.6323642730     0.4381612300     0.1627136325     -0.1063070774     -0.1347540616     24.3422374725     78.1908187866     -50.4357147216
216   8    0    0     -0.2202777862     -9.6323642730     0.4381612300     0.1627136325     -0.1063070774     -0.1347540616     24.3422374725     78.1908187866     -50.4357147216
216 216    0    0     -0.2561926364     -9.8286991119     0.0885899734     0.0457990741     -0.1233515739     -0.1752347230     24.3422374725     78.1908187866     -50.4357147216
217 169    0    0     -0.8284359931     -10.1710872650     0.0550694465     0.1874814033     -0.2298796415     -0.1728378391     24.3422374725     78.1908187866     -50.4357147216
218 122    0    0     -0.8284359931     -10.1710872650     0.0550694465     0.1874814033     -0.2298796415     -0.1728378391     24.3422374725     78.1908187866     -50.4357147216
219  76    0    0     -0.2035175085     -9.9675693511     0.1843629074     0.5131909847     -0.5515943527     -0.0455368137     24.3422374725     78.1908187866     -50.4357147216
220  28    1   -1     0.5794263362     -9.3953266143     0.5315398693     0.5946849822     -0.6629162311     0.0804326248     24.3422374725     78.1908187866     -50.4357147216
220 237    2   -2     0.5794263362     -9.3953266143     0.5315398693     0.5946849822     -0.6629162311     0.0804326248     24.3422374725     78.1908187866     -50.4357147216
221 189    1   -2     0.2801358699     -9.7664461135     0.3088677406     0.3512683153     -0.3864758491     0.1621929168     24.5173606872     77.3122711181     -50.2670326232
222 141    1   -2     0.0239432382     -9.9340486526     0.2561926364     0.2985369205     -0.1611690425     0.1483442687     24.5173606872     77.3122711181     -50.2670326232
223  94    1   -1     0.0239432382     -9.9340486526     0.2561926364     0.2985369205     -0.1611690425     0.1483442687     24.5173606872     77.3122711181     -50.2670326232
224  46    0    0     0.0454921483     -9.8095445632     0.3136564254     0.3595242500     -0.0751476240     0.1819006061     24.5173606872     77.3122711181     -50.2670326232
224 254    0    0     -0.1460537433     -9.7401084899     0.3711201906     0.3600568771     -0.0314711189     0.2889612960     24.5173606872     77.3122711181     -50.2670326232
225 206    0    0     -0.1460537433     -9.7401084899     0.3711201906     0.3600568771     -0.0314711189     0.2889612960     24.5173606872     77.3122711181     -50.2670326232
226 158    0    0     -0.3136564254     -9.7089824676     0.3543598890     0.3238373279     -0.0186877479     0.2687209844     24.5173606872     77.3122711181     -50.2670326232
227 110    0    0     -0.3998520660     -9.7448978424     0.3471769332     0.2945421028     -0.0453197669     0.1632581949     24.5173606872     77.3122711181     -50.2670326232
228  63    0    0     -0.3998520660     -9.7448978424     0.3471769332     0.2945421028     -0.0453197669     0.1632581949     24.5173606872     77.3122711181     -50.2670326232
229  15    0    0     -0.3160507440     -9.7688407897     0.2945018005     0.2756333827     -0.0967195606     0.0500721263     25.2178573608     78.0151138305     -50.2670326232
229 223    0    0     -0.2633756160     -9.8143329620     0.2705585718     0.2751007318     -0.1379991769     -0.0319544816     25.2178573608     78.0151138305     -50.2670326232
230 175    0    0     -0.2633756160     -9.8143329620     0.2705585718     0.2751007318     -0.1379991769     -0.0319544816     25.2178573608     78.0151138305     -50.2670326232
231 127    0    0     -0.0742240333     -9.7305316925     0.3806974601     0.2804271697     -0.1699576139     -0.0708372306     25.2178573608     78.0151138305     -50.2670326232
232  80    0    0     -0.0335205316     -9.8071498870     0.2897131729     0.2391475200     -0.1329391002     -0.0292912769     25.2178573608     78.0151138305     -50.2670326232
233  32    0    0     -0.0335205316     -9.8071498870     0.2897131729     0.2391475200     -0.1329391002     -0.0292912769     25.2178573608     78.0151138305     -50.2670326232
233 240    0    0     -0.0622524166     -9.8119382858     0.2418267011     0.2420770645     -0.1023122787     0.0394193191     25.2178573608     78.0151138305     -50.2670326232
234 192    0    0     0.0000000000     -9.8646135330     0.1699969768     0.2748344182     -0.0796750640     0.0964118385     25.2178573608     78.0151138305     -50.2670326232
235 143    0    0     0.0000000000     -9.8646135330     0.1699969768     0.2748344182     -0.0796750640     0.0964118385     25.2178573608     78.0151138305     -50.2670326232
236  94    0    0     -0.0981672668     -9.7927837371     0.2322494029     0.3352890968     -0.0519777679     0.1869606971     25.0427322387     77.4879837036     -51.1104393005
237  46    0    0     -0.2394323587     -9.7520809173     0.2921074867     0.3518009424     -0.0490482425     0.2245118379     25.0427322387     77.4879837036     -51.1104393005
237 254    0    0     -0.2394323587     -9.7520809173     0.2921074867     0.3518009424     -0.0490482425     0.2245118379     25.0427322387     77.4879837036     -51.1104393005
238 205    0    0     -0.3399939537     -9.7257432937     0.2992904472     0.3243699550     -0.0703538608     0.1651224374     25.0427322387     77.4879837036     -51.1104393005
239 157    0    0     -0.3136564254     -9.7377147674     0.2992904472     0.2798944950     -0.0980511569     0.0551322078     25.0427322387     77.4879837036     -51.1104393005
240 109    0    0     -0.3136564254     -9.7377147674     0.2992904472     0.2798944950     -0.0980511569     0.0551322078     25.0427322387     77.4879837036     -51.1104393005
241  61    0    0     -0.2250664234     -9.8023614883     0.2346437215     0.2516645908     -0.1190904502     -0.0484663248     25.0427322387     77.4879837036     -51.1104393005
242  13    0    0     -0.0383091812     -9.8167276382     0.1915459060     0.2644479274     -0.1268137454     -0.0817563533     25.0427322387     77.4879837036     -51.1104393005
242 222    0    0     -0.0383091812     -9.8167276382     0.1915459060     0.2644479274     -0.1268137454     -0.0817563533     25.0427322387     77.4879837036     -51.1104393005
243 174    0    0     -0.0430978250     -9.8191213607     0.2083061695     0.2814924430     -0.1129650831     -0.0066540689     24.8676090240     76.9608535766     -49.2549476623
244 126    0    0     -0.0335205316     -9.8023614883     0.2274607658     0.3091897487     -0.1055081129     0.0580617332     24.8676090240     76.9608535766     -49.2549476623
245  78    0    0     -0.0335205316     -9.8023614883     0.2274607658     0.3091897487     -0.1055081129     0.0580617332     24.8676090240     76.9608535766     -49.2549476623
246  30    0    0     -0.0407035017     -9.8071498870     0.2202777862     0.3288974285     -0.0868657112     0.1086625576     24.8676090240     76.9608535766     -49.2549476623
246 237    0    0     -0.0981672668     -9.8263044357     0.2346437215     0.3403491973     -0.0493145656     0.1494095420     24.8676090240     76.9608535766     -49.2549476623
247 190    0    0     -0.0981672668     -9.8263044357     0.2346437215     0.3403491973     -0.0493145656     0.1494095420     24.8676090240     76.9608535766     -49.2549476623
248 141    0    0     0.0861956501     -9.7568693161     0.2202777862     0.3573936939     -0.0322700738     0.1523390769     24.8676090240     76.9608535766     -49.2549476623
249  93    0    0     -0.1867572593     -9.8071498870     0.2202777862     0.3531325340     0.0263203525     0.1163858413     24.8676090240     76.9608535766     -49.2549476623
250  45    0    0     -0.1867572593     -9.8071498870     0.2202777862     0.3531325340     0.0263203525     0.1163858413     24.8676090240     76.9608535766     -49.2549476623
250 253    0    0     -0.2873188495     -9.7760238647     0.3040791034     0.3744381666     0.0028841867     0.1046677589     24.8676090240     76.9608535766     -49.2549476623
251 204    0    0     -0.3519655704     -9.7760238647     0.2705585718     0.3747044801     -0.0463850450     0.0524690103     23.9919891357     79.2450790405     -51.1104393005
252 156    0    0     -0.3519655704     -9.7760238647     0.2705585718     0.3747044801     -0.0463850450     0.0524690103     23.9919891357     79.2450790405     -51.1104393005
253 107    0    0     2.4182670116     -9.5557460784     0.3783031463     0.3507356643     -0.0945889949     -0.0119804668     23.9919891357     79.2450790405     -51.1104393005
254  59    0    0     -0.1436594247     -9.6539134979     0.4716817855     0.0407390022     0.2689380168     1.0290650129     23.9919891357     79.2450790405     -51.1104393005
255  10    0    0     -0.1436594247     -9.6539134979     0.4716817855     0.0407390022     0.2689380168     1.0290650129     23.9919891357     79.2450790405     -51.1104393005
255 218    2    0     -1.8005313873     -10.2070016860     -0.4788647174     -0.0601963424     0.2905099391     1.0317282676     23.9919891357     79.2450790405     -51.1104393005
  0 170    2    0     -0.8284359931     -9.7472915649     0.0670410633     0.3440776824     -0.0953879451     0.1845638179     23.9919891357     79.2450790405     -51.1104393005
  1 122    1    0     -0.8284359931     -9.7472915649     0.0670410633     0.3440776824     -0.0953879451     0.1845638179     23.9919891357     79.2450790405     -51.1104393005
  2  74    1    0     -0.6368901252     -9.6658849716     0.2298550844     0.4263705730     -0.1957906532     -0.1603208065     23.9919891357     79.2450790405     -51.1104393005
  3  25    0    0     -0.4668931484     -9.8406705856     0.0790126848     0.3648506402     -0.2325428485     -0.3089274883     26.4437255859     78.1908187866     -49.7609901428
  3 233    0    0     -0.4668931484     -9.8406705856     0.0790126848     0.3648506402     -0.2325428485     -0.3089274883     26.4437255859     78.1908187866     -49.7609901428
  4 184    0    0     -0.2897131729     -9.8670082092     0.1915459060     0.4226421356     -0.2964596748     -0.3251729488     26.4437255859     78.1908187866     -49.7609901428
  5 136    0    0     -0.1532367229     -9.6563072204     0.3136564254     0.4077281951     -0.3630397319     -0.1217043638     26.4437255859     78.1908187866     -49.7609901428
  6  89    0    0     -0.1532367229     -9.6563072204     0.3136564254     0.4077281951     -0.3630397319     -0.1217043638     26.4437255859     78.1908187866     -49.7609901428
  7  41    0    0     -0.2011231899     -9.7879953384     0.2154891252     0.3099886894     -0.2961933612     -0.0492652940     26.4437255859     78.1908187866     -49.7609901428
  7 249    0    0     0.1508424043     -9.6563072204     0.1484480619     0.3081244468     -0.2554463863     -0.0125131082     26.4437255859     78.1908187866     -49.7609901428
  8 200    0    0     0.1508424043     -9.6563072204     0.1484480619     0.3081244468     -0.2554463863     -0.0125131082     26.4437255859     78.1908187866     -49.7609901428
  9 152    0    0     -0.1053502440     -9.8789796829     0.1915459060     0.3097223758     -0.1555763244     0.0822968578     26.4437255859     78.1908187866     -49.7609901428
 10 104    0    0     -0.3160507440     -9.8502473831     0.1771799468     0.3137171506     -0.0959205913     0.1518064260     26.7939720153     78.1908187866     -49.7609901428
 11  56    0    0     -0.3160507440     -9.8502473831     0.1771799468     0.3137171506     -0.0959205913     0.1518064260     26.7939720153     78.1908187866     -49.7609901428
 12   7    0    0     -0.4716817855     -10.0992574691     -0.0167602658     0.3518009424     -0.0951216316     0.1387567405     26.7939720153     78.1908187866     -49.7609901428
 12 216    0    0     -0.4333725929     -9.5749006271     0.2825301933     0.3970753860     -0.1201557278     0.0607249355     26.7939720153     78.1908187866     -49.7609901428
 13 167    0    0     -0.4333725929     -9.5749006271     0.2825301933     0.3970753860     -0.1201557278     0.0607249355     26.7939720153     78.1908187866     -49.7609901428
 14 119    0    0     -0.2394323587     -9.7808122634     0.2059118509     0.2854872226     -0.0834035491     0.0490068483     26.7939720153     78.1908187866     -49.7609901428
 15  71    0    0     -0.3423882961     -9.8646135330     0.1364764571     0.2665784835     -0.0977848243     0.0569964504     26.7939720153     78.1908187866     -49.7609901428
 16  23    0    0     -0.3423882961     -9.8646135330     0.1364764571     0.2665784835     -0.0977848243     0.0569964504     26.7939720153     78.1908187866     -49.7609901428
 16 231    0    0     -0.2202777862     -9.8957395553     0.1987288665     0.3251689434     -0.1121661186     0.0130536258     26.7939720153     78.1908187866     -49.7609901428
 17 183    0    0     -0.2083061695     -9.7640523910     0.2322494029     0.3089233875     -0.0969858741     0.0324949955     25.3929805755     79.2450790405     -48.7489013671
 18 135    0    0     -0.2083061695     -9.7640523910     0.2322494029     0.3089233875     -0.0969858741     0.0324949955     25.3929805755     79.2450790405     -48.7489013671
 19  87    0    0     -0.2418267011     -9.7233486175     0.2322494029     0.2684427499     -0.1028449177     -0.0111815106     25.3929805755     79.2450790405     -48.7489013671
 20  39    0    0     -0.6584390640     -10.0106678009     -0.0047886476     0.2482024192     -0.1164272427     -0.1238349437     25.3929805755     79.2450790405     -48.7489013671
 20 247    0    0     -0.6584390640     -10.0106678009     -0.0047886476     0.2482024192     -0.1164272427     -0.1238349437     25.3929805755     79.2450790405     -48.7489013671
 21 200    0    0     -0.1460537433     -9.7377147674     0.2011231899     0.3523335933     -0.1915295410     -0.4431528091     25.3929805755     79.2450790405     -48.7489013671
 22 152    0    0     0.7925210952     -9.5820837020     0.1556310415     0.3568610191     -0.1459887981     -0.3811002254     25.3929805755     79.2450790405     -48.7489013671
 23 104    0    0     0.7925210952     -9.5820837020     0.1556310415     0.3568610191     -0.1459887981     -0.3811002254     25.3929805755     79.2450790405     -48.7489013671
 24  56    0    0     -0.0311262083     -9.9436264038     0.1268991470     0.3344901561     -0.1071060419     0.0998740005     25.3929805755     79.2450790405     -48.7489013671
 25   7    0    0     -0.1364764571     -9.8263044357     0.0718297100     0.3800308704     -0.2245532274     0.1720467567     23.9919891357     77.4879837036     -49.0862655639
 25 215    0    0     -0.1364764571     -9.8263044357     0.0718297100     0.3800308704     -0.2245532274     0.1720467567     23.9919891357     77.4879837036     -49.0862655639
 26 167    0    0     0.2514039993     -9.5581398010     0.2130948066     0.3211741447     -0.3691650629     0.2807054042     23.9919891357     77.4879837036     -49.0862655639
 27 119    0    0     -0.2442210197     -9.7640523910     0.3735145092     0.1944057369     -0.2860732078     0.3691236972     23.9919891357     77.4879837036     -49.0862655639
 28  71    0    0     -0.2442210197     -9.7640523910     0.3735145092     0.1944057369     -0.2860732078     0.3691236972     23.9919891357     77.4879837036     -49.0862655639
 29  22    0    0     -0.1340821266     -9.8358821868     0.1604196929     0.2037269592     -0.1486519813     0.2546060085     23.9919891357     77.4879837036     -49.0862655639
 29 230    0    0     -0.3280223608     -9.8765850067     0.0981672668     0.2495340108     -0.1411950349     0.1195816879     23.9919891357     77.4879837036     -49.0862655639
 30 182    0    0     -0.3280223608     -9.8765850067     0.0981672668     0.2495340108     -0.1411950349     0.1195816879     23.9919891357     77.4879837036     -49.0862655639
 31 134    0    0     -0.1628140068     -9.7856006622     0.1101388931     0.2948084354     -0.1465214252     -0.0737667560     23.9919891357     77.4879837036     -49.0862655639
 32  87    0    0     0.0933786296     -9.8167276382     0.1340821266     0.3147824287     -0.1425266265     -0.1275634169     23.9919891357     77.4879837036     -49.0862655639
 33  39    0    0     0.0933786296     -9.8167276382     0.1340821266     0.3147824287     -0.1425266265     -0.1275634169     23.9919891357     77.4879837036     -49.0862655639
 33 247    0    0     0.0766183614     -9.7999668121     0.0957729530     0.3339574813     -0.1193567638     -0.0157089529     24.3422374725     77.8394012451     -48.4115409851
 34 200    0    0     0.1125332117     -9.7448978424     0.0933786296     0.3557957410     -0.0964532375     0.1086625576     24.3422374725     77.8394012451     -48.4115409851
 35 152    0    0     0.1125332117     -9.7448978424     0.0933786296     0.3557957410     -0.0964532375     0.1086625576     24.3422374725     77.8394012451     -48.4115409851
 36 105    0    0     0.0119716191     -9.8095445632     0.1412650966     0.3667149066     -0.0826045894     0.2143916606     24.3422374725     77.8394012451     -48.4115409851
 37  57    0    0     -0.1412650966     -9.8167276382     0.1867572593     0.3733728885     -0.0583694505     0.2628619432     24.3422374725     77.8394012451     -48.4115409851
 38   9    0    0     -0.1412650966     -9.8167276382     0.1867572593     0.3733728885     -0.0583694505     0.2628619432     24.3422374725     77.8394012451     -48.4115409851
 38 217    0    0     -0.5435114860     -9.5820837020     -0.2633756160     0.3344901561     -0.0655600976     0.2644598484     24.3422374725     77.8394012451     -48.4115409851
 39 169    0    0     0.2442210197     -10.0417938232     0.4764704227     0.2170429468     -0.2570442914     0.3270450830     24.3422374725     77.8394012451     -48.4115409851
 40 121    0    0     0.2442210197     -10.0417938232     0.4764704227     0.2170429468     -0.2570442914     0.3270450830     24.3422374725     77.8394012451     -48.4115409851
 41  74    0    0     -0.3687258243     -10.0633420944     0.0646467447     0.2452728986     -0.1196230888     0.2743136882     26.6188488006     78.3665313720     -49.2549476623
 42  26    0    0     -0.1221105098     -9.6347589492     0.1676026582     0.3110539674     -0.0895289134     0.1462137126     26.6188488006     78.3665313720     -49.2549476623
 42 234    0    0     -0.1221105098     -9.6347589492     0.1676026582     0.3110539674     -0.0895289134     0.1462137126     26.6188488006     78.3665313720     -49.2549476623
 43 186    0    0     -0.2873188495     -9.8358821868     0.0814070034     0.2703069686     -0.0913931465     0.2338330507     26.6188488006     78.3665313720     -49.2549476623
 44 138    0    0     -0.3567542552     -9.8478536605     0.0838013267     0.2793618679     -0.0847351455     0.2191854238     26.6188488006     78.3665313720     -49.2549476623
 45  90    0    0     -0.3567542552     -9.8478536605     0.0838013267     0.2793618679     -0.0847351455     0.2191854238     26.6188488006     78.3665313720     -49.2549476623
 46  42    0    0     -0.3447826147     -9.8622188568     0.0670410633     0.3075917959     -0.0804740238     0.1376914739     26.6188488006     78.3665313720     -49.2549476623
 46 250    0    0     -0.2609812974     -9.7233486175     0.0359148550     0.3510019779     -0.0823382663     0.0998740005     26.6188488006     78.3665313720     -49.2549476623
 47 202    0    0     -0.2609812974     -9.7233486175     0.0359148550     0.3510019779     -0.0823382663     0.0998740005     26.6188488006     78.3665313720     -49.2549476623
 48 153    0    0     -0.3495712518     -9.7640523910     0.0861956501     0.3813624858     -0.0615652942     0.0996076774     24.8676090240     78.7179489135     -48.9175834655
 49 105    0    0     -0.2466153383     -9.8502473831     0.0790126848     0.4045323371     -0.0354659199     0.0404846048     24.8676090240     78.7179489135     -48.9175834655
 50  57    0    0     -0.2466153383     -9.8502473831     0.0790126848     0.4045323371     -0.0354659199     0.0404846048     24.8676090240     78.7179489135     -48.9175834655
 51   9    0    0     -0.2370380401     -9.8191213607     0.1939402198     0.3406155109     -0.0391944026     0.0596596527     24.8676090240     78.7179489135     -48.9175834655
 51 216    1    3     -0.4190066337     -9.8191213607     0.0407035017     0.3193099021     -0.1081713199     0.1195816879     24.8676090240     78.7179489135     -48.9175834655
 52 168    1    4     -0.4190066337     -9.8191213607     0.0407035017     0.3193099021     -0.1081713199     0.1195816879     24.8676090240     78.7179489135     -48.9175834655
 53 120    0    7     -0.3615428924     -9.7903900146     -0.0191545906     0.3307616710     -0.1846052169     0.0482078838     24.8676090240     78.7179489135     -48.9175834655
 54  72    0   12     -0.3543598890     -9.7879953384     -0.0502807998     0.3296963930     -0.2011170625     -0.0242311954     24.8676090240     78.7179489135     -48.9175834655
 55  24   -2   14     -0.3543598890     -9.7879953384     -0.0502807998     0.3296963930     -0.2011170625     -0.0242311954     24.8676090240     78.7179489135     -48.9175834655
 55 232   -2   18     -0.1604196929     -9.7401084899     -0.0143659424     0.2985369205     -0.2184278726     0.0186463527     25.7432289123     77.8394012451     -47.7368164062
 56 184   -1   21     -0.1077445626     -9.8478536605     0.1197161788     0.2852209091     -0.2192268371     0.1270386576     25.7432289123     77.8394012451     -47.7368164062
 57 137   -1   23     -0.1077445626     -9.8478536605     0.1197161788     0.2852209091     -0.2192268371     0.1270386576     25.7432289123     77.8394012451     -47.7368164062
 58  90   -1   25     -0.2729529142     -9.9053173065     0.0670410633     0.3043959617     -0.1744850397     0.1629918813     25.7432289123     77.8394012451     -47.7368164062
 59  42   -2   25     -0.4022463798     -9.7999668121     0.0023943238     0.3510019779     -0.1409286975     0.1054667234     25.7432289123     77.8394012451     -47.7368164062
 59 250   -3   26     -0.4022463798     -9.7999668121     0.0023943238     0.3510019779     -0.1409286975     0.1054667234     25.7432289123     77.8394012451     -47.7368164062
 60 202   -3   26     -0.1987288665     -9.7065887451     0.1676026582     0.3491377592     -0.1095029239     0.0226411533     25.7432289123     77.8394012451     -47.7368164062
 61 154   -2   25     -0.1149275422     -9.7951784133     0.0790126848     0.3209078073     -0.0208183073     0.0261033153     25.7432289123     77.8394012451     -47.7368164062
 62 106    0   26     -0.1149275422     -9.7951784133     0.0790126848     0.3209078073     -0.0208183073     0.0261033153     25.7432289123     77.8394012451     -47.7368164062
 63  59    0   26     -0.2011231899     -9.8023614883     0.1173218607     0.3147824287     -0.0250794291     0.1286365747     26.7939720153     79.9479141235     -49.4236259460
 64  11   -1   29     -0.2490096569     -9.7736291885     0.0047886476     0.3174456596     -0.0549072837     0.1861617279     26.7939720153     79.9479141235     -49.4236259460
 64 219    0   29     -0.2490096569     -9.7736291885     0.0047886476     0.3174456596     -0.0549072837     0.1861617279     26.7939720153     79.9479141235     -49.4236259460
 65 171   -1   30     0.0311262083     -9.6563072204     0.2585869789     0.2942757797     -0.1044428467     0.2218486309     26.7939720153     79.9479141235     -49.4236259460
 66 123   -3   33     -0.6201298236     -9.7903900146     0.6129468917     0.0391410875     -0.3521205902     0.5646026611     26.7939720153     79.9479141235     -49.4236259460
 67  75   -5   30     -0.6201298236     -9.7903900146     0.6129468917     0.0391410875     -0.3521205902     0.5646026611     26.7939720153     79.9479141235     -49.4236259460
 68  27   -7   29     -0.3926690864     -9.9963016510     -0.1484480619     0.1928078174     -0.1129650831     0.2335667133     26.7939720153     79.9479141235     -49.4236259460
 68 236   -6   28     -0.6656219959     -9.7305316925     -0.1340821266     0.3515346288     0.0694642162     0.0255706763     26.7939720153     79.9479141235     -49.4236259460
 69 188   -4   26     -0.6656219959     -9.7305316925     -0.1340821266     0.3515346288     0.0694642162     0.0255706763     26.7939720153     79.9479141235     -49.4236259460
 70 141   -2   27     -0.4501328468     -9.7425031661     -0.0143659424     0.3272994995     -0.1095029239     0.0498058080     26.7939720153     79.9479141235     -49.4236259460
 71  93    0   32     -0.2921074867     -9.7113771438     0.2346437215     0.3328922033     -0.2061771392     0.1214459300     27.8447170257     78.8936614990     -47.0620880126
 72  45   -1   33     -0.2921074867     -9.7113771438     0.2346437215     0.3328922033     -0.2061771392     0.1214459300     27.8447170257     78.8936614990     -47.0620880126
 72 253   -1   32     -0.4836534023     -9.7808122634     0.1843629074     0.3163803815     -0.1217536449     0.1190490484     27.8447170257     78.8936614990     -47.0620880126
 73 205   -2   31     -0.3208393812     -9.7951784133     0.2346437215     0.3089233875     -0.0328027153     0.0338265943     27.8447170257     78.8936614990     -47.0620880126
 74 157   -2   25     -0.3208393812     -9.7951784133     0.2346437215     0.3089233875     -0.0328027153     0.0338265943     27.8447170257     78.8936614990     -47.0620880126
 75 109    0   22     -0.4381612300     -9.7736291885     -0.1292934894     0.3257015705     0.0785191059     0.0498058080     27.8447170257     78.8936614990     -47.0620880126
 76  61    0   21     -0.4932306766     -9.7688407897     0.0383091812     0.3283648014     0.0809159851     0.0146515440     27.8447170257     78.8936614990     -47.0620880126
 77  12    1   20     -0.4932306766     -9.7688407897     0.0383091812     0.3283648014     0.0809159851     0.0146515440     27.8447170257     78.8936614990     -47.0620880126
 77 219    2   20     -0.4166123390     -9.8119382858     0.1939402198     0.3182446002     0.0644041442     -0.0221006345     27.8447170257     78.8936614990     -47.0620880126
 78 171    3   19     -0.2226721048     -9.8071498870     0.0622524166     0.3398165464     0.0633388614     0.0039987416     27.1442203521     78.5422439575     -48.0741767883
 79 123    4   17     -0.2226721048     -9.8071498870     0.0622524166     0.3398165464     0.0633388614     0.0039987416     27.1442203521     78.5422439575     -48.0741767883
 80  75    3   15     -0.3543598890     -9.7760238647     -0.1412650966     0.3539315223     0.1309841871     0.0857590293     27.1442203521     78.5422439575     -48.0741767883
 81  27    4   14     -0.4980193138     -9.7832069396     0.0023943238     0.3531325340     0.0934330368     0.0785683870     27.1442203521     78.5422439575     -48.0741767883
 81 235    4   16     -0.4980193138     -9.7832069396     0.0023943238     0.3531325340     0.0934330368     0.0785683870     27.1442203521     78.5422439575     -48.0741767883
 82 187    3   19     -0.3783031463     -9.7760238647     0.0574637699     0.3648506402     -0.1262810945     0.1062656760     27.1442203521     78.5422439575     -48.0741767883
 83 139    2   20     -0.3687258243     -9.7999668121     0.0239432382     0.3307616710     -0.1891326713     0.1424852371     27.1442203521     78.5422439575     -48.0741767883
 84  92    0   22     -0.3687258243     -9.7999668121     0.0239432382     0.3307616710     -0.1891326713     0.1424852371     27.1442203521     78.5422439575     -48.0741767883
 85  44    0   23     -0.4740760803     -9.7999668121     -0.0478864765     0.3430123805     -0.1928611373     0.1265060186     27.1442203521     78.5422439575     -48.0741767883
 85 252    0   23     -0.4094293594     -9.7305316925     -0.1484480619     0.3411481380     -0.2573106288     0.1137226462     25.3929805755     78.8936614990     -46.3873634338
 86 205    0   25     -0.4094293594     -9.7305316925     -0.1484480619     0.3411481380     -0.2573106288     0.1137226462     25.3929805755     78.8936614990     -46.3873634338
 87 157   -1   27     -0.2609812974     -9.8167276382     -0.0622524166     0.3249026298     -0.3262875318     0.1592633962     25.3929805755     78.8936614990     -46.3873634338
 88 110   -2   34     -0.2777415513     -9.7951784133     -0.0167602658     0.3651169538     -0.1816756820     0.1376914739     25.3929805755     78.8936614990     -46.3873634338
 89  63   -2   38     -0.2777415513     -9.7951784133     -0.0167602658     0.3651169538     -0.1816756820     0.1376914739     25.3929805755     78.8936614990     -46.3873634338
 90  15   -3   40     -0.6488616943     -9.7496862411     -0.0981672668     0.3747044801     -0.0953879451     0.0657850217     25.3929805755     78.8936614990     -46.3873634338
 90 224   -3   44     -0.4621044635     -9.8119382858     0.1364764571     0.3696444034     -0.1811430454     -0.0074530243     25.3929805755     78.8936614990     -46.3873634338
 91 176   -1   43     -0.4621044635     -9.8119382858     0.1364764571     0.3696444034     -0.1811430454     -0.0074530243     25.3929805755     78.8936614990     -46.3873634338
 92 128   -1   44     -0.2561926364     -9.8765850067     -0.0478864765     0.3786993026     -0.0951216316     -0.0135783922     25.3929805755     78.8936614990     -46.3873634338
 93  81    0   45     -0.5770320415     -9.7329254150     -0.0909842967     0.3821614265     0.0031505079     0.0487405300     26.6188488006     77.6636886596     -48.2428588867
 94  32    1   43     -0.5770320415     -9.7329254150     -0.0909842967     0.3821614265     0.0031505079     0.0487405300     26.6188488006     77.6636886596     -48.2428588867
 94 240    3   45     -0.4453442096     -9.7425031661     0.0766183614     0.3363543748     -0.1441245317     0.1153205633     26.6188488006     77.6636886596     -48.2428588867
 95 192    5   50     0.0694353866     -9.7425031661     0.1292934894     0.3241036415     -0.1856704902     0.1965482234     26.6188488006     77.6636886596     -48.2428588867
 96 144    4   55     0.0694353866     -9.7425031661     0.1292934894     0.3241036415     -0.1856704902     0.1965482234     26.6188488006     77.6636886596     -48.2428588867
 97  96    3   57     -0.2705585718     -9.7760238647     0.2681642532     0.3414144515     0.1150049686     0.1771068477     26.6188488006     77.6636886596     -48.2428588867
 98  48    3   58     -0.5578774452     -9.7784175872     0.2059118509     0.3502030372     0.1773238897     0.1451484203     26.6188488006     77.6636886596     -48.2428588867
 99   0    3   55     -0.5578774452     -9.7784175872     0.2059118509     0.3502030372     0.1773238897     0.1451484203     26.6188488006     77.6636886596     -48.2428588867
 99 207    1   50     -0.5291455268     -9.7999668121     0.3471769332     0.3510019779     0.0609419822     0.0884222316     26.6188488006     77.6636886596     -48.2428588867
100 159    1   48     -0.4357668876     -9.8047552108     0.1676026582     0.3592579126     0.0311141157     0.0652523756     26.6188488006     77.6636886596     -48.2428588867
101 111    1   43     -0.4357668876     -9.8047552108     0.1676026582     0.3592579126     0.0311141157     0.0652523756     26.6188488006     77.6636886596     -48.2428588867
102  63    0   39     -0.5483001708     -9.7616577148     -0.0047886476     0.3696444034     -0.0091002216     0.0860253524     26.6188488006     77.6636886596     -48.2428588867
103  15    0   39     -0.3950634002     -9.7664461135     0.0981672668     0.3597905635     -0.0530430507     0.0692471790     26.6188488006     77.6636886596     -48.2428588867
103 223    1   38     -0.3950634002     -9.7664461135     0.0981672668     0.3597905635     -0.0530430507     0.0692471790     26.6188488006     77.6636886596     -48.2428588867
104 175    1   40     -0.2490096569     -9.7975721359     0.0550694465     0.3691117763     0.0529523801     0.0197116279     26.6188488006     77.6636886596     -48.2428588867
105 127    1   44     -0.3495712518     -9.6634902954     0.0191545906     0.4151851654     0.3171419620     -0.0980018806     26.6188488006     77.6636886596     -48.2428588867
106  79    4   44     -0.3495712518     -9.6634902954     0.0191545906     0.4151851654     0.3171419620     -0.0980018806     26.6188488006     77.6636886596     -48.2428588867
107  31    6   48     -0.6823822021     -9.6946163177     0.4429498672     0.4058639526     0.4116855621     -0.1565923118     26.6188488006     77.6636886596     -48.2428588867
107 239    7   48     -0.4956250190     -9.8598251342     0.3783031463     0.3374196529     0.1552193069     -0.0604507350     26.6188488006     77.6636886596     -48.2428588867
108 191    8   47     -0.4956250190     -9.8598251342     0.3783031463     0.3374196529     0.1552193069     -0.0604507350     26.6188488006     77.6636886596     -48.2428588867
109 143    8   44     -0.1125332117     -9.8502473831     0.3878804397     0.3323595762     0.0036831424     0.0095914602     26.7939720153     78.5422439575     -49.4236259460
110  95    7   36     -0.1556310415     -9.8239097595     0.3711201906     0.3467408657     -0.0029748603     0.1635245084     26.7939720153     78.5422439575     -49.4236259460
111  47    6   33     -0.1556310415     -9.8239097595     0.3711201906     0.3467408657     -0.0029748603     0.1635245084     26.7939720153     78.5422439575     -49.4236259460
111 255    5   30     -0.1843629074     -9.8119382858     0.0191545906     0.3547304868     0.0401690006     0.2474153518     26.7939720153     78.5422439575     -49.4236259460
112 207    4   29     -0.1795742750     -9.7832069396     -0.0646467447     0.3600568771     0.1946346855     0.2077336549     26.7939720153     78.5422439575     -49.4236259460
113 160    3   31     -0.1795742750     -9.7832069396     -0.0646467447     0.3600568771     0.1946346855     0.2077336549     26.7939720153     78.5422439575     -49.4236259460
114 112    2   35     -0.3878804397     -9.7544746398     -0.0023943238     0.3547304868     0.4210067749     0.1265060186     26.7939720153     78.5422439575     -49.4236259460
115  64    3   37     -0.4884420394     -9.7496862411     0.1149275422     0.3310279846     0.4561610698     0.0727093458     26.7939720153     78.5422439575     -49.4236259460
116  16    4   41     -0.4884420394     -9.7496862411     0.1149275422     0.3310279846     0.4561610698     0.0727093458     26.7939720153     78.5422439575     -49.4236259460
116 224    4   45     -0.4285839557     -9.7879953384     0.2849245071     0.3403491973     0.3983695983     0.0308970785     27.1442203521     79.2450790405     -49.4236259460
117 176    5   45     -0.3208393812     -9.8167276382     0.2609812974     0.3595242500     0.4140824794     0.0008028969     27.1442203521     79.2450790405     -49.4236259460
118 127    4   46     -0.3208393812     -9.8167276382     0.2609812974     0.3595242500     0.4140824794     0.0008028969     27.1442203521     79.2450790405     -49.4236259460
119  79    4   44     -0.2968961238     -9.8478536605     0.2011231899     0.3632527351     0.4351217746     0.0455446815     27.1442203521     79.2450790405     -49.4236259460
120  31    6   42     -0.2561926364     -9.8334875106     0.1867572593     0.3763024330     0.3919779777     0.1435505008     27.1442203521     79.2450790405     -49.4236259460
120 239    5   42     -0.2561926364     -9.8334875106     0.1867572593     0.3763024330     0.3919779777     0.1435505008     27.1442203521     79.2450790405     -49.4236259460
121 190    4   42     -0.1747856235     -9.7353200912     0.1556310415     0.3784329652     0.4345891475     0.1893575763     27.1442203521     79.2450790405     -49.4236259460
122 143    3   44     -0.6297071456     -9.6922225952     0.0933786296     0.3432786941     0.5365897178     0.1350282549     27.1442203521     79.2450790405     -49.4236259460
123  95    2   46     -0.6297071456     -9.6922225952     0.0933786296     0.3432786941     0.5365897178     0.1350282549     27.1442203521     79.2450790405     -49.4236259460
124  47    1   46     -0.6057639122     -9.7951784133     0.3184450626     0.3182446002     0.4399155616     0.0985423946     26.2686004638     79.4207916259     -51.9538459777
124 255    0   45     -0.4549215316     -9.8382759094     0.3519655704     0.3488714456     0.3791945457     0.0588606929     26.2686004638     79.4207916259     -51.9538459777
125 207    1   42     -0.4549215316     -9.8382759094     0.3519655704     0.3488714456     0.3791945457     0.0588606929     26.2686004638     79.4207916259     -51.9538459777
126 158    1   39     -0.3806974601     -9.8263044357     0.2394323587     0.3664485454     0.3994349288     0.0242390704     26.2686004638     79.4207916259     -51.9538459777
127 110    1   36     -0.4094293594     -9.7736291885     0.2753472328     0.3763024330     0.4524325847     0.0095914602     26.2686004638     79.4207916259     -51.9538459777
128  62    2   35     -0.4094293594     -9.7736291885     0.2753472328     0.3763024330     0.4524325847     0.0095914602     26.2686004638     79.4207916259     -51.9538459777
129  14    2   35     -0.5291455268     -9.6850395202     0.5171739578     0.3845583152     0.4612211704     -0.0071867036     26.2686004638     79.4207916259     -51.9538459777
129 222    2   34     -0.4142179965     -9.7808122634     0.3352053165     0.3645843267     0.3613511323     0.0282338733     26.2686004638     79.4207916259     -51.9538459777
130 174    3   32     -0.4142179965     -9.7808122634     0.3352053165     0.3645843267     0.3613511323     0.0282338733     26.2686004638     79.4207916259     -51.9538459777
131 126    5   30     -0.3783031463     -9.7496862411     0.2585869789     0.3424797296     0.3123481750     0.0290328311     25.5681037902     79.4207916259     -51.9538459777
132  78    5   29     -0.2705585718     -9.8358821868     0.2968961238     0.3217067718     0.2745307683     0.0724430179     25.5681037902     79.4207916259     -51.9538459777
133  30    5   26     -0.2705585718     -9.8358821868     0.2968961238     0.3217067718     0.2745307683     0.0724430179     25.5681037902     79.4207916259     -51.9538459777
133 238    5   24     -0.3375996351     -9.7927837371     0.0670410633     0.3366206884     0.2556220293     0.1257070541     25.5681037902     79.4207916259     -51.9538459777
134 190    2   24     -0.3495712518     -9.7832069396     0.3160507440     0.3280984401     0.3160767078     0.0798999786     25.5681037902     79.4207916259     -51.9538459777
135 141    1   25     -0.3495712518     -9.7832069396     0.3160507440     0.3280984401     0.3160767078     0.0798999786     25.5681037902     79.4207916259     -51.9538459777
136  93    3   26     -0.3735145092     -9.7640523910     0.2753472328     0.3336911678     0.3453719139     0.0740409421     25.5681037902     79.4207916259     -51.9538459777
137  45    3   26     -0.5052022933     -9.7185602188     0.0861956501     0.3435450077     0.2742644548     0.1065320014     25.5681037902     79.4207916259     -51.9538459777
137 252    4   24     -0.5052022933     -9.7185602188     0.0861956501     0.3435450077     0.2742644548     0.1065320014     25.5681037902     79.4207916259     -51.9538459777
138 204    5   24     -0.4309782505     -9.7951784133     0.0071829710     0.3145161151     0.1674700498     0.0972107982     25.5681037902     78.0151138305     -52.9659347534
139 156    3   28     -0.1604196929     -9.8023614883     0.0071829710     0.2929441928     0.1416369819     0.0841611099     25.5681037902     78.0151138305     -52.9659347534
140 108    5   32     -0.1604196929     -9.8023614883     0.0071829710     0.2929441928     0.1416369819     0.0841611099     25.5681037902     78.0151138305     -52.9659347534
141  60    4   37     -0.2873188495     -9.8095445632     -0.0550694465     0.3059938907     0.2114128589     0.1398220176     25.5681037902     78.0151138305     -52.9659347534
142  12    2   38     -0.5411171436     -9.7640523910     0.0885899734     0.3142498016     0.2457681655     0.1214459300     25.5681037902     78.0151138305     -52.9659347534
142 220    4   40     -0.5411171436     -9.7640523910     0.0885899734     0.3142498016     0.2457681655     0.1214459300     25.5681037902     78.0151138305     -52.9659347534
143 172    4   44     -0.3663315296     -9.7856006622     0.0742240333     0.3203751802     0.2545567035     0.0756388616     25.5681037902     78.0151138305     -52.9659347534
144 124    4   46     -0.3663315296     -9.7856006622     0.0742240333     0.3203751802     0.2545567035     0.0756388616     25.5681037902     78.0151138305     -52.9659347534
145  76    4   51     -0.3735145092     -9.7640523910     -0.0071829710     0.3294300556     0.2657421827     0.1123910427     25.5681037902     78.0151138305     -52.9659347534
146  28    4   53     -0.3902747631     -9.7425031661     0.0694353866     0.3288974285     0.2391101598     0.1560675525     25.5681037902     78.0151138305     -52.9659347534
146 236    2   54     -0.3902747631     -9.7425031661     0.0694353866     0.3288974285     0.2391101598     0.1560675525     25.5681037902     78.0151138305     -52.9659347534
147 188    2   59     -0.5530887603     -9.7999668121     0.2490096569     0.3206414937     0.1775902032     0.1566001892     25.5681037902     78.0151138305     -53.9780235290
148 140    2   60     -0.4956250190     -9.8047552108     0.1891515731     0.3520672559     0.1882430171     0.0716440629     25.5681037902     78.0151138305     -53.9780235290
149  91    1   57     -0.4956250190     -9.8047552108     0.1891515731     0.3520672559     0.1882430171     0.0716440629     25.5681037902     78.0151138305     -53.9780235290
150  43    3   55     -0.4166123390     -9.8358821868     0.1173218607     0.3693780899     0.2351153612     0.0173147463     25.5681037902     78.0151138305     -53.9780235290
150 251    4   52     -0.4477385520     -9.6826448440     0.2154891252     0.3837593841     0.2883793830     -0.0015939846     25.5681037902     78.0151138305     -53.9780235290
151 203    6   54     -0.4477385520     -9.6826448440     0.2154891252     0.3837593841     0.2883793830     -0.0015939846     25.5681037902     78.0151138305     -53.9780235290
152 155    7   56     -0.3375996351     -9.7233486175     0.3160507440     0.3350227832     0.2819877147     0.0713777446     25.5681037902     78.0151138305     -53.9780235290
153 107    7   57     -0.2178834438     -9.7832069396     0.2705585718     0.3118529319     0.3072881221     0.1297018527     25.5681037902     78.0151138305     -53.9780235290
154  59    9   58     -0.2178834438     -9.7832069396     0.2705585718     0.3118529319     0.3072881221     0.1297018527     25.5681037902     78.0151138305     -53.9780235290
155  11    9   55     -0.1939402198     -9.7903900146     0.2394323587     0.3270331621     0.4244689941     0.1336966633     24.3422374725     77.8394012451     -53.8093414306
155 219    8   54     -0.4764704227     -9.7353200912     0.2777415513     0.3472734928     0.5624228000     0.1017382383     24.3422374725     77.8394012451     -53.8093414306
156 171    8   50     -0.4764704227     -9.7353200912     0.2777415513     0.3472734928     0.5624228000     0.1017382383     24.3422374725     77.8394012451     -53.8093414306
157 123    7   44     -0.3735145092     -9.8215160369     0.2705585718     0.3499367237     0.6460473537     0.0423488426     24.3422374725     77.8394012451     -53.8093414306
158  75    6   45     -0.4142179965     -9.8215160369     0.3543598890     0.3664485454     0.6846637725     0.0636544513     24.3422374725     77.8394012451     -53.8093414306
159  27    8   44     -0.4142179965     -9.8215160369     0.3543598890     0.3664485454     0.6846637725     0.0636544513     24.3422374725     77.8394012451     -53.8093414306
159 235    8   43     -0.3591485500     -9.7544746398     0.2992904472     0.3707096815     0.6979798316     0.0870906257     24.3422374725     77.8394012451     -53.8093414306
160 186    7   41     -0.3519655704     -9.7640523910     0.2514039993     0.3494040727     0.7405910015     0.0937486362     24.3422374725     77.8394012451     -53.8093414306
161 138    6   35     -0.3519655704     -9.7640523910     0.2514039993     0.3494040727     0.7405910015     0.0937486362     24.3422374725     77.8394012451     -53.8093414306
162  90    5   34     -0.3471769332     -9.7472915649     0.2011231899     0.3416807889     0.7970509052     0.0756388616     25.2178573608     79.0693664550     -56.3395614624
163  42    5   31     -0.4285839557     -9.7544746398     0.2011231899     0.3344901561     0.8391294479     0.0623228549     25.2178573608     79.0693664550     -56.3395614624
163 250    5   30     -0.4285839557     -9.7544746398     0.2011231899     0.3344901561     0.8391294479     0.0623228549     25.2178573608     79.0693664550     -56.3395614624
164 202    5   30     -0.4453442096     -9.7999668121     0.0885899734     0.3334248542     0.8151606559     0.0838947868     25.2178573608     79.0693664550     -56.3395614624
165 154    6   29     -0.5339341640     -9.7879953384     0.2130948066     0.3478061676     0.7738810062     0.0689808607     25.2178573608     79.0693664550     -56.3395614624
166 106    6   30     -0.5339341640     -9.7879953384     0.2130948066     0.3478061676     0.7738810062     0.0689808607     25.2178573608     79.0693664550     -56.3395614624
167  57    5   31     -0.4429498672     -9.7496862411     0.1987288665     0.3411481380     0.7637608528     0.0234401154     25.2178573608     79.0693664550     -56.3395614624
168  10    6   31     -0.4214009761     -9.7353200912     0.2011231899     0.3115866184     0.8132964134     0.0090588264     25.2178573608     79.0693664550     -56.3395614624
168 217    6   30     -0.4214009761     -9.7353200912     0.2011231899     0.3115866184     0.8132964134     0.0090588264     25.2178573608     79.0693664550     -56.3395614624
169 169    7   28     -0.4716817855     -9.7784175872     0.2322494029     0.2844219398     0.8433905601     0.0332939600     23.9919891357     77.8394012451     -58.1950569152
170 122    8   25     -0.5363285064     -9.8526420593     0.1292934894     0.3326258897     0.7427215576     0.0921507072     23.9919891357     77.8394012451     -58.1950569152
171  74    8   23     -0.5363285064     -9.8526420593     0.1292934894     0.3326258897     0.7427215576     0.0921507072     23.9919891357     77.8394012451     -58.1950569152
172  26    6   21     -0.4333725929     -9.8023614883     0.0167602658     0.3864225864     0.5874569416     0.1078636050     23.9919891357     77.8394012451     -58.1950569152
172 234    5   23     -0.4381612300     -9.7401084899     0.0407035017     0.3629863739     0.5773367404     0.0601922941     23.9919891357     77.8394012451     -58.1950569152
173 186    5   24     -0.4381612300     -9.7401084899     0.0407035017     0.3629863739     0.5773367404     0.0601922941     23.9919891357     77.8394012451     -58.1950569152
174 137    4   25     -0.4573158264     -9.7712354660     0.0215489125     0.3470071792     0.5307307243     0.0415498828     23.9919891357     77.8394012451     -58.1950569152
175  89    4   30     -0.3016848087     -9.7065887451     0.0885899734     0.3374196529     0.5120882987     0.0183800315     23.9919891357     77.8394012451     -58.1950569152
176  41    4   29     -0.3016848087     -9.7065887451     0.0885899734     0.3374196529     0.5120882987     0.0183800315     23.9919891357     77.8394012451     -58.1950569152
176 249    4   29     -0.4070350170     -9.7712354660     0.2825301933     0.2990695476     0.5943812847     0.0098577804     24.6924839019     79.5964965820     -58.1950569152
177 200    6   30     -0.3352053165     -9.8167276382     0.1508424043     0.2985369205     0.6308670997     0.0290328311     24.6924839019     79.5964965820     -58.1950569152
178 152    6   26     -0.3352053165     -9.8167276382     0.1508424043     0.2985369205     0.6308670997     0.0290328311     24.6924839019     79.5964965820     -58.1950569152
179 104    5   25     -0.4333725929     -9.8071498870     0.0000000000     0.3382186412     0.5499057769     0.0958791923     24.6924839019     79.5964965820     -58.1950569152
180  55    4   25     -0.4333725929     -9.7879953384     -0.0670410633     0.3701770305     0.4337902069     0.0916180706     24.6924839019     79.5964965820     -58.1950569152
181   6    3   24     -0.4333725929     -9.7879953384     -0.0670410633     0.3701770305     0.4337902069     0.0916180706     24.6924839019     79.5964965820     -58.1950569152
181 214    3   25     -0.4621044635     -9.7760238647     0.0670410633     0.3675138473     0.3690743923     0.0615238904     24.6924839019     79.5964965820     -58.1950569152
182 166    4   27     -0.4261896133     -9.7281370162     0.0000000000     0.3544641494     0.3341864347     0.0577954101     24.6924839019     79.5964965820     -58.1950569152
183 117    4   30     -0.4261896133     -9.7281370162     0.0000000000     0.3544641494     0.3341864347     0.0577954101     24.6924839019     79.5964965820     -58.1950569152
184  68    3   33     -0.2992904472     -9.7544746398     0.2729529142     0.3086570739     0.3459045410     0.0577954101     24.6924839019     79.5964965820     -58.1950569152
185  20    4   33     -0.3495712518     -9.7041940689     0.2945018005     0.2857535362     0.3879831314     0.1033361554     26.0934772491     79.2450790405     -58.8697814941
185 228    5   33     -0.3495712518     -9.7041940689     0.2945018005     0.2857535362     0.3879831314     0.1033361554     26.0934772491     79.2450790405     -58.8697814941
186 180    6   31     -0.3639371871     -9.7879953384     0.1676026582     0.2886830806     0.4255342483     0.0966781520     26.0934772491     79.2450790405     -58.8697814941
187 132    6   28     -0.4357668876     -9.7496862411     0.1771799468     0.3086570739     0.3839883327     0.1198480129     26.0934772491     79.2450790405     -58.8697814941
188  84    6   26     -0.4357668876     -9.7496862411     0.1771799468     0.3086570739     0.3839883327     0.1198480129     26.0934772491     79.2450790405     -58.8697814941
189  36    6   24     -0.2849245071     -9.8454589843     -0.1580253696     0.3406155109     0.3666775226     0.0796336650     26.0934772491     79.2450790405     -58.8697814941
189 244    7   23     -0.6009752750     -9.7065887451     -0.0430978250     0.3643180131     0.7009093284     -0.1091873407     26.0934772491     79.2450790405     -58.8697814941
190 196   11   25     -0.6009752750     -9.7065887451     -0.0430978250     0.3643180131     0.7009093284     -0.1091873407     26.0934772491     79.2450790405     -58.8697814941
191 148   18   30     -0.4597101688     -9.7041940689     0.2274607658     0.3294300556     0.7690872669     -0.1531301593     26.0934772491     79.2450790405     -58.8697814941
192 100   24   30     -0.3567542552     -9.8502473831     0.1867572593     0.2367506265     0.6782720565     -0.0583201789     25.0427322387     77.8394012451     -59.5445060729
193  52   28   31     -0.3567542552     -9.8502473831     0.1867572593     0.2367506265     0.6782720565     -0.0583201789     25.0427322387     77.8394012451     -59.5445060729
194   5   27   28     -0.2298550844     -9.7784175872     0.3639371871     0.2844219398     0.4668138504     0.0551322078     25.0427322387     77.8394012451     -59.5445060729
194 213   22   20     -0.2202777862     -9.8119382858     0.3878804397     0.2966726779     0.2510945796     0.1573991537     25.0427322387     77.8394012451     -59.5445060729
195 165   16   15     -0.2202777862     -9.8119382858     0.3878804397     0.2966726779     0.2510945796     0.1573991537     25.0427322387     77.8394012451     -59.5445060729
196 117    8    8     -0.2633756160     -9.7951784133     0.1436594247     0.2937431526     0.0465606880     0.2127937316     25.0427322387     77.8394012451     -59.5445060729
197  70    3    3     -0.3471769332     -9.7401084899     0.0191545906     0.2692416906     -0.0458524036     0.2460837602     25.0427322387     77.8394012451     -59.5445060729
198  21    1    1     -0.3471769332     -9.7401084899     0.0191545906     0.2692416906     -0.0458524036     0.2460837602     25.0427322387     77.8394012451     -59.5445060729
198 229    0    0     -0.4046407222     -9.8310928344     -0.0191545906     0.2607194423     -0.0727507400     0.2239791870     25.0427322387     77.8394012451     -59.5445060729
199 181    0    0     -0.4549215316     -9.7688407897     -0.0215489125     0.2729701995     -0.0796750640     0.1579317951     25.5681037902     79.7722091674     -61.0626373291
200 134    0    0     -0.4549215316     -9.7688407897     -0.0215489125     0.2729701995     -0.0796750640     0.1579317951     25.5681037902     79.7722091674     -61.0626373291
201  86    0    0     -0.4190066337     -9.8765850067     -0.0311262083     0.2766986846     -0.0961869144     0.0791010284     25.5681037902     79.7722091674     -61.0626373291
202  38    0    0     -0.4190066337     -9.9029226303     0.0095772953     0.3328922033     -0.1190904502     -0.0005287007     25.5681037902     79.7722091674     -61.0626373291
202 246    0    0     -0.4190066337     -9.9029226303     0.0095772953     0.3328922033     -0.1190904502     -0.0005287007     25.5681037902     79.7722091674     -61.0626373291
203 197    0    0     -0.1867572593     -9.4360294342     0.1676026582     0.3664485454     -0.1734197616     0.0106567442     25.5681037902     79.7722091674     -61.0626373291
204 150    0    0     -0.2490096569     -9.6682786941     0.1316878080     0.2537951469     -0.1590384721     0.1075972795     25.5681037902     79.7722091674     -61.0626373291
205 102    0    0     -0.2490096569     -9.6682786941     0.1316878080     0.2537951469     -0.1590384721     0.1075972795     25.5681037902     79.7722091674     -61.0626373291
206  54    0    0     -0.5866093158     -9.7425031661     -0.0430978250     0.1565882682     -0.1899316024     0.1281039476     25.5681037902     79.7722091674     -61.0626373291
207   6    0    0     -0.4956250190     -9.8071498870     -0.0814070034     0.1110475182     -0.2221563339     -0.0796257877     25.2178573608     79.7722091674     -60.7252769470
207 215    0    0     -0.4956250190     -9.8071498870     -0.0814070034     0.1110475182     -0.2221563339     -0.0796257877     25.2178573608     79.7722091674     -60.7252769470
208 167    0    0     0.0957729530     -10.0322160720     -0.3160507440     0.0966662502     -0.1822083282     -0.1906812858     25.2178573608     79.7722091674     -60.7252769470
209 120    0    0     0.2801358699     -10.0058784484     -0.0598580884     0.4258379459     0.0236571574     0.0183800315     25.2178573608     79.7722091674     -60.7252769470
210  72    0    0     0.2801358699     -10.0058784484     -0.0598580884     0.4258379459     0.0236571574     0.0183800315     25.2178573608     79.7722091674     -60.7252769470
211  24    0    0     -0.4094293594     -9.5677175521     0.2346437215     0.6844348430     0.2662748098     0.1707151508     25.2178573608     79.7722091674     -60.7252769470
211 232    0    0     -0.3375996351     -9.7353200912     0.0478864765     0.4215768337     0.2004937410     0.0580617332     25.2178573608     79.7722091674     -60.7252769470
212 184    3    0     -0.3375996351     -9.7353200912     0.0478864765     0.4215768337     0.2004937410     0.0580617332     25.2178573608     79.7722091674     -60.7252769470
213 136    5    0     -0.2442210197     -9.6826448440     0.0574637699     0.2980042648     0.1040858507     0.0543332529     25.2178573608     79.7722091674     -60.7252769470
214  88    4    0     -0.2897131729     -9.7233486175     -0.0215489125     0.2210377454     0.0803833484     0.0524690103     24.6924839019     79.2450790405     -61.5686836242
215  40    7   -1     -0.2897131729     -9.7233486175     -0.0215489125     0.2210377454     0.0803833484     0.0524690103     24.6924839019     79.2450790405     -61.5686836242
215 248    5   -1     -0.1268991470     -10.0465822219     -0.2178834438     0.2071891069     -0.0075023026     0.0476752471     24.6924839019     79.2450790405     -61.5686836242
216 200    2   -1     -0.1053502440     -9.8909511566     -0.1556310415     0.3078581333     -0.1031112432     0.0956128787     24.6924839019     79.2450790405     -61.5686836242
217 153    2   -1     -0.1053502440     -9.8909511566     -0.1556310415     0.3078581333     -0.1031112432     0.0956128787     24.6924839019     79.2450790405     -61.5686836242
218 105    0    0     -0.3040791034     -9.7568693161     -0.0287318849     0.3837593841     -0.1113671660     0.1981461334     24.6924839019     79.2450790405     -61.5686836242
219  58    0    0     -0.2992904472     -9.7472915649     0.0095772953     0.3845583152     -0.0834035491     0.1552685737     24.6924839019     79.2450790405     -61.5686836242
220   9    0    0     -0.2992904472     -9.7472915649     0.0095772953     0.3845583152     -0.0834035491     0.1552685737     24.6924839019     79.2450790405     -61.5686836242
220 217    0    0     -0.3256280183     -9.7568693161     -0.0335205316     0.3499367237     -0.0804740238     0.1227775335     24.6924839019     79.2450790405     -61.5686836242
221 170    0    0     -0.3064734458     -9.7688407897     -0.0383091812     0.3422134160     -0.0850014686     0.0996076774     24.6924839019     79.2450790405     -61.5686836242
222 121    0    0     -0.3064734458     -9.7688407897     -0.0383091812     0.3422134160     -0.0850014686     0.0996076774     24.6924839019     79.2450790405     -61.5686836242
223  73    0    0     -0.2753472328     -9.7951784133     -0.0742240333     0.3318269252     -0.0900615501     0.0788347053     26.4437255859     78.5422439575     -60.5565948486
224  26    0    0     -0.3064734458     -9.8095445632     -0.0622524166     0.3355554342     -0.0983174705     0.0705787849     26.4437255859     78.5422439575     -60.5565948486
224 234    0    0     -0.3064734458     -9.8095445632     -0.0622524166     0.3355554342     -0.0983174705     0.0705787849     26.4437255859     78.5422439575     -60.5565948486
225 186    0    0     -0.2801358699     -9.7975721359     -0.0670410633     0.3470071792     -0.1001817107     0.0561974906     26.4437255859     78.5422439575     -60.5565948486
226 139    0    0     -0.2442210197     -9.8071498870     -0.0670410633     0.3571273803     -0.1033775568     0.0593933343     26.4437255859     78.5422439575     -60.5565948486
227  91    0    0     -0.2442210197     -9.8071498870     -0.0670410633     0.3571273803     -0.1033775568     0.0593933343     26.4437255859     78.5422439575     -60.5565948486
228  43    0    0     -0.2633756160     -9.8023614883     -0.0167602658     0.3877541732     -0.1095029239     0.1049340844     26.4437255859     78.5422439575     -60.5565948486
228 252    0    0     -0.3136564254     -9.7233486175     0.0191545906     0.3978743553     -0.1161609292     0.1241091370     26.4437255859     78.5422439575     -60.5565948486
229 204    0    0     -0.3136564254     -9.7233486175     0.0191545906     0.3978743553     -0.1161609292     0.1241091370     26.4437255859     78.5422439575     -60.5565948486
230 157    0    0     -0.3830918121     -9.7257432937     0.0167602658     0.3699107170     -0.1166935682     0.0785683870     26.4437255859     78.8936614990     -61.9060440063
231 109    0    0     -0.6680163383     -10.3793935775     -0.2801358699     0.2324895381     -0.0786097764     0.1182500839     26.4437255859     78.8936614990     -61.9060440063
232  62    0    0     -0.6680163383     -10.3793935775     -0.2801358699     0.2324895381     -0.0786097764     0.1182500839     26.4437255859     78.8936614990     -61.9060440063
233  14    0    0     -0.3304166793     -9.9196834564     -0.1604196929     0.2681764364     -0.1017796397     0.0926833534     26.4437255859     78.8936614990     -61.9060440063
233 222    0    0     -0.3519655704     -9.7448978424     0.0263375616     0.3784329652     -0.1041765213     0.0364897990     26.4437255859     78.8936614990     -61.9060440063
234 175    0    0     -0.3519655704     -9.7448978424     0.0263375616     0.3784329652     -0.1041765213     0.0364897990     26.4437255859     78.8936614990     -61.9060440063
235 127    0    0     -0.1771799468     -9.8023614883     -0.0143659424     0.3696444034     -0.1214873313     -0.0157089529     26.4437255859     78.8936614990     -61.9060440063
236  79    0    0     -0.2226721048     -9.7401084899     0.0646467447     0.3733728885     -0.1121661186     0.0287665157     26.4437255859     78.8936614990     -61.9060440063
237  31    0    0     -0.2226721048     -9.7401084899     0.0646467447     0.3733728885     -0.1121661186     0.0287665157     26.4437255859     78.8936614990     -61.9060440063
237 239    0    0     -0.2370380401     -9.7856006622     0.0023943238     0.3355554342     -0.1033775568     0.0716440629     25.3929805755     79.2450790405     -61.2313194274
238 191    0    0     -0.2921074867     -9.7712354660     0.0215489125     0.3190435886     -0.0932573890     0.0785683870     25.3929805755     79.2450790405     -61.2313194274
239 143    0    0     -0.2921074867     -9.7712354660     0.0215489125     0.3190435886     -0.0932573890     0.0785683870     25.3929805755     79.2450790405     -61.2313194274
240  95    0    0     -0.3040791034     -9.8071498870     0.0000000000     0.3006675004     -0.0858004188     0.0354245185     25.3929805755     79.2450790405     -61.2313194274
241  45    0    0     -0.0622524166     -9.8047552108     -0.1077445626     0.2948084354     -0.0951216316     0.0125209832     25.3929805755     79.2450790405     -61.2313194274
241 253    0    0     -0.0622524166     -9.8047552108     -0.1077445626     0.2948084354     -0.0951216316     0.0125209832     25.3929805755     79.2450790405     -61.2313194274
242 205    0    0     -0.2322494029     -9.8239097595     -0.0526751232     0.3214404582     -0.1079050064     0.1206469655     25.3929805755     79.2450790405     -61.2313194274
243 158    0    0     -0.2537982940     -9.8143329620     -0.0287318849     0.3541978359     -0.0839361858     0.1539369821     25.3929805755     79.2450790405     -61.2313194274
244 110    0    0     -0.2537982940     -9.8143329620     -0.0287318849     0.3541978359     -0.0839361858     0.1539369821     25.3929805755     79.2450790405     -61.2313194274
245  62    0    0     0.0646467447     -9.7664461135     -0.1604196929     0.4029344558     -0.0498472118     0.1829658889     26.0934772491     77.8394012451     -61.9060440063
246  14    0    0     -0.4692874431     -9.7568693161     0.1149275422     0.3419471025     0.0984931278     0.0902864646     26.0934772491     77.8394012451     -61.9060440063
246 222    0    0     -0.4692874431     -9.7568693161     0.1149275422     0.3419471025     0.0984931278     0.0902864646     26.0934772491     77.8394012451     -61.9060440063
247 174    1    0     -0.4357668876     -9.7353200912     0.0957729530     0.2844219398     0.0034168214     0.0194453067     26.0934772491     77.8394012451     -61.9060440063
248 125    1    0     -0.2514039993     -9.8789796829     -0.0694353866     0.3121192455     -0.0879309844     0.0122546625     26.0934772491     77.8394012451     -61.9060440063
249  78    0    2     -0.2514039993     -9.8789796829     -0.0694353866     0.3121192455     -0.0879309844     0.0122546625     26.0934772491     77.8394012451     -61.9060440063
250  29    0    2     -0.2298550844     -9.8382759094     -0.0095772953     0.3973417091     -0.1121661186     0.0306307554     26.0934772491     77.8394012451     -61.9060440063
250 237    0    0     -0.2178834438     -9.7425031661     0.0909842967     0.4298327445     -0.1217536449     0.0545995712     26.0934772491     77.8394012451     -61.9060440063
251 189    0    0     -0.2178834438     -9.7425031661     0.0909842967     0.4298327445     -0.1217536449     0.0545995712     26.0934772491     77.8394012451     -61.9060440063
252 141    0    0     -0.2035175085     -9.8071498870     0.0407035017     0.4111903190     -0.1025785923     0.0761715030     23.9919891357     78.1908187866     -61.9060440063
253  93    0    0     -0.0670410633     -9.8191213607     -0.0670410633     0.4295664310     -0.0639621734     0.0692471790     23.9919891357     78.1908187866     -61.9060440063
254  45    0    0     -0.0670410633     -9.8191213607     -0.0670410633     0.4295664310     -0.0639621734     0.0692471790     23.9919891357     78.1908187866     -61.9060440063
254 253    1    1     -0.2250664234     -9.7760238647     0.0814070034     0.4042660236     0.0271193242     -0.0585864925     23.9919891357     78.1908187866     -61.9060440063
255 205    2    2     0.0215489125     -9.8358821868     -0.2992904472     0.4024017810     0.0244561219     -0.0338187217     23.9919891357     78.1908187866     -61.9060440063
  0 157    2    5     0.0215489125     -9.8358821868     -0.2992904472     0.4024017810     0.0244561219     -0.0338187217     23.9919891357     78.1908187866     -61.9060440063
  1 108    2    9     -0.1101388931     -9.7616577148     0.0215489125     0.4295664310     0.1142060160     0.0375550794     23.9919891357     78.1908187866     -61.9060440063
  2  60    3   12     -0.2226721048     -9.7999668121     0.1891515731     0.3880204963     0.1176681637     0.0956128787     23.9919891357     78.1908187866     -61.9060440063
  3  11    3   14     -0.2226721048     -9.7999668121     0.1891515731     0.3880204963     0.1176681637     0.0956128787     23.9919891357     78.1908187866     -61.9060440063
  3 219    2   17     0.9553351402     -10.9181156158     -1.2019505500     0.3555294275     0.1317831397     0.0838947868     23.9919891357     78.1908187866     -61.9060440063
  4 171    3   25     -0.0790126848     -9.6658849716     -0.7182971000     0.5315670967     0.6361935138     -0.0053224635     25.2178573608     77.6636886596     -63.4241790771
  5 124    6   37     -0.0790126848     -9.6658849716     -0.7182971000     0.5315670967     0.6361935138     -0.0053224635     25.2178573608     77.6636886596     -63.4241790771
  6  76    9   52     -0.2490096569     -9.6922225952     0.0957729530     0.4194462776     0.7602987289     -0.0378135299     25.2178573608     77.6636886596     -63.4241790771
  7  28   10   65     -0.1723913097     -9.9005289077     0.6297071456     0.3438113212     0.6572328090     0.0303644371     25.2178573608     77.6636886596     -63.4241790771
  7 235   10   73     -0.1723913097     -9.9005289077     0.6297071456     0.3438113212     0.6572328090     0.0303644371     25.2178573608     77.6636886596     -63.4241790771
  8 187   10   68     -0.1795742750     -9.6826448440     1.0319535732     0.3741718530     0.5666839599     0.0623228549     25.2178573608     77.6636886596     -63.4241790771
  9 139    7   59     -0.2226721048     -9.7832069396     0.7446346759     0.3360880613     0.4295290946     0.1297018527     25.2178573608     77.6636886596     -63.4241790771
 10  91    4   49     -0.2226721048     -9.7832069396     0.7446346759     0.3360880613     0.4295290946     0.1297018527     25.2178573608     77.6636886596     -63.4241790771
 11  42    3   34     -0.1819685935     -9.8143329620     0.4118237018     0.3363543748     0.3634817123     0.1201143264     25.2178573608     77.6636886596     -63.4241790771
 11 251    2   27     -0.2849245071     -9.8191213607     0.3088677406     0.3408818244     0.3568236827     0.0569964504     25.3929805755     78.5422439575     -63.5928573608
 12 202    2   21     -0.2849245071     -9.8191213607     0.3088677406     0.3408818244     0.3568236827     0.0569964504     25.3929805755     78.5422439575     -63.5928573608
 13 154    2   18     -0.0790126848     -9.7760238647     0.3232336997     0.3387512683     0.3224684000     0.0447457265     25.3929805755     78.5422439575     -63.5928573608
 14 106    1   16     -0.1843629074     -9.8263044357     0.3375996351     0.3251689434     0.2851835441     0.1312997817     25.3929805755     78.5422439575     -63.5928573608
 15  58    2   14     -0.1843629074     -9.8263044357     0.3375996351     0.3251689434     0.2851835441     0.1312997817     25.3929805755     78.5422439575     -63.5928573608
 16  10    2   13     -0.3232336997     -9.7425031661     0.4309782505     0.3193099021     0.2668074369     0.1331640243     25.3929805755     78.5422439575     -63.5928573608
 16 218    0   10     -0.2849245071     -9.8215160369     0.2083061695     0.2985369205     0.1967652511     0.1161195278     25.3929805755     78.5422439575     -63.5928573608
 17 170    1    8     -0.2849245071     -9.8215160369     0.2083061695     0.2985369205     0.1967652511     0.1161195278     25.3929805755     78.5422439575     -63.5928573608
 18 122    1    6     -0.2514039993     -9.7832069396     0.2777415513     0.3257015705     0.1592141246     0.0625891733     25.3929805755     78.5422439575     -63.5928573608
 19  74    1    6     -0.1508424043     -9.7568693161     0.2490096569     0.2900146961     0.1530887603     0.0255706763     27.1442203521     79.2450790405     -64.9423065185
 20  25    2    6     -0.1508424043     -9.7568693161     0.2490096569     0.2900146961     0.1530887603     0.0255706763     27.1442203521     79.2450790405     -64.9423065185
 20 232    0    7     -0.0167602658     -9.8717966079     -0.0071829710     0.2798944950     0.1821176528     0.0202442693     27.1442203521     79.2450790405     -64.9423065185
 21 184    1    6     -0.2442210197     -9.8047552108     0.1771799468     0.3483387947     0.2905099391     -0.0306228756     27.1442203521     79.2450790405     -64.9423065185
 22 136    3    9     -0.2442210197     -9.8047552108     0.1771799468     0.3483387947     0.2905099391     -0.0306228756     27.1442203521     79.2450790405     -64.9423065185
 23  87    2   10     -0.1891515731     -9.7592630386     0.2777415513     0.3480724811     0.2188698291     -0.0231659197     27.1442203521     79.2450790405     -64.9423065185
 24  40    3    9     -0.0502807998     -9.8286991119     0.0526751232     0.3222393989     0.1541540527     0.0253043532     27.1442203521     79.2450790405     -64.9423065185
 24 247    4   11     -0.0502807998     -9.8286991119     0.0526751232     0.3222393989     0.1541540527     0.0253043532     27.1442203521     79.2450790405     -64.9423065185
 25 199    4   10     -0.0287318849     -9.8813743591     -0.0574637699     0.3440776824     0.2684053897     -0.0069203901     27.1442203521     79.2450790405     -64.9423065185
 26 151    7   17     0.0718297100     -9.6730680465     0.0071829710     0.3877541732     0.4934459209     -0.0647118568     26.4437255859     78.5422439575     -65.2796707153
 27 103    9   22     0.0718297100     -9.6730680465     0.0071829710     0.3877541732     0.4934459209     -0.0647118568     26.4437255859     78.5422439575     -65.2796707153
 28  55   12   27     0.0574637699     -9.7065887451     0.2849245071     0.2969389915     0.7291392803     0.0122546625     26.4437255859     78.5422439575     -65.2796707153
 29   7   16   31     -0.2059118509     -9.8143329620     0.4956250190     0.2668447971     0.7887949466     0.1171848058     26.4437255859     78.5422439575     -65.2796707153
 29 215   16   29     -0.2059118509     -9.8143329620     0.4956250190     0.2668447971     0.7887949466     0.1171848058     26.4437255859     78.5422439575     -65.2796707153
 30 167   17   27     0.1843629074     -9.9388380050     -0.0407035017     0.3826941013     0.6098278045     0.1733783626     26.4437255859     78.5422439575     -65.2796707153
 31 119   14   23     -0.0502807998     -9.8574304580     0.0646467447     0.5273059844     0.6130236625     0.2050704717     26.4437255859     78.5422439575     -65.2796707153
 32  71   11   20     -0.0502807998     -9.8574304580     0.0646467447     0.5273059844     0.6130236625     0.2050704717     26.4437255859     78.5422439575     -65.2796707153
 33  22    9   22     -0.0574637699     -9.7496862411     0.1245048284     0.5286375045     0.6391230106     0.1443494558     26.4437255859     78.5422439575     -65.2796707153
 33 230    8   26     -0.1005615949     -9.5533514022     0.5890036106     0.4354254722     0.6942512989     0.1265060186     27.4944686889     79.5964965820     -66.9664840698
 34 182    7   28     -0.1005615949     -9.5533514022     0.5890036106     0.4354254722     0.6942512989     0.1265060186     27.4944686889     79.5964965820     -66.9664840698
 35 134    6   28     -0.1939402198     -9.6874332427     0.4764704227     0.3158477306     0.6590970039     0.1579317951     27.4944686889     79.5964965820     -66.9664840698
 36  86    7   27     -0.2633756160     -9.7856006622     0.3399939537     0.2545940876     0.5967781543     0.1054667234     27.4944686889     79.5964965820     -66.9664840698
 37  37    6   24     -0.2633756160     -9.7856006622     0.3399939537     0.2545940876     0.5967781543     0.1054667234     27.4944686889     79.5964965820     -66.9664840698
 37 245    6   22     -0.0885899734     -9.8885564804     -0.0742240333     0.2633826732     0.6074309349     0.0442130851     27.4944686889     79.5964965820     -66.9664840698
 38 197    7   25     -0.1316878080     -9.7975721359     0.0191545906     0.3006675004     0.7797400951     0.0295654773     27.4944686889     79.5964965820     -66.9664840698
 39 148    9   27     -0.1316878080     -9.7975721359     0.0191545906     0.3006675004     0.7797400951     0.0295654773     27.4944686889     79.5964965820     -66.9664840698
 40 100   13   31     -0.3280223608     -9.7568693161     0.0957729530     0.3158477306     0.8196880340     0.0729756641     27.4944686889     79.5964965820     -66.9664840698
 41  52   15   33     -0.3016848087     -9.8334875106     0.3184450626     0.3259679079     0.7043714523     0.0820305442     27.4944686889     79.5964965820     -66.9664840698
 42   3   14   35     -0.3016848087     -9.8334875106     0.3184450626     0.3259679079     0.7043714523     0.0820305442     27.4944686889     79.5964965820     -66.9664840698
 42 211   15   34     -0.3687258243     -9.7592630386     0.4812590599     0.3403491973     0.5296654701     0.0844274330     28.1949653625     77.1365661621     -67.9785766601
 43 163   12   32     -0.0311262083     -9.8741912841     0.2035175085     0.3424797296     0.4116855621     0.0543332529     28.1949653625     77.1365661621     -67.9785766601
 44 116   11   29     -0.0311262083     -9.8741912841     0.2035175085     0.3424797296     0.4116855621     0.0543332529     28.1949653625     77.1365661621     -67.9785766601
 45  68   14   29     -0.0526751232     -9.7281370162     -0.0407035017     0.3728402614     0.5384540081     0.0535342884     28.1949653625     77.1365661621     -67.9785766601
 46  21   13   31     -0.1604196929     -9.7425031661     0.0742240333     0.3139834880     0.6553685665     0.0892211914     28.1949653625     77.1365661621     -67.9785766601
 46 229   16   35     -0.1604196929     -9.7425031661     0.0742240333     0.3139834880     0.6553685665     0.0892211914     28.1949653625     77.1365661621     -67.9785766601
 47 182   18   40     -0.1484480619     -9.7664461135     0.4070350170     0.2924115657     0.7139589786     0.1089288825     28.1949653625     77.1365661621     -67.9785766601
 48 134   17   41     -0.2250664234     -9.7377147674     0.6728049278     0.2854872226     0.7027735710     0.1057330369     28.1949653625     77.1365661621     -67.9785766601
 49  86   15   40     -0.2250664234     -9.7377147674     0.6728049278     0.2854872226     0.7027735710     0.1057330369     28.1949653625     77.1365661621     -67.9785766601
 50  38   12   34     -0.3399939537     -9.8263044357     0.6249184608     0.2828240394     0.5373887538     0.0849600696     29.7710800170     78.0151138305     -70.1714324951
 50 246    8   26     0.0478864765     -9.8071498870     -0.2442210197     0.3555294275     0.4028970718     0.0202442693     29.7710800170     78.0151138305     -70.1714324951
 51 198    6   21     0.0478864765     -9.8071498870     -0.2442210197     0.3555294275     0.4028970718     0.0202442693     29.7710800170     78.0151138305     -70.1714324951
 52 149    8   22     -0.0742240333     -9.7089824676     -0.3184450626     0.4002712249     0.6788047790     -0.0601844215     29.7710800170     78.0151138305     -70.1714324951
 53 101   11   27     -0.5195682525     -9.7425031661     0.3711201906     0.3259679079     0.8268787384     0.0223748302     29.7710800170     78.0151138305     -70.1714324951
 54  53   14   34     -0.5195682525     -9.7425031661     0.3711201906     0.3259679079     0.8268787384     0.0223748302     29.7710800170     78.0151138305     -70.1714324951
 55   5   17   37     -0.2849245071     -9.7496862411     0.7494233131     0.2692416906     0.4953101158     0.0631218194     29.7710800170     78.0151138305     -70.1714324951
 55 213   18   33     -0.0215489125     -9.8430643081     0.3759088277     0.2673774719     0.3051575422     0.0159831500     29.7710800170     78.0151138305     -70.1714324951
 56 165   15   28     -0.0215489125     -9.8430643081     0.3759088277     0.2673774719     0.3051575422     0.0159831500     29.7710800170     78.0151138305     -70.1714324951
 57 117   15   22     0.0119716191     -9.8023614883     -0.2873188495     0.3267668485     0.3544268131     0.0679155731     32.0476913452     80.2993392944     -68.6532974243
 58  69   14   20     0.1388707752     -9.7568693161     0.0287318849     0.3624537467     0.4827930927     0.1214459300     32.0476913452     80.2993392944     -68.6532974243
 59  21   14   23     0.1388707752     -9.7568693161     0.0287318849     0.3624537467     0.4827930927     0.1214459300     32.0476913452     80.2993392944     -68.6532974243
 59 229   14   24     -0.1556310415     -9.6874332427     0.5291455268     0.3480724811     0.5453783035     0.1110594391     32.0476913452     80.2993392944     -68.6532974243
 60 182   11   26     -0.2298550844     -9.7999668121     0.3519655704     0.2921452331     0.5099577426     0.0426151657     32.0476913452     80.2993392944     -68.6532974243
 61 134   10   24     -0.2298550844     -9.7999668121     0.3519655704     0.2921452331     0.5099577426     0.0426151657     32.0476913452     80.2993392944     -68.6532974243
 62  87   10   21     -0.1077445626     -9.8741912841     0.0071829710     0.2974716377     0.4838583946     0.0434141206     32.0476913452     80.2993392944     -68.6532974243
 63  39   10   20     -0.1197161788     -9.8526420593     0.0933786296     0.3499367237     0.4662812232     0.1195816879     32.0476913452     80.2993392944     -68.6532974243
 63 248   10   20     -0.1197161788     -9.8526420593     0.0933786296     0.3499367237     0.4662812232     0.1195816879     32.0476913452     80.2993392944     -68.6532974243
 64 200   10   19     -0.0526751232     -9.6251811981     0.2729529142     0.3653832674     0.3845209598     0.1688509225     33.4486846923     79.2450790405     -70.6774749755
 65 153   10   21     -0.7135085105     -9.9268665313     0.9266032218     0.2862862110     0.4612211704     0.0508710861     33.4486846923     79.2450790405     -70.6774749755
 66 105    8   19     -0.7135085105     -9.9268665313     0.9266032218     0.2862862110     0.4612211704     0.0508710861     33.4486846923     79.2450790405     -70.6774749755
 67  56    5   16     0.2466153383     -9.8382759094     -0.3280223608     0.3121192455     0.2124781370     0.0564638137     33.4486846923     79.2450790405     -70.6774749755
 68   8    6   17     -0.1125332117     -9.7736291885     0.1556310415     0.2543277740     0.7286066055     -0.0609833717     33.4486846923     79.2450790405     -70.6774749755
 68 216   10   16     -0.1125332117     -9.7736291885     0.1556310415     0.2543277740     0.7286066055     -0.0609833717     33.4486846923     79.2450790405     -70.6774749755
 69 168   15   23     0.0430978250     -9.8694019317     0.2729529142     0.2663121700     1.0239557027     -0.0231659197     33.4486846923     79.2450790405     -70.6774749755
 70 120   21   27     0.0287318849     -9.7951784133     -0.0383091812     0.3022654056     1.2236957550     0.0838947868     33.4486846923     79.2450790405     -70.6774749755
 71  72   25   29     0.0287318849     -9.7951784133     -0.0383091812     0.3022654056     1.2236957550     0.0838947868     33.4486846923     79.2450790405     -70.6774749755
 72  24   25   32     -0.3208393812     -9.8239097595     0.1963345432     0.3238373279     1.1696327924     0.1235764980     34.1491813659     78.5422439575     -71.0148391723
 72 233   22   30     -0.7039311408     -9.7544746398     0.7637892246     0.3230383634     0.8316724777     0.1158532023     34.1491813659     78.5422439575     -71.0148391723
 73 185   18   28     -0.7039311408     -9.7544746398     0.7637892246     0.3230383634     0.8316724777     0.1158532023     34.1491813659     78.5422439575     -71.0148391723
 74 138   12   22     -0.1676026582     -9.8861627578     0.3639371871     0.3222393989     0.3379149436     0.1331640243     34.1491813659     78.5422439575     -71.0148391723
 75  90    8   16     0.2011231899     -10.2740430831     -0.8475905418     0.4660522937     0.1008900165     0.1795037269     34.1491813659     78.5422439575     -71.0148391723
 76  42    5   10     0.2011231899     -10.2740430831     -0.8475905418     0.4660522937     0.1008900165     0.1795037269     34.1491813659     78.5422439575     -71.0148391723
 76 251    5   10     -0.0454921483     -9.5868721008     0.0981672668     0.5342302322     0.4644169807     0.1235764980     34.1491813659     78.5422439575     -71.0148391723
 77 203    8   14     -0.1005615949     -9.7209539413     0.3998520660     0.3414144515     0.7565702438     0.0700461387     34.1491813659     78.5422439575     -71.0148391723
 78 154   11   17     -0.1005615949     -9.7209539413     0.3998520660     0.3414144515     0.7565702438     0.0700461387     34.1491813659     78.5422439575     -71.0148391723
 79 106   14   23     0.2705585718     -9.7832069396     -0.1412650966     0.2071891069     1.0029163360     0.0034660995     34.1491813659     78.5422439575     -71.0148391723
 80  58   17   25     -0.3471769332     -9.8191213607     0.3926690864     0.2074554204     1.5296976566     0.0324949955     36.7760391235     78.0151138305     -71.8582458496
 81  10   20   25     -0.3471769332     -9.8191213607     0.3926690864     0.2074554204     1.5296976566     0.0324949955     36.7760391235     78.0151138305     -71.8582458496
 81 218   19   26     -0.1484480619     -9.8765850067     0.1029559254     0.2351527214     1.3368818759     0.1597960233     36.7760391235     78.0151138305     -71.8582458496
 82 171   19   25     -0.6273128509     -9.8263044357     0.1963345432     0.3384849548     1.0575120449     0.1795037269     36.7760391235     78.0151138305     -71.8582458496
 83 123   17   20     -0.6273128509     -9.8263044357     0.1963345432     0.3384849548     1.0575120449     0.1795037269     36.7760391235     78.0151138305     -71.8582458496
 84  75   13   16     -0.6225241661     -9.7640523910     0.3208393812     0.3635190486     0.6939849853     0.0921507072     36.7760391235     78.0151138305     -71.8582458496
 85  27   10   15     -0.1388707752     -9.7879953384     0.0718297100     0.3131845235     0.4614874839     0.0290328311     36.7760391235     78.0151138305     -71.8582458496
 85 235    8   12     -0.1388707752     -9.7879953384     0.0718297100     0.3131845235     0.4614874839     0.0290328311     36.7760391235     78.0151138305     -71.8582458496
 86 187    9   11     0.1436594247     -9.7233486175     -0.0694353866     0.2719049215     0.6465799808     -0.0034582242     36.7760391235     78.0151138305     -71.8582458496
 87 139   13   15     -0.1149275422     -9.8239097595     0.0742240333     0.2663121700     1.0849429321     -0.0005287007     36.6009178161     78.1908187866     -72.0269241333
 88  91   16   16     -0.1149275422     -9.8239097595     0.0742240333     0.2663121700     1.0849429321     -0.0005287007     36.6009178161     78.1908187866     -72.0269241333
 89  43   21   17     0.1101388931     -9.8981342315     -0.1723913097     0.3262342214     1.2378107309     0.0314297151     36.6009178161     78.1908187866     -72.0269241333
 89 251   25   19     0.0885899734     -9.8167276382     -0.2059118509     0.4047986507     1.4135820865     0.0655187034     36.6009178161     78.1908187866     -72.0269241333
 90 203   26   20     0.0885899734     -9.8167276382     -0.2059118509     0.4047986507     1.4135820865     0.0655187034     36.6009178161     78.1908187866     -72.0269241333
 91 155   25   24     -0.2418267011     -9.7544746398     0.0383091812     0.4032007217     1.4215716361     0.1083962440     36.6009178161     78.1908187866     -72.0269241333
 92 107   22   26     -0.2537982940     -9.7760238647     0.1268991470     0.3603231906     1.2838841629     0.0860253524     36.6009178161     78.1908187866     -72.0269241333
 93  60   20   28     -0.2537982940     -9.7760238647     0.1268991470     0.3603231906     1.2838841629     0.0860253524     36.6009178161     78.1908187866     -72.0269241333
 94  11   18   28     -0.2298550844     -9.7640523910     0.1843629074     0.3320932626     1.2458003759     0.0567301321     36.6009178161     78.1908187866     -72.0269241333
 94 219   18   25     -0.1484480619     -9.7760238647     0.1173218607     0.3147824287     1.2276905775     0.0721766996     40.2785224914     78.3665313720     -73.5450592041
 95 172   18   24     -0.1484480619     -9.7760238647     0.1173218607     0.3147824287     1.2276905775     0.0721766996     40.2785224914     78.3665313720     -73.5450592041
 96 124   17   23     -0.0311262083     -9.7736291885     -0.0023943238     0.2966726779     1.1464629173     0.1153205633     40.2785224914     78.3665313720     -73.5450592041
 97  77   16   24     -0.0670410633     -9.7832069396     -0.1412650966     0.2972053337     1.1437997817     0.1238428115     40.2785224914     78.3665313720     -73.5450592041
 98  29   16   26     -0.0670410633     -9.7832069396     -0.1412650966     0.2972053337     1.1437997817     0.1238428115     40.2785224914     78.3665313720     -73.5450592041
 98 238   16   29     -0.2083061695     -9.7664461135     0.0143659424     0.2956073760     1.2543226480     0.0870906257     40.2785224914     78.3665313720     -73.5450592041
 99 190   16   30     -0.5913979530     -9.8286991119     0.2035175085     0.2796281814     1.2737640142     0.0575290918     40.2785224914     78.3665313720     -73.5450592041
100 142   14   31     -0.5913979530     -9.8286991119     0.2035175085     0.2796281814     1.2737640142     0.0575290918     40.2785224914     78.3665313720     -73.5450592041
101  95   12   30     -0.4812590599     -9.8334875106     0.1508424043     0.3262342214     0.9222212791     0.0101241016     40.2785224914     78.3665313720     -73.5450592041
102  47   10   25     -0.2897131729     -9.7975721359     -0.0191545906     0.3920152664     0.5373887538     0.0000039339     42.7302589416     78.3665313720     -74.5571441650
102 255    7   22     -0.2897131729     -9.7975721359     -0.0191545906     0.3920152664     0.5373887538     0.0000039339     42.7302589416     78.3665313720     -74.5571441650
103 207    4   19     -0.0023943238     -9.7137708663     -0.0981672668     0.4197125911     0.3975706577     -0.0023929402     42.7302589416     78.3665313720     -74.5571441650
104 160    3   19     0.0095772953     -9.8334875106     -0.1915459060     0.3789656162     0.4353880882     0.0125209832     42.7302589416     78.3665313720     -74.5571441650
105 112    3   20     0.0095772953     -9.8334875106     -0.1915459060     0.3789656162     0.4353880882     0.0125209832     42.7302589416     78.3665313720     -74.5571441650
106  64    3   23     0.0933786296     -9.8430643081     -0.1053502440     0.3773676872     0.6010392189     -0.0255627989     42.7302589416     78.3665313720     -74.5571441650
107  15    5   29     0.2633756160     -9.7975721359     0.1149275422     0.4151851654     0.9757517814     -0.0761636352     42.7302589416     78.3665313720     -74.5571441650
107 224    7   32     0.2633756160     -9.7975721359     0.1149275422     0.4151851654     0.9757517814     -0.0761636352     42.7302589416     78.3665313720     -74.5571441650
108 177   12   34     -0.0670410633     -9.7832069396     0.2083061695     0.4431487560     1.3312891721     -0.0745657062     42.7302589416     78.3665313720     -74.5571441650
109 129   17   37     -0.2945018005     -9.7496862411     0.1173218607     0.4157177925     1.2303538322     -0.0324871253     44.8317451477     79.4207916259     -72.5329666137
110  82   16   36     -0.2945018005     -9.7496862411     0.1173218607     0.4157177925     1.2303538322     -0.0324871253     44.8317451477     79.4207916259     -72.5329666137
111  35   15   36     -0.1029559254     -9.7496862411     0.0191545906     0.3691117763     0.9342058181     0.0050640177     44.8317451477     79.4207916259     -72.5329666137
111 244   13   36     -0.0742240333     -9.8550367355     -0.1316878080     0.3259679079     0.8354009628     0.0378214001     44.8317451477     79.4207916259     -72.5329666137
112 196   11   37     -0.0742240333     -9.8550367355     -0.1316878080     0.3259679079     0.8354009628     0.0378214001     44.8317451477     79.4207916259     -72.5329666137
113 148   11   42     0.0287318849     -9.7664461135     0.0095772953     0.3400828599     0.7978498458     0.0439467668     44.8317451477     79.4207916259     -72.5329666137
114 101   11   48     -0.0909842967     -9.8119382858     0.5171739578     0.3328922033     0.7951866149     0.0601922941     44.8317451477     79.4207916259     -72.5329666137
115  53   12   49     -0.0909842967     -9.8119382858     0.5171739578     0.3328922033     0.7951866149     0.0601922941     44.8317451477     79.4207916259     -72.5329666137
116   6   11   47     0.1149275422     -9.7903900146     0.2849245071     0.3403491973     0.7501785278     0.0452783632     44.8317451477     79.4207916259     -72.5329666137
116 214   10   44     -0.0143659424     -9.8239097595     0.2250664234     0.3422134160     0.7842675209     0.0620565366     44.8317451477     79.0693664550     -72.5329666137
117 166   11   39     -0.0143659424     -9.8239097595     0.2250664234     0.3422134160     0.7842675209     0.0620565366     44.8317451477     79.0693664550     -72.5329666137
118 118   12   39     -0.0119716191     -9.7496862411     0.0909842967     0.3430123805     0.7182201385     0.0921507072     44.8317451477     79.0693664550     -72.5329666137
119  71   11   41     -0.0550694465     -9.7520809173     0.2059118509     0.3054612636     0.6676192760     0.1225112080     44.8317451477     79.0693664550     -72.5329666137
120  23    9   42     -0.0550694465     -9.7520809173     0.2059118509     0.3054612636     0.6676192760     0.1225112080     44.8317451477     79.0693664550     -72.5329666137
120 231    7   41     -0.3328109979     -9.7329254150     0.3806974601     0.2948084354     0.5163494110     0.1182500839     44.8317451477     79.0693664550     -72.5329666137
121 183    5   38     -0.0191545906     -9.8023614883     0.4788647174     0.2948084354     0.3086197376     0.0673829364     44.8317451477     79.0693664550     -72.5329666137
122 135    4   36     -0.0191545906     -9.8023614883     0.4788647174     0.2948084354     0.3086197376     0.0673829364     44.8317451477     79.0693664550     -72.5329666137
123  87    4   31     0.1723913097     -9.7760238647     0.1029559254     0.3043959617     0.3301916599     0.0553985309     44.8317451477     79.0693664550     -72.5329666137
124  39    5   27     0.1340821266     -9.8622188568     0.1077445626     0.3267668485     0.4798635959     0.0553985309     44.8317451477     79.0693664550     -72.5329666137
124 247    6   26     0.1340821266     -9.8622188568     0.1077445626     0.3267668485     0.4798635959     0.0553985309     44.8317451477     79.0693664550     -72.5329666137
125 199    6   25     0.0430978250     -9.7784175872     0.0359148550     0.3573936939     0.5517700195     0.0798999786     47.1083564758     77.8394012451     -71.6895599365
126 151    7   25     -0.0670410633     -9.7760238647     0.2801358699     0.3371533393     0.5650859832     0.0756388616     47.1083564758     77.8394012451     -71.6895599365
127 103    6   25     -0.0670410633     -9.7760238647     0.2801358699     0.3371533393     0.5650859832     0.0756388616     47.1083564758     77.8394012451     -71.6895599365
128  55    4   25     -0.0742240333     -9.8310928344     0.3878804397     0.3012001276     0.4801299095     0.0956128787     47.1083564758     77.8394012451     -71.6895599365
129   7    4   25     -0.1652083396     -9.8382759094     0.3687258243     0.3086570739     0.4652159690     0.0809652709     47.1083564758     77.8394012451     -71.6895599365
129 215    4   23     -0.1652083396     -9.8382759094     0.3687258243     0.3086570739     0.4652159690     0.0809652709     47.1083564758     77.8394012451     -71.6895599365
130 167    5   21     0.0909842967     -9.7640523910     0.0598580884     0.3118529319     0.4284637451     0.0540669345     47.1083564758     77.8394012451     -71.6895599365
131 118    6   21     0.2011231899     -9.7903900146     -0.0814070034     0.3051949024     0.4945111751     0.0623228549     47.1083564758     77.8394012451     -71.6895599365
132  70    6   19     0.2011231899     -9.7903900146     -0.0814070034     0.3051949024     0.4945111751     0.0623228549     47.1083564758     77.8394012451     -71.6895599365
133  22    7   21     -0.2681642532     -9.8310928344     0.3735145092     0.3075917959     0.5581616878     0.0735083007     46.9332313537     78.3665313720     -71.1835174560
133 230    6   22     0.0071829710     -9.8526420593     0.1484480619     0.3400828599     0.4143488407     0.0255706763     46.9332313537     78.3665313720     -71.1835174560
134 182    5   21     0.0071829710     -9.8526420593     0.1484480619     0.3400828599     0.4143488407     0.0255706763     46.9332313537     78.3665313720     -71.1835174560
135 134    6   21     -0.0646467447     -9.8215160369     0.2753472328     0.3664485454     0.4934459209     -0.0348840045     46.9332313537     78.3665313720     -71.1835174560
136  86    6   18     0.1340821266     -9.7784175872     0.0646467447     0.3616547822     0.4542968273     -0.0061214265     46.9332313537     78.3665313720     -71.1835174560
137  38    7   18     0.1340821266     -9.7784175872     0.0646467447     0.3616547822     0.4542968273     -0.0061214265     46.9332313537     78.3665313720     -71.1835174560
137 247    7   19     0.2729529142     -9.8550367355     -0.2130948066     0.3422134160     0.4673465728     0.0431478023     46.9332313537     78.3665313720     -71.1835174560
138 199    7   21     -0.0838013267     -9.8239097595     0.2083061695     0.3403491973     0.5890548229     0.0612575769     46.9332313537     78.3665313720     -71.1835174560
139 151    8   24     -0.0838013267     -9.8239097595     0.2083061695     0.3403491973     0.5890548229     0.0612575769     46.9332313537     78.3665313720     -71.1835174560
140 104    9   28     -0.0646467447     -9.8023614883     0.1699969768     0.3323595762     0.4550958156     0.0977434349     48.1590995788     79.2450790405     -70.3401107788
141  56    8   29     -0.1221105098     -9.8670082092     0.3687258243     0.3179782867     0.3248652935     0.0873569488     48.1590995788     79.2450790405     -70.3401107788
142   7    6   25     -0.1221105098     -9.8670082092     0.3687258243     0.3179782867     0.3248652935     0.0873569488     48.1590995788     79.2450790405     -70.3401107788
142 215    4   24     -0.0622524166     -9.7927837371     0.3256280183     0.3462082147     0.2156739950     0.0423488426     48.1590995788     79.2450790405     -70.3401107788
143 167    3   21     0.1149275422     -9.7640523910     0.0957729530     0.3520672559     0.1698669338     0.0287665157     48.1590995788     79.2450790405     -70.3401107788
144 119    3   20     0.1149275422     -9.7640523910     0.0957729530     0.3520672559     0.1698669338     0.0287665157     48.1590995788     79.2450790405     -70.3401107788
145  71    3   20     0.1556310415     -9.7808122634     -0.0790126848     0.3414144515     0.1956999778     0.0681819009     48.1590995788     79.2450790405     -70.3401107788
146  22    5   20     -0.0359148550     -9.8310928344     0.1699969768     0.3291637420     0.2297889709     0.0950802326     48.1590995788     79.2450790405     -70.3401107788
146 230    5   22     -0.0359148550     -9.8310928344     0.1699969768     0.3291637420     0.2297889709     0.0950802326     48.1590995788     79.2450790405     -70.3401107788
147 182    5   25     0.0550694465     -9.7975721359     0.0885899734     0.3427460670     0.1709322214     0.0878895854     50.6108360290     78.8936614990     -71.3522033691
148 133    5   26     0.0239432382     -9.8023614883     0.2394323587     0.3395502328     0.1288536186     0.1004066348     50.6108360290     78.8936614990     -71.3522033691
149  85    6   27     0.0239432382     -9.8023614883     0.2394323587     0.3395502328     0.1288536186     0.1004066348     50.6108360290     78.8936614990     -71.3522033691
150  37    6   30     0.0502807998     -9.7879953384     0.1963345432     0.3334248542     0.0971615219     0.0849600696     50.6108360290     78.8936614990     -71.3522033691
150 245    5   30     0.0718297100     -9.7760238647     0.1771799468     0.3312942981     0.1166028976     0.0713777446     50.6108360290     78.8936614990     -71.3522033691
151 197    5   30     0.0718297100     -9.7760238647     0.1771799468     0.3312942981     0.1166028976     0.0713777446     50.6108360290     78.8936614990     -71.3522033691
152 149    5   30     0.1460537433     -9.8023614883     0.0311262083     0.3259679079     0.1794544601     0.0538006067     50.6108360290     78.8936614990     -71.3522033691
153 100    6   29     -0.0215489125     -9.7999668121     0.1891515731     0.3296963930     0.2215330362     0.0506047677     50.6108360290     78.8936614990     -71.3522033691
154  53    7   30     -0.0215489125     -9.7999668121     0.1891515731     0.3296963930     0.2215330362     0.0506047677     50.6108360290     78.8936614990     -71.3522033691
155   4    7   32     -0.0335205316     -9.8023614883     0.1292934894     0.3374196529     0.1110101699     0.0705787849     49.5600929260     77.1365661621     -70.6774749755
155 212    6   33     0.0383091812     -9.7951784133     0.1316878080     0.3435450077     0.0276519656     0.0905527973     49.5600929260     77.1365661621     -70.6774749755
156 164    6   34     0.0383091812     -9.7951784133     0.1316878080     0.3435450077     0.0276519656     0.0905527973     49.5600929260     77.1365661621     -70.6774749755
157 116    5   33     0.0502807998     -9.7951784133     0.2011231899     0.3342237949     -0.0338680005     0.1086625576     49.5600929260     77.1365661621     -70.6774749755
158  68    4   33     0.0191545906     -9.8119382858     0.3423882961     0.3198425292     -0.0775445032     0.0913517570     49.5600929260     77.1365661621     -70.6774749755
159  21    4   32     0.0191545906     -9.8119382858     0.3423882961     0.3198425292     -0.0775445032     0.0913517570     49.5600929260     77.1365661621     -70.6774749755
159 229    3   32     0.0143659424     -9.7903900146     0.2130948066     0.3280984401     -0.0759465789     0.0468762826     49.5600929260     77.1365661621     -70.6774749755
160 181    2   32     0.1819685935     -9.7736291885     0.0861956501     0.3318269252     -0.0895289134     0.0631218194     49.5600929260     77.1365661621     -70.6774749755
161 133    1   31     0.1819685935     -9.7736291885     0.0861956501     0.3318269252     -0.0895289134     0.0631218194     49.5600929260     77.1365661621     -70.6774749755
162  86    1   31     0.0861956501     -9.8837680816     0.1963345432     0.3363543748     -0.1185578107     0.1283702611     49.5600929260     77.1365661621     -70.6774749755
163  38    2   29     -0.1316878080     -9.7760238647     0.2609812974     0.3621874332     -0.1609027147     0.1384904270     49.3849678039     79.4207916259     -69.8340682983
163 246    2   29     -0.1316878080     -9.7760238647     0.2609812974     0.3621874332     -0.1609027147     0.1384904270     49.3849678039     79.4207916259     -69.8340682983
164 198    2   28     -0.0383091812     -9.7784175872     0.2825301933     0.3422134160     -0.2959270477     0.1070646405     49.3849678039     79.4207916259     -69.8340682983
165 150    1   28     0.0670410633     -9.8023614883     0.2059118509     0.3241036415     -0.3686324357     0.0916180706     49.3849678039     79.4207916259     -69.8340682983
166 102    0   29     0.0670410633     -9.8023614883     0.2059118509     0.3241036415     -0.3686324357     0.0916180706     49.3849678039     79.4207916259     -69.8340682983
167  54    0   29     0.0191545906     -9.8095445632     0.3040791034     0.3086570739     -0.3696976900     0.0814979076     49.3849678039     79.4207916259     -69.8340682983
168   6    0   29     -0.0119716191     -9.7856006622     0.1484480619     0.3142498016     -0.3763556957     0.0775030994     49.3849678039     79.4207916259     -69.8340682983
168 213    1   28     -0.0119716191     -9.7856006622     0.1484480619     0.3142498016     -0.3763556957     0.0775030994     49.3849678039     79.4207916259     -69.8340682983
169 166    2   28     0.0670410633     -9.8382759094     0.0957729530     0.3227720499     -0.4368103981     0.1004066348     49.3849678039     79.4207916259     -69.8340682983
170 117    1   29     -0.0814070034     -9.7832069396     0.1843629074     0.3491377592     -0.4804869174     0.1539369821     50.2605895996     79.2450790405     -70.3401107788
171  69    0   32     -0.0814070034     -9.7832069396     0.1843629074     0.3491377592     -0.4804869174     0.1539369821     50.2605895996     79.2450790405     -70.3401107788
172  21    0   33     -0.0622524166     -9.7448978424     0.2657699346     0.3315606117     -0.5947382450     0.1243754506     50.2605895996     79.2450790405     -70.3401107788
172 229   -3   35     0.1029559254     -9.7664461135     0.1268991470     0.3025317192     -0.6647805213     0.1166521668     50.2605895996     79.2450790405     -70.3401107788
173 182   -4   33     0.1029559254     -9.7664461135     0.1268991470     0.3025317192     -0.6647805213     0.1166521668     50.2605895996     79.2450790405     -70.3401107788
174 134   -4   33     0.1005615949     -9.8430643081     0.1963345432     0.2977379608     -0.6253650665     0.1661877155     50.2605895996     79.2450790405     -70.3401107788
175  86   -4   34     -0.0359148550     -9.7520809173     0.1771799468     0.3070591688     -0.5952708721     0.1683182716     50.2605895996     79.2450790405     -70.3401107788
176  38   -3   34     -0.0359148550     -9.7520809173     0.1771799468     0.3070591688     -0.5952708721     0.1683182716     50.2605895996     79.2450790405     -70.3401107788
176 246   -4   34     0.0359148550     -9.8239097595     0.2442210197     0.2849545955     -0.6128480434     0.1544696331     50.2605895996     79.2450790405     -70.3401107788
177 198   -3   35     -0.0383091812     -9.8454589843     0.3016848087     0.2695080280     -0.6338873386     0.1627255535     48.6844749450     78.0151138305     -70.1714324951
178 150   -5   36     -0.0383091812     -9.8454589843     0.3016848087     0.2695080280     -0.6338873386     0.1627255535     48.6844749450     78.0151138305     -70.1714324951
179 102   -6   33     -0.1747856235     -9.7856006622     0.1149275422     0.2790955543     -0.6812922954     0.1478116273     48.6844749450     78.0151138305     -70.1714324951
180  55   -7   33     -0.0478864765     -9.8286991119     0.1388707752     0.2988032341     -0.7606556892     0.1249080896     48.6844749450     78.0151138305     -70.1714324951
181   8   -9   30     -0.0478864765     -9.8286991119     0.1388707752     0.2988032341     -0.7606556892     0.1249080896     48.6844749450     78.0151138305     -70.1714324951
181 216   -8   31     -0.0574637699     -9.7616577148     0.1005615949     0.3182446002     -0.7771675586     0.1566001892     48.6844749450     78.0151138305     -70.1714324951
182 168   -8   32     -0.0335205316     -9.7688407897     0.2514039993     0.2940094757     -0.8080607414     0.1965482234     48.6844749450     78.0151138305     -70.1714324951
183 120   -8   31     -0.0335205316     -9.7688407897     0.2514039993     0.2940094757     -0.8080607414     0.1965482234     48.6844749450     78.0151138305     -70.1714324951
184  72   -8   30     -0.0287318849     -9.8358821868     0.3112620830     0.2838893127     -0.7851572036     0.1773731708     48.6844749450     78.0151138305     -70.1714324951
185  25   -9   31     -0.1676026582     -9.7951784133     0.1963345432     0.3030643701     -0.7489376544     0.1597960233     47.6337280273     78.7179489135     -71.1835174560
185 233  -10   29     -0.1676026582     -9.7951784133     0.1963345432     0.3030643701     -0.7489376544     0.1597960233     47.6337280273     78.7179489135     -71.1835174560
186 186  -11   28     -0.0885899734     -9.7975721359     0.1771799468     0.2724375486     -0.7792981147     0.1446157836     47.6337280273     78.7179489135     -71.1835174560
187 139  -12   30     -0.1484480619     -9.7760238647     0.1939402198     0.2516645908     -0.7729064941     0.1515400981     47.6337280273     78.7179489135     -71.1835174560
188  91  -12   28     -0.1484480619     -9.7760238647     0.1939402198     0.2516645908     -0.7729064941     0.1515400981     47.6337280273     78.7179489135     -71.1835174560
189  43  -11   28     -0.1340821266     -9.8646135330     0.2849245071     0.2743017911     -0.7007336616     0.0905527973     47.6337280273     78.7179489135     -71.1835174560
189 252   -9   26     -0.1819685935     -9.7712354660     0.0670410633     0.3416807889     -0.5705031394     0.0189126663     47.6337280273     78.7179489135     -71.1835174560
190 204   -8   21     -0.1819685935     -9.7712354660     0.0670410633     0.3416807889     -0.5705031394     0.0189126663     47.6337280273     78.7179489135     -71.1835174560
191 157   -7   20     -0.1388707752     -9.7832069396     0.1364764571     0.3161140441     -0.5723673820     0.0503384494     47.6337280273     78.7179489135     -71.1835174560
192 109   -6   21     -0.1197161788     -9.7760238647     0.1268991470     0.2998685359     -0.5630461692     0.0841611099     47.8088531494     79.2450790405     -71.0148391723
193  61   -7   20     -0.1197161788     -9.7760238647     0.1268991470     0.2998685359     -0.5630461692     0.0841611099     47.8088531494     79.2450790405     -71.0148391723
194  13   -7   22     -0.2633756160     -9.7808122634     0.1723913097     0.2940094757     -0.6035268306     0.1273049712     47.8088531494     79.2450790405     -71.0148391723
194 221   -7   21     -0.2849245071     -9.8334875106     0.1173218607     0.2934768486     -0.7364205837     0.1171848058     47.8088531494     79.2450790405     -71.0148391723
195 174   -8   20     -0.2849245071     -9.8334875106     0.1173218607     0.2934768486     -0.7364205837     0.1171848058     47.8088531494     79.2450790405     -71.0148391723
196 126   -8   21     -0.2897131729     -9.8550367355     -0.0335205316     0.3177119731     -0.8245725631     0.0942812728     47.8088531494     79.2450790405     -71.0148391723
197  79  -10   23     -0.0215489125     -9.8191213607     0.1005615949     0.3041296243     -0.9441503524     0.1526053905     47.8088531494     79.2450790405     -71.0148391723
198  31  -11   26     -0.0215489125     -9.8191213607     0.1005615949     0.3041296243     -0.9441503524     0.1526053905     47.8088531494     79.2450790405     -71.0148391723
198 239  -11   25     -0.1580253696     -9.7903900146     0.1197161788     0.3150487899     -0.8778366088     0.1504748344     47.8088531494     79.2450790405     -71.0148391723
199 191  -11   26     -0.1268991470     -9.7999668121     0.1771799468     0.3001348495     -0.8416170120     0.1494095420     47.8088531494     79.2450790405     -71.0148391723
200 143  -11   26     -0.1268991470     -9.7999668121     0.1771799468     0.3001348495     -0.8416170120     0.1494095420     47.8088531494     79.2450790405     -71.0148391723
201  95  -11   25     -0.2466153383     -9.7903900146     0.1292934894     0.2948084354     -0.8208440780     0.1715141296     47.8088531494     78.5422439575     -70.6774749755
202  48  -10   26     -0.2561926364     -9.8286991119     0.1747856235     0.2913462829     -0.8496066093     0.1837648391     47.8088531494     78.5422439575     -70.6774749755
203   0  -10   27     -0.2561926364     -9.8286991119     0.1747856235     0.2913462829     -0.8496066093     0.1837648391     47.8088531494     78.5422439575     -70.6774749755
203 209  -10   25     -0.4166123390     -9.7927837371     0.0646467447     0.3528662204     -0.7880867004     0.1259733676     47.8088531494     78.5422439575     -70.6774749755
204 161   -9   22     -0.3232336997     -9.7640523910     0.0526751232     0.3440776824     -0.8450792312     0.1281039476     47.8088531494     78.5422439575     -70.6774749755
205 114   -7   22     -0.3232336997     -9.7640523910     0.0526751232     0.3440776824     -0.8450792312     0.1281039476     47.8088531494     78.5422439575     -70.6774749755
206  66   -7   23     -0.3399939537     -9.7903900146     0.1029559254     0.3211741447     -0.8773039817     0.1510074710     47.8088531494     78.5422439575     -70.6774749755
207  18   -6   25     -0.3208393812     -9.8119382858     0.2442210197     0.3142498016     -0.8962126731     0.1552685737     47.8088531494     78.5422439575     -70.6774749755
207 227   -5   26     -0.3208393812     -9.8119382858     0.2442210197     0.3142498016     -0.8962126731     0.1552685737     47.8088531494     78.5422439575     -70.6774749755
208 180   -5   28     -0.3160507440     -9.7472915649     0.0933786296     0.3102550268     -0.8858262062     0.1065320014     46.0576133728     79.2450790405     -74.0511016845
209 132   -5   29     -0.1436594247     -9.7688407897     0.2490096569     0.2607194423     -0.9060665130     0.1038687944     46.0576133728     79.2450790405     -74.0511016845
210  84   -6   29     -0.1436594247     -9.7688407897     0.2490096569     0.2607194423     -0.9060665130     0.1038687944     46.0576133728     79.2450790405     -74.0511016845
211  35   -6   28     -0.1628140068     -9.8071498870     0.2346437215     0.2569909572     -0.8152513504     0.1105268001     46.0576133728     79.2450790405     -74.0511016845
211 243   -6   25     -0.3064734458     -9.8358821868     0.0526751232     0.2966726779     -0.7140497207     0.1017382383     46.0576133728     79.2450790405     -74.0511016845
212 196   -6   24     -0.3064734458     -9.8358821868     0.0526751232     0.2966726779     -0.7140497207     0.1017382383     46.0576133728     79.2450790405     -74.0511016845
213 148   -7   22     -0.2011231899     -9.7951784133     0.1747856235     0.3046622753     -0.7342900276     0.1075972795     46.0576133728     79.2450790405     -74.0511016845
214 101   -6   22     -0.2298550844     -9.7712354660     0.0957729530     0.3062602043     -0.6858197212     0.1182500839     46.0576133728     79.2450790405     -74.0511016845
215  53   -6   24     -0.2298550844     -9.7712354660     0.0957729530     0.3062602043     -0.6858197212     0.1182500839     46.0576133728     79.2450790405     -74.0511016845
216   4   -7   25     -0.2921074867     -9.7592630386     0.3088677406     0.2830903530     -0.6727700710     0.1459473848     44.6566200256     79.2450790405     -72.0269241333
216 212   -7   24     -0.3399939537     -9.7784175872     0.1676026582     0.2663121700     -0.6538613319     0.1020045518     44.6566200256     79.2450790405     -72.0269241333
217 164   -7   25     -0.3399939537     -9.7784175872     0.1676026582     0.2663121700     -0.6538613319     0.1020045518     44.6566200256     79.2450790405     -72.0269241333
218 116   -8   25     -0.3232336997     -9.7544746398     0.1005615949     0.2671111583     -0.6370831489     0.0897538280     44.6566200256     79.2450790405     -72.0269241333
219  69   -9   21     -0.3663315296     -9.7999668121     0.2250664234     0.2375495910     -0.6573234558     0.1126573681     44.6566200256     79.2450790405     -72.0269241333
220  21   -8   22     -0.3663315296     -9.7999668121     0.2250664234     0.2375495910     -0.6573234558     0.1126573681     44.6566200256     79.2450790405     -72.0269241333
220 229   -7   22     -0.5961865901     -9.8239097595     0.0000000000     0.2410117626     -0.7468070983     0.0804326248     44.6566200256     79.2450790405     -72.0269241333
221 180   -9   20     -0.3878804397     -9.8263044357     0.0335205316     0.2897483348     -0.9079307556     0.0189126663     44.6566200256     79.2450790405     -72.0269241333
222 132  -11   23     -0.3878804397     -9.8263044357     0.0335205316     0.2897483348     -0.9079307556     0.0189126663     44.6566200256     79.2450790405     -72.0269241333
223  85  -10   22     -0.2490096569     -9.8143329620     0.1005615949     0.3257015705     -0.9627927780     0.0255706763     43.2556304931     77.8394012451     -73.3763732910
224  37  -10   22     -0.2705585718     -9.7401084899     0.0718297100     0.3288974285     -0.9081971168     0.0378214001     43.2556304931     77.8394012451     -73.3763732910
224 245  -11   23     -0.2705585718     -9.7401084899     0.0718297100     0.3288974285     -0.9081971168     0.0378214001     43.2556304931     77.8394012451     -73.3763732910
225 197   -9   23     -0.0790126848     -9.8191213607     0.1580253696     0.3075917959     -0.8658521652     0.0572627735     43.2556304931     77.8394012451     -73.3763732910
226 149   -8   26     -0.1891515731     -9.7401084899     0.0143659424     0.3086570739     -0.7742380619     0.0684482145     43.2556304931     77.8394012451     -73.3763732910
227 102   -8   28     -0.1891515731     -9.7401084899     0.0143659424     0.3086570739     -0.7742380619     0.0684482145     43.2556304931     77.8394012451     -73.3763732910
228  54   -8   29     -0.1676026582     -9.7975721359     0.0359148550     0.2785629034     -0.7531987190     0.0671166181     43.2556304931     77.8394012451     -73.3763732910
229   6   -9   31     -0.2801358699     -9.8047552108     0.1268991470     0.2758996963     -0.7177782058     0.0495394897     43.2556304931     77.8394012451     -73.3763732910
229 214   -8   34     -0.2801358699     -9.8047552108     0.1268991470     0.2758996963     -0.7177782058     0.0495394897     43.2556304931     77.8394012451     -73.3763732910
230 167   -9   33     -0.3926690864     -9.8167276382     0.1005615949     0.2884167480     -0.7340236663     0.0183800315     40.8038940429     80.2993392944     -70.6774749755
231 119   -9   33     -0.2537982940     -9.8215160369     0.1891515731     0.3158477306     -0.7835592746     0.0215758681     40.8038940429     80.2993392944     -70.6774749755
232  71   -9   31     -0.2537982940     -9.8215160369     0.1891515731     0.3158477306     -0.7835592746     0.0215758681     40.8038940429     80.2993392944     -70.6774749755
233  23   -8   28     -0.2346437215     -9.7640523910     0.0478864765     0.3387512683     -0.7753033638     0.0452783632     40.8038940429     80.2993392944     -70.6774749755
233 232   -9   26     -0.1125332117     -9.7688407897     0.3112620830     0.3209078073     -0.7518671989     0.0386203575     40.8038940429     80.2993392944     -70.6774749755
234 184   -7   27     -0.1125332117     -9.7688407897     0.3112620830     0.3209078073     -0.7518671989     0.0386203575     40.8038940429     80.2993392944     -70.6774749755
235 136   -5   29     -0.1987288665     -9.7975721359     0.0311262083     0.3065265178     -0.6567908287     0.0335602760     40.8038940429     80.2993392944     -70.6774749755
236  88   -6   29     -0.3567542552     -9.7903900146     -0.0550694465     0.2953410625     -0.7180445194     0.0593933343     40.8038940429     80.2993392944     -70.6774749755
237  40   -4   31     -0.3567542552     -9.7903900146     -0.0550694465     0.2953410625     -0.7180445194     0.0593933343     40.8038940429     80.2993392944     -70.6774749755
237 248   -5   32     -0.2873188495     -9.8215160369     0.1652083396     0.3227720499     -0.8288336753     0.0436804437     40.8038940429     80.2993392944     -70.6774749755
238 201   -7   34     -0.3160507440     -9.7784175872     -0.0478864765     0.3502030372     -0.8746407508     -0.0005287007     38.7024040222     79.2450790405     -72.3642883300
239 152   -6   35     -0.3160507440     -9.7784175872     -0.0478864765     0.3502030372     -0.8746407508     -0.0005287007     38.7024040222     79.2450790405     -72.3642883300
240 104   -7   37     -0.0502807998     -9.7927837371     -0.0430978250     0.3475398540     -0.9199151992     -0.0386124849     38.7024040222     79.2450790405     -72.3642883300
241  56   -6   41     -0.0119716191     -9.8167276382     0.0383091812     0.3198425292     -0.8701132774     -0.0487326526     38.7024040222     79.2450790405     -72.3642883300
242   8   -4   44     -0.0119716191     -9.8167276382     0.0383091812     0.3198425292     -0.8701132774     -0.0487326526     38.7024040222     79.2450790405     -72.3642883300
242 216   -5   48     0.1077445626     -9.8095445632     0.3112620830     0.3027980327     -0.7800971031     -0.0194374322     38.7024040222     79.2450790405     -72.3642883300
243 168   -6   51     0.0143659424     -9.8263044357     0.5028079986     0.2972053337     -0.6685089588     0.0402182817     38.7024040222     79.2450790405     -72.3642883300
244 119   -7   48     0.0143659424     -9.8263044357     0.5028079986     0.2972053337     -0.6685089588     0.0402182817     38.7024040222     79.2450790405     -72.3642883300
245  71   -6   45     -0.0885899734     -9.7903900146     0.1652083396     0.3185109138     -0.6011299610     0.0767041444     38.7024040222     79.2450790405     -72.3642883300
246  22   -6   43     -0.1436594247     -9.7760238647     0.0191545906     0.3339574813     -0.6418769359     0.1009392738     37.4765357971     80.1236267089     -72.1956100463
246 231   -6   41     -0.1436594247     -9.7760238647     0.0191545906     0.3339574813     -0.6418769359     0.1009392738     37.4765357971     80.1236267089     -72.1956100463
247 183   -5   41     -0.0790126848     -9.8095445632     0.2873188495     0.3230383634     -0.6605193614     0.0681819009     37.4765357971     80.1236267089     -72.1956100463
248 135   -5   42     -0.1340821266     -9.8023614883     0.2107004880     0.3081244468     -0.6432085514     0.0418162012     37.4765357971     80.1236267089     -72.1956100463
249  87   -6   42     -0.1340821266     -9.8023614883     0.2107004880     0.3081244468     -0.6432085514     0.0418162012     37.4765357971     80.1236267089     -72.1956100463
250  40   -5   40     0.1053502440     -9.7903900146     0.2561926364     0.3115866184     -0.6021952152     0.0492731666     37.4765357971     80.1236267089     -72.1956100463
250 248   -6   41     -0.0814070034     -9.8047552108     0.3495712518     0.3051949024     -0.5095158100     0.0793673467     37.4765357971     80.1236267089     -72.1956100463
251 199   -7   39     -0.0814070034     -9.8047552108     0.3495712518     0.3051949024     -0.5095158100     0.0793673467     37.4765357971     80.1236267089     -72.1956100463
252 151   -5   37     -0.1628140068     -9.7664461135     0.1891515731     0.3089233875     -0.5177717208     0.0897538280     37.4765357971     80.1236267089     -72.1956100463
253 104   -4   35     -0.1676026582     -9.8143329620     0.2897131729     0.3209078073     -0.5348162174     0.0910854339     35.7252960205     78.3665313720     -70.8461532592
254  56   -5   31     -0.1676026582     -9.8143329620     0.2897131729     0.3209078073     -0.5348162174     0.0910854339     35.7252960205     78.3665313720     -70.8461532592
255   8   -5   28     -0.0622524166     -9.8478536605     0.1747856235     0.3161140441     -0.5337509632     0.1001403212     35.7252960205     78.3665313720     -70.8461532592
255 217   -5   26     -0.1268991470     -9.8047552108     0.1268991470     0.3315606117     -0.4602465629     0.1360935449     35.7252960205     78.3665313720     -70.8461532592
  0 169   -6   25     -0.1268991470     -9.8047552108     0.1268991470     0.3315606117     -0.4602465629     0.1360935449     35.7252960205     78.3665313720     -70.8461532592
  1 121   -5   25     -0.2561926364     -9.8454589843     0.1699969768     0.3491377592     -0.4645076751     0.1099941616     35.7252960205     78.3665313720     -70.8461532592
  2  73   -5   25     -0.0909842967     -9.8382759094     0.1197161788     0.3763024330     -0.5324193000     0.0628554916     35.7252960205     78.3665313720     -70.8461532592
  3  25   -6   24     -0.0909842967     -9.8382759094     0.1197161788     0.3763024330     -0.5324193000     0.0628554916     35.7252960205     78.3665313720     -70.8461532592
  3 233   -4   25     -0.0502807998     -9.8071498870     0.0838013267     0.3954774856     -0.5228318214     0.0708450984     35.7252960205     78.3665313720     -70.8461532592
  4 184   -4   28     -0.0838013267     -9.7832069396     -0.0047886476     0.3848246383     -0.4940691947     0.0495394897     35.1999244689     78.1908187866     -72.0269241333
  5 136   -4   32     -0.0838013267     -9.7832069396     -0.0047886476     0.3848246383     -0.4940691947     0.0495394897     35.1999244689     78.1908187866     -72.0269241333
  6  88   -5   35     -0.0215489125     -9.6802511215     0.1005615949     0.3494040727     -0.4783563613     0.0759051799     35.1999244689     78.1908187866     -72.0269241333
  7  40   -6   40     -0.0478864765     -9.7856006622     0.5722434043     0.3075917959     -0.4416041374     0.1227775335     35.1999244689     78.1908187866     -72.0269241333
  7 248   -6   40     -0.0478864765     -9.7856006622     0.5722434043     0.3075917959     -0.4416041374     0.1227775335     35.1999244689     78.1908187866     -72.0269241333
  8 200   -5   36     -0.1628140068     -9.8382759094     0.5004136562     0.3057275772     -0.4216301441     0.1305008172     35.1999244689     78.1908187866     -72.0269241333
  9 152   -4   32     -0.1795742750     -9.7903900146     0.3184450626     0.3408818244     -0.4173689842     0.1126573681     35.1999244689     78.1908187866     -72.0269241333
 10 104   -5   26     -0.1795742750     -9.7903900146     0.3184450626     0.3408818244     -0.4173689842     0.1126573681     35.1999244689     78.1908187866     -72.0269241333
 11  56   -5   22     -0.2154891252     -9.7448978424     0.1843629074     0.3448766231     -0.4554528236     0.1022708773     35.1999244689     78.1908187866     -72.0269241333
 12   8   -5   20     -0.0957729530     -9.8334875106     0.2130948066     0.3304953336     -0.5159074783     0.1046677589     35.7252960205     77.6636886596     -71.1835174560
 12 216   -4   20     -0.0957729530     -9.8334875106     0.2130948066     0.3304953336     -0.5159074783     0.1046677589     35.7252960205     77.6636886596     -71.1835174560
 13 168   -5   21     0.5195682525     -9.8933458328     0.8164643287     0.3938795280     -0.4895417690     0.0793673467     35.7252960205     77.6636886596     -71.1835174560
 14 120   -6   22     -0.2585869789     -9.7784175872     0.3232336997     0.3147824287     -0.4485284805     0.0697798204     35.7252960205     77.6636886596     -71.1835174560
 15  72   -6   20     -0.2585869789     -9.7784175872     0.3232336997     0.3147824287     -0.4485284805     0.0697798204     35.7252960205     77.6636886596     -71.1835174560
 16  24   -6   19     -0.1053502440     -9.7688407897     0.3711201906     0.3131845235     -0.4882102012     0.0330276370     35.7252960205     77.6636886596     -71.1835174560
 16 232   -7   19     -0.1268991470     -9.7808122634     0.3375996351     0.3257015705     -0.4410715103     0.0652523756     35.7252960205     77.6636886596     -71.1835174560
 17 184   -6   16     -0.1268991470     -9.7808122634     0.3375996351     0.3257015705     -0.4410715103     0.0652523756     35.7252960205     77.6636886596     -71.1835174560
 18 136   -5   15     -0.0670410633     -9.8502473831     0.1987288665     0.3470071792     -0.3800842285     0.0585943698     35.7252960205     77.6636886596     -71.1835174560
 19  88   -5   13     -0.1268991470     -9.7161655426     0.1604196929     0.3763024330     -0.3534522056     0.0902864646     35.7252960205     77.6636886596     -71.1835174560
 20  40   -4   11     -0.1268991470     -9.7161655426     0.1604196929     0.3763024330     -0.3534522056     0.0902864646     35.7252960205     77.6636886596     -71.1835174560
 20 248   -3   14     -0.2585869789     -9.7496862411     0.2394323587     0.3379523277     -0.3808831691     0.0996076774     33.7989311218     78.8936614990     -70.0027465820
 21 200   -4   16     -0.2011231899     -9.7808122634     0.2035175085     0.3238373279     -0.4613118648     0.0524690103     33.7989311218     78.8936614990     -70.0027465820
 22 152   -6   17     -0.2011231899     -9.7808122634     0.2035175085     0.3238373279     -0.4613118648     0.0524690103     33.7989311218     78.8936614990     -70.0027465820
 23 104   -5   19     -0.0095772953     -9.8310928344     0.2825301933     0.2982706069     -0.5009935379     0.0292991542     33.7989311218     78.8936614990     -70.0027465820
 24  56   -5   18     0.0143659424     -9.7209539413     0.3783031463     0.2990695476     -0.4064498901     0.0372887587     33.7989311218     78.8936614990     -70.0027465820
 25   7   -4   16     0.0143659424     -9.7209539413     0.3783031463     0.2990695476     -0.4064498901     0.0372887587     33.7989311218     78.8936614990     -70.0027465820
 25 215   -3   16     -0.0790126848     -9.8047552108     0.4094293594     0.2945421028     -0.3100420236     0.0548658895     33.7989311218     78.8936614990     -70.0027465820
 26 166   -2   12     -0.0790126848     -9.8047552108     0.4094293594     0.2945421028     -0.3100420236     0.0548658895     33.7989311218     78.8936614990     -70.0027465820
 27 118   -2    8     -0.0287318849     -9.8358821868     0.3016848087     0.3201088666     -0.2202921152     0.0604586124     33.7989311218     78.8936614990     -70.0027465820
 28  70   -1    7     0.0143659424     -9.7736291885     0.1364764571     0.3395502328     -0.1547773456     0.0727093458     35.3750495910     78.0151138305     -73.2076950073
 29  21   -1    6     0.0143659424     -9.7736291885     0.1364764571     0.3395502328     -0.1547773456     0.0727093458     35.3750495910     78.0151138305     -73.2076950073
 29 229   -1    7     -0.0526751232     -9.7808122634     0.1053502440     0.3217067718     -0.1161609292     0.1107931256     35.3750495910     78.0151138305     -73.2076950073
 30 181   -1   11     -0.1843629074     -9.7425031661     0.4573158264     0.3070591688     -0.1095029239     0.1270386576     35.3750495910     78.0151138305     -73.2076950073
 31 133   -2   11     -0.1843629074     -9.7425031661     0.4573158264     0.3070591688     -0.1095029239     0.1270386576     35.3750495910     78.0151138305     -73.2076950073
 32  85    0    9     -0.0766183614     -9.8263044357     0.4405555725     0.2932105064     -0.1321401357     0.1054667234     35.3750495910     78.0151138305     -73.2076950073
 33  37   -1    6     -0.1005615949     -9.8574304580     0.2154891252     0.3259679079     -0.0953879451     0.1150542497     35.3750495910     78.0151138305     -73.2076950073
 33 244   -1    1     -0.1005615949     -9.8574304580     0.2154891252     0.3259679079     -0.0953879451     0.1150542497     35.3750495910     78.0151138305     -73.2076950073
 34 196    0    0     0.0407035017     -9.7760238647     -0.0119716191     0.3605895042     -0.0559725713     0.1219785690     35.3750495910     78.0151138305     -73.2076950073
 35 148    0    2     -0.1029559254     -9.8741912841     0.0526751232     0.3757697582     0.0241898012     0.0700461387     34.1491813659     78.8936614990     -72.0269241333
 36 100    0    6     -0.1029559254     -9.8741912841     0.0526751232     0.3757697582     0.0241898012     0.0700461387     34.1491813659     78.8936614990     -72.0269241333
 37  52    0   13     -0.0885899734     -9.7903900146     0.0359148550     0.3659159183     0.0516207695     0.0356908416     34.1491813659     78.8936614990     -72.0269241333
 38   4    0   19     -0.1939402198     -9.7951784133     0.4261896133     0.3251689434     0.0295162057     0.0798999786     34.1491813659     78.8936614990     -72.0269241333
 38 212    1   23     -0.1939402198     -9.7951784133     0.4261896133     0.3251689434     0.0295162057     0.0798999786     34.1491813659     78.8936614990     -72.0269241333
 39 164    1   23     -0.1532367229     -9.8382759094     0.4740760803     0.2977379608     -0.0173561501     0.1004066348     34.1491813659     78.8936614990     -72.0269241333
 40 116    0   16     -0.2154891252     -9.8119382858     0.5818206787     0.3017327547     -0.0426565647     0.1137226462     34.1491813659     78.8936614990     -72.0269241333
 41  69    0   10     -0.2154891252     -9.8119382858     0.5818206787     0.3017327547     -0.0426565647     0.1137226462     34.1491813659     78.8936614990     -72.0269241333
 42  22    0    5     -0.2059118509     -9.8167276382     0.2729529142     0.2918789100     -0.0967195606     0.0383540391     34.1491813659     78.8936614990     -72.0269241333
 42 229    0    1     -0.4094293594     -9.7017993927     0.1604196929     0.3193099021     -0.1201557278     0.0119883418     34.4994277954     77.8394012451     -71.0148391723
 43 181    0    0     -0.4094293594     -9.7017993927     0.1604196929     0.3193099021     -0.1201557278     0.0119883418     34.4994277954     77.8394012451     -71.0148391723
 44 134    0    0     -0.2490096569     -9.7281370162     0.2633756160     0.3595242500     -0.1212210059     0.0183800315     34.4994277954     77.8394012451     -71.0148391723
 45  85    0    0     -0.0502807998     -9.6826448440     0.3759088277     0.3310279846     -0.1241505265     0.0039987416     34.4994277954     77.8394012451     -71.0148391723
 46  37    0    0     -0.0502807998     -9.6826448440     0.3759088277     0.3310279846     -0.1241505265     0.0039987416     34.4994277954     77.8394012451     -71.0148391723
 46 245    0    0     0.1436594247     -9.6682786941     0.3352053165     0.2370169639     -0.1137640476     0.0335602760     34.4994277954     77.8394012451     -71.0148391723
 47 197    0    0     0.0598580884     -9.9316549301     0.1029559254     0.1296899318     -0.0751476240     0.0838947868     34.4994277954     77.8394012451     -71.0148391723
 48 149    0    0     0.0598580884     -9.9316549301     0.1029559254     0.1296899318     -0.0751476240     0.0838947868     34.4994277954     77.8394012451     -71.0148391723
 49 100    0    0     -0.0598580884     -9.8047552108     0.1891515731     0.1754970073     -0.0796750640     0.1363598585     34.4994277954     77.8394012451     -71.0148391723
 50  52    0    0     -0.0335205316     -9.8023614883     0.1580253696     0.1744317293     -0.0847351455     0.1432841873     33.9740562438     78.7179489135     -71.5208816528
 51   5    0    0     -0.0335205316     -9.8023614883     0.1580253696     0.1744317293     -0.0847351455     0.1432841873     33.9740562438     78.7179489135     -71.5208816528
 51 213    0    0     -0.1795742750     -9.8933458328     0.0574637699     0.1861498069     -0.0791424226     0.1757752418     33.9740562438     78.7179489135     -71.5208816528
 52 165    0    0     -0.3112620830     -9.8502473831     0.0574637699     0.2466044902     -0.1025785923     0.1001403212     33.9740562438     78.7179489135     -71.5208816528
 53 117    0    0     -0.3112620830     -9.8502473831     0.0574637699     0.2466044902     -0.1025785923     0.1001403212     33.9740562438     78.7179489135     -71.5208816528
 54  69    0    0     -0.2657699346     -9.8789796829     0.0502807998     0.3150487899     -0.1515815162     -0.0703045845     33.9740562438     78.7179489135     -71.5208816528
 55  21    0    0     0.0335205316     -9.7616577148     0.2537982940     0.3595242500     -0.1848715305     -0.2037309885     33.9740562438     78.7179489135     -71.5208816528
 55 229    0    0     0.0335205316     -9.7616577148     0.2537982940     0.3595242500     -0.1848715305     -0.2037309885     33.9740562438     78.7179489135     -71.5208816528
 56 181    0    3     0.2825301933     -9.7808122634     0.1173218607     0.0958672714     -0.3313476085     0.1291692142     33.9740562438     78.7179489135     -71.5208816528
 57 133    0    7     -0.1149275422     -9.9220771789     0.0622524166     0.0093132257     -0.2312112331     0.2940213966     33.9740562438     78.7179489135     -71.5208816528
 58  86    0    7     -0.1149275422     -9.9220771789     0.0622524166     0.0093132257     -0.2312112331     0.2940213966     33.9740562438     78.7179489135     -71.5208816528
 59  38    0    6     -0.0814070034     -9.8598251342     -0.0694353866     0.1797581291     -0.1414613485     0.1360935449     32.9233131408     78.3665313720     -70.1714324951
 59 247    0    3     -0.1460537433     -9.7927837371     -0.0191545906     0.2559256792     -0.1087039585     0.0719103813     32.9233131408     78.3665313720     -70.1714324951
 60 199    0    0     -0.1460537433     -9.7927837371     -0.0191545906     0.2559256792     -0.1087039585     0.0719103813     32.9233131408     78.3665313720     -70.1714324951
 61 152    0    0     0.0191545906     -9.8119382858     -0.0957729530     0.2537951469     -0.1031112432     0.0420825195     32.9233131408     78.3665313720     -70.1714324951
 62 104    0    0     -0.1149275422     -9.8526420593     -0.1292934894     0.2854872226     -0.1020459651     0.0964118385     32.9233131408     78.3665313720     -70.1714324951
 63  57    0    0     -0.1149275422     -9.8526420593     -0.1292934894     0.2854872226     -0.1020459651     0.0964118385     32.9233131408     78.3665313720     -70.1714324951
 64  10    0    0     -0.0478864765     -9.7951784133     -0.0454921483     0.3451429605     -0.1108345270     0.0793673467     32.9233131408     78.3665313720     -70.1714324951
 64 218    0    0     -0.1029559254     -9.7760238647     -0.0502807998     0.3504693508     -0.1092366104     0.0862916755     32.9233131408     78.3665313720     -70.1714324951
 65 170    0    0     -0.1029559254     -9.7760238647     -0.0502807998     0.3504693508     -0.1092366104     0.0862916755     32.9233131408     78.3665313720     -70.1714324951
 66 123    0    0     -0.0670410633     -9.8047552108     -0.0502807998     0.3392839193     -0.1087039585     0.0798999786     33.6238098144     78.3665313720     -68.8219833374
 67  75    0    0     -0.1364764571     -9.8047552108     -0.1388707752     0.3347564697     -0.1001817107     0.1033361554     33.6238098144     78.3665313720     -68.8219833374
 68  27    0    0     -0.1364764571     -9.8047552108     -0.1388707752     0.3347564697     -0.1001817107     0.1033361554     33.6238098144     78.3665313720     -68.8219833374
 68 235    0    2     -0.2370380401     -9.8622188568     -0.2418267011     0.2796281814     -0.2386682033     0.1651224374     33.6238098144     78.3665313720     -68.8219833374
 69 188    1    5     0.0861956501     -9.7353200912     0.2609812974     0.3057275772     -0.2732897996     0.1046677589     33.6238098144     78.3665313720     -68.8219833374
 70 140    1    7     0.0861956501     -9.7353200912     0.2609812974     0.3057275772     -0.2732897996     0.1046677589     33.6238098144     78.3665313720     -68.8219833374
 71  91    0    9     -0.0454921483     -9.8430643081     0.0838013267     0.2615184307     -0.1771482467     0.1451484203     33.6238098144     78.3665313720     -68.8219833374
 72  44    0    6     -0.2322494029     -9.8286991119     -0.0742240333     0.3019990921     -0.1031112432     0.1081299190     33.6238098144     78.3665313720     -68.8219833374
 72 252    0    3     -0.2322494029     -9.8286991119     -0.0742240333     0.3019990921     -0.1031112432     0.1081299190     33.6238098144     78.3665313720     -68.8219833374
 73 204    0    2     -0.0670410633     -9.7736291885     -0.0909842967     0.3435450077     -0.0972521972     0.0122546625     32.9233131408     78.3665313720     -69.8340682983
 74 157    0    0     -0.0790126848     -9.7736291885     -0.0550694465     0.3387512683     -0.0905941867     0.0269022727     32.9233131408     78.3665313720     -69.8340682983
 75 109    0    0     -0.0790126848     -9.7736291885     -0.0550694465     0.3387512683     -0.0905941867     0.0269022727     32.9233131408     78.3665313720     -69.8340682983
 76  61    0    0     -0.0814070034     -9.8574304580     -0.1604196929     0.3014664411     -0.0325363922     0.0692471790     32.9233131408     78.3665313720     -69.8340682983
 77  13    1    1     -0.1268991470     -9.8071498870     -0.1460537433     0.3339574813     -0.0208183073     0.1022708773     32.9233131408     78.3665313720     -69.8340682983
 77 221    2    3     -0.1268991470     -9.8071498870     -0.1460537433     0.3339574813     -0.0208183073     0.1022708773     32.9233131408     78.3665313720     -69.8340682983
 78 173    3    6     -0.2035175085     -9.7951784133     -0.2226721048     0.3376859664     -0.0778108215     0.1057330369     32.9233131408     78.3665313720     -69.8340682983
 79 125    4    9     -0.1604196929     -9.7736291885     -0.1460537433     0.3395502328     -0.1012470006     0.0737746238     32.9233131408     78.3665313720     -69.8340682983
 80  77    3   10     -0.1604196929     -9.7736291885     -0.1460537433     0.3395502328     -0.1012470006     0.0737746238     32.9233131408     78.3665313720     -69.8340682983
 81  29    2   11     -0.0694353866     -9.7760238647     0.0239432382     0.3350227832     -0.0682232952     0.0242390704     32.5730667114     80.1236267089     -70.1714324951
 81 237    5   13     -0.0239432382     -9.7903900146     0.2083061695     0.3038633108     -0.0328027153     0.0191789865     32.5730667114     80.1236267089     -70.1714324951
 82 190    5   11     -0.0239432382     -9.7903900146     0.2083061695     0.3038633108     -0.0328027153     0.0191789865     32.5730667114     80.1236267089     -70.1714324951
 83 142    4    8     -0.0095772953     -9.7712354660     0.1077445626     0.2772313117     -0.0301395130     0.0197116279     32.5730667114     80.1236267089     -70.1714324951
 84  94    4    5     -0.0023943238     -9.8047552108     -0.0933786296     0.2444739341     -0.0655600976     0.0463436508     32.5730667114     80.1236267089     -70.1714324951
 85  46    2    1     -0.0023943238     -9.8047552108     -0.0933786296     0.2444739341     -0.0655600976     0.0463436508     32.5730667114     80.1236267089     -70.1714324951
 85 254    1    0     -0.0574637699     -9.8358821868     -0.1268991470     0.2553930521     -0.0924584293     0.0673829364     32.5730667114     80.1236267089     -70.1714324951
 86 206    0    0     -0.1268991470     -9.7975721359     -0.1221105098     0.2716385841     -0.1031112432     0.0780357408     32.5730667114     80.1236267089     -70.1714324951
 87 159    0    0     -0.1268991470     -9.7975721359     -0.1221105098     0.2716385841     -0.1031112432     0.0780357408     32.5730667114     80.1236267089     -70.1714324951
 88 111    0    0     -0.0670410633     -9.7856006622     -0.1292934894     0.2676437854     -0.1084376449     0.0404846048     32.2228164672     78.7179489135     -67.4725265502
 89  64    0    0     -0.0359148550     -9.7616577148     -0.1077445626     0.2617847442     -0.1089702844     0.0085261831     32.2228164672     78.7179489135     -67.4725265502
 90  16    0    0     -0.0359148550     -9.7616577148     -0.1077445626     0.2617847442     -0.1089702844     0.0085261831     32.2228164672     78.7179489135     -67.4725265502
 90 224    0    0     -0.0095772953     -9.8071498870     -0.2107004880     0.2468708038     -0.1039101958     0.0229074740     32.2228164672     78.7179489135     -67.4725265502
 91 176    0    0     0.0000000000     -9.8119382858     -0.2011231899     0.2857535362     -0.0983174705     0.0713777446     32.2228164672     78.7179489135     -67.4725265502
 92 127    0    0     0.0000000000     -9.8119382858     -0.2011231899     0.2857535362     -0.0983174705     0.0713777446     32.2228164672     78.7179489135     -67.4725265502
 93  78    0    0     -0.0526751232     -9.7927837371     -0.1795742750     0.3155814170     -0.0905941867     0.1022708773     32.2228164672     78.7179489135     -67.4725265502
 94  31    0    0     -0.0071829710     -9.8023614883     -0.1819685935     0.3238373279     -0.0951216316     0.0945475959     32.2228164672     78.7179489135     -67.4725265502
 94 239    0    0     -0.0071829710     -9.8023614883     -0.1819685935     0.3238373279     -0.0951216316     0.0945475959     32.2228164672     78.7179489135     -67.4725265502
 95 192    0    0     -0.0215489125     -9.7784175872     -0.1292934894     0.3360880613     -0.0999153995     0.1134563207     32.2228164672     78.7179489135     -67.4725265502
 96 144    0    0     -0.0957729530     -9.8167276382     -0.2250664234     0.3374196529     -0.0991164398     0.1177174448     33.0984382629     81.0021743774     -71.0148391723
 97  97    0    0     -0.0957729530     -9.8167276382     -0.2250664234     0.3374196529     -0.0991164398     0.1177174448     33.0984382629     81.0021743774     -71.0148391723
 98  49    0    0     -0.0478864765     -9.7808122634     -0.1412650966     0.3741718530     -0.1041765213     0.0719103813     33.0984382629     81.0021743774     -71.0148391723
 99   1    0    0     -0.0143659424     -9.7544746398     -0.1101388931     0.3621874332     -0.1017796397     0.0631218194     33.0984382629     81.0021743774     -71.0148391723
 99 210    0    0     -0.0143659424     -9.7544746398     -0.1101388931     0.3621874332     -0.1017796397     0.0631218194     33.0984382629     81.0021743774     -71.0148391723
100 162    0    0     -0.0454921483     -9.7927837371     -0.1771799468     0.3307616710     -0.0991164398     0.0772367858     33.0984382629     81.0021743774     -71.0148391723
101 115    0    0     -0.0143659424     -9.8023614883     -0.1795742750     0.3312942981     -0.0996490764     0.0868243122     33.0984382629     81.0021743774     -71.0148391723
102  67    0    0     -0.0143659424     -9.8023614883     -0.1795742750     0.3312942981     -0.0996490764     0.0868243122     33.0984382629     81.0021743774     -71.0148391723
103  20    0    0     -0.0550694465     -9.8454589843     -0.1891515731     0.3541978359     -0.0993827629     0.0950802326     33.0984382629     81.0021743774     -71.0148391723
103 228    0    0     0.0766183614     -9.6850395202     -0.0023943238     0.3523335933     -0.0834035491     0.1347619295     33.0984382629     79.5964965820     -69.6653900146
104 180    0    0     0.0766183614     -9.6850395202     -0.0023943238     0.3523335933     -0.0834035491     0.1347619295     33.0984382629     79.5964965820     -69.6653900146
105 132    0    0     -0.1149275422     -9.8286991119     -0.2154891252     0.2604531288     -0.0674243450     0.2423552989     33.0984382629     79.5964965820     -69.6653900146
106  85    0    0     -0.2633756160     -9.8215160369     -0.1747856235     0.3201088666     -0.0812729930     0.2194517612     33.0984382629     79.5964965820     -69.6653900146
107  37    0    0     -0.2633756160     -9.8215160369     -0.1747856235     0.3201088666     -0.0812729930     0.2194517612     33.0984382629     79.5964965820     -69.6653900146
107 245    0    0     -0.1963345432     -9.7832069396     -0.1388707752     0.3605895042     -0.1055081129     0.0929496765     33.0984382629     79.5964965820     -69.6653900146
108 197    0    0     -0.1412650966     -9.7975721359     -0.1340821266     0.3691117763     -0.1201557278     0.0213095474     33.0984382629     79.5964965820     -69.6653900146
109 150    0    0     -0.1412650966     -9.7975721359     -0.1340821266     0.3691117763     -0.1201557278     0.0213095474     33.0984382629     79.5964965820     -69.6653900146
110 102    0    0     -0.1005615949     -9.7568693161     -0.0838013267     0.3739055395     -0.1284116506     -0.0130457508     33.0984382629     79.5964965820     -69.6653900146
111  55    0    0     -0.0239432382     -9.7568693161     -0.0694353866     0.3275658130     -0.1236178874     -0.0114478325     32.2228164672     79.4207916259     -70.8461532592
112   8    0    0     -0.0239432382     -9.7568693161     -0.0694353866     0.3275658130     -0.1236178874     -0.0114478325     32.2228164672     79.4207916259     -70.8461532592
112 217    0    0     0.0359148550     -9.7903900146     -0.0933786296     0.2758996963     -0.1089702844     0.0332939600     32.2228164672     79.4207916259     -70.8461532592
113 169    0    0     -0.0502807998     -9.8071498870     -0.1819685935     0.2599205017     -0.0940563583     0.1083962440     32.2228164672     79.4207916259     -70.8461532592
114 121    0    0     -0.0502807998     -9.8071498870     -0.1819685935     0.2599205017     -0.0940563583     0.1083962440     32.2228164672     79.4207916259     -70.8461532592
115  73    0    0     -0.0766183614     -9.7975721359     -0.1580253696     0.2894820213     -0.0879309844     0.1331640243     32.2228164672     79.4207916259     -70.8461532592
116  25    0    0     -0.1101388931     -9.8263044357     -0.1699969768     0.3006675004     -0.0884636306     0.1376914739     32.2228164672     79.4207916259     -70.8461532592
116 234    0    0     -0.1101388931     -9.8263044357     -0.1699969768     0.3006675004     -0.0884636306     0.1376914739     32.2228164672     79.4207916259     -70.8461532592
117 186    0    0     -0.1316878080     -9.8071498870     -0.1652083396     0.3291637420     -0.0911268329     0.1225112080     32.2228164672     79.4207916259     -70.8461532592
118 138    0    0     -0.1292934894     -9.7927837371     -0.1652083396     0.3595242500     -0.0956542778     0.1030698418     33.6238098144     80.1236267089     -70.5087966918
119  91    0    0     -0.1292934894     -9.7927837371     -0.1652083396     0.3595242500     -0.0956542778     0.1030698418     33.6238098144     80.1236267089     -70.5087966918
120  43    0    0     -0.1005615949     -9.7616577148     -0.1077445626     0.3683128118     -0.1001817107     0.0902864646     33.6238098144     80.1236267089     -70.5087966918
120 251    0    0     -0.1221105098     -9.7808122634     -0.1077445626     0.3440776824     -0.1028449177     0.0849600696     33.6238098144     80.1236267089     -70.5087966918
121 203    0    0     -0.1221105098     -9.7808122634     -0.1077445626     0.3440776824     -0.1028449177     0.0849600696     33.6238098144     80.1236267089     -70.5087966918
122 156    0    0     -0.1077445626     -9.7832069396     -0.1197161788     0.3209078073     -0.1055081129     0.0724430179     33.6238098144     80.1236267089     -70.5087966918
123 108    0    0     -0.1029559254     -9.7975721359     -0.1292934894     0.3211741447     -0.1071060419     0.0588606929     33.6238098144     80.1236267089     -70.5087966918
124  60    0    0     -0.1029559254     -9.7975721359     -0.1292934894     0.3211741447     -0.1071060419     0.0588606929     33.6238098144     80.1236267089     -70.5087966918
125  12    0    0     -0.0550694465     -9.7616577148     -0.0957729530     0.3153151035     -0.1025785923     0.0663176536     33.6238098144     80.1236267089     -70.5087966918
125 221    0    0     -0.0742240333     -9.7879953384     -0.1077445626     0.2830903530     -0.0921921157     0.0937486362     33.2735595703     79.0693664550     -69.4967041015
126 173    0    0     -0.0742240333     -9.7879953384     -0.1077445626     0.2830903530     -0.0921921157     0.0937486362     33.2735595703     79.0693664550     -69.4967041015
127 125    0    0     -0.0861956501     -9.7999668121     -0.1628140068     0.2537951469     -0.0873983478     0.1046677589     33.2735595703     79.0693664550     -69.4967041015
128  77    0    0     -0.1292934894     -9.8047552108     -0.1771799468     0.2548604011     -0.0868657112     0.1059993624     33.2735595703     79.0693664550     -69.4967041015
129  29    0    0     -0.1292934894     -9.8047552108     -0.1771799468     0.2548604011     -0.0868657112     0.1059993624     33.2735595703     79.0693664550     -69.4967041015
129 237    0    0     -0.1245048284     -9.7975721359     -0.2107004880     0.2889493942     -0.0927247524     0.0881559181     33.2735595703     79.0693664550     -69.4967041015
130 189    0    0     -0.1125332117     -9.7736291885     -0.1819685935     0.3107876539     -0.0980511569     0.0791010284     33.2735595703     79.0693664550     -69.4967041015
131 142    0    0     -0.1125332117     -9.7736291885     -0.1819685935     0.3107876539     -0.0980511569     0.0791010284     33.2735595703     79.0693664550     -69.4967041015
132  94    0    0     -0.0981672668     -9.7808122634     -0.1556310415     0.3206414937     -0.1012470006     0.0830958271     33.2735595703     79.0693664550     -69.4967041015
133  46    0    0     -0.0981672668     -9.7999668121     -0.1508424043     0.3102550268     -0.1031112432     0.1028035163     33.2735595703     79.0693664550     -69.4967041015
133 254    0    0     -0.0981672668     -9.7999668121     -0.1508424043     0.3102550268     -0.1031112432     0.1028035163     33.2735595703     79.0693664550     -69.4967041015
134 207    0    0     -0.1221105098     -9.8047552108     -0.1843629074     0.3035969972     -0.1033775568     0.1275712847     34.3243064880     81.5293045043     -68.8219833374
135 159    0    0     -0.1508424043     -9.7951784133     -0.2178834438     0.3139834880     -0.1047091603     0.1355608940     34.3243064880     81.5293045043     -68.8219833374
136 111    0    0     -0.1508424043     -9.7951784133     -0.2178834438     0.3139834880     -0.1047091603     0.1355608940     34.3243064880     81.5293045043     -68.8219833374
137  63    0    0     -0.2537982940     -9.8047552108     -0.2394323587     0.3555294275     -0.1124324440     0.1105268001     34.3243064880     81.5293045043     -68.8219833374
138  15    0    0     -0.0814070034     -9.7736291885     -0.1173218607     0.4016027927     -0.1177588462     0.0194453067     34.3243064880     81.5293045043     -68.8219833374
138 223    0    0     -0.0814070034     -9.7736291885     -0.1173218607     0.4016027927     -0.1177588462     0.0194453067     34.3243064880     81.5293045043     -68.8219833374
139 176    0    0     -0.0502807998     -9.8095445632     -0.1484480619     0.3789656162     -0.1124324440     0.0460773277     34.3243064880     81.5293045043     -68.8219833374
140 128    0    0     -0.1340821266     -9.7808122634     -0.1412650966     0.3832267284     -0.1049754738     0.1046677589     34.3243064880     81.5293045043     -68.8219833374
141  80    0    0     -0.1340821266     -9.7808122634     -0.1412650966     0.3832267284     -0.1049754738     0.1046677589     34.3243064880     81.5293045043     -68.8219833374
142  33    0    0     -0.1316878080     -9.7712354660     -0.0981672668     0.3555294275     -0.0996490764     0.1177174448     33.6238098144     80.1236267089     -71.1835174560
142 241    0    0     -0.1723913097     -9.7975721359     -0.1604196929     0.3113202810     -0.0951216316     0.1129236817     33.6238098144     80.1236267089     -71.1835174560
143 194    0    0     -0.1723913097     -9.7975721359     -0.1604196929     0.3113202810     -0.0951216316     0.1129236817     33.6238098144     80.1236267089     -71.1835174560
144 147    0    0     -0.2035175085     -9.7760238647     -0.1292934894     0.3283648014     -0.1009806752     0.0798999786     33.6238098144     80.1236267089     -71.1835174560
145  99    0    0     -0.1508424043     -9.7736291885     -0.1125332117     0.3280984401     -0.1052417993     0.0407509231     33.6238098144     80.1236267089     -71.1835174560
146  51    0    0     -0.1508424043     -9.7736291885     -0.1125332117     0.3280984401     -0.1052417993     0.0407509231     33.6238098144     80.1236267089     -71.1835174560
147   4    0    0     -0.1125332117     -9.7856006622     -0.1005615949     0.3187772750     -0.1065734028     0.0258369922     33.6238098144     80.1236267089     -71.1835174560
147 212    0    0     -0.0694353866     -9.7784175872     -0.1197161788     0.3004011631     -0.1025785923     0.0386203575     33.6238098144     80.1236267089     -71.1835174560
148 164    0    0     -0.0694353866     -9.7784175872     -0.1197161788     0.3004011631     -0.1025785923     0.0386203575     33.6238098144     80.1236267089     -71.1835174560
149 117    0    0     -0.1029559254     -9.7664461135     -0.1101388931     0.2711059570     -0.0956542778     0.0785683870     32.7481880187     78.8936614990     -68.9906616210
150  70    0    0     -0.1101388931     -9.7927837371     -0.1795742750     0.2263641595     -0.0889962673     0.1004066348     32.7481880187     78.8936614990     -68.9906616210
151  22    0    0     -0.1101388931     -9.7927837371     -0.1795742750     0.2263641595     -0.0889962673     0.1004066348     32.7481880187     78.8936614990     -68.9906616210
151 230    0    0     -0.1795742750     -9.8239097595     -0.2657699346     0.2383485794     -0.0881973075     0.1102604866     32.7481880187     78.8936614990     -68.9906616210
152 183    0    0     -0.1364764571     -9.8023614883     -0.2250664234     0.2924115657     -0.0940563583     0.0852263832     32.7481880187     78.8936614990     -68.9906616210
153 135    0    0     -0.1364764571     -9.8023614883     -0.2250664234     0.2924115657     -0.0940563583     0.0852263832     32.7481880187     78.8936614990     -68.9906616210
154  88    0    0     -0.1316878080     -9.7879953384     -0.1915459060     0.3195762157     -0.0980511569     0.0748399019     32.7481880187     78.8936614990     -68.9906616210
155  40    0    0     -0.1364764571     -9.8095445632     -0.2059118509     0.3328922033     -0.1001817107     0.0721766996     32.7481880187     78.8936614990     -68.9906616210
155 248    0    0     -0.1364764571     -9.8095445632     -0.2059118509     0.3328922033     -0.1001817107     0.0721766996     32.7481880187     78.8936614990     -68.9906616210
156 200    0    0     -0.1364764571     -9.7832069396     -0.2083061695     0.3579263210     -0.1025785923     0.0609912490     33.7989311218     79.2450790405     -69.6653900146
157 152    0    0     -0.0718297100     -9.7784175872     -0.1676026582     0.3677801609     -0.1028449177     0.0620565366     33.7989311218     79.2450790405     -69.6653900146
158 104    0    0     -0.0718297100     -9.7784175872     -0.1676026582     0.3677801609     -0.1028449177     0.0620565366     33.7989311218     79.2450790405     -69.6653900146
159  56    0    0     -0.1197161788     -9.8047552108     -0.1819685935     0.3605895042     -0.1004480361     0.0945475959     33.7989311218     79.2450790405     -69.6653900146
160   8    0    0     -0.1843629074     -9.7999668121     -0.1771799468     0.3885531425     -0.0985837936     0.0988087177     33.7989311218     79.2450790405     -69.6653900146
160 216    0    0     -0.1843629074     -9.7999668121     -0.1771799468     0.3885531425     -0.0985837936     0.0988087177     33.7989311218     79.2450790405     -69.6653900146
161 169    0    0     -0.0694353866     -9.7185602188     -0.0359148550     0.3792319297     -0.0991164398     0.0761715030     33.7989311218     79.2450790405     -69.6653900146
162 121    0    0     -0.2537982940     -9.8023614883     -0.1699969768     0.3169130086     -0.0996490764     0.1089288825     33.7989311218     79.2450790405     -69.6653900146
163  73    0    0     -0.2537982940     -9.8023614883     -0.1699969768     0.3169130086     -0.0996490764     0.1089288825     33.7989311218     79.2450790405     -69.6653900146
164  25    0    0     -0.1532367229     -9.8286991119     -0.2011231899     0.3363543748     -0.1036438822     0.0367561221     35.1999244689     76.7851409912     -70.3401107788
164 234    0    0     -0.1053502440     -9.8047552108     -0.1604196929     0.3821614265     -0.1065734028     0.0077272205     35.1999244689     76.7851409912     -70.3401107788
165 186    0    0     -0.1053502440     -9.8047552108     -0.1604196929     0.3821614265     -0.1065734028     0.0077272205     35.1999244689     76.7851409912     -70.3401107788
166 138    0    0     -0.0454921483     -9.7808122634     -0.1125332117     0.3957437992     -0.1065734028     0.0215758681     35.1999244689     76.7851409912     -70.3401107788
167  90    0    0     -0.0718297100     -9.8047552108     -0.1197161788     0.3733728885     -0.1004480361     0.0679155731     35.1999244689     76.7851409912     -70.3401107788
168  43    0    0     -0.0718297100     -9.8047552108     -0.1197161788     0.3733728885     -0.1004480361     0.0679155731     35.1999244689     76.7851409912     -70.3401107788
168 251    0    0     -0.0933786296     -9.7856006622     -0.1221105098     0.3928142547     -0.0961869144     0.0985423946     35.1999244689     76.7851409912     -70.3401107788
169 203    0    0     -0.1173218607     -9.7017993927     -0.0957729530     0.3949448108     -0.0951216316     0.1107931256     35.1999244689     76.7851409912     -70.3401107788
170 156    0    0     -0.1173218607     -9.7017993927     -0.0957729530     0.3949448108     -0.0951216316     0.1107931256     35.1999244689     76.7851409912     -70.3401107788
171 108    0    0     -0.1173218607     -9.8646135330     0.0526751232     0.2058575153     -0.0834035491     0.1379577875     35.1999244689     76.7851409912     -70.3401107788
172  61    0    0     -0.1005615949     -9.7185602188     0.0478864765     0.2892157077     -0.0842024993     0.0897538280     33.9740562438     79.0693664550     -69.4967041015
173  12    0    0     -0.1005615949     -9.7185602188     0.0478864765     0.2892157077     -0.0842024993     0.0897538280     33.9740562438     79.0693664550     -69.4967041015
173 220    0    0     -0.1460537433     -9.7377147674     -0.0550694465     0.2455392122     -0.0919257926     0.0812315845     33.9740562438     79.0693664550     -69.4967041015
174 172    0    0     -0.0981672668     -9.7353200912     -0.0550694465     0.1640452384     -0.0932573890     0.0545995712     33.9740562438     79.0693664550     -69.4967041015
175 124    0    0     -0.0981672668     -9.7353200912     -0.0550694465     0.1640452384     -0.0932573890     0.0545995712     33.9740562438     79.0693664550     -69.4967041015
176  76    0    0     -0.0909842967     -9.7903900146     -0.1747856235     0.0801543903     -0.0868657112     0.0623228549     33.9740562438     79.0693664550     -69.4967041015
177  28    0    0     -0.0909842967     -9.7520809173     -0.1891515731     0.0471307039     -0.0772781848     0.0836284732     33.9740562438     79.0693664550     -69.4967041015
177 236    0    0     -0.0909842967     -9.7520809173     -0.1891515731     0.0471307039     -0.0772781848     0.0836284732     33.9740562438     79.0693664550     -69.4967041015
178 188    0    0     -0.1963345432     -9.8286991119     -0.3208393812     -0.0226452064     -0.0567715263     0.1054667234     33.9740562438     79.0693664550     -69.4967041015
179 140    0    0     -0.1532367229     -9.8550367355     -0.5578774452     -0.0476792764     -0.0700875377     0.0785683870     33.0984382629     78.8936614990     -68.9906616210
180  93    0    0     -0.1532367229     -9.8550367355     -0.5578774452     -0.0476792764     -0.0700875377     0.0785683870     33.0984382629     78.8936614990     -68.9906616210
181  45    0    0     -0.0981672668     -9.8837680816     -0.6392844200     0.0969325637     -0.0796750640     0.0327613162     33.0984382629     78.8936614990     -68.9906616210
181 253    0    0     -0.0502807998     -9.8478536605     -0.6057639122     0.3022654056     -0.0972521972     0.0386203575     33.0984382629     78.8936614990     -68.9906616210
182 205    0    0     -0.0502807998     -9.8478536605     -0.6057639122     0.3022654056     -0.0972521972     0.0386203575     33.0984382629     78.8936614990     -68.9906616210
183 157    0    0     -0.0526751232     -9.8526420593     -0.5554831027     0.4583290100     -0.1100355625     0.0924170303     33.0984382629     78.8936614990     -68.9906616210
184 108    0    0     -0.1173218607     -9.8286991119     -0.3998520660     0.5792383670     -0.1113671660     0.1320987343     33.0984382629     78.8936614990     -68.9906616210
185  61    0    0     -0.1173218607     -9.8286991119     -0.3998520660     0.5792383670     -0.1113671660     0.1320987343     33.0984382629     78.8936614990     -68.9906616210
186  13    0    0     -0.0981672668     -9.7113771438     -0.2274607658     0.6165231704     -0.1055081129     0.1334303379     33.0984382629     78.8936614990     -68.9906616210
186 221    0    0     -0.1268991470     -9.7089824676     -0.1771799468     0.5083971977     -0.0961869144     0.1523390769     34.3243064880     80.8264694213     -70.1714324951
187 174    0    0     -0.1268991470     -9.7089824676     -0.1771799468     0.5083971977     -0.0961869144     0.1523390769     34.3243064880     80.8264694213     -70.1714324951
188 126    0    0     -0.2059118509     -9.7377147674     -0.2178834438     0.3757697582     -0.0921921157     0.1467463397     34.3243064880     80.8264694213     -70.1714324951
189  79    0    0     -0.1652083396     -9.7041940689     -0.1628140068     0.2982706069     -0.0953879451     0.0937486362     34.3243064880     80.8264694213     -70.1714324951
190  31    0    0     -0.1652083396     -9.7041940689     -0.1628140068     0.2982706069     -0.0953879451     0.0937486362     34.3243064880     80.8264694213     -70.1714324951
190 240    0    0     -0.1412650966     -9.7592630386     -0.2466153383     0.1930741310     -0.0980511569     0.0631218194     34.3243064880     80.8264694213     -70.1714324951
191 192    0    0     -0.1652083396     -9.8454589843     -0.4333725929     0.1477997207     -0.0988501167     0.0474089241     34.3243064880     80.8264694213     -70.1714324951
192 145    0    0     -0.1652083396     -9.8454589843     -0.4333725929     0.1477997207     -0.0988501167     0.0474089241     34.3243064880     80.8264694213     -70.1714324951
193  97    0    0     -0.1556310415     -9.8478536605     -0.4788647174     0.2242336034     -0.1049754738     0.0186463527     34.3243064880     80.8264694213     -70.1714324951
194  50    0    0     -0.1125332117     -9.8215160369     -0.4740760803     0.3430123805     -0.1188241243     -0.0002623796     31.8725681304     79.7722091674     -70.1714324951
195   2    0    0     -0.1125332117     -9.8215160369     -0.4740760803     0.3430123805     -0.1188241243     -0.0002623796     31.8725681304     79.7722091674     -70.1714324951
195 211    0    0     -0.0311262083     -9.7927837371     -0.3615428924     0.4402192115     -0.1252158164     0.0082598628     31.8725681304     79.7722091674     -70.1714324951
196 164    0    0     -0.0359148550     -9.7879953384     -0.3016848087     0.4655196666     -0.1156282901     0.0631218194     31.8725681304     79.7722091674     -70.1714324951
197 116    0    0     -0.0359148550     -9.7879953384     -0.3016848087     0.4655196666     -0.1156282901     0.0631218194     31.8725681304     79.7722091674     -70.1714324951
198  69    0    0     -0.1005615949     -9.7640523910     -0.2561926364     0.4692481517     -0.1023122787     0.1086625576     31.8725681304     79.7722091674     -70.1714324951
199  21    0    0     -0.1628140068     -9.7688407897     -0.2298550844     0.4476762294     -0.1001817107     0.1145216107     31.8725681304     79.7722091674     -70.1714324951
199 230    0    0     -0.1628140068     -9.7688407897     -0.2298550844     0.4476762294     -0.1001817107     0.1145216107     31.8725681304     79.7722091674     -70.1714324951
200 182    0    0     -0.1077445626     -9.7856006622     -0.2059118509     0.4213105201     -0.1031112432     0.0918843841     31.8725681304     79.7722091674     -70.1714324951
201 135    0    0     -0.1364764571     -9.7975721359     -0.2442210197     0.4085271358     -0.1044428467     0.0964118385     32.9233131408     78.7179489135     -68.8219833374
202  88    0    0     -0.1364764571     -9.7975721359     -0.2442210197     0.4085271358     -0.1044428467     0.0964118385     32.9233131408     78.7179489135     -68.8219833374
203  41    0    0     -0.1245048284     -9.7927837371     -0.2202777862     0.4205115318     -0.1087039585     0.0644534158     32.9233131408     78.7179489135     -68.8219833374
203 249    0    0     -0.1149275422     -9.7640523910     -0.1604196929     0.4375560283     -0.1097692375     0.0327613162     32.9233131408     78.7179489135     -68.8219833374
204 202    0    0     -0.1149275422     -9.7640523910     -0.1604196929     0.4375560283     -0.1097692375     0.0327613162     32.9233131408     78.7179489135     -68.8219833374
205 155    0    0     -0.8643508911     -9.1726541519     -1.2019505500     0.4074618816     -0.1111008405     0.0396856403     32.9233131408     78.7179489135     -68.8219833374
206 107    0    2     -0.0646467447     -9.7927837371     -0.2035175085     0.2868188381     -0.2466578006     0.1486105918     32.9233131408     78.7179489135     -68.8219833374
207  60    0    4     -0.0646467447     -9.7927837371     -0.2035175085     0.2868188381     -0.2466578006     0.1486105918     32.9233131408     78.7179489135     -68.8219833374
208  12    0    7     -0.0622524166     -9.7903900146     -0.0454921483     0.3384849548     -0.1968559265     0.1097278480     32.9233131408     78.7179489135     -68.8219833374
208 221    1    9     -0.0981672668     -9.7808122634     -0.0574637699     0.3241036415     -0.1691586399     0.0857590293     32.9233131408     78.7179489135     -68.8219833374
209 173    1    9     -0.0981672668     -9.7808122634     -0.0574637699     0.3241036415     -0.1691586399     0.0857590293     32.9233131408     78.7179489135     -68.8219833374
210 126    1    8     -0.0694353866     -9.8071498870     -0.1053502440     0.3134508371     -0.1403960609     0.0721766996     32.3979415893     80.2993392944     -70.0027465820
211  78    2    6     -0.0766183614     -9.7640523910     -0.0790126848     0.3238373279     -0.1233515739     0.0652523756     32.3979415893     80.2993392944     -70.0027465820
212  30    1    4     -0.0766183614     -9.7640523910     -0.0790126848     0.3238373279     -0.1233515739     0.0652523756     32.3979415893     80.2993392944     -70.0027465820
212 239    0    2     -0.0646467447     -9.7808122634     -0.1125332117     0.3115866184     -0.1108345270     0.0615238904     32.3979415893     80.2993392944     -70.0027465820
213 191    1    2     -0.0742240333     -9.7879953384     -0.1819685935     0.3054612636     -0.0983174705     0.0884222316     32.3979415893     80.2993392944     -70.0027465820
214 144    1    1     -0.0742240333     -9.7879953384     -0.1819685935     0.3054612636     -0.0983174705     0.0884222316     32.3979415893     80.2993392944     -70.0027465820
215  96    0    0     -0.1556310415     -9.8358821868     -0.1915459060     0.3318269252     -0.1009806752     0.1022708773     32.3979415893     80.2993392944     -70.0027465820
216  48    0    0     -0.1077445626     -9.8023614883     -0.1436594247     0.3704433679     -0.1052417993     0.0737746238     32.3979415893     80.2993392944     -70.0027465820
217   0    0    0     -0.1077445626     -9.8023614883     -0.1436594247     0.3704433679     -0.1052417993     0.0737746238     32.3979415893     80.2993392944     -70.0027465820
217 209    0    0     -0.2322494029     -9.5150423049     -0.7637892246     0.3621874332     -0.1023122787     0.0865579891     32.9233131408     79.0693664550     -68.8219833374
218 161    1    2     -0.0047886476     -9.7233486175     0.1340821266     0.2585889101     -0.0881973075     0.1174511313     32.9233131408     79.0693664550     -68.8219833374
219 114    1    2     -0.0047886476     -9.7233486175     0.1340821266     0.2585889101     -0.0881973075     0.1174511313     32.9233131408     79.0693664550     -68.8219833374
220  66    0    1     -0.2705585718     -9.7975721359     -0.1628140068     0.1800244426     -0.0953879451     0.1616602897     32.9233131408     79.0693664550     -68.8219833374
221  19    0    1     -0.1891515731     -9.7927837371     -0.2514039993     0.1376795530     -0.1065734028     0.0668502998     32.9233131408     79.0693664550     -68.8219833374
221 227    0    0     -0.1891515731     -9.7927837371     -0.2514039993     0.1376795530     -0.1065734028     0.0668502998     32.9233131408     79.0693664550     -68.8219833374
222 180    0    0     -0.0742240333     -9.7903900146     -0.3088677406     0.1597841262     -0.1095029239     0.0095914602     32.9233131408     79.0693664550     -68.8219833374
223 132    0    0     -0.0670410633     -9.8095445632     -0.3352053165     0.1973352527     -0.1007143497     0.0444794034     32.9233131408     79.0693664550     -68.8219833374
224  84    0    0     -0.0670410633     -9.8095445632     -0.3352053165     0.1973352527     -0.1007143497     0.0444794034     32.9233131408     79.0693664550     -68.8219833374
225  37    0    0     -0.0263375616     -9.8526420593     -0.3806974601     0.2404791355     -0.0945889949     0.0849600696     32.7481880187     78.1908187866     -67.9785766601
225 245    0    0     -0.0239432382     -9.8694019317     -0.3783031463     0.3275658130     -0.0844688320     0.1621929168     32.7481880187     78.1908187866     -67.9785766601
226 197    0    0     -0.0239432382     -9.8694019317     -0.3783031463     0.3275658130     -0.0844688320     0.1621929168     32.7481880187     78.1908187866     -67.9785766601
227 149    0    0     -0.1484480619     -9.7688407897     -0.2777415513     0.4045323371     -0.0770118618     0.2460837602     32.7481880187     78.1908187866     -67.9785766601
228 102    0    0     -0.2873188495     -9.7496862411     -0.2514039993     0.3888194561     -0.0794087409     0.2657914638     32.7481880187     78.1908187866     -67.9785766601
229  54    0    0     -0.2873188495     -9.7496862411     -0.2514039993     0.3888194561     -0.0794087409     0.2657914638     32.7481880187     78.1908187866     -67.9785766601
230   6    0    0     -0.3352053165     -9.7808122634     -0.2514039993     0.3685791254     -0.0911268329     0.1440831422     32.7481880187     78.1908187866     -67.9785766601
230 214    0    0     -0.2370380401     -9.7951784133     -0.2729529142     0.3696444034     -0.1063070774     0.0402182817     32.7481880187     78.1908187866     -67.9785766601
231 166    0    0     -0.2370380401     -9.7951784133     -0.2729529142     0.3696444034     -0.1063070774     0.0402182817     32.7481880187     78.1908187866     -67.9785766601
232 118    0    0     -0.2657699346     -9.7688407897     -0.2442210197     0.3808298301     -0.1158946037     0.0063956232     34.6745529174     78.3665313720     -69.4967041015
233  71    0    0     -0.1436594247     -9.7903900146     -0.2298550844     0.3792319297     -0.1220199704     -0.0511295318     34.6745529174     78.3665313720     -69.4967041015
234  23    0    0     -0.1436594247     -9.7903900146     -0.2298550844     0.3792319297     -0.1220199704     -0.0511295318     34.6745529174     78.3665313720     -69.4967041015
234 232    0    0     -0.1053502440     -9.7832069396     -0.2035175085     0.3786993026     -0.1174925327     -0.0431399345     34.6745529174     78.3665313720     -69.4967041015
235 184    0    0     -0.0742240333     -9.8263044357     -0.2466153383     0.3805635261     -0.1111008405     -0.0093172721     34.6745529174     78.3665313720     -69.4967041015
236 137    0    0     -0.0742240333     -9.8263044357     -0.2466153383     0.3805635261     -0.1111008405     -0.0093172721     34.6745529174     78.3665313720     -69.4967041015
237  90    0    0     -0.1101388931     -9.7999668121     -0.2107004880     0.4151851654     -0.1044428467     0.0332939600     34.6745529174     78.3665313720     -69.4967041015
238  42    0    0     -0.0838013267     -9.7544746398     -0.1053502440     0.4261042594     -0.0988501167     0.0657850217     34.6745529174     78.3665313720     -69.4967041015
